# Supplementary material for: Genomic imprinting in mouse blastocysts is predominantly associated with H3K27me3
Source: Nat Commun. 2021 Jun 21;12:3804. doi: 10.1038/s41467-021-23510-4 (PMC8217501; doi:10.1038/s41467-021-23510-4)
Supplement: Supplementary file 4 — Supplementary Data 1 [file 41467_2021_23510_MOESM4_ESM.xlsx]

## Sheet: Supplementary_Dataset_1
List of all published imprinted genes
Gene symbol	Wamidex	Geneimprint	Otago	Mousebook	Tucci et al., 2019	Andergassen at al., 2017	H3K27me3 confirmed (Inoue et al., 2017)	H3K27me3 candidate (Inoue et al., 2017)	Published imprint	Repositories imprint	HC repositories imprint	Aliases	Locus	Link
4930524O08Rik	0	0	1	0	1	0	0	0	1	1	0
Adam23	1	0	0	0	1	0	0	0	1	1	0
AF313042	1	1	1	1	1	0	0	0	1	1	1	Msuit1
AF357341	0	1	0	1	1	0	0	0	1	1	0	MBII-19
AF357355	0	1	0	0	1	0	0	0	1	1	0	MBII-343
AF357359	0	1	0	0	1	0	0	0	1	1	0	MBII-426
AF357425	1	1	0	1	1	0	0	0	1	1	0	MBII-48
AF357426	1	1	0	1	1	0	0	0	1	1	0	MBII-49
AF357428	1	1	0	1	1	0	0	0	1	1	0	MBII-78
Aim1	0	0	1	0	0	0	0	0	1	1	0
Airn	1	1	1	1	1	0	0	0	1	1	1
Ipw	1	0	0	1	1	0	0	0	1	1	0
Snhg14	1	0	0	0	1	1	0	0	1	1	0	UBE3A-ATS; C230091D08Rik
E230032D23Rik	0	1	0	0	1	0	0	0	1	1	0	AK155734
Ampd3	1	1	0	1	0	0	0	0	1	1	0
Ano1	0	1	1	0	1	0	0	0	1	1	0
Art5	0	0	0	1	0	0	0	0	1	1	0
Asb4	1	1	1	1	1	0	0	0	1	1	1
Ascl2	1	1	1	1	1	0	0	0	1	1	1
Atp10a	1	1	0	1	0	0	0	0	1	1	0
Axl	0	0	1	1	1	0	0	0	1	1	0
Bcl2l1	1	0	0	0	1	0	0	0	1	1	0
Begain	0	1	1	1	1	0	0	0	1	1	0
Blcap	1	1	1	1	1	0	0	0	1	1	1
Calcr	1	1	1	1	1	0	0	0	1	1	1
Casd1	1	0	1	1	1	0	0	0	1	1	0
Ccdc40	1	1	0	0	1	0	0	0	1	1	0
Cd81	1	1	1	1	1	0	0	0	1	1	1
Cdh15	0	0	1	0	1	0	0	0	1	1	0
Cdkn1c	1	1	1	1	1	0	0	0	1	1	1
Cmah	0	0	0	1	0	0	0	0	1	1	0
Cntn3	0	0	0	1	0	0	0	0	1	1	0
Cobl	0	0	1	1	1	0	0	0	1	1	0
Commd1	1	1	1	1	1	0	0	0	1	1	1
Copg2	1	1	1	1	1	0	0	0	1	1	1
Copg2os1	1	0	0	1	1	0	0	0	1	1	0
Copg2os2	1	0	0	1	0	0	0	0	1	1	0
Cpa4	0	1	1	0	0	0	0	0	1	1	0
Ctnna3	0	1	0	0	0	0	0	0	1	1	0
Dcn	1	1	0	1	0	0	0	0	1	1	0
Ddc	1	1	1	1	1	0	0	0	1	1	1
Dhcr7	1	1	0	1	0	0	0	0	1	1	0
Dio3	1	1	1	1	1	0	0	0	1	1	1
Dlk1	1	1	1	1	1	0	0	0	1	1	1
Dlx5	1	1	0	1	0	0	0	0	1	1	0
Drd1	0	0	0	1	0	0	0	0	1	1	0
F7	0	0	1	0	1	0	0	0	1	1	0
Fam50b	0	0	1	0	0	0	0	0	1	1	0
Fbxo40	0	0	0	1	0	0	0	0	1	1	0
Peg12	1	1	1	1	1	0	0	0	1	1	1
Fthl17e	0	0	0	1	0	0	0	0	1	1	0
Ftx	0	1	0	0	1	0	0	0	1	1	0
Gab1	0	1	1	0	1	0	1	0	1	1	0
Gabra5	0	1	0	0	0	0	0	0	1	1	0
Gabrb3	0	1	0	0	0	0	0	0	1	1	0
Gabrg3	0	1	0	0	0	0	0	0	1	1	0
Gatm	1	1	0	1	1	0	0	0	1	1	0
Glis3	0	1	0	0	0	0	0	0	1	1	0
Gnai3	0	1	0	0	0	0	0	0	1	1	0
Gnas	1	1	1	1	1	0	0	0	1	1	1
Gpr1	0	1	1	1	1	0	0	0	1	1	0
Grb10	1	1	1	1	1	0	0	0	1	1	1
Meg3	1	1	1	1	1	0	0	0	1	1	1
H13	1	1	1	1	1	0	0	0	1	1	1
H19	1	1	1	1	1	0	0	0	1	1	1
Htr2a	1	1	1	1	1	0	0	0	1	1	1
Htra3	0	0	0	1	1	0	0	0	1	1	0
Hymai	0	1	1	0	1	0	0	0	1	1	0
Igf2	1	1	0	1	1	0	0	0	1	1	0
Igf2os	1	1	1	1	1	0	0	0	1	1	1
Igf2r	1	1	1	1	1	0	0	0	1	1	1
Il6	0	1	0	0	0	0	0	0	1	1	0
Impact	1	1	1	1	1	0	0	0	1	1	1
Slc22a18	1	1	1	1	1	0	0	0	1	1	1
Inpp5f	1	1	0	1	0	0	0	0	1	1	0
Ins1	1	1	0	1	0	0	0	0	1	1	0
Ins2	1	1	1	1	1	0	0	0	1	1	1
Phlda2	1	1	1	1	1	0	0	0	1	1	1
Jade1	0	0	1	1	1	0	1	0	1	1	0
Jpx	0	1	0	0	1	0	0	0	1	1	0
Kcnk9	1	1	1	1	1	0	0	0	1	1	1
Kcnq1	1	1	1	1	1	0	0	0	1	1	1
Kcnq1ot1	1	1	1	1	1	0	0	0	1	1	1
Klf14	1	1	1	1	1	0	0	0	1	1	1
Klrb1f	0	0	0	1	0	0	0	0	1	1	0
L3mbtl1	0	1	1	0	0	0	0	0	1	1	0
Lin28a	0	1	0	0	0	0	0	0	1	1	0
Lin28b	0	1	0	0	0	0	0	0	1	1	0
Zfp264	1	1	1	1	1	0	0	0	1	1	1
Lrrtm1	0	0	1	0	0	0	0	0	1	1	0
Magel2	1	1	1	1	1	0	0	0	1	1	1
Magi2	0	1	0	0	0	0	0	0	1	1	0
Mapt	1	0	0	0	0	0	0	0	1	1	0
Snord64	0	0	1	1	1	0	0	0	1	1	0	MBII-13
Gm26922	0	0	0	1	0	0	0	0	1	1	0
Snord115	1	0	0	1	1	0	0	0	1	1	0	MBII-52
Mcts2	1	1	1	1	1	0	0	0	1	1	1
Mest	1	1	1	1	1	0	0	0	1	1	1
Mir127	1	1	0	1	1	0	0	0	1	1	0
Mir136	1	1	0	1	1	0	0	0	1	1	0
Mir134	0	1	0	1	1	0	0	0	1	1	0
Mir154	0	1	0	1	1	0	0	0	1	1	0
Mir184	0	1	1	1	1	0	0	0	1	1	0
Mir296	0	1	0	0	1	0	0	0	1	1	0
Mir298	0	1	0	0	1	0	0	0	1	1	0
Mir335	0	1	1	1	1	0	0	0	1	1	0
Mir337	0	1	1	1	1	0	0	0	1	1	0
Mir370	0	1	0	1	1	0	0	0	1	1	0
Mir376b	0	1	0	1	1	0	0	0	1	1	0
Mir380	0	1	0	1	1	0	0	0	1	1	0
Mir410	0	1	0	1	1	0	0	0	1	1	0
Mir411	0	1	0	1	1	0	0	0	1	1	0
Mir431	0	1	0	1	1	0	0	0	1	1	0
Mir433	0	0	0	1	1	0	0	0	1	1	0
Mir434	0	0	0	1	1	0	0	0	1	1	0
Mirg	1	1	1	0	1	0	0	0	1	1	0
Klhdc10	1	0	0	0	1	0	0	0	1	1	0
Mkrn1-ps1	0	1	0	1	0	0	0	0	1	1	0
Mkrn3	1	1	1	1	1	0	0	0	1	1	1
Mst1r	0	0	0	1	0	0	0	0	1	1	0
Musd2	0	1	0	0	0	0	0	0	1	1	0
Nap1l4	1	1	0	1	0	0	0	0	1	1	0
Nap1l5	1	1	1	1	1	0	0	0	1	1	1
Nctc1	0	1	0	0	1	0	0	0	1	1	0
Ndn	1	1	1	1	1	0	0	0	1	1	1
Nespas	1	1	1	1	1	0	0	0	1	1	1
Ppp1r9b	1	0	0	0	0	0	0	0	1	1	0
Ngf	0	1	0	0	0	0	0	0	1	1	0
Trappc9	1	0	0	1	1	0	0	0	1	1	0
Nnat	1	1	1	1	1	0	0	0	1	1	1
Ntm	0	1	0	0	0	0	0	0	1	1	0
Osbpl5	1	1	0	1	0	0	0	0	1	1	0
Pde10a	0	0	1	1	1	0	0	0	1	1	0
Pde4d	1	0	0	1	1	0	0	0	1	1	0
Peg10	1	1	1	1	1	0	0	0	1	1	1
Peg13	1	1	1	1	1	0	0	0	1	1	1
Peg3	1	1	1	1	1	0	0	0	1	1	1
Peg3os	1	1	0	0	1	0	0	0	1	1	0
Phactr2	0	0	1	1	1	0	0	0	1	1	0
Tspan32	1	1	1	1	0	0	0	0	1	1	1
Plagl1	1	1	1	1	1	0	0	0	1	1	1
Pon1	0	1	0	0	0	0	0	0	1	1	0
Pon2	1	1	0	1	0	0	0	0	1	1	0
Pon3	1	1	0	1	0	0	0	0	1	1	0
Ppp1r9a	0	1	1	1	1	0	0	0	1	1	0
Snord116	1	1	1	0	1	0	0	0	1	1	0	PWCR1, MBII-85
Qpct	0	0	0	1	0	0	0	0	1	1	0
Rasgrf1	1	1	1	1	1	0	0	0	1	1	1
Rb1	0	1	1	0	0	0	0	0	1	1	0
Rhobtb3	0	0	1	0	0	0	0	0	1	1	0
Rhox5	0	1	1	1	1	0	0	0	1	1	0
Rian	1	1	1	1	1	0	0	0	1	1	1
Rtl1	1	1	1	1	1	0	0	0	1	1	1
Scin	0	0	0	1	0	0	0	0	1	1	0
Sdhd	0	1	0	0	0	0	0	0	1	1	0
Sfmbt2	1	1	1	1	1	0	1	0	1	1	1
Sgce	1	1	1	1	1	0	0	0	1	1	1
Slc22a2	1	1	1	1	1	0	0	0	1	1	1
Slc22a3	1	1	1	1	1	0	0	0	1	1	1
Slc38a4	1	1	1	1	1	0	1	0	1	1	1
Gm26504	0	0	0	1	0	0	0	0	1	1	0
Snurf/Snrpn	1	1	1	1	1	0	0	0	1	1	1
Snx14	0	1	1	0	1	0	0	0	1	1	0
Tbc1d12	1	0	0	1	1	0	0	0	1	1	0
Tfpi2	1	1	1	1	1	0	0	0	1	1	1
Tgfb1	0	1	0	0	0	0	0	0	1	1	0
Th	1	1	1	1	1	0	0	0	1	1	1
Tnfrsf22	0	1	1	0	1	0	0	0	1	1	0
Tnfrsf23	1	1	1	1	1	0	0	0	1	1	1
Tnfrsf26	0	1	1	0	1	0	0	0	1	1	0
Trp73	0	1	1	0	0	0	0	0	1	1	0
Trpm5	0	1	0	0	0	0	0	0	1	1	0
Tsix	0	1	1	0	1	0	0	0	1	1	0
Tssc4	1	1	1	1	1	0	0	0	1	1	1
Zrsr1	1	1	1	1	1	0	0	0	1	1	1
D0Kist6	1	0	1	0	1	0	0	0	1	1	0	U80893
Ube3a	1	1	1	1	1	0	0	0	1	1	1
Usp29	1	1	1	1	1	0	0	0	1	1	1
Wars	1	0	0	0	1	0	0	0	1	1	0
Wif1	0	0	1	0	0	0	0	0	1	1	0
Wt1	0	1	1	1	1	0	0	0	1	1	0
Xist	0	1	1	0	1	0	0	0	1	1	0
Xlr3c	0	0	1	1	0	0	0	0	1	1	0
Xlr4b	0	0	1	1	1	0	0	0	1	1	0
Xlr4c	0	0	1	1	1	0	0	0	1	1	0
Zc3h12c	0	1	0	0	0	0	0	0	1	1	0
Zcchc13	0	1	0	0	1	0	0	0	1	1	0
Zdbf2	1	1	1	1	1	0	0	0	1	1	1
Zfat	0	1	0	0	0	0	0	0	1	1	0
Mkrn3os	1	1	1	1	1	0	0	0	1	1	1
Zfp597	0	0	1	0	0	0	0	0	1	1	0
Zfp64	0	0	0	1	1	0	0	0	1	1	0
Zim1	1	1	1	1	1	0	0	0	1	1	1
Zim2	1	1	1	1	1	0	0	0	1	1	1
Zim3	1	1	1	1	1	0	0	0	1	1	1
Gm13261	0	0	0	0	1	1	0	0	1	0	0	XLOC_047844
Mafb	0	0	0	0	1	1	0	0	1	0	0
XLOC_050739	0	0	0	0	1	1	0	0	1	0	0
2400006E01Rik	0	0	0	0	1	1	0	0	1	0	0
Fkbp6	0	0	0	0	1	1	0	0	1	0	0
XLOC_075991	0	0	0	0	1	1	0	0	1	0	0
B230209E15Rik	0	0	0	0	1	1	0	0	1	0	0
A230057D06Rik	0	0	0	0	1	1	0	0	1	0	0
A330076H08Rik	0	0	0	0	1	1	0	0	1	0	0
XLOC_076143	0	0	0	0	1	1	0	0	1	0	0
BC020402	0	0	0	0	1	1	0	0	1	0	0
XLOC_011039	0	0	0	0	1	1	0	0	1	0	0
Platr20	0	0	0	0	1	1	0	0	1	0	0
XLOC_011629	0	0	0	0	1	1	0	0	1	0	0
Smoc1	0	0	0	0	1	1	1	0	1	0	0
Ago2	0	0	0	0	1	1	0	0	1	0	0	Eif2c2
XLOC_032279	0	0	0	0	1	1	0	0	1	0	0
Galnt6	0	0	0	0	1	1	0	0	1	0	0
XLOC_037414	0	0	0	0	1	1	0	0	1	0	0
Arid1b	0	0	0	0	1	1	0	0	1	0	0
Qk	0	0	0	0	1	1	0	0	1	0	0
Park2	0	0	0	0	1	1	0	0	1	0	0
XLOC_037615	0	0	0	0	1	1	0	0	1	0	0
Dact2	0	0	0	0	1	1	0	0	1	0	0
Smoc2	0	0	0	0	1	1	0	0	1	0	0
Thbs2	0	0	0	0	1	1	0	0	1	0	0
Gm35612	0	0	0	0	1	1	0	0	1	0	0	CrossFirre
Eef1b2	0	0	0	0	1	0	0	0	1	0	0
BC034090	0	0	0	0	1	0	0	0	1	0	0
Mr1	0	0	0	0	1	0	0	0	1	0	0
Stx6	0	0	0	0	1	0	0	0	1	0	0
Cox4i2	0	0	0	0	1	0	0	0	1	0	0
Tpx2	0	0	0	0	1	0	0	0	1	0	0
Id1	0	0	0	0	1	0	0	0	1	0	0
Npepl1	0	0	0	0	1	0	0	0	1	0	0
Stx16	0	0	0	0	1	0	0	0	1	0	0
Platr4	0	0	0	0	1	0	1	0	1	0	0	C430002E04Rik
D130017N08Rik	0	0	0	0	1	0	0	0	1	0	0
Tsga13	0	0	0	0	1	0	0	0	1	0	0
Herc3	0	0	0	0	1	0	0	0	1	0	0
BM117114	0	0	0	0	1	0	0	0	1	0	0		Snrp locus	https://www.ncbi.nlm.nih.gov/pmc/articles/PMC1524921/
Pec2	0	0	0	0	1	0	0	0	1	0	0		Snrp locus	https://www.ncbi.nlm.nih.gov/geo/query/acc.cgi?acc=GSE12231
BB077283	0	0	0	0	1	0	0	0	1	0	0		Snrp locus	https://www.ncbi.nlm.nih.gov/pmc/articles/PMC1524921/
Pec3	0	0	0	0	1	0	0	0	1	0	0		Snrp locus	https://www.ncbi.nlm.nih.gov/geo/query/acc.cgi?acc=GSE12231
Snord107	0	0	0	0	1	0	0	0	1	0	0	MBII-436
AK014392	0	0	0	0	1	0	0	0	1	0	0			https://sites.google.com/site/imprintedgenesinbovines/home/imprinted-genes-that-are-not-imprinted-in-cattle
Gm9801	0	0	0	0	1	0	0	0	1	0	0	AK039108
Inpp5f V2	0	0	0	0	1	0	0	0	1	0	0			https://www.ncbi.nlm.nih.gov/pubmed/15964807
Tgfb1i1	0	0	0	0	1	0	0	0	1	0	0
Bag3	0	0	0	0	1	0	0	0	1	0	0
Ifitm10	0	0	0	0	1	0	0	0	1	0	0
Lsp1	0	0	0	0	1	0	0	0	1	0	0
R74862	0	0	0	0	1	0	0	0	1	0	0		Kcnq1ot1 locus
Tsci1	0	0	0	0	1	0	0	0	1	0	0		Gab1 locus	https://www.ncbi.nlm.nih.gov/pmc/articles/PMC4426363/
Ctsh	0	0	0	0	1	0	0	0	1	0	0
B3gnt2	0	0	0	0	1	0	0	0	1	0	0
AK017220	0	0	0	0	1	0	0	0	1	0	0			https://www.ncbi.nlm.nih.gov/pmc/articles/PMC4426363/
Wnk4	0	0	0	0	1	0	0	0	1	0	0
2410003L11Rik	0	0	0	0	1	0	0	0	1	0	0	AK010368
Tsci2	0	0	0	0	1	0	0	0	1	0	0		Grb10 locus	https://www.ncbi.nlm.nih.gov/pmc/articles/PMC4426363/
Tsci3	0	0	0	0	1	0	0	0	1	0	0			https://www.ncbi.nlm.nih.gov/pmc/articles/PMC4426363/
Actn1	0	0	0	0	1	0	0	0	1	0	0
Mico1	0	0	0	0	1	0	0	0	1	0	0		Dlk1-Gtl2 locus	https://www.ncbi.nlm.nih.gov/pubmed/19029831
Mico1os	0	0	0	0	1	0	0	0	1	0	0		Dlk1-Gtl2 locus	https://www.ncbi.nlm.nih.gov/pubmed/19029831
Mir432	0	0	0	0	1	0	0	0	1	0	0
Mir341	0	0	0	0	1	0	0	0	1	0	0
Mir1188	0	0	0	0	1	0	0	0	1	0	0
Ppp2r5c	0	0	0	0	1	0	0	0	1	0	0
Dync1h1	0	0	0	0	1	0	0	0	1	0	0
Tsci4	0	0	0	0	1	0	0	0	1	0	0		Dlk1 Meg3 locus	https://www.ncbi.nlm.nih.gov/pmc/articles/PMC4426363/
Tsci5	0	0	0	0	1	0	0	0	1	0	0			https://www.ncbi.nlm.nih.gov/pmc/articles/PMC4426363/
Nhlrc1	0	0	0	0	1	0	0	0	1	0	0
Tmem174	0	0	0	0	1	0	0	0	1	0	0
Chrac1	0	0	0	0	1	0	0	0	1	0	0
Pdgfb	0	0	0	0	1	0	0	0	1	0	0
Tsci6	0	0	0	0	1	0	0	0	1	0	0			https://www.ncbi.nlm.nih.gov/pmc/articles/PMC4426363/
1700010i14Rik	0	0	0	0	1	0	0	0	1	0	0
Pacrg	0	0	0	0	1	0	0	0	1	0	0
Pcdhb12	0	0	0	0	1	0	0	0	1	0	0
Gm16299	0	0	0	0	1	0	0	0	1	0	0
Xlr3b	0	0	0	0	1	0	0	0	1	0	0
Slc38a1	0	0	0	0	1	0	1	0	1	0	0
Mbnl2	0	0	0	0	1	0	1	0	1	0	0
Slc38a2	0	0	0	0	1	0	1	0	1	0	0
Bbx	0	0	0	0	1	0	1	0	1	0	0
Gramd1b	0	0	0	0	1	0	1	0	1	0	0
Epas1	0	0	0	0	1	0	1	0	1	0	0
Tle3	0	0	0	0	1	0	1	0	1	0	0
Rbp2	0	0	0	0	1	0	1	0	1	0	0
G730013B05Rik	0	0	0	0	1	0	1	0	1	0	0
Bmp7	0	0	0	0	1	0	1	0	1	0	0
Adamts2	0	0	0	0	1	0	1	0	1	0	0
Sox21	0	0	0	0	1	0	1	0	1	0	0
Otx2	0	0	0	0	1	0	1	0	1	0	0
Etv6	0	0	0	0	1	0	1	0	1	0	0
BC049762	0	0	0	0	1	0	1	0	1	0	0
Edn3	0	0	0	0	1	0	1	0	1	0	0
Otog	0	0	0	0	0	0	1	0	1	0	0
Lrig3	0	0	0	0	0	0	1	0	1	0	0
Hunk	0	0	0	0	0	0	1	0	1	0	0
Inhbb	0	0	0	0	0	0	1	0	1	0	0
Gas7	0	0	0	0	0	0	1	0	1	0	0
Flt1	0	0	0	0	0	0	1	0	1	0	0
Runx1	0	0	0	0	1	0	0	1	1	0	0
Fam198b	0	0	0	0	1	0	0	1	1	0	0
Rbms1	0	0	0	0	1	0	0	1	1	0	0
Sh3gl3	0	0	0	0	1	0	0	1	1	0	0
E2f3	0	0	0	0	1	0	0	1	1	0	0
Otx2os1	0	0	0	0	1	0	0	1	1	0	0
Enc1	0	0	0	0	1	0	0	1	1	0	0
1700095B10Rik	0	0	0	0	0	0	0	1	1	0	0
Mir692-3	0	0	0	0	0	0	0	1	1	0	0	Mir692-2b
Chst1	0	0	0	0	0	0	0	1	1	0	0
Mir6241	0	0	0	0	0	0	0	1	1	0	0
4930404H11Rik	0	0	0	0	0	0	0	1	1	0	0
1700006F04Rik	0	0	0	0	0	0	0	1	1	0	0
Klhdc7a	0	0	0	0	0	0	0	1	1	0	0
1700125H03Rik	0	0	0	0	0	0	0	1	1	0	0
Mir6239	0	0	0	0	0	0	0	1	1	0	0
4930465M20Rik	0	0	0	0	0	0	0	1	1	0	0
9630028H03Rik	0	0	0	0	0	0	0	1	1	0	0
Epgn	0	0	0	0	0	0	0	1	1	0	0
Rftn1	0	0	0	0	0	0	0	1	1	0	0
Clic6	0	0	0	0	0	0	0	1	1	0	0
Matn1	0	0	0	0	0	0	0	1	1	0	0
Igsf21	0	0	0	0	0	0	0	1	1	0	0
Foxl1	0	0	0	0	0	0	0	1	1	0	0
Ajap1	0	0	0	0	0	0	0	1	1	0	0
Prox1	0	0	0	0	0	0	0	1	1	0	0
1700084F23Rik	0	0	0	0	0	0	0	1	1	0	0
1700110K17Rik	0	0	0	0	0	0	0	1	1	0	0
Syt13	0	0	0	0	0	0	0	1	1	0	0
Gm5086	0	0	0	0	0	0	0	1	1	0	0
1700067G17Rik	0	0	0	0	0	0	0	1	1	0	0
1700017J07Rik	0	0	0	0	0	0	0	1	1	0	0
Prdm11	0	0	0	0	0	0	0	1	1	0	0
4931430N09Rik	0	0	0	0	0	0	0	1	1	0	0
Dnase2b	0	0	0	0	0	0	0	1	1	0	0
Lpar3	0	0	0	0	0	0	0	1	1	0	0
Cd44	0	0	0	0	0	0	0	1	1	0	0
Six3os1	0	0	0	0	0	0	0	1	1	0	0
Tshz2	0	0	0	0	0	0	0	1	1	0	0
Sall3	0	0	0	0	0	0	0	1	1	0	0
Slc6a1	0	0	0	0	0	0	0	1	1	0	0
Myb	0	0	0	0	0	0	0	1	1	0	0
Cdh26	0	0	0	0	0	0	0	1	1	0	0
Myoz2	0	0	0	0	0	0	0	1	1	0	0
Slurp2	0	0	0	0	0	0	0	1	1	0	0	2300005B03Rik
1700025C18Rik	0	0	0	0	0	0	0	1	1	0	0
1700121N20Rik	0	0	0	0	0	0	0	1	1	0	0
Gadl1	0	0	0	0	0	0	0	1	1	0	0
Ptprc	0	0	0	0	0	1	0	0	1	0	0
Mir669d	0	0	0	0	0	1	0	0	1	0	0
Mir297a-3	0	0	0	0	0	1	0	0	1	0	0
Mir669j	0	0	0	0	0	1	0	0	1	0	0
Mir669i	0	0	0	0	0	1	0	0	1	0	0
Pax8	0	0	0	0	0	1	0	0	1	0	0
Col24a1	0	0	0	0	0	1	0	0	1	0	0
Tstd3	0	0	0	0	0	1	0	0	1	0	0
Cdkn2b	0	0	0	0	0	1	0	0	1	0	0
Tnfrsf9	0	0	0	0	0	1	0	0	1	0	0
Camta1	0	0	0	0	0	1	0	0	1	0	0
Ppbp	0	0	0	0	0	1	0	0	1	0	0
Spp1	0	0	0	0	0	1	0	0	1	0	0
Klra22	0	0	0	0	0	1	0	0	1	0	0
Klra15	0	0	0	0	0	1	0	0	1	0	0
Zfp74	0	0	0	0	0	1	0	0	1	0	0
Hbb-bs	0	0	0	0	0	1	0	0	1	0	0
Hbb-b1	0	0	0	0	0	1	0	0	1	0	0
Prf1	0	0	0	0	0	1	0	0	1	0	0
Efna2	0	0	0	0	0	1	0	0	1	0	0
Adora2b	0	0	0	0	0	1	0	0	1	0	0
Lrrc75a	0	0	0	0	0	1	0	0	1	0	0
Fam58b	0	0	0	0	0	1	0	0	1	0	0
Trim25	0	0	0	0	0	1	0	0	1	0	0
Akap5	0	0	0	0	0	1	0	0	1	0	0
Sugct	0	0	0	0	0	1	0	0	1	0	0
Hist1h2be	0	0	0	0	0	1	0	0	1	0	0
Slc25a48	0	0	0	0	0	1	0	0	1	0	0
4930486L24Rik	0	0	0	0	0	1	0	0	1	0	0
Cacna2d3	0	0	0	0	0	1	0	0	1	0	0
Gzme	0	0	0	0	0	1	0	0	1	0	0
Gzmd	0	0	0	0	0	1	0	0	1	0	0
Gzmg	0	0	0	0	0	1	0	0	1	0	0
Gzmc	0	0	0	0	0	1	0	0	1	0	0
Cdh10	0	0	0	0	0	1	0	0	1	0	0
Gda	0	0	0	0	0	1	0	0	1	0	0
Slc10a3	0	0	0	0	0	1	0	0	1	0	0
XLOC_069758	0	0	0	0	0	1	0	0	1	0	0
XLOC_084256	0	0	0	0	0	1	0	0	1	0	0
XLOC_088356	0	0	0	0	0	1	0	0	1	0	0
XLOC_088358	0	0	0	0	0	1	0	0	1	0	0
XLOC_047839	0	0	0	0	0	1	0	0	1	0	0
