# Supplementary material for: Genomic imprinting in mouse blastocysts is predominantly associated with H3K27me3
Source: Nat Commun. 2021 Jun 21;12:3804. doi: 10.1038/s41467-021-23510-4 (PMC8217501; doi:10.1038/s41467-021-23510-4)
Supplement: Supplementary file 5 — Supplementary Data 2 [file 41467_2021_23510_MOESM5_ESM.xlsx]

## Sheet: Supplementary_Dataset_2
						STATISTICS										SNPs-CONTAINING READS IN FW CROSS												SNPs-CONTAINING READS IN RV CROSS													GENE LISTS
gene_symbol	chrom	start	end	strand	base_mean	log2fc	padj	ratio_of_contradicting_snps	ratio_of_contradicting_reads	padj_equality_log2fc_threshold.1	reject	forward.1.B6.maternal.reads	forward.1.CAST.paternal.reads	forward.2.B6.maternal.reads	forward.2.CAST.paternal.reads	forward.3.B6.maternal.reads	forward.3.CAST.paternal.reads	ratio_alleles_FW_1	ratio_alleles_FW_2	ratio_alleles_FW_3	reverse.1.B6.paternal.reads	reverse.1.CAST.maternal.reads	reverse.2.B6.paternal.reads	reverse.2.CAST.maternal.reads	reverse.3.B6.paternal.reads	reverse.3.CAST.maternal.reads	reverse.5.B6.paternal.reads	reverse.5.CAST.maternal.reads	reverse.7.B6.paternal.reads	reverse.7.CAST.maternal.reads	ratio_alleles_RV_1	ratio_alleles_RV_2	ratio_alleles_RV_3	ratio_alleles_RV_5	ratio_alleles_RV_7	is_robust_expr	discard_as_overlapping	fulfils_7030_FC	fulfils_7030_RC	published_imprint	hc_repositories_imprint	published_non_canonical_imprint	is_confirmed	is_equivalent_0.1	is_bix	is_bsx	is_nbix	is_nbsx	is_nbsx_not_nbix
0610007P14Rik	chr12	85815446	85824920	1	65.68319431	0.458583778	0.999797534	0.384615385	0.06294964	0.057424808	1	78	54	42	42	65	78	0.692701665	1	1.19969278	52	59	114	46	133	62	132	56	63	36	0.881556684	2.47505423	2.14331723	2.354723708	1.747922438	TRUE	FALSE	FALSE	FALSE	FALSE	FALSE	FALSE	FALSE	TRUE	FALSE	FALSE	FALSE	FALSE	FALSE
0610009B22Rik	chr11	51685379	51689173	1	35.46615625	0.254336387	0.999797534	0	0	0.050692947	0	21	25	18	20	32	36	1.18957346	1.110497238	1.124610592	26	58	70	56	65	46	50	22	32	20	0.449225473	1.249554367	1.412147505	2.266968326	1.597014925	TRUE	FALSE	FALSE	FALSE	FALSE	FALSE	FALSE	FALSE	TRUE	FALSE	FALSE	FALSE	FALSE	FALSE
0610009O20Rik	chr18	38250248	38262629	-1	48.7543819	-0.197969429	0.999797534	0.428571429	0.681874229	0.084141839	1	84	91	35	38	66	73	0.923161361	0.921259843	0.904240766	5	15	68	131	28	42	24	23	43	45	2.960784314	1.925110132	1.498220641	0.958506224	1.046403712	TRUE	FALSE	FALSE	FALSE	FALSE	FALSE	FALSE	FALSE	TRUE	FALSE	FALSE	FALSE	FALSE	FALSE
0610010F05Rik	chr11	23564948	23634991	1	18.8199567	-0.688686827	0.999797534	0.459016393	0.474719101	0.367935939	1	70	14	19	3	11	0	4.971631206	6.161290323	111	112	18	15	13	4	28	3	7	33	6	0.161462979	0.867549669	6.853658537	2.290322581	0.18429003	TRUE	FALSE	TRUE	FALSE	FALSE	FALSE	FALSE	FALSE	FALSE	FALSE	FALSE	FALSE	FALSE	FALSE
0610011F06Rik	chr17	25875499	25877163	-1	4.684136573	0.684595332	0.999797534	0	0	NA	1	2	5	2	1	4	1	2.428571429	0.523809524	0.268292683	4	0	17	3	6	4	14	5	9	4	41	5.516129032	1.487804878	2.764705882	2.219512195	TRUE	FALSE	FALSE	TRUE	FALSE	FALSE	FALSE	FALSE	FALSE	FALSE	FALSE	FALSE	FALSE	FALSE
0610012G03Rik	chr16	31947050	31948521	1	2.162447824	-0.911696113	0.999797534	0	0	NA	1	7	0	4	2	0	0	71	1.952380952	1	12	9	3	3	0	0	1	1	0	0	0.752066116	1	1	1	1	TRUE	FALSE	FALSE	FALSE	FALSE	FALSE	FALSE	FALSE	FALSE	FALSE	FALSE	FALSE	FALSE	FALSE
0610030E20Rik	chr6	72347198	72353162	-1	58.82285036	-0.07088445	0.999797534	0.35	0.496446701	0.000332264	1	81	68	66	55	45	40	1.190895742	1.199637024	1.124688279	80	91	64	57	68	58	48	55	62	47	1.13732834	0.890795632	0.853157122	1.145530146	0.758454106	TRUE	FALSE	FALSE	FALSE	FALSE	FALSE	FALSE	FALSE	TRUE	FALSE	FALSE	FALSE	FALSE	FALSE
0610037L13Rik	chr4	107889784	107897802	-1	180.8551468	0.157830238	0.999797534	0.448275862	0.042206713	0.013384932	1	273	353	142	183	157	181	1.292932992	1.288529205	1.152768937	118	45	222	275	182	201	164	227	164	122	2.618625277	0.807342784	0.905519642	0.722589168	1.343980344	TRUE	FALSE	FALSE	FALSE	FALSE	FALSE	FALSE	FALSE	TRUE	FALSE	FALSE	FALSE	FALSE	FALSE
0610040B10Rik	chr5	143329307	143332704	-1	19.2385269	-0.154345822	0.999797534	0.434782609	0.616352201	0.076118815	1	17	19	5	16	9	12	0.895287958	0.316770186	0.752066116	31	67	5	33	10	9	25	17	11	32	2.15755627	6.490196078	0.900990099	0.6812749	2.891891892	TRUE	FALSE	FALSE	FALSE	FALSE	FALSE	FALSE	FALSE	TRUE	FALSE	FALSE	FALSE	FALSE	FALSE
0610040J01Rik	chr5	63811988	63899626	-1	7.128563333	-1.385192746	0.999797534	0.269230769	0.3203125	NA	0	5	3	4	0	0	0	1.64516129	41	1	26	65	0	0	2	0	7	9	1	6	2.494252874	1	0.047619048	1.281690141	5.545454545	TRUE	FALSE	FALSE	FALSE	FALSE	FALSE	FALSE	FALSE	FALSE	FALSE	FALSE	FALSE	FALSE	FALSE
1010001N08Rik	chr18	11042036	11052567	1	40.37360985	-0.389730063	0.999797534	0.333333333	0.321907601	0.111227981	0	85	50	19	21	30	51	1.698602794	0.90521327	0.589041096	5	60	67	51	40	63	31	29	15	54	11.78431373	0.761549925	1.573566085	0.935691318	3.582781457	TRUE	FALSE	FALSE	FALSE	FALSE	FALSE	FALSE	FALSE	FALSE	FALSE	FALSE	FALSE	FALSE	FALSE
1110001J03Rik	chr6	38534860	38539449	-1	59.92197822	-0.347252282	0.999797534	0.5	0.549767442	0.068922181	1	84	32	69	23	37	23	2.619937695	2.991341991	1.606060606	160	123	157	83	57	51	58	32	49	37	0.768894441	0.528962444	0.894921191	0.552495697	0.755600815	TRUE	FALSE	TRUE	FALSE	FALSE	FALSE	FALSE	FALSE	TRUE	FALSE	FALSE	FALSE	FALSE	FALSE
1110002L01Rik	chr12	3403882	3426747	1	8.550199394	-0.313071776	0.999797534	0.473684211	0.563953488	NA	1	43	12	6	3	14	3	3.561983471	1.967741935	4.548387097	49	7	6	21	8	0	0	0	0	0	0.144602851	3.459016393	0.012345679	1	1	TRUE	FALSE	TRUE	FALSE	FALSE	FALSE	FALSE	FALSE	FALSE	FALSE	FALSE	FALSE	FALSE	FALSE
1110004E09Rik	chr16	90925810	90934849	1	18.9568281	-0.25006854	0.999797534	0.454545455	0.196875	0.091375397	1	37	21	35	18	17	6	1.758293839	1.939226519	2.803278689	22	3	18	10	11	21	42	28	18	13	0.140271493	0.55801105	1.900900901	0.667458432	0.723756906	TRUE	FALSE	FALSE	FALSE	FALSE	FALSE	FALSE	FALSE	TRUE	FALSE	FALSE	FALSE	FALSE	FALSE
1110004F10Rik	chr7	116093379	116105210	-1	45.59092574	0.379073227	0.999797534	0.352941176	0.026385224	0.074079123	0	25	58	35	16	32	59	2.314741036	0.458689459	1.841121495	29	46	65	59	75	61	92	37	34	35	0.631236443	1.101522843	1.22913257	2.482479784	0.971509972	TRUE	FALSE	FALSE	FALSE	FALSE	FALSE	FALSE	FALSE	TRUE	FALSE	FALSE	FALSE	FALSE	FALSE
1110006O24Rik	chr5	115631048	115631816	1	5.866039537	0.758794569	0.999797534	0	0	NA	0	8	9	4	9	0	7	1.12345679	2.219512195	71	15	0	9	10	1	1	11	3	1	11	151	0.900990099	1	3.580645161	0.099099099	TRUE	FALSE	FALSE	FALSE	FALSE	FALSE	FALSE	FALSE	FALSE	FALSE	FALSE	FALSE	FALSE	FALSE
1110008F13Rik	chr2	156863121	156873563	-1	133.6308315	-0.007849174	0.999797534	0.516129032	0.629275958	0.047084668	1	69	50	96	90	199	158	1.379241517	1.066592675	1.259329538	41	22	165	155	308	279	158	136	127	88	0.537712895	0.939430648	0.905874716	0.860847565	0.693154996	TRUE	FALSE	FALSE	FALSE	FALSE	FALSE	FALSE	FALSE	TRUE	FALSE	FALSE	FALSE	FALSE	FALSE
1110008L16Rik	chr12	55302636	55382492	-1	97.07013288	0.332080497	0.999797534	0.4	0.098935504	0.020394144	1	36	180	25	101	51	165	4.988919668	4.027888446	3.230919765	67	161	92	211	35	73	57	201	44	74	0.416511484	0.43628612	0.480164159	0.283938339	0.5951417	TRUE	FALSE	TRUE	FALSE	FALSE	FALSE	FALSE	FALSE	TRUE	FALSE	FALSE	FALSE	FALSE	FALSE
1110019D14Rik	chr6	13871568	13896421	-1	35.45612338	-0.869935418	0.999797534	0.316666667	0.101010101	0.452669394	1	35	2	51	2	63	0	16.71428571	24.33333333	631	262	33	95	21	41	5	31	4	46	2	0.126287676	0.221871714	0.124087591	0.131832797	0.045553145	TRUE	FALSE	TRUE	FALSE	FALSE	FALSE	FALSE	FALSE	FALSE	FALSE	FALSE	FALSE	FALSE	FALSE
1110020A21Rik	chr17	84917181	84957710	1	23.72005748	0.057822763	0.999797534	0.326086957	0.138004246	0.16483154	1	32	4	44	0	4	0	0.127725857	0.002267574	0.024390244	40	0	171	10	20	1	70	0	50	7	401	16.94059406	18.27272727	701	7.056338028	TRUE	FALSE	FALSE	TRUE	FALSE	FALSE	FALSE	FALSE	FALSE	FALSE	FALSE	FALSE	FALSE	FALSE
1110028F11Rik	chr11	87699523	87705327	-1	2.450940877	-0.961367586	0.999797534	0.642857143	0.432432432	NA	1	0	0	0	5	3	0	1	0.019607843	31	0	0	2	8	0	0	2	4	0	11	1	3.857142857	1	1.952380952	111	TRUE	FALSE	FALSE	FALSE	FALSE	FALSE	FALSE	FALSE	FALSE	FALSE	FALSE	FALSE	FALSE	FALSE
1110032A03Rik	chr9	50762827	50771402	1	41.74811262	0.226025655	0.999797534	0.333333333	0.057068742	0.058873778	1	52	17	37	1	49	16	0.328214971	0.029649596	0.32790224	126	36	124	26	72	12	66	11	102	12	3.493074792	4.754789272	5.958677686	5.954954955	8.438016529	TRUE	FALSE	FALSE	TRUE	FALSE	FALSE	FALSE	FALSE	TRUE	FALSE	FALSE	FALSE	FALSE	FALSE
1110034G24Rik	chr2	132686875	132751055	-1	65.09220507	0.229262039	0.999797534	0.318181818	0.143891403	0.018997738	1	79	57	65	45	42	33	0.721871049	0.692780338	0.786223278	84	57	99	90	116	67	103	23	101	44	1.472854641	1.099889012	1.730253353	4.463203463	2.292517007	TRUE	FALSE	FALSE	FALSE	FALSE	FALSE	FALSE	FALSE	TRUE	FALSE	FALSE	FALSE	FALSE	FALSE
1110037F02Rik	chr4	11485948	11551143	-1	65.66085014	0.458553368	0.596691443	0.32967033	0.24691358	0.014070583	1	83	89	74	46	51	69	1.072202166	0.622132254	1.352250489	136	65	91	65	77	41	87	49	84	27	2.0906298	1.399385561	1.875912409	1.773930754	3.103321033	TRUE	FALSE	FALSE	FALSE	FALSE	FALSE	FALSE	FALSE	TRUE	FALSE	FALSE	FALSE	FALSE	FALSE
1110038B12Rik	chr17	34950234	34952471	1	53.63976924	0.366322882	0.999797534	0.157894737	0.019689119	0.050259583	1	89	74	30	25	98	38	0.831649832	0.833887043	0.388379205	185	30	85	34	33	35	79	37	70	23	6.149501661	2.495601173	0.943019943	2.132075472	3.034632035	TRUE	FALSE	FALSE	TRUE	FALSE	FALSE	FALSE	FALSE	TRUE	FALSE	FALSE	FALSE	FALSE	FALSE
1110038F14Rik	chr15	76948265	76950734	-1	149.3807825	0.08264936	0.999797534	0.333333333	0.335053593	0.016717995	1	216	171	168	119	150	97	0.791763073	0.708506841	0.646902065	77	26	266	186	231	157	256	157	143	99	2.954022989	1.429876411	1.471037556	1.630171865	1.443995964	TRUE	FALSE	FALSE	FALSE	FALSE	FALSE	FALSE	FALSE	TRUE	FALSE	FALSE	FALSE	FALSE	FALSE
1110051M20Rik	chr2	91273239	91444714	1	50.90452909	0.319893617	0.999797534	0.20952381	0.090311987	0.02818397	1	62	34	58	21	99	26	0.549114332	0.363166954	0.263370333	128	9	119	37	105	30	71	18	71	18	14.07692308	3.210242588	3.491694352	3.928176796	3.928176796	TRUE	FALSE	FALSE	TRUE	FALSE	FALSE	FALSE	FALSE	TRUE	FALSE	FALSE	FALSE	FALSE	FALSE
1110059E24Rik	chr19	21597312	21652791	1	231.2179772	0.097264614	0.999797534	0.363636364	0.280328289	0.000202562	1	378	328	260	200	205	213	0.867759852	0.769319493	1.039005363	195	179	366	251	341	226	205	178	201	173	1.089335567	1.457984867	1.508624502	1.151600225	1.16175621	TRUE	FALSE	FALSE	FALSE	FALSE	FALSE	FALSE	FALSE	TRUE	FALSE	FALSE	FALSE	FALSE	FALSE
1110059G10Rik	chr9	122945088	122951000	1	17.52343156	0.267180861	0.999797534	0.416666667	0.178321678	0.086024201	0	17	17	9	21	28	19	1	2.318681319	0.679715302	21	3	17	19	15	14	17	30	29	10	6.806451613	0.895287958	1.070921986	0.568106312	2.881188119	TRUE	FALSE	FALSE	FALSE	FALSE	FALSE	FALSE	FALSE	TRUE	FALSE	FALSE	FALSE	FALSE	FALSE
1190002N15Rik	chr9	94517863	94538081	1	27.81439244	-0.410497688	0.999797534	0.413793103	0.356076759	0.171294092	1	24	45	19	22	14	14	0.534368071	0.864253394	1	50	71	30	24	10	6	9	105	4	22	1.419161677	0.800664452	0.603960396	11.54945055	5.390243902	TRUE	FALSE	FALSE	FALSE	FALSE	FALSE	FALSE	FALSE	FALSE	FALSE	FALSE	FALSE	FALSE	FALSE
1190007I07Rik	chr10	82619850	82623228	1	78.50110536	-0.052068106	0.999797534	0.375	0.298916968	0.012383803	1	117	21	93	48	73	36	5.549763033	1.935550936	2.024930748	228	91	153	88	104	55	93	18	116	51	0.399386234	0.575440888	0.529298751	0.194414608	0.440137812	TRUE	FALSE	FALSE	FALSE	FALSE	FALSE	FALSE	FALSE	TRUE	FALSE	FALSE	FALSE	FALSE	FALSE
1300002E11Rik	chr16	21794346	21809040	-1	28.33194935	-0.284111471	0.999797534	0.277777778	0.840085288	0.153518841	1	57	28	42	26	57	20	2.03202847	1.61302682	2.84079602	5	0	29	13	53	37	44	17	13	28	0.019607843	0.450171821	0.698681733	0.387755102	2.145038168	TRUE	FALSE	FALSE	FALSE	FALSE	FALSE	FALSE	FALSE	FALSE	FALSE	FALSE	FALSE	FALSE	FALSE
1500004A13Rik	chr3	88822009	88832487	1	57.08532336	0.493559707	0.999797534	0.378378378	0.045431079	0.112390335	1	83	68	67	42	45	67	0.819494585	0.627421759	1.487804878	200	16	37	36	68	58	83	40	47	34	12.42857143	1.027700831	1.17211704	2.072319202	1.381231672	TRUE	FALSE	FALSE	FALSE	FALSE	FALSE	FALSE	FALSE	FALSE	FALSE	FALSE	FALSE	FALSE	FALSE
1500009L16Rik	chr10	83722661	83762762	-1	99.4588843	0.340423717	0.999797534	0.076923077	0.002183406	0.114939047	1	229	45	129	27	122	46	0.196857268	0.209914795	0.377559378	157	0	333	60	170	35	284	63	122	10	1571	5.542429285	4.846153846	4.502377179	12.08910891	TRUE	FALSE	FALSE	TRUE	FALSE	FALSE	FALSE	FALSE	FALSE	FALSE	FALSE	FALSE	FALSE	FALSE
1500011B03Rik	chr5	114808195	114813976	1	129.9496837	-0.23687971	0.999797534	0.277777778	0.153472559	0.04812183	1	60	148	30	69	52	141	0.405806887	0.435600579	0.369241673	24	160	95	417	97	362	56	154	66	128	6.643153527	4.385909569	3.729145211	2.74688057	1.937972769	TRUE	FALSE	FALSE	TRUE	FALSE	FALSE	FALSE	FALSE	TRUE	FALSE	FALSE	FALSE	FALSE	FALSE
1500015A07Rik	chr18	61726389	61728254	-1	13.20715843	0.368294469	0.999797534	0.2	0.091324201	NA	1	14	29	7	23	4	13	2.063829787	3.253521127	3.195121951	21	20	15	13	10	25	4	13	1	7	1.049751244	1.152671756	0.402390438	0.312977099	0.154929577	TRUE	FALSE	TRUE	FALSE	FALSE	FALSE	FALSE	FALSE	FALSE	FALSE	FALSE	FALSE	FALSE	FALSE
1600002D24Rik	chr16	95831122	95929077	1	41.41340751	0.000739563	0.999797534	0.402777778	0.335018963	0.074386299	1	152	27	149	9	23	0	0.178172255	0.061032864	0.004329004	120	12	125	13	67	0	52	6	30	6	9.925619835	9.549618321	671	8.540983607	4.93442623	TRUE	FALSE	FALSE	TRUE	FALSE	FALSE	FALSE	FALSE	TRUE	FALSE	FALSE	FALSE	FALSE	FALSE
1600002H07Rik	chr17	24215053	24220939	1	7.142203763	0.453532912	0.999797534	0	0	NA	0	11	14	5	4	7	12	1.27027027	0.803921569	1.704225352	10	0	1	7	9	7	12	8	7	5	101	0.154929577	1.281690141	1.49382716	1.392156863	TRUE	FALSE	FALSE	FALSE	FALSE	FALSE	FALSE	FALSE	FALSE	FALSE	FALSE	FALSE	FALSE	FALSE
1600002K03Rik	chr10	80172943	80175119	-1	29.44162987	-0.028785172	0.999797534	0.5	0.095238095	0.080005256	1	68	52	48	15	32	44	1.307101727	3.185430464	0.727891156	19	0	9	16	37	26	22	25	40	30	0.005235602	1.769230769	0.703504043	1.135746606	0.750623441	TRUE	FALSE	FALSE	FALSE	FALSE	FALSE	FALSE	FALSE	TRUE	FALSE	FALSE	FALSE	FALSE	FALSE
1600010M07Rik	chr7	109998376	110006646	1	31.37060404	-0.456683215	0.999797534	0.473684211	0.118466899	0.214521883	1	53	7	38	9	30	2	7.478873239	4.186813187	14.33333333	35	15	157	71	31	12	35	3	66	10	0.43019943	0.452577976	0.389067524	0.088319088	0.15279879	TRUE	FALSE	TRUE	FALSE	FALSE	FALSE	FALSE	FALSE	FALSE	FALSE	FALSE	FALSE	FALSE	FALSE
1600012H06Rik	chr17	14943183	14945939	-1	7.906163961	-0.444721814	0.999797534	0.4	0.587412587	NA	1	4	5	7	3	10	3	0.803921569	2.290322581	3.258064516	3	1	2	6	21	9	20	29	3	3	0.35483871	2.904761905	0.431279621	1.447761194	1	TRUE	FALSE	FALSE	FALSE	FALSE	FALSE	FALSE	FALSE	FALSE	FALSE	FALSE	FALSE	FALSE	FALSE
1600014C10Rik	chr7	38183216	38197568	-1	19.10916495	0.375432657	0.999797534	0.266666667	0.118210863	0.179567038	0	10	41	28	21	8	5	4.069306931	0.75088968	0.62962963	5	6	18	37	23	32	38	5	26	10	0.836065574	0.48787062	0.719626168	7.470588235	2.584158416	TRUE	FALSE	FALSE	FALSE	FALSE	FALSE	FALSE	FALSE	FALSE	FALSE	FALSE	FALSE	FALSE	FALSE
1600020E01Rik	chr6	86527329	86564449	-1	26.68169915	0.118325662	0.999797534	0.38	0.264573991	0.039389015	1	18	16	21	20	22	23	0.889502762	0.952606635	1.045248869	64	46	42	26	20	9	15	30	39	35	1.390455531	1.61302682	2.208791209	0.50166113	1.113960114	TRUE	FALSE	FALSE	FALSE	FALSE	FALSE	FALSE	FALSE	TRUE	FALSE	FALSE	FALSE	FALSE	FALSE
1600023N17Rik	chr5	45668700	45669708	1	4.191594333	1.893394006	0.999797534	0.066666667	0.026315789	NA	0	4	2	0	8	1	9	0.512195122	81	8.272727273	0	0	34	12	0	0	4	0	1	1	1	2.818181818	1	41	1	TRUE	FALSE	TRUE	FALSE	FALSE	FALSE	FALSE	FALSE	FALSE	FALSE	FALSE	FALSE	FALSE	FALSE
1700001D01Rik	chr8	61281521	61288872	1	9.12693964	0.419469866	0.999797534	0.315789474	0.256410256	NA	1	43	16	3	4	8	2	0.373549884	1.322580645	0.259259259	56	0	13	3	0	0	5	13	12	2	561	4.225806452	1	0.389312977	5.761904762	TRUE	FALSE	FALSE	TRUE	FALSE	FALSE	FALSE	FALSE	FALSE	FALSE	FALSE	FALSE	FALSE	FALSE
1700001L19Rik	chr13	68597438	68614231	-1	28.92074709	0.59269381	0.999797534	0.125	0.117270789	0.285103556	1	46	15	35	37	20	47	0.327548807	1.056980057	2.343283582	11	7	11	5	77	52	60	18	23	5	1.563380282	2.176470588	1.479846449	3.320441989	4.529411765	TRUE	FALSE	FALSE	FALSE	FALSE	FALSE	FALSE	FALSE	FALSE	FALSE	FALSE	FALSE	FALSE	FALSE
1700003M07Rik	chr4	129960373	129965138	-1	3.674041656	1.242456413	0.999797534	0.0625	0.054054054	NA	1	0	0	0	0	0	0	1	1	1	0	12	45	0	11	0	6	0	0	0	0.008264463	451	111	61	1	TRUE	FALSE	FALSE	TRUE	FALSE	FALSE	FALSE	FALSE	FALSE	FALSE	FALSE	FALSE	FALSE	FALSE
1700007K13Rik	chr2	28462000	28466324	1	8.07286299	1.136880977	0.999797534	0	0	NA	1	12	0	8	0	6	0	0.008264463	0.012345679	0.016393443	3	0	58	0	23	0	13	0	27	0	31	581	231	131	271	TRUE	FALSE	FALSE	TRUE	FALSE	FALSE	FALSE	FALSE	FALSE	FALSE	FALSE	FALSE	FALSE	FALSE
1700007L15Rik	chr16	33379853	33380736	1	12.39572428	-0.149487399	0.999797534	0.25	0.133640553	NA	1	21	10	14	2	8	4	2.089108911	6.714285714	1.975609756	13	23	29	7	22	10	22	4	19	9	1.763358779	0.243986254	0.457013575	0.185520362	0.476439791	TRUE	FALSE	FALSE	FALSE	FALSE	FALSE	FALSE	FALSE	FALSE	FALSE	FALSE	FALSE	FALSE	FALSE
1700010I14Rik	chr17	8988319	9008319	-1	1.142612239	-0.945248317	0.999797534	0.428571429	0.523809524	NA	1	0	0	2	0	0	0	1	21	1	0	0	10	6	0	0	0	0	2	1	1	0.603960396	1	1	0.523809524	TRUE	FALSE	FALSE	FALSE	FALSE	FALSE	FALSE	FALSE	FALSE	FALSE	FALSE	FALSE	FALSE	FALSE
1700012D14Rik	chr7	111117672	111122675	1	3.722782512	0.046535336	0.999797534	0.5	0.396551724	NA	1	4	4	0	3	0	14	1	31	141	5	3	0	2	0	11	0	12	0	0	1.64516129	0.047619048	0.009009009	0.008264463	1	TRUE	FALSE	TRUE	FALSE	FALSE	FALSE	FALSE	FALSE	FALSE	FALSE	FALSE	FALSE	FALSE	FALSE
1700015F17Rik	chr5	5437826	5479143	1	8.951824597	-2.46870387	0.596691443	0.791666667	0.617449664	NA	1	0	6	3	0	0	8	0.016393443	31	0.012345679	0	94	0	15	0	9	0	9	0	5	941	151	91	91	51	TRUE	FALSE	FALSE	TRUE	FALSE	FALSE	FALSE	FALSE	FALSE	FALSE	FALSE	FALSE	FALSE	FALSE
1700016K19Rik	chr11	75999911	76003569	-1	78.162513	-0.811767841	0.999797534	0.142857143	0.018883415	0.400073672	1	66	150	105	89	83	31	0.440373085	1.179573513	2.672025723	0	26	30	130	45	134	36	128	54	111	261	4.322259136	2.973392461	3.548476454	2.053604436	TRUE	FALSE	FALSE	TRUE	FALSE	FALSE	FALSE	FALSE	FALSE	FALSE	FALSE	FALSE	FALSE	FALSE
1700017B05Rik	chr9	57252321	57262599	1	19.8359117	-0.085171884	0.999797534	0.307692308	0.445141066	0.147560154	1	17	20	17	19	51	25	0.850746269	0.895287958	2.035856574	0	0	24	3	22	33	39	21	11	17	1	0.128630705	1.497737557	0.539641944	1.540540541	TRUE	FALSE	FALSE	FALSE	FALSE	FALSE	FALSE	FALSE	FALSE	FALSE	FALSE	FALSE	FALSE	FALSE
1700017J07Rik	chr2	168978268	168978906	-1	5.035940656	5.742223245	0.02460322	0	0	NA	0	0	3	0	6	0	12	31	61	121	66	0	0	0	9	0	0	0	2	0	661	1	91	1	21	TRUE	FALSE	TRUE	TRUE	TRUE	FALSE	TRUE	TRUE	FALSE	TRUE	TRUE	FALSE	FALSE	FALSE
1700018B08Rik	chr8	121530775	121544360	1	7.657878792	-0.496681768	0.999797534	0.3125	0.340740741	NA	1	15	23	8	0	16	0	0.653679654	81	161	0	0	11	11	3	7	23	11	1	6	1	1	2.290322581	0.480519481	5.545454545	TRUE	FALSE	TRUE	FALSE	FALSE	FALSE	FALSE	FALSE	FALSE	FALSE	FALSE	FALSE	FALSE	FALSE
1700019B03Rik	chr8	3465977	3487183	-1	4.781694807	0.310668115	0.999797534	0.2	0.240310078	NA	0	0	0	7	1	2	14	1	0.154929577	6.714285714	12	0	3	0	1	8	3	2	7	12	121	31	0.135802469	1.476190476	0.58677686	TRUE	FALSE	FALSE	FALSE	FALSE	FALSE	FALSE	FALSE	FALSE	FALSE	FALSE	FALSE	FALSE	FALSE
1700019D03Rik	chr1	52922319	52991340	1	55.07362715	-0.558060314	0.999797534	0.2	0.229166667	0.185065473	1	72	13	61	6	90	21	5.503816794	10.01639344	4.27014218	117	16	98	40	108	24	87	91	84	32	0.137489325	0.408766565	0.222941721	1.045924225	0.381688466	TRUE	FALSE	TRUE	FALSE	FALSE	FALSE	FALSE	FALSE	FALSE	FALSE	FALSE	FALSE	FALSE	FALSE
1700020I14Rik	chr2	119594295	119600746	-1	65.08611107	0.115245079	0.999797534	0.375	0.561869844	0.002142204	1	67	47	52	50	66	81	0.701937407	0.961612284	1.226928896	88	114	82	57	77	67	94	47	53	49	0.772129711	1.437828371	1.149031297	1.997876858	1.081466395	TRUE	FALSE	FALSE	FALSE	FALSE	FALSE	FALSE	FALSE	TRUE	FALSE	FALSE	FALSE	FALSE	FALSE
1700021F05Rik	chr10	43525120	43541041	1	181.592003	0.046983813	0.999797534	0.450980392	0.037961696	0.011129057	1	193	288	156	163	196	243	1.491973071	1.044843049	1.239673636	62	67	140	209	219	300	181	209	162	136	0.925484352	0.670014347	0.73008997	0.866092779	1.191036003	TRUE	FALSE	FALSE	FALSE	FALSE	FALSE	FALSE	FALSE	TRUE	FALSE	FALSE	FALSE	FALSE	FALSE
1700024P16Rik	chr4	104833831	105016864	-1	16.84925518	-2.378234832	0.537231013	0.122807018	0.080267559	0.927851722	0	89	9	43	2	34	0	9.791208791	20.52380952	341	0	29	0	2	38	39	5	7	0	2	291	21	1.026246719	1.392156863	21	TRUE	FALSE	TRUE	TRUE	FALSE	FALSE	FALSE	FALSE	FALSE	FALSE	FALSE	FALSE	FALSE	FALSE
1700025G04Rik	chr1	151884523	152090320	1	67.01792462	1.450732473	0.122916311	0.242857143	0.22361809	0.850370642	0	104	98	39	105	36	84	0.942363112	2.68797954	2.329639889	169	80	161	5	75	35	135	14	50	4	2.111111111	31.58823529	2.13960114	9.581560284	12.2195122	TRUE	FALSE	TRUE	TRUE	FALSE	FALSE	FALSE	FALSE	FALSE	FALSE	FALSE	FALSE	FALSE	FALSE
1700028B04Rik	chr7	28496940	28497492	-1	3.883458711	1.943024855	0.999797534	0	0	NA	1	0	21	0	0	0	4	211	1	41	0	0	12	25	0	0	0	0	0	6	1	0.482071713	1	1	0.016393443	TRUE	FALSE	TRUE	FALSE	FALSE	FALSE	FALSE	FALSE	FALSE	FALSE	FALSE	FALSE	FALSE	FALSE
1700028E10Rik	chr5	151368674	151414083	-1	4.651068477	0.0534721	0.999797534	0.421052632	0.572222222	NA	1	1	4	0	0	5	0	3.727272727	1	0.019607843	32	7	9	8	0	4	6	6	4	2	4.521126761	1.12345679	0.024390244	1	1.952380952	TRUE	FALSE	FALSE	FALSE	FALSE	FALSE	FALSE	FALSE	FALSE	FALSE	FALSE	FALSE	FALSE	FALSE
1700028I16Rik	chr10	82812122	82824242	-1	17.70420115	-1.462949823	0.999797534	0.529411765	0.25390625	0.737606484	1	0	14	0	6	0	17	0.007092199	0.016393443	0.005847953	0	63	0	4	0	59	0	46	0	47	631	41	591	461	471	TRUE	FALSE	FALSE	TRUE	FALSE	FALSE	FALSE	FALSE	FALSE	FALSE	FALSE	FALSE	FALSE	FALSE
1700028J19Rik	chr7	44229928	44236122	1	3.503852047	4.917499575	0.149278366	0	0	NA	0	0	0	1	5	0	20	1	4.636363636	201	0	0	9	0	13	0	8	0	0	0	1	91	131	81	1	TRUE	FALSE	TRUE	TRUE	FALSE	FALSE	FALSE	FALSE	FALSE	FALSE	FALSE	FALSE	FALSE	FALSE
1700028K03Rik	chr5	107534710	107551542	-1	9.449271721	0.142997343	0.999797534	0.388888889	0.839869281	NA	1	8	13	1	1	7	9	1.617283951	1	1.281690141	18	14	16	22	6	13	15	12	5	5	1.283687943	0.728506787	0.465648855	1.247933884	1	TRUE	FALSE	FALSE	FALSE	FALSE	FALSE	FALSE	FALSE	FALSE	FALSE	FALSE	FALSE	FALSE	FALSE
1700029F12Rik	chr13	97021863	97035254	1	22.50258078	-0.297564416	0.999797534	0.594594595	0.592896175	0.09757715	0	26	26	29	14	16	18	1	2.063829787	0.889502762	37	38	7	14	22	40	19	5	24	31	1.026954178	1.985915493	1.814479638	0.267015707	1.290456432	TRUE	FALSE	FALSE	FALSE	FALSE	FALSE	FALSE	FALSE	TRUE	FALSE	FALSE	FALSE	FALSE	FALSE
1700029P11Rik	chr15	81980539	81981563	-1	93.4135206	-0.159610151	0.999797534	0	0	0.024933094	1	233	48	147	32	148	17	4.846153846	4.582554517	8.660818713	123	8	214	84	130	33	235	31	152	42	0.065800162	0.392807099	0.254419677	0.132284134	0.276791584	TRUE	FALSE	TRUE	FALSE	FALSE	FALSE	FALSE	FALSE	TRUE	FALSE	FALSE	FALSE	FALSE	FALSE
1700030C10Rik	chr12	20804388	20815779	1	99.32581073	0.325818672	0.999797534	0.12	0.015384615	0.032168513	1	181	112	197	76	178	34	0.61899503	0.386098427	0.191465469	179	42	130	55	141	43	228	23	111	25	4.25415677	2.361161525	3.273781903	9.874458874	4.426294821	TRUE	FALSE	FALSE	TRUE	FALSE	FALSE	FALSE	FALSE	TRUE	FALSE	FALSE	FALSE	FALSE	FALSE
1700030J22Rik	chr8	116969598	116978954	1	4.380901146	-0.055093441	0.999797534	0.6	0.383561644	NA	1	3	4	9	7	0	2	0.756097561	1.281690141	0.047619048	0	20	8	0	2	2	6	5	5	0	201	0.012345679	1	0.836065574	0.019607843	TRUE	FALSE	FALSE	FALSE	FALSE	FALSE	FALSE	FALSE	FALSE	FALSE	FALSE	FALSE	FALSE	FALSE
1700034J05Rik	chr6	146951300	146956297	1	1.490433292	-1.65185602	0.999797534	0.4	0.333333333	NA	0	4	0	0	0	0	0	41	1	1	0	7	0	6	0	0	11	0	0	0	71	61	1	0.009009009	1	TRUE	FALSE	FALSE	FALSE	FALSE	FALSE	FALSE	FALSE	FALSE	FALSE	FALSE	FALSE	FALSE	FALSE
1700034O15Rik	chr6	41684345	41685717	-1	4.243226102	0.310497742	0.999797534	0	0	NA	0	3	1	3	2	1	7	0.35483871	0.677419355	6.454545455	0	0	12	2	5	5	3	7	6	9	1	5.761904762	1	0.436619718	0.67032967	TRUE	FALSE	FALSE	FALSE	FALSE	FALSE	FALSE	FALSE	FALSE	FALSE	FALSE	FALSE	FALSE	FALSE
1700034P13Rik	chr1	9747647	9771256	-1	3.485595554	1.102137912	0.999797534	0.125	0.138888889	NA	1	9	2	3	0	0	6	0.230769231	0.032258065	61	41	0	2	7	2	0	0	0	0	0	411	0.295774648	21	1	1	TRUE	FALSE	FALSE	FALSE	FALSE	FALSE	FALSE	FALSE	FALSE	FALSE	FALSE	FALSE	FALSE	FALSE
1700037H04Rik	chr2	131146314	131160081	1	12.92982719	0.564560931	0.999797534	0.25	0.301886792	NA	0	0	14	18	3	10	18	141	0.171270718	1.792079208	17	0	23	28	17	2	9	8	32	13	171	0.822064057	8.142857143	1.12345679	2.450381679	TRUE	FALSE	FALSE	TRUE	FALSE	FALSE	FALSE	FALSE	FALSE	FALSE	FALSE	FALSE	FALSE	FALSE
1700042G15Rik	chr4	57359791	57364292	1	6.391297196	-1.247649288	0.999797534	0.142857143	0.057142857	NA	1	4	0	0	0	8	0	41	1	81	0	0	17	8	38	5	0	0	16	9	1	0.473684211	0.133858268	1	0.565217391	TRUE	FALSE	TRUE	FALSE	FALSE	FALSE	FALSE	FALSE	FALSE	FALSE	FALSE	FALSE	FALSE	FALSE
1700047A11Rik	chr8	26082608	26096520	-1	15.64461315	0.095987607	0.999797534	0.269230769	0.243816254	0.158184685	1	12	33	34	18	5	29	2.73553719	0.530791789	5.705882353	16	50	24	17	10	2	0	9	7	0	0.321357285	1.409356725	4.80952381	0.010989011	71	TRUE	FALSE	TRUE	FALSE	FALSE	FALSE	FALSE	FALSE	FALSE	FALSE	FALSE	FALSE	FALSE	FALSE
1700048O20Rik	chr9	121937274	121947016	-1	4.110321066	0.427043649	0.999797534	0.111111111	0.148648649	NA	1	4	0	0	2	12	1	0.024390244	21	0.090909091	9	0	19	1	10	0	2	3	9	2	91	17.36363636	101	0.677419355	4.333333333	TRUE	FALSE	FALSE	TRUE	FALSE	FALSE	FALSE	FALSE	FALSE	FALSE	FALSE	FALSE	FALSE	FALSE
1700052K11Rik	chr11	105179019	105181433	1	2.421378015	0.052700967	0.999797534	0.444444444	0.518518519	NA	1	0	0	4	0	4	6	1	0.024390244	1.487804878	12	2	5	4	0	0	0	0	1	4	5.761904762	1.243902439	1	1	0.268292683	TRUE	FALSE	FALSE	FALSE	FALSE	FALSE	FALSE	FALSE	FALSE	FALSE	FALSE	FALSE	FALSE	FALSE
1700061G19Rik	chr17	56875451	56889855	-1	8.919041577	0.409624773	0.999797534	0.473684211	0.245033113	NA	0	4	12	10	5	6	10	2.951219512	0.504950495	1.655737705	16	12	11	4	23	4	8	19	3	4	1.330578512	2.707317073	5.634146341	0.42408377	0.756097561	TRUE	FALSE	FALSE	FALSE	FALSE	FALSE	FALSE	FALSE	FALSE	FALSE	FALSE	FALSE	FALSE	FALSE
1700066M21Rik	chr1	57377594	57385423	-1	3.306594406	0.47347824	0.999797534	0.428571429	0.383333333	NA	1	3	0	1	6	2	0	0.032258065	5.545454545	0.047619048	19	8	2	2	3	2	6	6	0	0	2.358024691	1	1.476190476	1	1	TRUE	FALSE	FALSE	FALSE	FALSE	FALSE	FALSE	FALSE	FALSE	FALSE	FALSE	FALSE	FALSE	FALSE
1700084E18Rik	chr2	30237196	30237631	1	1.058070509	1.280913072	0.999797534	0	0	NA	1	0	0	2	1	1	1	1	0.523809524	1	5	0	10	1	0	0	0	0	0	0	51	9.181818182	1	1	1	TRUE	FALSE	FALSE	FALSE	FALSE	FALSE	FALSE	FALSE	FALSE	FALSE	FALSE	FALSE	FALSE	FALSE
1700086O06Rik	chr18	38238404	38250565	1	36.20983232	0.004571102	0.999797534	0.638888889	0.631840796	0.072501399	1	35	36	22	39	27	18	1.028490028	1.769230769	0.667896679	58	111	30	55	43	0	23	10	41	55	0.522952295	0.546279492	431	2.287128713	0.745916515	TRUE	FALSE	FALSE	FALSE	FALSE	FALSE	FALSE	FALSE	TRUE	FALSE	FALSE	FALSE	FALSE	FALSE
1700088E04Rik	chr15	79134654	79141251	1	1.194842325	-0.31553968	0.999797534	0.166666667	0.095238095	NA	1	0	0	5	0	0	0	1	51	1	0	0	10	0	0	2	0	0	4	0	1	0.00990099	21	1	0.024390244	TRUE	FALSE	FALSE	FALSE	FALSE	FALSE	FALSE	FALSE	FALSE	FALSE	FALSE	FALSE	FALSE	FALSE
1700094D03Rik	chr3	90062795	90068347	-1	2.094723463	-0.866338392	0.999797534	0.5	0.944444444	NA	1	0	4	2	0	0	0	0.024390244	21	1	4	11	2	0	0	0	0	13	0	0	2.707317073	0.047619048	1	131	1	TRUE	FALSE	FALSE	FALSE	FALSE	FALSE	FALSE	FALSE	FALSE	FALSE	FALSE	FALSE	FALSE	FALSE
1700096K18Rik	chr5	25530017	25531466	-1	7.989863712	0.113059184	0.999797534	0	0	NA	1	2	5	2	6	1	4	2.428571429	2.904761905	3.727272727	8	11	18	20	8	10	2	14	2	16	0.72972973	0.900497512	0.801980198	0.14893617	0.130434783	TRUE	FALSE	TRUE	FALSE	FALSE	FALSE	FALSE	FALSE	FALSE	FALSE	FALSE	FALSE	FALSE	FALSE
1700102P08Rik	chr9	108392833	108410968	-1	4.646353879	-0.085916618	0.999797534	0.52	0.474358974	NA	1	0	0	0	6	17	5	1	0.016393443	3.352941176	0	2	10	7	15	12	2	0	0	0	21	0.702970297	0.801324503	0.047619048	1	TRUE	FALSE	FALSE	FALSE	FALSE	FALSE	FALSE	FALSE	FALSE	FALSE	FALSE	FALSE	FALSE	FALSE
1700108F19Rik	chr14	76677567	76687108	-1	15.1011582	4.592252502	0.04304682	0.103448276	0.048387097	1	0	15	96	0	50	0	39	6.364238411	501	391	0	0	22	0	19	0	5	0	2	0	1	221	191	51	21	TRUE	FALSE	TRUE	TRUE	FALSE	FALSE	FALSE	FALSE	FALSE	TRUE	TRUE	TRUE	TRUE	FALSE
1700109K24Rik	chr15	77084397	77096314	-1	6.005344225	-0.451501606	0.999797534	0.285714286	0.148367953	NA	0	12	2	2	10	5	1	5.761904762	0.207920792	4.636363636	1	13	3	17	13	1	5	11	3	2	11.90909091	5.516129032	0.083969466	2.176470588	0.677419355	TRUE	FALSE	TRUE	FALSE	FALSE	FALSE	FALSE	FALSE	FALSE	FALSE	FALSE	FALSE	FALSE	FALSE
1700112J16Rik	chr7	67204081	67222536	1	2.454245317	-1.933518142	0.999797534	0	0	NA	1	0	0	0	0	0	0	1	1	1	0	3	0	10	3	0	0	10	0	10	31	101	0.032258065	101	101	TRUE	FALSE	FALSE	TRUE	FALSE	FALSE	FALSE	FALSE	FALSE	FALSE	FALSE	FALSE	FALSE	FALSE
1700113A16Rik	chr3	88171559	88177785	1	10.61977314	-0.334027454	0.999797534	0.083333333	0.0078125	NA	1	27	3	21	3	16	5	8.741935484	6.806451613	3.156862745	7	7	19	11	17	0	30	1	14	7	1	0.581151832	0.005847953	0.03654485	0.503546099	TRUE	FALSE	TRUE	FALSE	FALSE	FALSE	FALSE	FALSE	FALSE	FALSE	FALSE	FALSE	FALSE	FALSE
1700113B09Rik	chr10	71201744	71204488	-1	2.770598285	-2.42039793	0.999797534	0.5	0.568627451	NA	1	0	0	5	0	18	0	1	51	181	18	8	0	0	0	0	0	0	0	2	0.447513812	1	1	1	21	TRUE	FALSE	TRUE	FALSE	FALSE	FALSE	FALSE	FALSE	FALSE	FALSE	FALSE	FALSE	FALSE	FALSE
1700120E14Rik	chr18	74495677	74531124	1	68.57790856	-0.016066589	0.999797534	0.448160535	0.251306413	0.019704334	1	124	100	126	31	104	63	1.23976024	4.054662379	1.649762282	217	82	45	26	51	21	59	32	67	55	0.378166743	0.578713969	0.412915851	0.543147208	0.821162444	TRUE	FALSE	FALSE	FALSE	FALSE	FALSE	FALSE	FALSE	TRUE	FALSE	FALSE	FALSE	FALSE	FALSE
1700123M08Rik	chr4	11966573	11994295	-1	6.232516298	-2.76527538	0.81793129	0.1875	0.256637168	NA	0	6	0	2	0	16	0	61	21	161	0	32	26	7	11	5	0	8	0	0	321	0.272030651	0.459459459	81	1	TRUE	FALSE	TRUE	FALSE	FALSE	FALSE	FALSE	FALSE	FALSE	FALSE	FALSE	FALSE	FALSE	FALSE
1700123O20Rik	chr14	54686170	54690742	-1	78.00708655	0.056367541	0.999797534	0.5	0.376068376	0.018860907	1	68	53	55	49	83	63	0.779735683	0.891107078	0.759326113	65	27	86	103	184	116	126	86	61	62	2.402214022	0.835111542	1.585701981	1.464576074	0.98389694	TRUE	FALSE	FALSE	FALSE	FALSE	FALSE	FALSE	FALSE	TRUE	FALSE	FALSE	FALSE	FALSE	FALSE
1700125H20Rik	chr11	85140087	85182799	-1	12.46346057	0.824324123	0.999797534	0.2	0.113207547	NA	0	5	16	3	10	11	14	3.156862745	3.258064516	1.27027027	42	25	12	12	15	4	4	8	20	11	1.677290837	1	3.682926829	0.50617284	1.810810811	TRUE	FALSE	TRUE	FALSE	FALSE	FALSE	FALSE	FALSE	FALSE	FALSE	FALSE	FALSE	FALSE	FALSE
1810009A15Rik	chr19	8888882	8890759	-1	518.4304544	0.005859998	0.999797534	0.649122807	0.384247095	0.002828847	1	867	887	553	609	633	630	1.02306539	1.101247514	0.995261412	234	251	568	528	569	571	440	540	340	345	0.932297889	1.07574323	0.996497986	0.814849102	0.985511446	TRUE	FALSE	FALSE	FALSE	FALSE	FALSE	FALSE	FALSE	TRUE	FALSE	FALSE	FALSE	FALSE	FALSE
1810010D01Rik	chr7	145205817	145208119	1	2.306613477	0.150443031	0.999797534	0	0	NA	1	0	11	0	2	2	4	111	21	1.952380952	0	0	0	18	0	0	0	0	2	0	1	0.005524862	1	1	21	TRUE	FALSE	TRUE	FALSE	FALSE	FALSE	FALSE	FALSE	FALSE	FALSE	FALSE	FALSE	FALSE	FALSE
1810010H24Rik	chr11	107025502	107030446	-1	4.872278538	-1.753762214	0.999797534	0.25	0.604651163	NA	1	2	0	11	1	11	0	21	10.09090909	111	30	2	0	13	2	0	2	0	3	9	0.069767442	131	0.047619048	0.047619048	2.935483871	TRUE	FALSE	TRUE	FALSE	FALSE	FALSE	FALSE	FALSE	FALSE	FALSE	FALSE	FALSE	FALSE	FALSE
1810013L24Rik	chr16	8830099	8858924	-1	31.83000912	0.099109791	0.999797534	0.37254902	0.28173913	0.036514579	1	66	36	65	20	25	20	0.546142209	0.30875576	0.800796813	105	45	40	14	60	17	28	12	12	10	2.33037694	2.843971631	3.514619883	2.32231405	1.198019802	TRUE	FALSE	FALSE	TRUE	FALSE	FALSE	FALSE	FALSE	TRUE	FALSE	FALSE	FALSE	FALSE	FALSE
1810014B01Rik	chr10	86685526	86689954	-1	15.83469564	0.731702407	0.999797534	0	0	0.372725854	1	15	0	24	1	37	0	0.006622517	0.045643154	0.002695418	89	0	60	0	26	0	39	0	18	0	891	601	261	391	181	TRUE	FALSE	FALSE	TRUE	FALSE	FALSE	FALSE	FALSE	FALSE	FALSE	FALSE	FALSE	FALSE	FALSE
1810022K09Rik	chr3	14606288	14611256	1	61.69048072	-0.148128591	0.999797534	0.227272727	0.118881119	0.028878441	1	171	43	56	28	68	23	3.969837587	1.996441281	2.948051948	257	98	98	44	62	21	41	31	76	27	0.381563594	0.449541284	0.339774557	0.756690998	0.356110381	TRUE	FALSE	TRUE	FALSE	FALSE	FALSE	FALSE	FALSE	TRUE	FALSE	FALSE	FALSE	FALSE	FALSE
1810024B03Rik	chr2	127186164	127208280	1	31.23778602	-0.360702021	0.999797534	0.333333333	0.007220217	0.087247329	1	37	24	35	16	28	18	1.539419087	2.180124224	1.552486188	81	85	57	33	23	25	37	29	8	18	1.049321825	0.579684764	1.086580087	0.784366577	2.234567901	TRUE	FALSE	FALSE	FALSE	FALSE	FALSE	FALSE	FALSE	TRUE	FALSE	FALSE	FALSE	FALSE	FALSE
1810026B05Rik	chr7	73539797	73558395	1	24.25434699	0.082588531	0.999797534	0.296296296	0.182417582	0.053194451	0	24	29	11	8	20	21	1.20746888	0.72972973	1.049751244	58	72	68	24	18	9	16	26	10	19	0.805825243	2.825726141	1.989010989	0.616858238	0.528795812	TRUE	FALSE	FALSE	FALSE	FALSE	FALSE	FALSE	FALSE	TRUE	FALSE	FALSE	FALSE	FALSE	FALSE
1810026J23Rik	chr9	21592721	21595970	-1	16.73068631	0.009128835	0.999797534	0.090909091	0.235915493	0.050856707	1	23	18	9	0	30	12	0.783549784	0.010989011	0.401993355	25	16	19	9	20	10	20	17	45	11	1.559006211	2.098901099	1.99009901	1.175438596	4.063063063	TRUE	FALSE	FALSE	FALSE	FALSE	FALSE	FALSE	FALSE	TRUE	FALSE	FALSE	FALSE	FALSE	FALSE
1810032O08Rik	chr11	116671659	116675798	-1	6.160353632	-0.253551946	0.999797534	0.454545455	0.38	NA	0	12	2	2	6	3	8	5.761904762	0.344262295	0.382716049	7	8	7	1	3	9	5	15	5	7	1.14084507	0.154929577	2.935483871	2.960784314	1.392156863	TRUE	FALSE	FALSE	FALSE	FALSE	FALSE	FALSE	FALSE	FALSE	FALSE	FALSE	FALSE	FALSE	FALSE
1810037I17Rik	chr3	122924396	122926194	-1	173.8838351	0.096521486	0.999797534	0	0	0.000532998	1	120	308	134	219	100	213	2.565362198	1.633855332	2.128871129	82	163	188	259	141	212	123	229	78	209	0.503372164	0.725974527	0.66525224	0.537319948	0.3735055	TRUE	FALSE	FALSE	FALSE	FALSE	FALSE	FALSE	FALSE	TRUE	FALSE	FALSE	FALSE	FALSE	FALSE
1810041H14Rik	chr14	121876858	121879408	1	5.561766581	1.342174038	0.999797534	0	0	NA	1	0	0	0	0	11	0	1	1	0.009009009	17	0	8	0	4	0	42	0	19	0	171	81	41	421	191	TRUE	FALSE	FALSE	TRUE	FALSE	FALSE	FALSE	FALSE	FALSE	FALSE	FALSE	FALSE	FALSE	FALSE
1810043G02Rik	chr10	77978529	77985438	-1	44.36455165	0.368211424	0.999797534	0.266666667	0.077586207	0.094745651	1	10	76	14	23	26	79	7.534653465	1.638297872	3.030651341	35	52	23	58	61	90	29	36	15	69	0.673704415	0.397590361	0.678135405	0.806094183	0.218523878	TRUE	FALSE	TRUE	FALSE	FALSE	FALSE	FALSE	FALSE	TRUE	FALSE	FALSE	FALSE	FALSE	FALSE
1810043H04Rik	chr11	120098933	120100424	-1	148.5392716	0.104554237	0.999797534	0.25	0.00080289	0.000316495	1	179	156	143	111	132	161	0.871580123	0.776380154	1.219530659	218	88	188	164	199	187	188	160	103	114	2.475595914	1.146252285	1.064136825	1.174890693	0.903593339	TRUE	FALSE	FALSE	FALSE	FALSE	FALSE	FALSE	FALSE	TRUE	FALSE	FALSE	FALSE	FALSE	FALSE
1810044D09Rik	chr6	91440986	91441755	-1	3.442310688	-0.491184554	0.999797534	0.333333333	0.544117647	NA	1	16	1	0	2	5	0	14.63636364	0.047619048	51	5	2	14	7	3	0	10	3	0	0	0.411764706	0.503546099	0.032258065	0.306930693	1	TRUE	FALSE	TRUE	FALSE	FALSE	FALSE	FALSE	FALSE	FALSE	FALSE	FALSE	FALSE	FALSE	FALSE
1810055G02Rik	chr19	3708297	3717882	-1	31.11178535	-0.36542341	0.999797534	0.2	0.287128713	0.132521157	1	11	45	15	5	42	18	0.246119734	2.960784314	2.325966851	26	16	30	38	36	81	45	46	18	33	0.616858238	1.265780731	2.246537396	1.022172949	1.828729282	TRUE	FALSE	TRUE	FALSE	FALSE	FALSE	FALSE	FALSE	FALSE	FALSE	FALSE	FALSE	FALSE	FALSE
1810058I24Rik	chr6	35252698	35262059	-1	352.1951872	0.380028806	0.76787404	0.45	0.010277492	0.002989879	0	287	446	328	361	308	441	1.553814002	1.100579092	1.431678027	435	268	491	379	422	406	362	369	341	194	1.622901902	1.29543656	1.039399163	0.98103495	1.757341577	TRUE	FALSE	FALSE	FALSE	FALSE	FALSE	FALSE	FALSE	TRUE	FALSE	FALSE	FALSE	FALSE	FALSE
2010001A14Rik	chr11	57795498	57801467	1	4.459081793	0.817861842	0.999797534	0.5	0.589041096	NA	1	0	0	0	0	0	4	1	1	41	11	0	10	16	0	12	1	9	3	7	111	0.627329193	0.008264463	0.120879121	0.436619718	TRUE	FALSE	FALSE	FALSE	FALSE	FALSE	FALSE	FALSE	FALSE	FALSE	FALSE	FALSE	FALSE	FALSE
2010010A06Rik	chr18	75288659	75297329	1	17.84992816	0.828681378	0.999797534	0.318181818	0.252525253	0.391284049	0	13	45	12	28	13	14	3.442748092	2.32231405	1.076335878	12	7	37	34	22	6	13	5	17	19	1.704225352	1.08797654	3.62295082	2.568627451	0.895287958	TRUE	FALSE	TRUE	FALSE	FALSE	FALSE	FALSE	FALSE	FALSE	FALSE	FALSE	FALSE	FALSE	FALSE
2010107E04Rik	chr12	111961374	111966977	1	877.4597557	-0.152223786	0.999797534	0.4	0.008579272	7.85e-06	0	1211	1039	815	732	736	680	1.165527861	1.11337249	1.082340832	830	929	927	1202	1097	1137	825	927	733	750	1.119262739	1.296623881	1.036459758	1.123621379	1.023189197	TRUE	FALSE	FALSE	FALSE	FALSE	FALSE	FALSE	FALSE	TRUE	FALSE	FALSE	FALSE	FALSE	FALSE
2010107G23Rik	chr10	62107655	62111074	1	8.95044088	-0.390737635	0.999797534	0.8	0.570469799	NA	0	17	22	11	11	16	9	0.773755656	1	1.769230769	5	10	5	3	12	16	1	7	1	3	1.980392157	0.607843137	1.330578512	6.454545455	2.818181818	TRUE	FALSE	FALSE	FALSE	FALSE	FALSE	FALSE	FALSE	FALSE	FALSE	FALSE	FALSE	FALSE	FALSE
2010111I01Rik	chr13	62964892	63326096	-1	239.179436	-0.019741984	0.999797534	0.323170732	0.37291344	0.000338045	1	327	209	203	185	278	129	1.56432329	1.097244733	2.154144074	348	164	318	156	341	268	339	225	273	246	0.47141626	0.490726187	0.785986514	0.663815983	0.901135115	TRUE	FALSE	FALSE	FALSE	FALSE	FALSE	FALSE	FALSE	TRUE	FALSE	FALSE	FALSE	FALSE	FALSE
2010300C02Rik	chr1	37611675	37720090	1	1.005002473	2.612424774	0.999797534	0.166666667	0.1	NA	0	0	0	0	2	0	0	1	21	1	12	0	0	2	0	0	4	0	0	0	121	0.047619048	1	41	1	TRUE	FALSE	FALSE	FALSE	FALSE	FALSE	FALSE	FALSE	FALSE	FALSE	FALSE	FALSE	FALSE	FALSE
2010320M18Rik	chr8	70776861	70777606	-1	30.02417758	-0.367099741	0.999797534	0.166666667	0.134538153	0.153819263	1	39	45	17	5	13	23	0.866962306	3.352941176	0.567099567	1	23	51	64	23	48	39	55	18	34	21	1.254403131	2.082251082	1.409207161	1.883977901	TRUE	FALSE	FALSE	FALSE	FALSE	FALSE	FALSE	FALSE	FALSE	FALSE	FALSE	FALSE	FALSE	FALSE
2200002D01Rik	chr7	29247520	29248467	1	378.6942704	0.626358524	0.986721612	0	0	0.168319203	1	742	657	489	409	401	467	0.885460181	0.836434267	1.164547494	273	74	581	190	599	235	487	206	403	204	3.685560054	3.056812204	2.548277329	2.363415818	1.975012249	TRUE	FALSE	FALSE	TRUE	FALSE	FALSE	FALSE	FALSE	FALSE	FALSE	FALSE	FALSE	FALSE	FALSE
2200002J24Rik	chr7	30698885	30710298	-1	7.841205424	0.684769095	0.999797534	0.3125	0.13986014	NA	0	4	5	3	7	5	9	1.243902439	2.290322581	1.784313725	38	8	16	24	4	3	9	4	0	4	4.703703704	0.668049793	1.322580645	2.219512195	0.024390244	TRUE	FALSE	FALSE	FALSE	FALSE	FALSE	FALSE	FALSE	FALSE	FALSE	FALSE	FALSE	FALSE	FALSE
2210011C24Rik	chr8	84010227	84011720	1	13.66118359	0.090301367	0.999797534	0.125	0.212121212	NA	1	2	4	6	1	11	11	1.952380952	0.180327869	1	6	9	50	19	23	5	22	34	14	14	0.67032967	2.623036649	4.529411765	0.648093842	1	TRUE	FALSE	FALSE	FALSE	FALSE	FALSE	FALSE	FALSE	FALSE	FALSE	FALSE	FALSE	FALSE	FALSE
2210016F16Rik	chr13	58380045	58385225	1	411.0991754	-0.046954598	0.999797534	0.27027027	0.029648021	0.02005413	1	498	378	557	236	790	299	1.317376355	2.359593393	2.641591441	129	101	588	371	949	474	462	260	550	205	0.783113865	0.631015133	0.499525867	0.562865181	0.372841302	TRUE	FALSE	TRUE	FALSE	FALSE	FALSE	FALSE	FALSE	TRUE	FALSE	FALSE	FALSE	FALSE	FALSE
2210016L21Rik	chr5	114942162	114948540	-1	195.716436	-0.02012311	0.999797534	0.384615385	0.787804127	0.01505781	1	299	149	202	201	292	200	2.006036217	1.00497265	1.459770115	48	62	320	228	166	166	325	237	224	128	1.291060291	0.712589816	1	0.729314057	0.571619813	TRUE	FALSE	FALSE	FALSE	FALSE	FALSE	FALSE	FALSE	TRUE	FALSE	FALSE	FALSE	FALSE	FALSE
2210404O09Rik	chr17	21879569	21909926	1	8.869718978	-1.148089361	0.999797534	0.41025641	0.420118343	NA	1	32	3	0	0	30	3	10.35483871	1	9.709677419	10	0	40	18	4	3	7	11	6	2	0.00990099	0.451371571	0.756097561	1.563380282	0.344262295	TRUE	FALSE	TRUE	FALSE	FALSE	FALSE	FALSE	FALSE	FALSE	FALSE	FALSE	FALSE	FALSE	FALSE
2210408I21Rik	chr13	77135535	77613785	-1	7.054323866	-0.803932695	0.999797534	0.351351351	0.474452555	NA	1	7	7	13	0	2	0	1	131	21	56	18	1	25	4	0	0	2	0	2	0.322638146	22.81818182	0.024390244	21	21	TRUE	FALSE	TRUE	TRUE	FALSE	FALSE	FALSE	FALSE	FALSE	FALSE	FALSE	FALSE	FALSE	FALSE
2300009A05Rik	chr9	63394446	63399244	1	7.151680798	2.163200435	0.384274735	0	0	NA	0	7	16	12	12	2	2	2.267605634	1	1	5	0	12	0	14	0	18	0	17	3	51	121	141	181	5.516129032	TRUE	FALSE	FALSE	TRUE	FALSE	FALSE	FALSE	FALSE	FALSE	FALSE	FALSE	FALSE	FALSE	FALSE
2310009A05Rik	chr9	73039717	73042782	-1	160.6066376	-0.035931324	0.999797534	0.583333333	0.408295282	0.000866239	1	176	191	141	129	129	142	0.921507064	1.092951201	0.90851513	198	128	138	121	116	232	222	247	162	156	0.64664311	0.876900797	1.999138674	1.112561909	0.962985811	TRUE	FALSE	FALSE	FALSE	FALSE	FALSE	FALSE	FALSE	TRUE	FALSE	FALSE	FALSE	FALSE	FALSE
2310011J03Rik	chr10	80318254	80320548	1	51.82917348	-0.223042708	0.999797534	0.5	0.623376623	0.092965467	1	99	39	23	17	77	65	2.534526854	1.350877193	1.184331797	9	9	52	56	74	45	78	65	67	72	1	1.076775432	0.608636977	0.833546735	1.074515648	TRUE	FALSE	FALSE	FALSE	FALSE	FALSE	FALSE	FALSE	TRUE	FALSE	FALSE	FALSE	FALSE	FALSE
2310015A10Rik	chr12	80120545	80132844	1	7.296941941	0.598460963	0.999797534	0.384615385	0.204545455	NA	1	9	0	2	4	2	0	0.010989011	1.952380952	0.047619048	21	0	18	14	23	1	21	0	12	5	211	1.283687943	21	211	2.37254902	TRUE	FALSE	FALSE	TRUE	FALSE	FALSE	FALSE	FALSE	FALSE	FALSE	FALSE	FALSE	FALSE	FALSE
2310022A10Rik	chr7	27553259	27582099	-1	39.23135074	0.271983319	0.999797534	0.365079365	0.168181818	0.02324396	0	31	44	18	21	36	53	1.418006431	1.165745856	1.470914127	46	80	53	50	34	31	59	35	40	29	0.575530587	1.05988024	1.096463023	1.683760684	1.378006873	TRUE	FALSE	FALSE	FALSE	FALSE	FALSE	FALSE	FALSE	TRUE	FALSE	FALSE	FALSE	FALSE	FALSE
2310022B05Rik	chr8	124635755	124663369	1	9.591354709	-0.678171947	0.999797534	0.466666667	0.583333333	NA	1	1	7	8	9	6	5	0.154929577	0.89010989	1.196078431	12	46	9	0	0	11	9	22	0	11	3.809917355	0.010989011	111	2.428571429	111	TRUE	FALSE	FALSE	TRUE	FALSE	FALSE	FALSE	FALSE	FALSE	FALSE	FALSE	FALSE	FALSE	FALSE
2310030G06Rik	chr9	50739690	50746521	1	19.26564735	0.93494333	0.864704334	0.181818182	0.038348083	0.474045067	1	42	25	20	24	11	19	0.596199525	1.199004975	1.720720721	59	1	28	16	28	10	12	9	30	5	53.72727273	1.745341615	2.782178218	1.32967033	5.901960784	TRUE	FALSE	FALSE	TRUE	FALSE	FALSE	FALSE	FALSE	FALSE	FALSE	FALSE	FALSE	FALSE	FALSE
2310033P09Rik	chr11	59208360	59210736	-1	3.37299992	0.970242705	0.999797534	0.333333333	0.052631579	NA	0	4	0	2	1	2	10	0.024390244	0.523809524	4.80952381	3	2	11	2	5	3	2	4	6	0	1.476190476	5.285714286	1.64516129	0.512195122	61	TRUE	FALSE	FALSE	FALSE	FALSE	FALSE	FALSE	FALSE	FALSE	FALSE	FALSE	FALSE	FALSE	FALSE
2310034G01Rik	chr19	46348200	46348988	1	4.872271692	-1.983085272	0.999797534	0.571428571	0.428571429	NA	1	20	0	24	0	3	0	201	241	31	0	0	13	0	2	0	2	0	14	6	1	0.007633588	0.047619048	0.047619048	0.432624113	TRUE	FALSE	TRUE	FALSE	FALSE	FALSE	FALSE	FALSE	FALSE	FALSE	FALSE	FALSE	FALSE	FALSE
2310035C23Rik	chr1	105663840	105755131	-1	55.54375607	0.05583178	0.999797534	0.402298851	0.271875	0.01241994	1	55	47	51	65	63	33	0.854809437	1.273972603	0.524564184	159	126	78	40	37	40	47	42	41	36	1.261697066	1.947630923	0.925187032	1.118764846	1.138504155	TRUE	FALSE	FALSE	FALSE	FALSE	FALSE	FALSE	FALSE	TRUE	FALSE	FALSE	FALSE	FALSE	FALSE
2310036O22Rik	chr8	85026811	85030286	-1	2.709647341	-1.92281181	0.999797534	0.4	0.318181818	NA	1	0	0	5	0	0	10	1	51	0.00990099	0	23	0	3	0	0	0	3	0	0	231	31	1	31	1	TRUE	FALSE	FALSE	TRUE	FALSE	FALSE	FALSE	FALSE	FALSE	FALSE	FALSE	FALSE	FALSE	FALSE
2310039H08Rik	chr17	46772634	46773407	-1	109.9666292	0.028451732	0.999797534	0.4	0.099569429	0.015768236	0	80	154	129	85	71	56	1.923845194	0.659178931	0.789029536	75	57	274	290	96	74	98	105	115	99	1.315236427	0.944846605	1.296896086	0.933396765	1.161453078	TRUE	FALSE	FALSE	FALSE	FALSE	FALSE	FALSE	FALSE	TRUE	FALSE	FALSE	FALSE	FALSE	FALSE
2310040G24Rik	chr6	86483375	86488227	1	2.465472419	-0.444421878	0.999797534	0.666666667	0.804347826	NA	1	18	2	2	2	0	0	8.619047619	1	1	0	0	11	2	0	0	0	0	5	4	1	0.189189189	1	1	0.803921569	TRUE	FALSE	FALSE	FALSE	FALSE	FALSE	FALSE	FALSE	FALSE	FALSE	FALSE	FALSE	FALSE	FALSE
2310057M21Rik	chr7	131340861	131362845	1	21.82102143	-0.537200062	0.999797534	0.235294118	0.494565217	0.164443158	0	33	23	29	15	17	17	1.432900433	1.927152318	1	17	75	17	29	22	12	13	12	21	16	4.391812865	1.701754386	0.547511312	0.923664122	0.763033175	TRUE	FALSE	FALSE	FALSE	FALSE	FALSE	FALSE	FALSE	FALSE	FALSE	FALSE	FALSE	FALSE	FALSE
2310061I04Rik	chr17	35892676	35897378	1	65.41271601	0.152453514	0.999797534	0.285714286	0.292293233	0.120101396	1	76	44	45	46	65	48	0.579500657	1.022172949	0.738863287	8	0	111	82	153	110	59	53	117	47	81	1.353227771	1.390554042	1.11299435	2.486199575	TRUE	FALSE	FALSE	FALSE	FALSE	FALSE	FALSE	FALSE	FALSE	FALSE	FALSE	FALSE	FALSE	FALSE
2400006E01Rik	chr3	41500930	41528474	1	75.99848688	5.941210907	7.0201e-06	0	0	1	0	29	185	25	203	1	142	6.360824742	8.091633466	129.1818182	219	0	293	0	88	0	97	0	53	0	2191	2931	881	971	531	TRUE	FALSE	TRUE	TRUE	TRUE	FALSE	FALSE	TRUE	FALSE	TRUE	TRUE	FALSE	FALSE	FALSE
2410002F23Rik	chr7	44246719	44252319	-1	30.46878021	0.807858908	0.999797534	0.111111111	0.103130755	0.391691877	1	43	55	34	21	37	20	1.278422274	0.618768328	0.541778976	36	3	60	32	42	3	95	32	29	1	11.64516129	1.872274143	13.58064516	2.962616822	26.45454545	TRUE	FALSE	FALSE	TRUE	FALSE	FALSE	FALSE	FALSE	FALSE	FALSE	FALSE	FALSE	FALSE	FALSE
2410003L11Rik	chr11	97598510	97622893	-1	59.95686789	3.196040171	0.004136584	0.045454545	0.007352941	1	0	0	8	37	20	5	28	81	0.541778976	5.509803922	223	0	202	2	171	0	198	13	181	0	2231	96.23809524	1711	15.1221374	1811	TRUE	FALSE	TRUE	TRUE	TRUE	FALSE	FALSE	TRUE	FALSE	TRUE	TRUE	FALSE	FALSE	FALSE
2410004B18Rik	chr3	145938003	145944829	-1	29.54238962	-0.140748616	0.999797534	0.454545455	0.504098361	0.051208911	0	45	40	25	35	33	24	1.124688279	0.715099715	1.373443983	1	36	42	28	38	36	29	40	18	18	32.81818182	0.667458432	0.947506562	1.378006873	1	TRUE	FALSE	FALSE	FALSE	FALSE	FALSE	FALSE	FALSE	TRUE	FALSE	FALSE	FALSE	FALSE	FALSE
2410006H16Rik	chr11	62602876	62604806	-1	212.8501705	0.05249318	0.999797534	0.25	0.205071665	0.004293069	1	202	376	109	157	114	145	1.860959921	1.439963336	1.271691499	344	603	305	270	87	231	154	212	149	170	0.570552147	1.129581636	0.37689312	0.726544083	0.87654321	TRUE	FALSE	FALSE	FALSE	FALSE	FALSE	FALSE	FALSE	TRUE	FALSE	FALSE	FALSE	FALSE	FALSE
2410012E07Rik	chr14	70852932	70873954	-1	3.40410368	2.470606233	0.994449389	0.2	0.098360656	NA	1	2	0	10	2	0	10	0.047619048	0.207920792	101	3	0	26	0	2	0	2	0	4	0	31	261	21	21	41	TRUE	FALSE	FALSE	TRUE	FALSE	FALSE	FALSE	FALSE	FALSE	FALSE	FALSE	FALSE	FALSE	FALSE
2410015M20Rik	chr17	56607451	56609771	1	591.5399767	0.114972498	0.999797534	0.0625	0.017583782	0.004640631	1	658	815	464	471	433	609	1.238565568	1.015082956	1.406372662	252	353	767	822	820	847	603	654	580	520	0.71396205	0.933098163	0.968126549	0.922030271	1.11536243	TRUE	FALSE	FALSE	FALSE	FALSE	FALSE	FALSE	FALSE	TRUE	FALSE	FALSE	FALSE	FALSE	FALSE
2410016O06Rik	chr12	83950607	83952953	-1	94.65982543	-0.351498506	0.999797534	0.2	0.010638298	0.013732564	0	200	139	77	77	140	82	1.438533429	1	1.706455542	66	96	127	83	77	95	92	101	51	95	1.453857791	0.653815893	1.233463035	1.09771987	1.861056751	TRUE	FALSE	FALSE	FALSE	FALSE	FALSE	FALSE	FALSE	TRUE	FALSE	FALSE	FALSE	FALSE	FALSE
2410018L13Rik	chr12	22953996	23010243	1	24.51599468	0.239297342	0.999797534	0.055555556	0.006912442	0.031126605	1	44	13	30	13	38	8	0.297052154	0.435215947	0.212598425	62	4	44	10	38	10	54	10	39	17	15.14634146	4.366336634	3.772277228	5.356435644	2.286549708	TRUE	FALSE	FALSE	TRUE	FALSE	FALSE	FALSE	FALSE	TRUE	FALSE	FALSE	FALSE	FALSE	FALSE
2410021H03Rik	chr17	69275361	69277206	1	13.19160747	0.024748662	0.999797534	0.163636364	0.076712329	NA	1	1	1	3	0	11	7	1	0.032258065	0.63963964	69	0	48	33	8	14	11	0	12	21	691	1.453172205	0.574468085	111	0.573459716	TRUE	FALSE	FALSE	FALSE	FALSE	FALSE	FALSE	FALSE	FALSE	FALSE	FALSE	FALSE	FALSE	FALSE
2410089E03Rik	chr15	8169025	8271158	-1	69.60915006	-0.225606412	0.999797534	0.475524476	0.229929852	0.066508787	1	164	82	83	22	103	22	1.998781973	3.760180995	4.665158371	226	124	71	27	114	16	112	74	26	17	0.54887218	0.381153305	0.141104294	0.661016949	0.655172414	TRUE	FALSE	TRUE	FALSE	FALSE	FALSE	FALSE	FALSE	TRUE	FALSE	FALSE	FALSE	FALSE	FALSE
2410131K14Rik	chr5	118245226	118263114	-1	61.04210413	0.201524237	0.999797534	0.421052632	0.39781746	0.074823069	1	89	94	38	65	50	68	1.056116723	1.708661417	1.359281437	13	5	68	111	79	87	93	71	43	34	2.568627451	0.612961296	0.90815155	1.309423347	1.263929619	TRUE	FALSE	FALSE	FALSE	FALSE	FALSE	FALSE	FALSE	TRUE	FALSE	FALSE	FALSE	FALSE	FALSE
2410137M14Rik	chr17	36977700	36981237	1	2.484436198	4.182199754	0.494269419	0	0	NA	0	0	4	0	0	0	0	41	1	1	7	0	14	0	7	0	0	0	13	0	71	141	71	1	131	TRUE	FALSE	FALSE	TRUE	FALSE	FALSE	FALSE	FALSE	FALSE	FALSE	FALSE	FALSE	FALSE	FALSE
2410141K09Rik	chr13	66418113	66441118	1	9.757559996	0.257165614	0.999797534	0.666666667	0.35443038	NA	1	0	17	0	9	3	13	171	91	4.225806452	2	63	4	18	1	5	3	4	5	11	0.033280507	0.226519337	0.215686275	0.756097561	0.459459459	TRUE	FALSE	TRUE	FALSE	FALSE	FALSE	FALSE	FALSE	FALSE	FALSE	FALSE	FALSE	FALSE	FALSE
2500002B13Rik	chr8	57487962	57510262	-1	52.18204417	-0.134592743	0.999797534	0.428571429	0.254255319	0.013147536	1	86	46	41	16	85	30	1.867678959	2.552795031	2.827242525	166	80	81	35	83	38	55	39	36	23	0.482239615	0.432799014	0.458483755	0.709618875	0.639889197	TRUE	FALSE	TRUE	FALSE	FALSE	FALSE	FALSE	FALSE	TRUE	FALSE	FALSE	FALSE	FALSE	FALSE
2510002D24Rik	chr16	18836579	18840113	-1	178.9277884	0.332809972	0.999797534	0.172413793	0.010259699	0.079262163	1	356	161	374	115	316	150	0.452401011	0.307671746	0.474849731	186	17	384	133	324	83	216	21	211	72	10.88304094	2.88580015	3.900120337	10.24170616	2.927877947	TRUE	FALSE	FALSE	TRUE	FALSE	FALSE	FALSE	FALSE	TRUE	FALSE	FALSE	FALSE	FALSE	FALSE
2510003B16Rik	chr4	116123839	116138841	-1	59.83111087	0.243362656	0.999797534	0.133333333	0.260047281	0.087553497	1	186	78	33	33	28	44	0.419666846	1	1.569395018	242	98	107	41	10	26	46	42	76	23	2.467889908	2.605839416	0.38697318	1.095011876	3.294372294	TRUE	FALSE	FALSE	TRUE	FALSE	FALSE	FALSE	FALSE	TRUE	FALSE	FALSE	FALSE	FALSE	FALSE
2510009E07Rik	chr16	21649044	21694665	1	65.02925035	0.867384512	0.999797534	0.263636364	0.110200364	0.427780497	0	27	138	87	131	31	32	5.095940959	1.505166475	1.032154341	254	42	20	24	21	45	85	74	49	38	6.035629454	0.834024896	0.467849224	1.148448043	1.288713911	TRUE	FALSE	FALSE	FALSE	FALSE	FALSE	FALSE	FALSE	FALSE	FALSE	FALSE	FALSE	FALSE	FALSE
2510039O18Rik	chr4	147940856	147947316	-1	26.57534091	0.066727169	0.999797534	0.416666667	0.215909091	0.03329286	1	21	32	26	30	44	23	1.521327014	1.153256705	0.523809524	23	11	50	26	35	55	21	12	18	13	2.081081081	1.91954023	0.637023593	1.743801653	1.381679389	TRUE	FALSE	FALSE	FALSE	FALSE	FALSE	FALSE	FALSE	TRUE	FALSE	FALSE	FALSE	FALSE	FALSE
2610001J05Rik	chr6	13869073	13871483	1	95.34671852	-0.231372924	0.999797534	0.608695652	0.349127182	0.040008551	1	123	84	83	36	83	56	1.46373365	2.301939058	1.481283422	67	26	196	140	146	150	128	109	91	86	0.388971684	0.714431413	1.027378508	0.851678376	0.945115258	TRUE	FALSE	FALSE	FALSE	FALSE	FALSE	FALSE	FALSE	TRUE	FALSE	FALSE	FALSE	FALSE	FALSE
2610008E11Rik	chr10	79064373	79097621	1	3.121640125	-0.321145452	0.999797534	0.473684211	0.423076923	NA	1	13	7	0	0	0	0	1.845070423	1	1	0	0	1	7	0	0	3	2	12	7	1	6.454545455	1	0.677419355	0.58677686	TRUE	FALSE	FALSE	FALSE	FALSE	FALSE	FALSE	FALSE	FALSE	FALSE	FALSE	FALSE	FALSE	FALSE
2610020C07Rik	chr16	11203382	11225796	-1	24.07844954	-0.202273316	0.999797534	0.394366197	0.482671175	0.049983999	0	24	10	14	10	20	24	2.386138614	1.396039604	0.834024896	26	31	21	27	26	17	38	31	29	42	1.191570881	1.28436019	0.655172414	0.816272966	1.446735395	TRUE	FALSE	FALSE	FALSE	FALSE	FALSE	FALSE	FALSE	TRUE	FALSE	FALSE	FALSE	FALSE	FALSE
2610020H08Rik	chr7	119794021	119882700	-1	31.39748721	-0.551476349	0.999797534	0.42519685	0.394636015	0.334451914	0	60	17	0	2	16	16	3.514619883	0.047619048	1	171	159	4	5	11	13	29	11	13	46	0.929865576	1.243902439	1.18018018	0.381443299	3.519083969	TRUE	FALSE	FALSE	FALSE	FALSE	FALSE	FALSE	FALSE	FALSE	FALSE	FALSE	FALSE	FALSE	FALSE
2610044O15Rik8	chr8	129216353	129234046	1	7.173545864	0.768919676	0.999797534	0.166666667	0.094488189	NA	1	2	9	6	0	5	4	4.333333333	0.016393443	0.803921569	12	10	18	3	14	2	25	4	8	5	1.198019802	5.838709677	6.714285714	6.12195122	1.588235294	TRUE	FALSE	FALSE	TRUE	FALSE	FALSE	FALSE	FALSE	FALSE	FALSE	FALSE	FALSE	FALSE	FALSE
2610301B20Rik	chr4	10874250	10899425	-1	9.208222971	-0.341691043	0.999797534	0.432432432	0.46875	NA	0	4	3	1	3	10	3	1.322580645	0.35483871	3.258064516	21	33	17	18	15	15	0	2	12	3	1.568720379	1.058479532	1	21	0.256198347	TRUE	FALSE	FALSE	FALSE	FALSE	FALSE	FALSE	FALSE	FALSE	FALSE	FALSE	FALSE	FALSE	FALSE
2610305D13Rik	chr4	147611935	147642508	1	19.8566032	-0.510467432	0.999797534	0.428571429	0.514792899	0.247354047	1	38	38	25	30	23	23	1	0.833887043	1	22	67	12	21	11	8	0	7	4	9	3.036199095	1.743801653	0.72972973	71	2.219512195	TRUE	FALSE	FALSE	FALSE	FALSE	FALSE	FALSE	FALSE	FALSE	FALSE	FALSE	FALSE	FALSE	FALSE
2610318N02Rik	chr16	17113397	17125197	1	6.674326908	-0.480912229	0.999797534	0.285714286	0.719298246	NA	1	6	4	6	3	4	10	1.487804878	1.967741935	0.405940594	7	22	8	19	3	3	7	7	1	4	3.112676056	2.358024691	1	1	3.727272727	TRUE	FALSE	FALSE	TRUE	FALSE	FALSE	FALSE	FALSE	FALSE	FALSE	FALSE	FALSE	FALSE	FALSE
2610507B11Rik	chr11	78261702	78290625	-1	22.14433238	0.349753887	0.999797534	0.263157895	0.251968504	0.089407498	1	47	20	31	21	20	10	0.426751592	0.678456592	0.502487562	37	6	18	7	33	9	53	24	34	11	6.081967213	2.549295775	3.637362637	2.203319502	3.072072072	TRUE	FALSE	FALSE	TRUE	FALSE	FALSE	FALSE	FALSE	TRUE	FALSE	FALSE	FALSE	FALSE	FALSE
2610507I01Rik	chr11	59197792	59202431	1	4.568838635	1.759731545	0.999797534	0.157894737	0.152173913	NA	1	14	3	0	0	5	2	0.219858156	1	0.411764706	0	0	45	1	22	0	0	0	0	0	1	41	221	1	1	TRUE	FALSE	FALSE	FALSE	FALSE	FALSE	FALSE	FALSE	FALSE	FALSE	FALSE	FALSE	FALSE	FALSE
2610524H06Rik	chr5	114821936	114823468	1	151.3736582	-0.079497896	0.999797534	0.176470588	0.036403349	0.04983033	1	284	27	88	20	194	54	10.48339483	4.383084577	3.58780037	104	20	588	142	418	119	400	64	191	34	0.193083573	0.241625574	0.284860081	0.160209948	0.178440607	TRUE	FALSE	TRUE	FALSE	FALSE	FALSE	FALSE	FALSE	TRUE	FALSE	FALSE	FALSE	FALSE	FALSE
2610528J11Rik	chr4	118526996	118530217	-1	101.7428071	0.067169008	0.999797534	0.333333333	0.055214724	0.011489531	1	87	119	68	90	71	101	1.3673938	1.323054332	1.421940928	44	40	130	176	120	147	84	120	106	127	1.099750623	0.738784781	0.816451394	0.700249792	0.834775767	TRUE	FALSE	FALSE	FALSE	FALSE	FALSE	FALSE	FALSE	TRUE	FALSE	FALSE	FALSE	FALSE	FALSE
2700038G22Rik	chr5	23850596	23855033	-1	32.41558659	0.058550755	0.999797534	0.3	0.147686833	0.029447076	1	68	102	9	27	24	19	1.499265786	2.978021978	0.79253112	39	54	26	56	11	32	28	18	26	23	0.722735675	0.465240642	0.345794393	1.552486188	1.12987013	TRUE	FALSE	FALSE	FALSE	FALSE	FALSE	FALSE	FALSE	TRUE	FALSE	FALSE	FALSE	FALSE	FALSE
2700049A03Rik	chr12	71136847	71309964	-1	61.06260704	-0.058668734	0.999797534	0.580357143	0.513822688	0.010617029	1	76	71	87	36	50	60	1.070323488	2.412742382	0.833610649	127	87	46	102	29	39	112	28	52	47	0.685287175	2.214750542	1.343642612	0.250669045	0.90403071	TRUE	FALSE	FALSE	FALSE	FALSE	FALSE	FALSE	FALSE	TRUE	FALSE	FALSE	FALSE	FALSE	FALSE
2700054A10Rik	chr17	13487020	13554094	1	5.599739197	1.568555228	0.999797534	0.24	0.175257732	NA	0	6	18	0	0	2	0	2.967213115	1	0.047619048	0	0	12	0	9	0	12	3	22	9	1	121	91	3.903225806	2.428571429	TRUE	FALSE	FALSE	TRUE	FALSE	FALSE	FALSE	FALSE	FALSE	FALSE	FALSE	FALSE	FALSE	FALSE
2700060E02Rik	chr14	19811401	19823823	1	230.224167	-0.275855103	0.999797534	0.476190476	0.009889334	0.136390371	1	617	6	384	6	617	6	101.1639344	62.96721311	101.1639344	404	40	527	2	862	0	410	0	359	7	0.099232863	0.003984064	0.000115996	0.000243843	0.019771651	TRUE	FALSE	TRUE	FALSE	FALSE	FALSE	FALSE	FALSE	FALSE	FALSE	FALSE	FALSE	FALSE	FALSE
2700062C07Rik	chr18	24470870	24477767	-1	74.81168106	0.054602604	0.999797534	0.25	0.0072	0.028654885	1	90	77	66	32	108	67	0.855715871	0.485627837	0.620721554	35	10	121	68	149	99	117	78	84	49	3.475247525	1.778267254	1.504540868	1.499359795	1.712830957	TRUE	FALSE	FALSE	FALSE	FALSE	FALSE	FALSE	FALSE	TRUE	FALSE	FALSE	FALSE	FALSE	FALSE
2700097O09Rik	chr12	55045660	55080452	1	93.96675383	-0.217854115	0.999797534	0.512195122	0.763990268	0.022568044	0	192	122	90	78	64	79	1.573300573	1.153649168	0.810366625	97	259	169	96	62	79	106	72	40	39	2.66838311	0.568302779	1.273752013	0.679547597	0.975062344	TRUE	FALSE	FALSE	FALSE	FALSE	FALSE	FALSE	FALSE	TRUE	FALSE	FALSE	FALSE	FALSE	FALSE
2700099C18Rik	chr17	94750099	94775129	-1	58.27976348	0.261472541	0.999797534	0.31884058	0.072029935	0.03427285	0	71	52	44	40	40	66	0.732770745	0.909297052	1.648379052	131	141	92	55	42	29	49	35	80	38	0.929128278	1.671506352	1.446735395	1.398860399	2.102362205	TRUE	FALSE	FALSE	FALSE	FALSE	FALSE	FALSE	FALSE	TRUE	FALSE	FALSE	FALSE	FALSE	FALSE
2810001G20Rik	chr11	64079483	64083259	-1	43.57424488	-0.356414079	0.999797534	0.515151515	0.259358289	0.067247793	1	91	49	73	41	54	20	1.855397149	1.778588808	2.691542289	18	28	82	58	51	49	44	45	33	12	1.552486188	0.707673569	0.960861057	1.022675737	0.365558912	TRUE	FALSE	FALSE	FALSE	FALSE	FALSE	FALSE	FALSE	TRUE	FALSE	FALSE	FALSE	FALSE	FALSE
2810004N23Rik	chr8	124839354	124863029	1	360.0220036	0.111053662	0.999797534	0.353846154	0.240663205	4.98e-05	1	509	564	327	365	386	486	1.108033785	1.116172424	1.259000259	294	308	411	370	358	383	321	371	278	240	0.954560208	1.11078087	0.934742887	0.865265427	1.158267389	TRUE	FALSE	FALSE	FALSE	FALSE	FALSE	FALSE	FALSE	TRUE	FALSE	FALSE	FALSE	FALSE	FALSE
2810006K23Rik	chr5	124328088	124341852	-1	22.35572984	-1.292003439	0.725611538	0.175	0.160092807	0.707107961	0	15	5	16	4	31	13	2.960784314	3.926829268	2.374045802	2	16	13	93	34	35	7	38	23	17	7.666666667	7.106870229	1.029325513	5.366197183	0.74025974	TRUE	FALSE	TRUE	TRUE	FALSE	FALSE	FALSE	FALSE	FALSE	FALSE	FALSE	FALSE	FALSE	FALSE
2810013P06Rik	chr8	123042574	123044602	-1	14.03912498	-0.132445994	0.999797534	0.444444444	0.779661017	NA	1	29	2	3	27	2	23	13.85714286	0.114391144	0.090909091	20	14	18	63	1	14	2	5	4	9	0.701492537	3.486187845	12.81818182	2.428571429	2.219512195	TRUE	FALSE	FALSE	TRUE	FALSE	FALSE	FALSE	FALSE	FALSE	FALSE	FALSE	FALSE	FALSE	FALSE
2810025M15Rik	chr1	157412351	157420236	-1	330.6284511	-0.142787814	0.999797534	0.3125	0.15680633	0.002900262	1	361	261	289	209	507	220	1.382995021	1.382592061	2.303952749	251	280	714	446	385	274	336	278	459	291	1.115491836	0.624702423	0.711763178	0.827432312	0.634066652	TRUE	FALSE	FALSE	FALSE	FALSE	FALSE	FALSE	FALSE	TRUE	FALSE	FALSE	FALSE	FALSE	FALSE
2810403A07Rik	chr3	88685779	88712933	-1	129.4641843	-0.131807304	0.999797534	0.605263158	0.523372652	0.00845089	1	258	181	146	85	120	73	1.425179459	1.71680376	1.642954856	255	223	233	123	50	53	171	120	105	93	0.874558996	0.528099528	1.05988024	0.701928697	0.885823026	TRUE	FALSE	FALSE	FALSE	FALSE	FALSE	FALSE	FALSE	TRUE	FALSE	FALSE	FALSE	FALSE	FALSE
2810408I11Rik	chr1	64679868	64690659	1	69.53050107	0.116009135	0.999797534	0.35	0.144628099	0.00877943	1	108	97	63	27	55	43	0.898242368	0.429477021	0.782214156	115	74	97	63	52	32	150	103	90	41	1.553306343	1.538827258	1.62305296	1.455868089	2.192214112	TRUE	FALSE	FALSE	FALSE	FALSE	FALSE	FALSE	FALSE	TRUE	FALSE	FALSE	FALSE	FALSE	FALSE
2810428I15Rik	chr8	70504294	70506773	1	143.106005	0.149446128	0.999797534	0.111111111	0.040312094	0.026845302	1	114	193	124	160	161	175	1.69237511	1.290088638	1.086902545	70	24	183	170	157	214	150	180	116	116	2.908713693	1.076425632	0.733769267	0.833425875	1	TRUE	FALSE	FALSE	FALSE	FALSE	FALSE	FALSE	FALSE	TRUE	FALSE	FALSE	FALSE	FALSE	FALSE
2810429I04Rik	chr13	3478302	3492398	-1	26.05296731	-0.442935832	0.999797534	0.323529412	0.309794989	0.237494662	1	48	24	10	32	18	31	1.995850622	0.314641745	0.581993569	4	103	19	45	31	0	21	34	1	18	25.14634146	2.361256545	0.003215434	1.616113744	16.45454545	TRUE	FALSE	FALSE	TRUE	FALSE	FALSE	FALSE	FALSE	FALSE	FALSE	FALSE	FALSE	FALSE	FALSE
2810459M11Rik	chr1	86045862	86055456	-1	10.21834869	0.283482835	0.999797534	0.428571429	0.157894737	NA	1	44	0	9	0	14	0	0.002267574	0.010989011	0.007092199	84	0	13	0	18	0	13	0	14	0	841	131	181	131	141	TRUE	FALSE	FALSE	TRUE	FALSE	FALSE	FALSE	FALSE	FALSE	FALSE	FALSE	FALSE	FALSE	FALSE
2810474O19Rik	chr6	149308911	149335663	-1	115.4804146	-0.105291243	0.999797534	0.534883721	0.40862423	0.033465318	1	84	91	33	45	59	97	0.923161361	0.733924612	0.608650875	254	378	81	162	47	99	143	158	81	136	1.487996852	1.998766954	2.10403397	1.104821803	1.678175092	TRUE	FALSE	FALSE	FALSE	FALSE	FALSE	FALSE	FALSE	TRUE	FALSE	FALSE	FALSE	FALSE	FALSE
2900026A02Rik	chr5	113086322	113221288	1	16.10589384	-0.230372449	0.999797534	0.490196078	0.452205882	0.162479585	1	64	5	9	28	22	14	12.56862745	0.323843416	1.567375887	19	0	10	9	19	10	4	31	19	9	0.005235602	0.900990099	0.528795812	7.585365854	0.476439791	TRUE	FALSE	FALSE	FALSE	FALSE	FALSE	FALSE	FALSE	FALSE	FALSE	FALSE	FALSE	FALSE	FALSE
2900060B14Rik	chr1	118458668	118459265	1	3.449774523	0.597497258	0.999797534	0.333333333	0.2	NA	1	12	8	7	11	10	0	0.669421488	1.563380282	0.00990099	0	0	8	0	2	0	0	2	0	0	1	81	21	0.047619048	1	TRUE	FALSE	FALSE	FALSE	FALSE	FALSE	FALSE	FALSE	FALSE	FALSE	FALSE	FALSE	FALSE	FALSE
2900076A07Rik	chr7	81523549	81531498	-1	29.5149991	0.080516888	0.999797534	0.395833333	0.382739212	0.060408314	1	33	28	16	13	30	34	0.848942598	0.813664596	1.132890365	122	66	30	55	21	7	27	30	7	14	1.84720121	0.546279492	2.971830986	0.900332226	0.503546099	TRUE	FALSE	FALSE	FALSE	FALSE	FALSE	FALSE	FALSE	TRUE	FALSE	FALSE	FALSE	FALSE	FALSE
2900097C17Rik	chr2	156388062	156392979	1	4.612960756	-0.774284023	0.999797534	0	0	NA	1	13	18	1	7	0	0	0.723756906	0.154929577	1	5	0	0	6	0	5	1	20	0	2	0.019607843	61	51	18.27272727	21	TRUE	FALSE	FALSE	TRUE	FALSE	FALSE	FALSE	FALSE	FALSE	FALSE	FALSE	FALSE	FALSE	FALSE
3000002C10Rik	chr9	109830152	109831431	1	7.350624111	1.186380958	0.999797534	0.166666667	0.069230769	NA	1	1	4	12	6	5	4	3.727272727	0.504132231	0.803921569	52	0	8	1	4	1	1	5	22	4	521	7.363636364	3.727272727	0.215686275	5.390243902	TRUE	FALSE	FALSE	TRUE	FALSE	FALSE	FALSE	FALSE	FALSE	FALSE	FALSE	FALSE	FALSE	FALSE
3010026O09Rik	chr11	50174850	50200116	-1	103.9151648	-0.013118546	0.999797534	0.5625	0.666666667	0.024140177	1	90	66	74	40	111	145	1.363086233	1.847880299	0.765678842	20	69	159	124	167	150	126	97	119	120	3.437810945	0.780012571	0.898264512	0.770023791	1.008396306	TRUE	FALSE	FALSE	FALSE	FALSE	FALSE	FALSE	FALSE	TRUE	FALSE	FALSE	FALSE	FALSE	FALSE
3100003L05Rik	chr7	124625669	124708935	1	10.82817243	1.219653702	0.999797534	0.3125	0.1	NA	1	31	0	2	0	0	0	0.003215434	0.047619048	1	46	0	36	0	83	0	0	0	12	0	461	361	831	1	121	TRUE	FALSE	FALSE	TRUE	FALSE	FALSE	FALSE	FALSE	FALSE	FALSE	FALSE	FALSE	FALSE	FALSE
3110001I22Rik	chr16	13672019	13678385	-1	19.55763599	0.152237461	0.999797534	0.464285714	0.79875195	0.03537133	0	23	11	11	17	23	30	0.480519481	1.540540541	1.303030303	39	29	18	8	18	16	23	28	16	16	1.343642612	2.234567901	1.124223602	0.822064057	1	TRUE	FALSE	FALSE	FALSE	FALSE	FALSE	FALSE	FALSE	TRUE	FALSE	FALSE	FALSE	FALSE	FALSE
3110002H16Rik	chr18	12168690	12198675	-1	169.7553507	-0.095667447	0.999797534	0.554285714	0.525817996	0.001643199	1	243	190	149	146	186	106	1.278800631	1.020533881	1.754005655	177	109	209	127	201	269	183	166	189	157	0.616036138	0.607843137	1.338140229	0.90715456	0.830777366	TRUE	FALSE	FALSE	FALSE	FALSE	FALSE	FALSE	FALSE	TRUE	FALSE	FALSE	FALSE	FALSE	FALSE
3110009E18Rik	chr1	120121114	120188190	-1	8.766393988	-0.948990365	0.999797534	0.285714286	0.22147651	NA	1	4	3	3	6	1	5	1.322580645	0.508196721	0.215686275	0	103	2	0	0	7	8	3	4	0	1031	0.047619048	71	0.382716049	0.024390244	TRUE	FALSE	FALSE	FALSE	FALSE	FALSE	FALSE	FALSE	FALSE	FALSE	FALSE	FALSE	FALSE	FALSE
3110040N11Rik	chr7	81780282	81790467	1	195.1803378	-0.089289925	0.999797534	0.545454545	0.59526008	0.003099955	1	273	269	173	154	247	177	1.014864363	1.123296561	1.395256917	107	112	276	240	230	311	230	158	152	140	1.046685341	0.869612459	1.35202086	0.687092568	0.921104536	TRUE	FALSE	FALSE	FALSE	FALSE	FALSE	FALSE	FALSE	TRUE	FALSE	FALSE	FALSE	FALSE	FALSE
3110043O21Rik	chr4	35191281	35226135	1	5.536327732	-1.972030128	0.999797534	0.230769231	0.063157895	NA	0	6	2	12	0	2	0	2.904761905	121	21	1	35	3	15	5	0	0	0	14	0	31.90909091	4.870967742	0.019607843	1	0.007092199	TRUE	FALSE	TRUE	FALSE	FALSE	FALSE	FALSE	FALSE	FALSE	FALSE	FALSE	FALSE	FALSE	FALSE
3110045C21Rik	chr1	169969408	169972396	-1	10.62462946	1.023079773	0.999797534	0	0	NA	1	11	6	15	8	6	4	0.54954955	0.536423841	0.672131148	0	0	18	4	61	8	21	1	13	3	1	4.414634146	7.543209877	19.18181818	4.225806452	TRUE	FALSE	FALSE	TRUE	FALSE	FALSE	FALSE	FALSE	FALSE	FALSE	FALSE	FALSE	FALSE	FALSE
3110056K07Rik	chr12	70991614	71015823	1	88.98243656	0.04031521	0.999797534	0.241071429	0.069088186	0.000595777	1	217	68	92	33	112	52	0.313680332	0.359391965	0.464763604	143	35	179	67	173	76	121	52	124	34	4.076923077	2.669150522	2.274638633	2.3243762	3.639296188	TRUE	FALSE	FALSE	TRUE	FALSE	FALSE	FALSE	FALSE	TRUE	FALSE	FALSE	FALSE	FALSE	FALSE
3110062M04Rik	chr6	34871770	34878065	1	49.41024875	0.441600026	0.999797534	0.069444444	0.047002725	0.119495781	1	35	32	53	30	43	62	0.914529915	0.566854991	1.440835267	28	48	176	44	92	30	24	35	65	38	0.584199584	3.993197279	3.059800664	0.686609687	1.708661417	TRUE	FALSE	FALSE	FALSE	FALSE	FALSE	FALSE	FALSE	FALSE	FALSE	FALSE	FALSE	FALSE	FALSE
3110082I17Rik	chr5	139359738	139460534	1	331.7284751	-0.006397033	0.999797534	0.433962264	0.443740867	0.004334483	1	381	380	303	295	474	395	1.002630887	1.027109454	1.19994938	213	109	467	387	428	511	291	252	279	273	0.511966213	0.828730465	1.193879935	0.866025421	0.978502329	TRUE	FALSE	FALSE	FALSE	FALSE	FALSE	FALSE	FALSE	TRUE	FALSE	FALSE	FALSE	FALSE	FALSE
3300002I08Rik	chr2	150306362	150363428	1	48.50788566	-0.213751209	0.999797534	0.397435897	0.202882483	0.088847021	1	80	41	101	8	104	8	1.948905109	12.48148148	12.85185185	143	72	130	18	96	11	46	4	35	5	0.503843466	0.139123751	0.115504683	0.088937093	0.145299145	TRUE	FALSE	TRUE	FALSE	FALSE	FALSE	FALSE	FALSE	TRUE	FALSE	FALSE	FALSE	FALSE	FALSE
3830406C13Rik	chr14	12284152	12324492	-1	26.09236289	-2.164664127	0.02335498	0.342105263	0.331125828	0.988240034	0	40	1	26	1	32	2	36.45454545	23.72727273	15.28571429	20	68	53	51	28	38	19	45	19	10	3.388059701	0.962335217	1.355871886	2.361256545	0.528795812	TRUE	FALSE	TRUE	FALSE	FALSE	FALSE	FALSE	FALSE	FALSE	FALSE	TRUE	FALSE	TRUE	TRUE
4632415L05Rik	chr3	19894870	19898984	-1	6.285367661	-1.051101162	0.999797534	0.4	0.431034483	NA	1	22	2	4	0	3	0	10.52380952	41	31	16	4	18	15	0	2	7	0	17	6	0.254658385	0.834254144	21	0.014084507	0.356725146	TRUE	FALSE	TRUE	FALSE	FALSE	FALSE	FALSE	FALSE	FALSE	FALSE	FALSE	FALSE	FALSE	FALSE
4632427E13Rik	chr7	92740705	92741459	1	5.542977631	-0.723262368	0.999797534	0	0	NA	0	7	7	4	0	6	1	1	41	5.545454545	5	28	9	7	10	6	5	0	3	1	5.509803922	0.78021978	0.603960396	0.019607843	0.35483871	TRUE	FALSE	TRUE	FALSE	FALSE	FALSE	FALSE	FALSE	FALSE	FALSE	FALSE	FALSE	FALSE	FALSE
4732471J01Rik	chr7	25376818	25566417	-1	84.93655026	-0.267742502	0.999797534	0.323144105	0.365886741	0.049227757	1	130	34	86	44	87	21	3.815249267	1.952380952	4.127962085	354	88	169	102	83	27	97	87	69	65	0.248799774	0.603784743	0.326113117	0.897013388	0.94211288	TRUE	FALSE	TRUE	FALSE	FALSE	FALSE	FALSE	FALSE	TRUE	FALSE	FALSE	FALSE	FALSE	FALSE
4732491K20Rik	chr17	12318852	12327250	-1	7.228985463	0.149437287	0.999797534	0.3	0.224637681	NA	1	40	0	7	8	5	5	0.002493766	1.14084507	1	0	16	35	0	14	0	4	0	4	0	0.00621118	351	141	41	41	TRUE	FALSE	FALSE	TRUE	FALSE	FALSE	FALSE	FALSE	FALSE	FALSE	FALSE	FALSE	FALSE	FALSE
4831440E17Rik	chr5	25499796	25504473	-1	14.35454716	-0.207912251	0.999797534	0.333333333	0.195652174	NA	1	12	6	14	1	24	1	1.983606557	12.81818182	21.90909091	137	14	11	3	15	1	0	8	20	9	0.102844639	0.279279279	0.072847682	81	0.452736318	TRUE	FALSE	TRUE	FALSE	FALSE	FALSE	FALSE	FALSE	FALSE	FALSE	FALSE	FALSE	FALSE	FALSE
4833417C18Rik	chr11	95858816	95861046	-1	1.58066997	-1.599912734	0.999797534	0.428571429	0.535714286	NA	0	0	0	0	0	2	0	1	1	21	0	11	0	0	0	0	12	3	0	0	111	1	1	0.256198347	1	TRUE	FALSE	FALSE	FALSE	FALSE	FALSE	FALSE	FALSE	FALSE	FALSE	FALSE	FALSE	FALSE	FALSE
4833420G17Rik	chr13	119462014	119486120	-1	117.7375152	-0.010874557	0.999797534	0.454545455	0.15862423	0.023321727	1	85	238	27	76	28	96	0.357412852	0.356110381	0.292403746	118	513	106	102	67	151	16	146	48	131	4.344623201	0.962299717	2.251862891	9.074534161	2.725571726	TRUE	FALSE	FALSE	TRUE	FALSE	FALSE	FALSE	FALSE	TRUE	FALSE	FALSE	FALSE	FALSE	FALSE
4833439L19Rik	chr13	54551217	54565382	1	150.2118219	-0.016799425	0.999797534	0.309090909	0.400793651	0.007322299	1	216	149	119	77	193	89	1.449362844	1.544747082	2.167227834	87	88	156	182	323	199	228	120	223	71	1.011481056	1.166559898	0.616217889	0.526523455	0.31869117	TRUE	FALSE	FALSE	FALSE	FALSE	FALSE	FALSE	FALSE	TRUE	FALSE	FALSE	FALSE	FALSE	FALSE
4921524J17Rik	chr8	85408758	85432841	1	17.98277667	-0.03101987	0.999797534	0.433333333	0.764516129	0.042209713	0	25	16	16	22	11	11	1.559006211	0.728506787	1	34	63	17	20	10	13	19	9	19	5	1.850439883	1.175438596	1.297029703	0.476439791	0.267015707	TRUE	FALSE	FALSE	FALSE	FALSE	FALSE	FALSE	FALSE	TRUE	FALSE	FALSE	FALSE	FALSE	FALSE
4921531C22Rik	chr2	179976852	179979013	-1	3.773809189	0.926737147	0.999797534	0.333333333	0.387096774	NA	0	0	0	6	9	7	5	1	1.491803279	0.718309859	12	0	3	3	4	0	3	5	5	0	121	1	41	0.607843137	51	TRUE	FALSE	FALSE	TRUE	FALSE	FALSE	FALSE	FALSE	FALSE	FALSE	FALSE	FALSE	FALSE	FALSE
4930402H24Rik	chr2	130706199	130840788	1	230.6390333	0.057859037	0.999797534	0.362549801	0.243791296	0.000613695	1	281	257	185	148	180	176	0.914621131	0.80010805	0.977790117	537	315	350	328	239	201	153	157	230	221	1.704538242	1.067052728	1.188960716	0.974538511	1.040705563	TRUE	FALSE	FALSE	FALSE	FALSE	FALSE	FALSE	FALSE	TRUE	FALSE	FALSE	FALSE	FALSE	FALSE
4930405A21Rik	chr2	156714538	156720909	1	4.087439091	-0.772382204	0.999797534	0.375	0.270114943	NA	1	3	0	0	0	0	0	31	1	1	0	11	22	7	3	10	1	2	11	1	111	0.321266968	3.258064516	1.909090909	0.099099099	TRUE	FALSE	FALSE	FALSE	FALSE	FALSE	FALSE	FALSE	FALSE	FALSE	FALSE	FALSE	FALSE	FALSE
4930427A07Rik	chr12	113156420	113165458	-1	54.21167688	0.330395848	0.999797534	0.076923077	0.021551724	0.172600649	1	26	23	142	19	108	37	0.885057471	0.134412386	0.34320074	49	2	118	12	130	51	120	16	75	0	23.38095238	9.760330579	2.545988258	7.459627329	751	TRUE	FALSE	FALSE	TRUE	FALSE	FALSE	FALSE	FALSE	FALSE	FALSE	FALSE	FALSE	FALSE	FALSE
4930430F08Rik	chr10	100572273	100589387	1	6.773379377	-1.032054626	0.999797534	0.130434783	0.132450331	NA	1	0	13	1	3	7	0	0.007633588	0.35483871	71	3	32	0	8	0	19	1	1	6	12	10.35483871	81	191	1	1.983606557	TRUE	FALSE	FALSE	TRUE	FALSE	FALSE	FALSE	FALSE	FALSE	FALSE	FALSE	FALSE	FALSE	FALSE
4930432K21Rik	chr8	84147946	84172597	-1	7.610995328	0.388608279	0.999797534	0.083333333	0.0234375	NA	1	13	1	0	0	4	3	0.083969466	1	0.756097561	0	0	29	3	4	9	16	0	41	5	1	9.387096774	0.450549451	161	8.058823529	TRUE	FALSE	FALSE	TRUE	FALSE	FALSE	FALSE	FALSE	FALSE	FALSE	FALSE	FALSE	FALSE	FALSE
4930444M15Rik	chr14	76514557	76520855	1	7.430555715	0.420694856	0.999797534	0.3	0.113043478	NA	1	0	0	5	13	19	5	1	2.568627451	0.267015707	0	0	5	4	27	17	7	0	11	2	1	1.243902439	1.584795322	71	5.285714286	TRUE	FALSE	FALSE	FALSE	FALSE	FALSE	FALSE	FALSE	FALSE	FALSE	FALSE	FALSE	FALSE	FALSE
4930444P10Rik	chr1	16065973	16093344	1	10.67006962	-0.16743703	0.999797534	0.541666667	0.56424581	NA	1	5	13	0	4	1	1	0.389312977	0.024390244	1	20	37	10	45	0	0	3	11	4	25	1.845771144	4.465346535	1	3.580645161	6.12195122	TRUE	FALSE	FALSE	TRUE	FALSE	FALSE	FALSE	FALSE	FALSE	FALSE	FALSE	FALSE	FALSE	FALSE
4930447C04Rik	chr12	72880192	72917957	1	4.379270175	2.266304933	0.999797534	0.15	0.076086957	NA	0	7	0	0	0	0	10	0.014084507	1	101	57	3	13	0	0	2	0	0	0	0	18.41935484	131	0.047619048	1	1	TRUE	FALSE	FALSE	FALSE	FALSE	FALSE	FALSE	FALSE	FALSE	FALSE	FALSE	FALSE	FALSE	FALSE
4930451G09Rik	chr16	4964288	4978962	-1	14.21550093	0.301347717	0.999797534	0.4	0.345381526	NA	1	21	8	1	9	0	5	0.383886256	8.272727273	51	49	18	31	27	16	18	12	0	10	24	2.712707182	1.147601476	0.889502762	121	0.419087137	TRUE	FALSE	TRUE	FALSE	FALSE	FALSE	FALSE	FALSE	FALSE	FALSE	FALSE	FALSE	FALSE	FALSE
4930452B06Rik	chr14	8431170	8666497	1	90.58094165	-0.920206363	0.725611538	0.362244898	0.550663871	0.456029376	1	21	162	21	71	119	41	0.130166564	0.29676512	2.897810219	39	278	15	109	12	173	45	170	39	116	7.112531969	7.225165563	14.30578512	3.771618625	2.969309463	TRUE	FALSE	FALSE	TRUE	FALSE	FALSE	FALSE	FALSE	FALSE	FALSE	FALSE	FALSE	FALSE	FALSE
4930453N24Rik	chr16	64762204	64771156	1	26.00828001	0.21423587	0.999797534	0.352941176	0.160997732	0.061858564	1	36	40	19	11	23	14	1.110803324	0.581151832	0.61038961	11	21	35	25	78	27	44	18	17	22	0.526066351	1.398406375	2.881918819	2.436464088	0.773755656	TRUE	FALSE	FALSE	FALSE	FALSE	FALSE	FALSE	FALSE	TRUE	FALSE	FALSE	FALSE	FALSE	FALSE
4930461G14Rik	chr9	58455172	58469623	-1	16.32467624	3.199575111	0.093130688	0.0625	0.005934718	0.99747169	1	8	0	0	0	0	0	0.012345679	1	1	112	0	121	0	24	0	47	0	25	0	1121	1211	241	471	251	TRUE	FALSE	FALSE	TRUE	FALSE	FALSE	FALSE	FALSE	FALSE	FALSE	FALSE	FALSE	FALSE	FALSE
4930471G03Rik	chr18	36106202	36109954	-1	3.226718579	0.200455841	0.999797534	0.64	0.710659898	NA	1	14	9	0	0	0	8	0.645390071	1	81	0	0	2	5	0	0	7	8	3	1	1	0.411764706	1	0.87654321	2.818181818	TRUE	FALSE	FALSE	FALSE	FALSE	FALSE	FALSE	FALSE	FALSE	FALSE	FALSE	FALSE	FALSE	FALSE
4930478L05Rik	chr16	78560315	78564869	-1	7.710211455	0.951051388	0.999797534	0.295081967	0.212678937	NA	1	23	20	8	9	7	8	0.87012987	1.12345679	1.14084507	48	0	12	15	0	0	0	0	0	0	481	0.801324503	1	1	1	TRUE	FALSE	FALSE	FALSE	FALSE	FALSE	FALSE	FALSE	FALSE	FALSE	FALSE	FALSE	FALSE	FALSE
4930480K23Rik	chr14	69732783	69767113	-1	4.200160955	0.955998011	0.999797534	0.466666667	0.384615385	NA	1	0	5	0	8	0	5	51	81	51	2	18	0	10	0	7	2	0	3	5	0.116022099	0.00990099	0.014084507	21	0.607843137	TRUE	FALSE	TRUE	FALSE	FALSE	FALSE	FALSE	FALSE	FALSE	FALSE	FALSE	FALSE	FALSE	FALSE
4930481A15Rik	chr19	5406814	5422847	-1	36.63005002	-0.107172032	0.999797534	0.428571429	0.008982036	0.057685468	1	108	0	96	0	72	2	1081	961	34.33333333	51	0	78	2	104	0	77	0	78	0	0.001956947	0.026888604	0.000960615	0.001297017	0.00128041	TRUE	FALSE	TRUE	FALSE	FALSE	FALSE	FALSE	FALSE	TRUE	FALSE	FALSE	FALSE	FALSE	FALSE
4930486L24Rik	chr13	60842611	60864416	1	13.30198703	-0.561882745	0.999797534	0	0	NA	1	28	12	16	5	28	9	2.32231405	3.156862745	3.087912088	6	0	7	35	36	17	12	9	9	0	0.016393443	4.943661972	0.473684211	0.752066116	0.010989011	TRUE	FALSE	TRUE	FALSE	TRUE	FALSE	FALSE	FALSE	FALSE	FALSE	FALSE	FALSE	FALSE	FALSE
4930500L23Rik	chr5	139523750	139541339	-1	11.16600396	0.458127667	0.999797534	0	0	NA	1	14	0	31	0	12	0	0.007092199	0.003215434	0.008264463	38	0	31	0	21	0	32	0	27	0	381	311	211	321	271	TRUE	FALSE	FALSE	TRUE	FALSE	FALSE	FALSE	FALSE	FALSE	FALSE	FALSE	FALSE	FALSE	FALSE
4930503L19Rik	chr18	70452209	70472504	1	4.967097944	-1.683786174	0.999797534	0.333333333	0.4375	NA	1	18	2	4	0	7	0	8.619047619	41	71	30	13	0	4	6	4	0	8	0	0	0.435215947	41	0.672131148	81	1	TRUE	FALSE	TRUE	FALSE	FALSE	FALSE	FALSE	FALSE	FALSE	FALSE	FALSE	FALSE	FALSE	FALSE
4930506C21Rik	chr17	8293365	8311118	1	6.080300688	1.370004965	0.999797534	0.193548387	0.032338308	NA	1	15	3	0	4	0	0	0.205298013	41	1	70	0	13	9	2	0	11	0	2	0	701	1.43956044	21	111	21	TRUE	FALSE	FALSE	TRUE	FALSE	FALSE	FALSE	FALSE	FALSE	FALSE	FALSE	FALSE	FALSE	FALSE
4930512B01Rik	chr12	69790343	69841880	-1	35.04410702	0.640704972	0.999797534	0.320224719	0.25109917	0.289114364	1	73	36	17	49	40	18	0.493844049	2.871345029	0.451371571	149	57	6	9	64	8	47	24	25	8	2.611208406	0.67032967	7.913580247	1.954356846	3.098765432	TRUE	FALSE	FALSE	TRUE	FALSE	FALSE	FALSE	FALSE	FALSE	FALSE	FALSE	FALSE	FALSE	FALSE
4930513N10Rik	chr8	95806829	95821728	-1	39.37044011	0.039659106	0.999797534	0.296296296	0.027113238	0.02469602	1	54	44	38	18	74	42	0.815157116	0.475065617	0.568151147	66	75	23	15	46	20	99	28	26	16	0.880159787	1.529801325	2.293532338	3.526690391	1.621118012	TRUE	FALSE	FALSE	FALSE	FALSE	FALSE	FALSE	FALSE	TRUE	FALSE	FALSE	FALSE	FALSE	FALSE
4930520O04Rik	chr9	114368323	114377238	-1	10.96823764	-0.345872297	0.999797534	0.45	0.538793103	NA	1	16	0	13	10	7	0	161	1.297029703	71	13	0	34	26	17	4	5	13	21	9	0.007633588	0.765395894	0.239766082	2.568627451	0.431279621	TRUE	FALSE	TRUE	FALSE	FALSE	FALSE	FALSE	FALSE	FALSE	FALSE	FALSE	FALSE	FALSE	FALSE
4930539E08Rik	chr17	28895273	28915336	1	3.087121218	0.833806584	0.999797534	0.333333333	0.087719298	NA	1	2	0	4	0	4	5	0.047619048	0.024390244	1.243902439	17	0	9	2	9	0	2	0	0	3	171	4.333333333	91	21	0.032258065	TRUE	FALSE	FALSE	TRUE	FALSE	FALSE	FALSE	FALSE	FALSE	FALSE	FALSE	FALSE	FALSE	FALSE
4930548H24Rik	chr5	31485858	31488262	-1	5.768257153	-0.406786083	0.999797534	0.142857143	0.025641026	NA	1	50	0	2	0	8	0	501	21	81	7	0	16	0	9	0	15	0	10	0	0.014084507	0.00621118	0.010989011	0.006622517	0.00990099	TRUE	FALSE	TRUE	FALSE	FALSE	FALSE	FALSE	FALSE	FALSE	FALSE	FALSE	FALSE	FALSE	FALSE
4930549G23Rik	chr18	67776032	67799943	1	52.57745577	-0.123979139	0.999797534	0.375	0.428662218	0.04140726	1	53	69	21	44	58	27	0.76845152	0.47845805	2.143911439	91	201	30	38	38	55	70	47	42	18	2.207464325	1.265780731	1.446194226	0.67189729	0.429928741	TRUE	FALSE	FALSE	FALSE	FALSE	FALSE	FALSE	FALSE	TRUE	FALSE	FALSE	FALSE	FALSE	FALSE
4930550C14Rik	chr9	53401952	53434426	-1	7.897486006	-1.996861596	0.999797534	0.444444444	0.076023392	NA	1	102	0	3	0	2	0	1021	31	21	33	4	2	0	21	0	0	2	1	1	0.123867069	0.047619048	0.004739336	21	1	TRUE	FALSE	TRUE	FALSE	FALSE	FALSE	FALSE	FALSE	FALSE	FALSE	FALSE	FALSE	FALSE	FALSE
4930556M19Rik	chr15	10714835	10790123	-1	8.00943724	1.02147794	0.999797534	0.085106383	0.026525199	NA	1	17	7	11	4	3	0	0.415204678	0.369369369	0.032258065	58	0	11	3	4	3	32	0	3	2	581	3.580645161	1.322580645	321	1.476190476	TRUE	FALSE	FALSE	TRUE	FALSE	FALSE	FALSE	FALSE	FALSE	FALSE	FALSE	FALSE	FALSE	FALSE
4930558C23Rik	chr3	95386457	95402841	1	5.7290193	1.109571196	0.999797534	0.142857143	0.066666667	NA	1	12	1	7	4	11	0	0.090909091	0.577464789	0.009009009	0	0	36	2	11	0	6	0	15	0	1	17.19047619	111	61	151	TRUE	FALSE	FALSE	TRUE	FALSE	FALSE	FALSE	FALSE	FALSE	FALSE	FALSE	FALSE	FALSE	FALSE
4930558J18Rik	chr1	57359221	57377544	1	6.216594116	1.442560031	0.999797534	0.153846154	0.043010753	NA	0	5	4	9	7	12	22	0.803921569	0.78021978	1.826446281	0	0	1	1	0	0	2	1	26	3	1	1	1	1.909090909	8.419354839	TRUE	FALSE	FALSE	FALSE	FALSE	FALSE	FALSE	FALSE	FALSE	FALSE	FALSE	FALSE	FALSE	FALSE
4930563F08Rik	chr5	131880268	131883768	-1	36.83011774	-0.200094698	0.999797534	0.431034483	0.144050104	0.285036527	1	84	67	66	66	56	30	1.253353204	1	1.863787375	84	52	0	0	27	19	0	0	16	47	0.619500595	1	0.704797048	1	2.925465839	TRUE	FALSE	FALSE	FALSE	FALSE	FALSE	FALSE	FALSE	FALSE	FALSE	FALSE	FALSE	FALSE	FALSE
4930578M01Rik	chr15	98985964	98989281	-1	3.664037271	-0.320191738	0.999797534	0.555555556	0.322033898	NA	1	0	0	0	8	0	0	1	0.012345679	1	2	31	0	4	0	4	0	10	0	0	14.80952381	41	41	101	1	TRUE	FALSE	FALSE	TRUE	FALSE	FALSE	FALSE	FALSE	FALSE	FALSE	FALSE	FALSE	FALSE	FALSE
4930579G18Rik	chr14	54650510	54655100	-1	11.32089155	0.406797791	0.999797534	0.206896552	0.097633136	NA	0	21	21	17	14	12	26	1	0.824561404	2.157024793	2	6	5	1	3	11	27	6	7	6	0.344262295	4.636363636	0.279279279	4.442622951	1.163934426	TRUE	FALSE	FALSE	FALSE	FALSE	FALSE	FALSE	FALSE	FALSE	FALSE	FALSE	FALSE	FALSE	FALSE
4930579G24Rik	chr3	79629078	79632820	-1	5.01436782	-2.85427776	0.453598928	1	1	NA	1	27	0	19	0	27	0	271	191	271	0	0	6	0	2	1	7	4	0	0	1	0.016393443	0.523809524	0.577464789	1	TRUE	FALSE	TRUE	FALSE	FALSE	FALSE	FALSE	FALSE	FALSE	FALSE	FALSE	FALSE	FALSE	FALSE
4930591A17Rik	chr2	179414935	179416880	-1	4.813731375	4.203844704	0.041833891	0	0	NA	0	1	17	3	3	0	9	15.54545455	1	91	0	0	16	0	21	0	2	0	10	0	1	161	211	21	101	TRUE	FALSE	TRUE	TRUE	FALSE	FALSE	FALSE	FALSE	FALSE	TRUE	TRUE	TRUE	TRUE	FALSE
4931406C07Rik	chr9	15283336	15306448	1	17.54569065	-0.216590621	0.999797534	0.358974359	0.113314448	0.066197298	1	44	22	15	17	14	8	1.995475113	0.883040936	1.740740741	8	18	13	15	30	7	25	26	14	19	2.234567901	1.152671756	0.235880399	1.039840637	1.354609929	TRUE	FALSE	FALSE	FALSE	FALSE	FALSE	FALSE	FALSE	TRUE	FALSE	FALSE	FALSE	FALSE	FALSE
4931406H21Rik	chr14	25586803	25590661	-1	23.01723281	0.091608244	0.999797534	0.518518519	0.372812921	0.120462888	1	3	35	14	13	13	13	11.32258065	0.929078014	1	0	27	69	54	9	24	9	55	27	16	0.003690037	1.277264325	0.377593361	0.165154265	1.683229814	TRUE	FALSE	FALSE	FALSE	FALSE	FALSE	FALSE	FALSE	FALSE	FALSE	FALSE	FALSE	FALSE	FALSE
4931406P16Rik	chr7	34236706	34313577	1	42.18819859	-0.038024954	0.999797534	0.446808511	0.47862069	0.041502216	1	136	84	57	56	65	40	1.618311534	1.017825312	1.623441397	11	39	38	22	26	18	44	36	40	13	3.522522523	0.580052493	0.69348659	0.818594104	0.326683292	TRUE	FALSE	FALSE	FALSE	FALSE	FALSE	FALSE	FALSE	TRUE	FALSE	FALSE	FALSE	FALSE	FALSE
4931409K22Rik	chr5	24543433	24555469	1	17.05813543	-0.755673066	0.999797534	0.294117647	0.136363636	0.38975639	0	14	7	23	12	24	10	1.985915493	1.909090909	2.386138614	4	20	16	32	2	5	11	3	38	43	4.902439024	1.99378882	2.428571429	0.279279279	1.131233596	TRUE	FALSE	FALSE	FALSE	FALSE	FALSE	FALSE	FALSE	FALSE	FALSE	FALSE	FALSE	FALSE	FALSE
4931414P19Rik	chr14	54583661	54606339	1	11.11674585	-1.066111822	0.999797534	0.466666667	0.766055046	NA	1	50	0	0	4	0	0	501	0.024390244	1	36	42	28	15	18	0	16	0	4	5	1.166204986	0.537366548	0.005524862	0.00621118	1.243902439	TRUE	FALSE	FALSE	FALSE	FALSE	FALSE	FALSE	FALSE	FALSE	FALSE	FALSE	FALSE	FALSE	FALSE
4931428F04Rik	chr8	105280408	105289528	1	2.825583848	-2.534072717	0.999797534	0.05	0.02173913	NA	0	7	0	12	3	0	0	71	3.903225806	1	0	9	0	0	0	4	1	8	2	0	91	1	41	7.363636364	0.047619048	TRUE	FALSE	TRUE	TRUE	FALSE	FALSE	FALSE	FALSE	FALSE	FALSE	FALSE	FALSE	FALSE	FALSE
4932438A13Rik	chr3	36863061	37053033	-1	37.70656302	-0.390058656	0.999797534	0.522123894	0.420588235	0.200197782	0	44	24	20	9	22	18	1.829875519	2.208791209	1.220994475	163	169	47	38	16	34	5	8	37	26	1.036787247	0.808917197	2.118012422	1.588235294	0.703504043	TRUE	FALSE	FALSE	FALSE	FALSE	FALSE	FALSE	FALSE	FALSE	FALSE	FALSE	FALSE	FALSE	FALSE
4933400F21Rik	chr1	89676506	89683892	1	3.196012924	-0.052428693	0.999797534	0.222222222	0.293193717	NA	1	0	20	3	2	3	2	0.004975124	1.476190476	1.476190476	0	9	0	0	3	2	0	3	1	4	91	1	0.677419355	31	3.727272727	TRUE	FALSE	FALSE	TRUE	FALSE	FALSE	FALSE	FALSE	FALSE	FALSE	FALSE	FALSE	FALSE	FALSE
4933401D09Rik	chr17	15631787	15641102	-1	13.44031163	-0.222408175	0.999797534	0.315789474	0.243589744	NA	1	2	0	4	10	43	4	21	0.405940594	10.51219512	50	12	12	30	15	1	12	5	28	6	0.241516966	2.487603306	0.072847682	0.421487603	0.217081851	TRUE	FALSE	TRUE	FALSE	FALSE	FALSE	FALSE	FALSE	FALSE	FALSE	FALSE	FALSE	FALSE	FALSE
4933404O12Rik	chr5	136919145	136937109	-1	7.528073471	0.353088966	0.999797534	0.277777778	0.146341463	NA	0	4	21	3	7	17	12	5.146341463	2.290322581	0.707602339	4	0	10	11	0	0	5	11	11	7	41	0.90990991	1	0.459459459	1.563380282	TRUE	FALSE	FALSE	FALSE	FALSE	FALSE	FALSE	FALSE	FALSE	FALSE	FALSE	FALSE	FALSE	FALSE
4933408B17Rik	chr18	34579578	34599718	1	18.3439061	0.411723683	0.999797534	0.097560976	0.02764977	0.125052913	1	30	24	27	7	15	13	0.800664452	0.26199262	0.867549669	45	9	37	11	16	4	10	13	45	13	4.956043956	3.342342342	3.926829268	0.770992366	3.442748092	TRUE	FALSE	FALSE	TRUE	FALSE	FALSE	FALSE	FALSE	FALSE	FALSE	FALSE	FALSE	FALSE	FALSE
4933408N05Rik	chr8	114341160	114351478	1	11.60335523	0.690972735	0.999797534	0.125	0.005524862	NA	1	9	0	20	0	22	0	0.010989011	0.004975124	0.004524887	23	0	39	0	37	0	30	0	30	0	231	391	371	301	301	TRUE	FALSE	FALSE	TRUE	FALSE	FALSE	FALSE	FALSE	FALSE	FALSE	FALSE	FALSE	FALSE	FALSE
4933416M07Rik	chr8	27142909	27149706	-1	13.84951487	0.07562656	0.999797534	0.387755102	0.26450116	NA	1	36	32	16	31	6	5	0.889196676	1.931677019	0.836065574	21	19	15	14	12	14	5	7	1	5	1.104712042	1.070921986	0.858156028	0.718309859	0.215686275	TRUE	FALSE	FALSE	FALSE	FALSE	FALSE	FALSE	FALSE	FALSE	FALSE	FALSE	FALSE	FALSE	FALSE
4933427D14Rik	chr11	72154096	72207470	1	11.32973612	-0.358701698	0.999797534	0.405405405	0.32642487	NA	1	25	14	3	17	4	11	1.780141844	0.18128655	0.369369369	4	61	13	0	11	3	2	19	2	4	14.90243902	0.007633588	0.279279279	9.095238095	1.952380952	TRUE	FALSE	FALSE	FALSE	FALSE	FALSE	FALSE	FALSE	FALSE	FALSE	FALSE	FALSE	FALSE	FALSE
4933430I17Rik	chr4	62525106	62553033	-1	52.15217648	1.114505156	0.999797534	0.105263158	0.00990099	0.598839077	0	32	152	31	82	33	142	4.738317757	2.639871383	4.29305136	1	4	27	14	36	66	64	24	57	43	0.268292683	1.921985816	0.546142209	2.659751037	1.324825986	TRUE	FALSE	TRUE	FALSE	FALSE	FALSE	FALSE	FALSE	FALSE	FALSE	FALSE	FALSE	FALSE	FALSE
4933433G15Rik	chr9	75410183	75415537	-1	4.387889328	1.753115557	0.999797534	0.133333333	0.139240506	NA	0	2	22	2	4	2	0	10.52380952	1.952380952	0.047619048	11	0	18	3	5	1	0	0	3	6	111	5.838709677	4.636363636	1	0.508196721	TRUE	FALSE	FALSE	TRUE	FALSE	FALSE	FALSE	FALSE	FALSE	FALSE	FALSE	FALSE	FALSE	FALSE
4933433G19Rik	chr13	66996817	67032405	1	443.0327332	-0.030973463	0.999797534	0.49122807	0.383785714	6.41e-05	1	603	374	508	403	387	469	1.612135793	1.26048127	0.825197186	415	425	412	412	520	428	544	418	484	457	1.024090581	1	0.82311094	0.768424922	0.9442264	TRUE	FALSE	FALSE	FALSE	FALSE	FALSE	FALSE	FALSE	TRUE	FALSE	FALSE	FALSE	FALSE	FALSE
4933434E20Rik	chr3	90051635	90063341	-1	36.25987209	-0.122603329	0.999797534	0.322580645	0.140532544	0.017449756	1	101	22	43	12	50	11	4.574660633	3.561983471	4.513513514	91	42	81	27	66	16	60	5	36	9	0.462129528	0.334155364	0.243570348	0.084858569	0.252077562	TRUE	FALSE	TRUE	FALSE	FALSE	FALSE	FALSE	FALSE	TRUE	FALSE	FALSE	FALSE	FALSE	FALSE
4933439C10Rik	chr11	59505652	59511385	-1	6.88434988	-2.191004658	0.999797534	0.4	0.410447761	NA	1	41	0	0	0	0	0	411	1	1	25	9	14	18	4	2	2	0	14	5	0.362549801	1.283687943	0.512195122	0.047619048	0.361702128	TRUE	FALSE	FALSE	FALSE	FALSE	FALSE	FALSE	FALSE	FALSE	FALSE	FALSE	FALSE	FALSE	FALSE
5031439G07Rik	chr15	84945719	84987971	1	56.71030656	0.506114238	0.999797534	0.354166667	0.087309645	0.132321061	0	81	64	28	110	67	39	0.790382244	3.918149466	0.58271237	120	30	132	94	46	29	45	52	24	24	3.990033223	1.403825717	1.58419244	0.865642994	1	TRUE	FALSE	FALSE	FALSE	FALSE	FALSE	FALSE	FALSE	FALSE	FALSE	FALSE	FALSE	FALSE	FALSE
5033406O09Rik	chr12	111941990	111944482	1	11.9095734	-0.812997731	0.999797534	0.214285714	0.087378641	NA	1	19	0	13	3	18	0	191	4.225806452	181	24	0	15	10	22	9	37	0	22	14	0.004149378	0.668874172	0.411764706	0.002695418	0.63800905	TRUE	FALSE	TRUE	FALSE	FALSE	FALSE	FALSE	FALSE	FALSE	FALSE	FALSE	FALSE	FALSE	FALSE
5330411J11Rik	chr2	59382492	59386682	1	42.65641088	0.694251427	0.999797534	0.055555556	0.010243278	0.306492632	1	47	0	89	2	58	0	0.002123142	0.023569024	0.00172117	112	0	149	0	67	3	129	0	125	0	1121	1491	21.64516129	1291	1251	TRUE	FALSE	FALSE	TRUE	FALSE	FALSE	FALSE	FALSE	FALSE	FALSE	FALSE	FALSE	FALSE	FALSE
5430405H02Rik	chr2	156852402	156862945	1	87.19045185	-0.155961477	0.999797534	0.58974359	0.788265306	0.021503485	1	187	208	68	97	68	41	0.899086977	0.701338826	1.656934307	144	71	49	106	31	83	88	105	47	90	0.493407356	2.16089613	2.672025723	1.192962543	1.912951168	TRUE	FALSE	FALSE	FALSE	FALSE	FALSE	FALSE	FALSE	TRUE	FALSE	FALSE	FALSE	FALSE	FALSE
5430416N02Rik	chr5	100420841	100429535	1	55.95597164	-0.190051042	0.999797534	0.487179487	0.41255144	0.039356271	1	117	141	40	52	53	49	0.829907867	0.769673704	1.081466395	65	131	53	72	30	12	33	66	24	34	2.013824885	1.357815443	0.401993355	1.996978852	1.414937759	TRUE	FALSE	FALSE	FALSE	FALSE	FALSE	FALSE	FALSE	TRUE	FALSE	FALSE	FALSE	FALSE	FALSE
5430431A17Rik	chr7	44484516	44485413	-1	8.192666441	-1.019391495	0.999797534	0	0	NA	1	32	1	19	0	25	1	29.18181818	191	22.81818182	0	0	28	0	21	7	5	0	11	0	1	0.003558719	0.336492891	0.019607843	0.009009009	TRUE	FALSE	TRUE	FALSE	FALSE	FALSE	FALSE	FALSE	FALSE	FALSE	FALSE	FALSE	FALSE	FALSE
5730408K05Rik	chr19	8888386	8888770	1	50.90453895	-0.342839322	0.999797534	0.2	0.229744728	0.060783665	1	171	79	58	25	74	32	2.163084703	2.314741036	2.308411215	110	45	26	41	39	48	44	20	53	36	0.409627611	1.574712644	1.230179028	0.455782313	0.679849341	TRUE	FALSE	TRUE	FALSE	FALSE	FALSE	FALSE	FALSE	TRUE	FALSE	FALSE	FALSE	FALSE	FALSE
5730455P16Rik	chr11	80360491	80378049	1	9.332550131	-0.095216074	0.999797534	0.545454545	0.232954545	NA	1	12	5	4	3	5	1	2.37254902	1.322580645	4.636363636	84	11	1	11	2	6	7	8	5	11	0.131985731	10.09090909	2.904761905	1.14084507	2.176470588	TRUE	FALSE	TRUE	FALSE	FALSE	FALSE	FALSE	FALSE	FALSE	FALSE	FALSE	FALSE	FALSE	FALSE
5730480H06Rik	chr5	48395572	48414294	-1	15.78357365	1.211615154	0.999797534	0.330645161	0.231622746	0.631464982	0	21	36	5	18	4	17	1.710900474	3.549019608	4.170731707	105	37	2	10	0	4	15	6	10	3	2.832884097	0.207920792	0.024390244	2.475409836	3.258064516	TRUE	FALSE	TRUE	TRUE	FALSE	FALSE	FALSE	FALSE	FALSE	FALSE	FALSE	FALSE	FALSE	FALSE
5730507C01Rik	chr12	18514439	18537282	-1	3.590832807	0.314814011	0.999797534	0	0	NA	1	6	0	7	0	7	0	0.016393443	0.014084507	0.014084507	4	0	14	0	14	0	8	0	6	0	41	141	141	81	61	TRUE	FALSE	FALSE	TRUE	FALSE	FALSE	FALSE	FALSE	FALSE	FALSE	FALSE	FALSE	FALSE	FALSE
5730508B09Rik	chr3	127869687	127896323	1	8.726771037	1.515967403	0.999797534	0.307692308	0.157894737	NA	0	2	21	6	16	0	10	10.04761905	2.639344262	101	19	1	23	22	13	1	4	14	0	0	17.36363636	1.045248869	11.90909091	0.290780142	1	TRUE	FALSE	TRUE	FALSE	FALSE	FALSE	FALSE	FALSE	FALSE	FALSE	FALSE	FALSE	FALSE	FALSE
5730559C18Rik	chr1	136213521	136234293	1	34.07394245	0.652415626	0.999797534	0.365853659	0.143103448	0.248021617	0	55	103	42	27	40	44	1.871143376	0.643705463	1.099750623	19	34	35	14	55	24	31	10	38	9	0.560117302	2.489361702	2.286307054	3.079207921	4.186813187	TRUE	FALSE	FALSE	TRUE	FALSE	FALSE	FALSE	FALSE	FALSE	FALSE	FALSE	FALSE	FALSE	FALSE
5830417I10Rik	chr3	88777056	88829371	-1	84.34690673	0.306144931	0.999797534	0.316666667	0.058783008	0.036354813	1	115	112	90	51	80	92	0.973935708	0.567147614	1.149812734	315	93	61	43	84	70	104	66	50	55	3.38453276	1.417633411	1.199714693	1.574886536	0.909255898	TRUE	FALSE	FALSE	FALSE	FALSE	FALSE	FALSE	FALSE	TRUE	FALSE	FALSE	FALSE	FALSE	FALSE
5830454E08Rik	chr9	120577330	120578073	-1	3.483339221	0.765443177	0.999797534	0.555555556	0.566666667	NA	1	12	4	21	1	5	9	0.338842975	0.052132701	1.784313725	0	0	6	0	0	0	0	0	2	0	1	61	1	1	21	TRUE	FALSE	FALSE	FALSE	FALSE	FALSE	FALSE	FALSE	FALSE	FALSE	FALSE	FALSE	FALSE	FALSE
6030443J06Rik	chr5	22550412	22558171	-1	3.191692135	-1.405600203	0.999797534	0.214285714	0.224137931	NA	0	13	5	0	0	8	2	2.568627451	1	3.857142857	0	0	3	10	0	3	6	8	0	0	1	3.258064516	31	1.327868852	1	TRUE	FALSE	TRUE	FALSE	FALSE	FALSE	FALSE	FALSE	FALSE	FALSE	FALSE	FALSE	FALSE	FALSE
6030458C11Rik	chr15	12808176	12824688	1	142.7819903	-0.009585661	0.999797534	0.28	0.334770678	0.000963906	1	233	132	197	86	121	71	1.764572294	2.289198606	1.70323488	388	139	275	118	182	124	232	124	62	67	0.35841278	0.429298437	0.681493685	0.534683326	1.080515298	TRUE	FALSE	FALSE	FALSE	FALSE	FALSE	FALSE	FALSE	TRUE	FALSE	FALSE	FALSE	FALSE	FALSE
6330408A02Rik	chr7	13258966	13278721	1	4.419263337	-0.889904731	0.999797534	0.333333333	0.078125	NA	1	23	6	0	0	8	3	3.786885246	1	2.612903226	0	5	3	0	2	2	10	5	4	7	51	0.032258065	1	0.504950495	1.731707317	TRUE	FALSE	TRUE	FALSE	FALSE	FALSE	FALSE	FALSE	FALSE	FALSE	FALSE	FALSE	FALSE	FALSE
6330415G19Rik	chr17	23550798	23565294	-1	17.19366049	-0.146829359	0.999797534	0.256756757	0.260732984	0.068721168	1	27	9	9	7	25	11	2.978021978	1.281690141	2.261261261	48	17	33	13	42	14	15	19	2	14	0.355509356	0.395770393	0.334916865	1.264900662	6.714285714	TRUE	FALSE	FALSE	FALSE	FALSE	FALSE	FALSE	FALSE	TRUE	FALSE	FALSE	FALSE	FALSE	FALSE
6330416G13Rik	chr4	63558416	63586357	-1	14.03366712	1.89081113	0.705115189	0.175	0.096385542	NA	0	13	48	4	11	15	50	3.671755725	2.707317073	3.317880795	14	2	55	17	11	2	7	0	0	0	6.714285714	3.222222222	5.285714286	71	1	TRUE	FALSE	TRUE	TRUE	FALSE	FALSE	FALSE	FALSE	FALSE	FALSE	FALSE	FALSE	FALSE	FALSE
6330418K02Rik	chr5	138264044	138266661	-1	3.717403578	-0.391147156	0.999797534	0	0	NA	0	7	2	0	5	7	0	3.380952381	0.019607843	71	0	0	0	9	3	5	2	1	12	5	1	91	1.64516129	0.523809524	0.421487603	TRUE	FALSE	TRUE	FALSE	FALSE	FALSE	FALSE	FALSE	FALSE	FALSE	FALSE	FALSE	FALSE	FALSE
6430548M08Rik	chr8	120114151	120165307	-1	8.516206243	0.019349435	0.999797534	0.529411765	0.54	NA	1	14	37	32	0	3	0	2.631205674	0.003115265	0.032258065	16	0	11	10	10	0	0	0	6	11	161	1.099009901	101	1	0.54954955	TRUE	FALSE	FALSE	FALSE	FALSE	FALSE	FALSE	FALSE	FALSE	FALSE	FALSE	FALSE	FALSE	FALSE
6430550D23Rik	chr2	156000442	156007977	1	2.088383503	-0.492147033	0.999797534	0.285714286	0.114285714	NA	1	0	0	0	2	7	0	1	0.047619048	71	0	0	14	0	0	7	0	0	3	2	1	0.007092199	71	1	0.677419355	TRUE	FALSE	FALSE	FALSE	FALSE	FALSE	FALSE	FALSE	FALSE	FALSE	FALSE	FALSE	FALSE	FALSE
6430710C18Rik	chr2	72745845	72813717	1	3.107735956	-0.479461335	0.999797534	0.230769231	0.232142857	NA	1	0	0	5	0	3	0	1	51	31	16	0	0	3	16	3	7	0	3	0	0.00621118	31	0.192546584	0.014084507	0.032258065	TRUE	FALSE	TRUE	FALSE	FALSE	FALSE	FALSE	FALSE	FALSE	FALSE	FALSE	FALSE	FALSE	FALSE
6530402F18Rik	chr2	29245115	29252993	1	1.555763969	1.248188308	0.999797534	0.111111111	0.04	NA	1	0	11	0	0	2	7	111	1	3.380952381	0	0	2	2	0	2	0	0	0	0	1	1	0.047619048	1	1	TRUE	FALSE	TRUE	FALSE	FALSE	FALSE	FALSE	FALSE	FALSE	FALSE	FALSE	FALSE	FALSE	FALSE
6720489N17Rik	chr13	62603012	62636081	1	13.13980351	0.329782312	0.999797534	0.268292683	0.370833333	NA	1	21	6	8	7	6	12	0.289099526	0.87654321	1.983606557	51	22	21	15	11	11	26	13	10	0	2.312217195	1.397350993	1	1.992366412	101	TRUE	FALSE	FALSE	FALSE	FALSE	FALSE	FALSE	FALSE	FALSE	FALSE	FALSE	FALSE	FALSE	FALSE
6820431F20Rik	chr8	20268285	20297432	1	3.157922627	-0.04558006	0.999797534	0.285714286	0.152542373	NA	1	8	2	5	0	2	0	3.857142857	51	21	21	0	0	0	0	0	8	3	8	2	0.004739336	1	1	0.382716049	0.259259259	TRUE	FALSE	TRUE	FALSE	FALSE	FALSE	FALSE	FALSE	FALSE	FALSE	FALSE	FALSE	FALSE	FALSE
8030411F24Rik	chr2	148782008	148785936	-1	2.250706143	1.406408249	0.999797534	0	0	NA	1	4	0	0	0	0	0	0.024390244	1	1	22	0	0	0	19	0	0	0	0	0	221	1	191	1	1	TRUE	FALSE	FALSE	FALSE	FALSE	FALSE	FALSE	FALSE	FALSE	FALSE	FALSE	FALSE	FALSE	FALSE
8030462N17Rik	chr18	77631487	77714489	1	43.36995987	-0.252093637	0.999797534	0.5	0.508217446	0.125176639	1	48	24	27	21	42	19	1.995850622	1.28436019	2.204188482	204	178	38	32	16	18	36	36	42	10	0.872611465	0.842519685	1.124223602	1	0.239904988	TRUE	FALSE	FALSE	FALSE	FALSE	FALSE	FALSE	FALSE	FALSE	FALSE	FALSE	FALSE	FALSE	FALSE
8430429K09Rik	chr11	3452436	3479831	-1	10.01019949	-0.881902209	0.999797534	0.515151515	0.417582418	NA	1	75	6	25	0	14	1	12.31147541	251	12.81818182	6	0	24	0	15	8	20	0	0	2	0.016393443	0.004149378	0.536423841	0.004975124	21	TRUE	FALSE	TRUE	FALSE	FALSE	FALSE	FALSE	FALSE	FALSE	FALSE	FALSE	FALSE	FALSE	FALSE
9030617O03Rik	chr12	100779070	100872610	-1	16.683762	1.316968319	0.993698805	0.157142857	0.107033639	0.693100853	1	21	0	17	0	13	0	0.004739336	0.005847953	0.007633588	126	0	55	0	12	0	32	0	51	0	1261	551	121	321	511	TRUE	FALSE	FALSE	TRUE	FALSE	FALSE	FALSE	FALSE	FALSE	FALSE	FALSE	FALSE	FALSE	FALSE
9030624G23Rik	chr12	24043201	24097269	1	6.231948033	-0.172772882	0.999797534	0.222222222	0.114754098	NA	1	17	0	10	0	4	0	171	101	41	37	0	24	0	2	3	9	0	15	1	0.002695418	0.004149378	1.476190476	0.010989011	0.072847682	TRUE	FALSE	TRUE	FALSE	FALSE	FALSE	FALSE	FALSE	FALSE	FALSE	FALSE	FALSE	FALSE	FALSE
9030624J02Rik	chr7	118740196	118841491	-1	144.1296706	0.11151642	0.999797534	0.404347826	0.307692308	0.000788671	1	247	194	126	87	140	150	0.785511938	0.690721649	1.071377587	304	142	109	168	138	133	234	138	115	71	2.140042224	0.649018441	1.03756574	1.695148443	1.618846695	TRUE	FALSE	FALSE	FALSE	FALSE	FALSE	FALSE	FALSE	TRUE	FALSE	FALSE	FALSE	FALSE	FALSE
9130008F23Rik	chr17	40875481	40880558	1	2.465651494	-1.209194091	0.999797534	0.333333333	0.295454545	NA	1	2	0	0	0	8	1	21	1	7.363636364	0	0	3	15	11	0	4	0	0	0	1	4.870967742	0.009009009	0.024390244	1	TRUE	FALSE	TRUE	FALSE	FALSE	FALSE	FALSE	FALSE	FALSE	FALSE	FALSE	FALSE	FALSE	FALSE
9130011E15Rik	chr19	45817363	45998580	1	176.2649546	-0.2066399	0.999797534	0.507204611	0.462306701	0.023216871	1	258	234	138	100	215	114	1.10252029	1.37962038	1.885188431	391	515	270	148	84	123	148	120	151	95	1.317054462	0.548315439	1.46373365	0.810938555	0.629384514	TRUE	FALSE	FALSE	FALSE	FALSE	FALSE	FALSE	FALSE	TRUE	FALSE	FALSE	FALSE	FALSE	FALSE
9130019O22Rik	chr7	127382259	127387166	1	4.596801091	1.379180202	0.999797534	0.176470588	0.125	NA	1	0	7	0	0	26	0	71	1	0.003831418	0	0	46	1	4	0	0	0	5	0	1	41.90909091	41	1	51	TRUE	FALSE	FALSE	TRUE	FALSE	FALSE	FALSE	FALSE	FALSE	FALSE	FALSE	FALSE	FALSE	FALSE
9130023H24Rik	chr7	128234450	128238031	1	5.721271197	-3.69528561	0.269939106	0	0	NA	0	0	0	4	0	8	0	1	41	81	0	20	0	17	5	0	3	25	0	9	201	171	0.019607843	8.096774194	91	TRUE	FALSE	TRUE	TRUE	FALSE	FALSE	FALSE	FALSE	FALSE	FALSE	FALSE	FALSE	FALSE	FALSE
9130024F11Rik	chr1	56971468	56975196	-1	4.651890355	0.251334401	0.999797534	0.5	0.72	NA	1	6	10	2	13	9	8	1.655737705	6.238095238	0.89010989	5	2	0	4	6	4	0	6	0	0	2.428571429	0.024390244	1.487804878	0.016393443	1	TRUE	FALSE	FALSE	FALSE	FALSE	FALSE	FALSE	FALSE	FALSE	FALSE	FALSE	FALSE	FALSE	FALSE
9130230L23Rik	chr5	65987927	66004285	1	3.982564315	-1.436554376	0.999797534	0.416666667	0.328767123	NA	1	22	0	12	0	6	0	221	121	61	8	0	0	2	2	0	9	0	10	2	0.012345679	21	0.047619048	0.010989011	0.207920792	TRUE	FALSE	TRUE	FALSE	FALSE	FALSE	FALSE	FALSE	FALSE	FALSE	FALSE	FALSE	FALSE	FALSE
9130401M01Rik	chr15	58022269	58034294	1	114.0927505	-0.19433421	0.999797534	0.461538462	0.345692475	0.006462726	1	102	178	33	120	58	138	0.573273442	0.275603664	0.420709631	33	262	108	177	54	175	78	156	26	136	7.918429003	1.638297872	3.236598891	1.99871959	5.214559387	TRUE	FALSE	FALSE	TRUE	FALSE	FALSE	FALSE	FALSE	TRUE	FALSE	FALSE	FALSE	FALSE	FALSE
9230009I02Rik	chr11	51085086	51091835	-1	28.76329658	7.379284125	0.005368368	0	0	1	0	1	97	0	106	0	185	88.27272727	1061	1851	5	0	0	0	26	0	0	0	0	0	51	1	261	1	1	TRUE	FALSE	TRUE	FALSE	FALSE	FALSE	FALSE	FALSE	FALSE	FALSE	TRUE	FALSE	TRUE	TRUE
9230105E05Rik	chr10	120389522	120392793	-1	1.883037551	1.639286742	0.999797534	0.1	0.015503876	NA	0	4	6	0	2	2	0	1.487804878	21	0.047619048	16	0	0	0	0	0	2	0	2	2	161	1	1	21	1	TRUE	FALSE	FALSE	FALSE	FALSE	FALSE	FALSE	FALSE	FALSE	FALSE	FALSE	FALSE	FALSE	FALSE
9230110C19Rik	chr9	8021671	8042893	1	3.405296943	-0.496012517	0.999797534	0.454545455	0.234375	NA	1	0	0	0	0	2	0	1	1	21	29	0	0	7	3	4	8	8	3	0	0.003436426	71	1.322580645	1	0.032258065	TRUE	FALSE	FALSE	FALSE	FALSE	FALSE	FALSE	FALSE	FALSE	FALSE	FALSE	FALSE	FALSE	FALSE
9230114K14Rik	chr5	52190680	52197984	-1	32.38040525	0.113594687	0.999797534	0.321428571	0.472826087	0.042717455	1	33	46	20	39	59	18	1.392749245	1.945273632	0.306260575	9	25	83	54	23	29	43	30	30	11	0.362549801	1.536044362	0.793814433	1.431893688	2.711711712	TRUE	FALSE	FALSE	FALSE	FALSE	FALSE	FALSE	FALSE	TRUE	FALSE	FALSE	FALSE	FALSE	FALSE
9330020H09Rik	chr15	98567323	98570864	-1	16.04917197	0.645079652	0.999797534	0.3	0.031690141	0.279049426	1	45	18	13	22	19	9	0.401330377	1.687022901	0.476439791	9	1	52	8	19	10	25	10	20	4	8.272727273	6.432098765	1.891089109	2.485148515	4.902439024	TRUE	FALSE	FALSE	TRUE	FALSE	FALSE	FALSE	FALSE	FALSE	FALSE	FALSE	FALSE	FALSE	FALSE
9330133O14Rik	chr8	122443655	122446476	-1	2.566110009	-1.05578695	0.999797534	0.333333333	0.203703704	NA	1	14	0	3	0	0	0	141	31	1	27	0	1	1	2	4	2	0	0	0	0.003690037	1	1.952380952	0.047619048	1	TRUE	FALSE	TRUE	FALSE	FALSE	FALSE	FALSE	FALSE	FALSE	FALSE	FALSE	FALSE	FALSE	FALSE
9330151L19Rik	chr12	69197210	69199868	-1	2.655247967	0.829826842	0.999797534	0.307692308	0.46	NA	0	2	0	0	0	0	4	0.047619048	1	41	4	19	4	0	3	0	2	0	8	0	0.214659686	41	31	21	81	TRUE	FALSE	FALSE	TRUE	FALSE	FALSE	FALSE	FALSE	FALSE	FALSE	FALSE	FALSE	FALSE	FALSE
9330159M07Rik	chr9	88841797	88858870	1	4.933608528	-0.048718203	0.999797534	0.285714286	0.435185185	NA	1	24	0	7	4	5	2	241	1.731707317	2.428571429	0	2	10	2	14	0	13	2	3	2	21	0.207920792	0.007092199	0.160305344	0.677419355	TRUE	FALSE	TRUE	FALSE	FALSE	FALSE	FALSE	FALSE	FALSE	FALSE	FALSE	FALSE	FALSE	FALSE
9430015G10Rik	chr4	156109997	156127265	-1	78.15128908	-0.131247042	0.999797534	0.515625	0.343176377	0.045253458	1	25	40	34	54	23	102	0.625935162	0.630314233	0.226248776	31	173	97	231	79	58	22	155	23	106	5.565916399	2.380020597	0.734513274	7.018099548	4.593073593	TRUE	FALSE	FALSE	TRUE	FALSE	FALSE	FALSE	FALSE	TRUE	FALSE	FALSE	FALSE	FALSE	FALSE
9430016H08Rik	chr1	57406547	57415958	-1	15.06604371	-0.144314449	0.999797534	0.230769231	0.051792829	0.085660437	0	26	14	8	8	12	13	1.85106383	1	0.923664122	2	4	13	18	20	24	29	22	18	15	1.952380952	1.381679389	1.199004975	0.759450172	0.834254144	TRUE	FALSE	FALSE	FALSE	FALSE	FALSE	FALSE	FALSE	TRUE	FALSE	FALSE	FALSE	FALSE	FALSE
9430020K01Rik	chr18	4590791	4682869	-1	182.856394	0.02129486	0.999797534	0.495327103	0.216924534	0.012492149	1	136	62	112	75	213	232	0.456282145	0.669937556	1.089160019	454	386	321	222	160	130	198	208	164	94	1.176120176	1.44574516	1.230591852	0.95194618	1.743889479	TRUE	FALSE	FALSE	FALSE	FALSE	FALSE	FALSE	FALSE	TRUE	FALSE	FALSE	FALSE	FALSE	FALSE
9430038I01Rik	chr7	137375568	137411921	1	82.01485697	0.237377192	0.999797534	0.309090909	0.050432277	0.012419617	1	107	52	73	85	44	71	0.486461251	1.164158687	1.612244898	130	133	115	85	71	62	112	92	118	38	0.977460556	1.352526439	1.144927536	1.217155266	3.099737533	TRUE	FALSE	FALSE	FALSE	FALSE	FALSE	FALSE	FALSE	TRUE	FALSE	FALSE	FALSE	FALSE	FALSE
9430060I03Rik	chr1	92933525	92950590	1	52.97889288	0.008850441	0.999797534	0.32	0.306844741	0.001394989	1	68	90	37	34	28	45	1.323054332	0.919137466	1.604982206	61	81	69	75	60	83	29	51	43	37	0.753390875	0.920106525	0.72322503	0.569471624	1.161725067	TRUE	FALSE	FALSE	FALSE	FALSE	FALSE	FALSE	FALSE	TRUE	FALSE	FALSE	FALSE	FALSE	FALSE
9430065F17Rik	chr13	67553201	67570892	-1	11.21153453	-0.631799034	0.999797534	0.555555556	0.556213018	NA	1	9	11	0	0	0	27	0.81981982	1	0.003690037	0	42	3	3	1	14	0	26	5	28	421	1	12.81818182	261	5.509803922	TRUE	FALSE	FALSE	TRUE	FALSE	FALSE	FALSE	FALSE	FALSE	FALSE	FALSE	FALSE	FALSE	FALSE
9430083A17Rik	chr13	51097737	51100727	1	6.363609571	0.43055356	0.999797534	0.363636364	0.336065574	NA	1	3	13	2	1	0	0	4.225806452	0.523809524	1	31	27	14	21	0	2	2	6	0	0	1.147601476	0.668246445	0.047619048	0.344262295	1	TRUE	FALSE	FALSE	FALSE	FALSE	FALSE	FALSE	FALSE	FALSE	FALSE	FALSE	FALSE	FALSE	FALSE
9530059O14Rik	chr9	122572500	122580647	-1	1.003358795	-2.910347822	0.999797534	0	0	NA	1	15	0	4	0	2	0	151	41	21	0	0	0	0	0	0	0	0	0	0	1	1	1	1	1	TRUE	FALSE	TRUE	FALSE	FALSE	FALSE	FALSE	FALSE	FALSE	FALSE	FALSE	FALSE	FALSE	FALSE
9530062K07Rik	chr6	116199409	116207993	1	15.49332419	-0.235669385	0.999797534	0.30952381	0.146579805	0.195447976	1	46	3	17	0	13	0	14.87096774	171	131	93	4	62	0	30	7	6	0	22	4	0.044038668	0.001610306	0.235880399	0.016393443	0.185520362	TRUE	FALSE	TRUE	FALSE	FALSE	FALSE	FALSE	FALSE	FALSE	FALSE	FALSE	FALSE	FALSE	FALSE
9530068E07Rik	chr11	52396427	52408723	-1	17.75694744	-0.212737565	0.999797534	0.5625	0.592715232	0.06870916	0	45	45	19	14	14	14	1	1.354609929	1	18	8	9	24	22	12	8	24	10	16	0.447513812	2.648351648	0.547511312	2.975308642	1.594059406	TRUE	FALSE	FALSE	FALSE	FALSE	FALSE	FALSE	FALSE	TRUE	FALSE	FALSE	FALSE	FALSE	FALSE
9530077C05Rik	chr9	22387732	22444684	-1	47.57735598	0.024986505	0.999797534	0.367346939	0.31676783	0.007986844	1	49	58	23	49	53	28	1.183299389	2.125541126	0.529190207	79	44	40	40	59	97	52	62	32	26	1.793650794	1	0.608650875	0.838969404	1.229885057	TRUE	FALSE	FALSE	FALSE	FALSE	FALSE	FALSE	FALSE	TRUE	FALSE	FALSE	FALSE	FALSE	FALSE
9830147E19Rik	chr7	42577536	42644886	1	42.69993349	0.196198157	0.999797534	0.338461538	0.117105263	0.018951988	1	78	21	66	26	62	28	0.270166453	0.394856278	0.452495974	130	27	72	14	57	19	48	38	67	7	4.800738007	5.113475177	2.989528796	1.262467192	9.450704225	TRUE	FALSE	FALSE	TRUE	FALSE	FALSE	FALSE	FALSE	TRUE	FALSE	FALSE	FALSE	FALSE	FALSE
9930012K11Rik	chr14	70154404	70159502	1	1.641965905	0.853747074	0.999797534	0.4	0.214285714	NA	1	0	4	0	0	0	0	41	1	1	2	0	1	11	1	1	0	5	3	0	21	0.099099099	1	0.019607843	31	TRUE	FALSE	FALSE	FALSE	FALSE	FALSE	FALSE	FALSE	FALSE	FALSE	FALSE	FALSE	FALSE	FALSE
9930014A18Rik	chr15	60822964	60831400	-1	4.960503919	-0.197067325	0.999797534	0.266666667	0.336734694	NA	0	5	1	14	15	0	2	4.636363636	0.933774834	0.047619048	0	0	0	4	11	0	5	4	0	12	1	41	0.009009009	0.803921569	121	TRUE	FALSE	FALSE	FALSE	FALSE	FALSE	FALSE	FALSE	FALSE	FALSE	FALSE	FALSE	FALSE	FALSE
9930021J03Rik	chr19	29714401	29808053	1	55.0692668	-0.088466459	0.999797534	0.4	0.490175801	0.036819829	0	69	36	20	42	49	41	1.914127424	0.477434679	1.194647202	125	210	75	58	28	29	73	45	40	27	1.679456435	0.773635153	1.035587189	0.616963064	0.675810474	TRUE	FALSE	FALSE	FALSE	FALSE	FALSE	FALSE	FALSE	TRUE	FALSE	FALSE	FALSE	FALSE	FALSE
9930104L06Rik	chr4	124936986	124944661	-1	111.6671225	-0.01468998	0.999797534	0.320754717	0.240061162	0.035784177	1	78	132	205	79	108	92	0.591218774	2.592920354	1.173724213	459	212	48	144	52	103	100	34	82	34	0.461990852	2.995841996	1.978886756	0.340659341	0.415347138	TRUE	FALSE	FALSE	FALSE	FALSE	FALSE	FALSE	FALSE	TRUE	FALSE	FALSE	FALSE	FALSE	FALSE
A130010J15Rik	chr1	193173468	193177837	-1	7.109826843	2.343322845	0.999797534	0.191489362	0.219435737	NA	1	18	0	8	0	0	6	0.005524862	0.012345679	61	26	0	16	0	60	0	0	0	0	0	261	161	601	1	1	TRUE	FALSE	FALSE	TRUE	FALSE	FALSE	FALSE	FALSE	FALSE	FALSE	FALSE	FALSE	FALSE	FALSE
A230046K03Rik	chr10	83543940	83596473	-1	165.0706933	-0.237760731	0.999797534	0.429906542	0.320687187	0.015869493	0	193	190	131	144	175	137	1.015781168	0.909784872	1.277169949	275	423	184	146	53	97	167	219	115	145	1.537986187	0.79359044	1.828625235	1.311190904	1.260642919	TRUE	FALSE	FALSE	FALSE	FALSE	FALSE	FALSE	FALSE	TRUE	FALSE	FALSE	FALSE	FALSE	FALSE
A330032B11Rik	chr19	37173842	37196541	-1	11.16453963	0.377920235	0.999797534	0.370786517	0.347408829	NA	0	12	20	11	11	13	13	1.661157025	1	1	21	20	38	16	0	0	5	11	7	2	1.049751244	2.366459627	1	0.459459459	3.380952381	TRUE	FALSE	FALSE	FALSE	FALSE	FALSE	FALSE	FALSE	FALSE	FALSE	FALSE	FALSE	FALSE	FALSE
A430005L14Rik	chr4	153957236	153961925	-1	32.5068623	0.701987344	0.99165604	0	0	0.252348247	0	26	81	22	29	45	32	3.107279693	1.316742081	0.711751663	26	9	67	30	53	22	49	28	16	20	2.868131868	2.22923588	2.402714932	1.747330961	0.800995025	TRUE	FALSE	FALSE	FALSE	FALSE	FALSE	FALSE	FALSE	FALSE	FALSE	FALSE	FALSE	FALSE	FALSE
A430033K04Rik	chr5	138622858	138648917	-1	12.71400279	0.826345898	0.999797534	0.387096774	0.342465753	NA	1	33	24	23	25	18	2	0.728096677	1.086580087	0.116022099	8	2	26	9	6	2	9	3	28	1	3.857142857	2.868131868	2.904761905	2.935483871	25.54545455	TRUE	FALSE	FALSE	TRUE	FALSE	FALSE	FALSE	FALSE	FALSE	FALSE	FALSE	FALSE	FALSE	FALSE
A430090L17Rik	chr13	114124347	114151592	1	22.52394847	0.39392992	0.999797534	0.312	0.282292558	0.260473669	0	9	12	14	7	10	15	1.32967033	0.503546099	1.495049505	172	84	22	27	0	2	28	11	11	6	2.046373365	0.815498155	0.047619048	2.531531532	1.819672131	TRUE	FALSE	FALSE	FALSE	FALSE	FALSE	FALSE	FALSE	FALSE	FALSE	FALSE	FALSE	FALSE	FALSE
A4galt	chr15	83226721	83251774	1	10.00601256	0.995408389	0.999797534	0.0625	0.063157895	NA	0	2	8	7	9	7	2	3.857142857	1.281690141	0.295774648	72	14	20	11	3	2	16	7	10	0	5.113475177	1.810810811	1.476190476	2.267605634	101	TRUE	FALSE	FALSE	FALSE	FALSE	FALSE	FALSE	FALSE	FALSE	FALSE	FALSE	FALSE	FALSE	FALSE
A630072M18Rik	chr5	20950988	20956398	-1	41.19134442	0.418935892	0.999797534	0.2	0.134362493	0.065605205	0	49	63	39	34	42	37	1.285132383	0.872122762	0.881235154	133	35	39	63	34	29	41	27	46	12	3.792022792	0.619651347	1.171821306	1.516605166	3.809917355	TRUE	FALSE	FALSE	FALSE	FALSE	FALSE	FALSE	FALSE	TRUE	FALSE	FALSE	FALSE	FALSE	FALSE
A630089N07Rik	chr16	98062511	98082439	1	27.93476652	0.261874893	0.999797534	0.157894737	0.079847909	0.065792013	1	40	5	25	9	38	8	0.127182045	0.362549801	0.212598425	136	22	65	10	34	6	80	9	28	11	6.158371041	6.445544554	5.590163934	8.802197802	2.531531532	TRUE	FALSE	FALSE	TRUE	FALSE	FALSE	FALSE	FALSE	TRUE	FALSE	FALSE	FALSE	FALSE	FALSE
A730017L22Rik	chr2	130872540	130906396	1	44.57413954	-0.15055032	0.999797534	0.345238095	0.177184466	0.052588924	1	80	22	74	2	56	7	3.624434389	35.28571429	7.901408451	161	30	78	34	108	6	89	4	57	16	0.186840472	0.436619718	0.056429232	0.046015713	0.281961471	TRUE	FALSE	TRUE	FALSE	FALSE	FALSE	FALSE	FALSE	TRUE	FALSE	FALSE	FALSE	FALSE	FALSE
A730020E08Rik	chr6	61175603	61180810	1	7.753684657	0.017816334	0.999797534	0.5	0.553299492	NA	1	0	0	10	10	7	0	1	1	0.014084507	28	0	11	8	5	7	0	7	19	13	281	1.37037037	0.718309859	0.014084507	1.458015267	TRUE	FALSE	FALSE	FALSE	FALSE	FALSE	FALSE	FALSE	FALSE	FALSE	FALSE	FALSE	FALSE	FALSE
A730063M14Rik	chr10	127070480	127071101	-1	5.117434852	-0.034474684	0.999797534	0	0	NA	1	4	6	6	10	0	2	0.672131148	0.603960396	0.047619048	0	3	8	10	1	1	9	19	1	3	31	1.24691358	1	2.098901099	2.818181818	TRUE	FALSE	FALSE	FALSE	FALSE	FALSE	FALSE	FALSE	FALSE	FALSE	FALSE	FALSE	FALSE	FALSE
A730090N16Rik	chr3	65324019	65349429	1	7.469017041	-0.724215697	0.999797534	0.432835821	0.363333333	NA	0	8	14	13	0	4	6	0.574468085	131	0.672131148	9	13	0	10	11	0	0	20	6	9	1.43956044	101	0.009009009	201	1.491803279	TRUE	FALSE	FALSE	FALSE	FALSE	FALSE	FALSE	FALSE	FALSE	FALSE	FALSE	FALSE	FALSE	FALSE
A830018L16Rik	chr1	11413562	11975902	-1	9.479252947	-2.137499514	0.375121579	0.333333333	0.440993789	NA	0	16	0	12	0	11	0	161	121	111	2	20	8	17	14	2	16	19	20	4	9.571428571	2.111111111	0.14893617	1.186335404	0.2039801	TRUE	FALSE	TRUE	FALSE	FALSE	FALSE	FALSE	FALSE	FALSE	FALSE	FALSE	FALSE	FALSE	FALSE
A830082N09Rik	chr10	33987215	33995055	1	5.5612122	-0.990079418	0.999797534	0.333333333	0.299145299	NA	1	34	3	10	0	2	0	11	101	21	55	2	0	0	0	0	1	10	0	0	0.038112523	1	1	9.181818182	1	TRUE	FALSE	TRUE	FALSE	FALSE	FALSE	FALSE	FALSE	FALSE	FALSE	FALSE	FALSE	FALSE	FALSE
A930004D18Rik	chr2	18025186	18037741	1	14.94416374	0.850858177	0.969054716	0.176470588	0.043564356	0.401912178	0	15	16	24	29	8	17	1.066225166	1.20746888	2.111111111	21	6	15	13	12	8	33	6	17	7	3.459016393	1.152671756	1.49382716	5.426229508	2.408450704	TRUE	FALSE	FALSE	TRUE	FALSE	FALSE	FALSE	FALSE	FALSE	FALSE	FALSE	FALSE	FALSE	FALSE
A930005H10Rik	chr3	115881577	115888130	1	17.29884045	0.084504913	0.999797534	0.285714286	0.16	0.041324796	1	21	8	16	11	15	9	0.383886256	0.689440994	0.602649007	55	7	30	14	38	15	11	20	14	16	7.76056338	2.134751773	2.523178808	0.552238806	0.875776398	TRUE	FALSE	FALSE	FALSE	FALSE	FALSE	FALSE	FALSE	TRUE	FALSE	FALSE	FALSE	FALSE	FALSE
A930007I19Rik	chr19	29503662	29521987	1	4.829134026	-0.092078794	0.999797534	0.409090909	0.292929293	NA	1	0	0	0	0	4	1	1	1	3.727272727	54	8	10	15	0	0	5	0	0	2	0.149722736	1.495049505	1	0.019607843	21	TRUE	FALSE	FALSE	FALSE	FALSE	FALSE	FALSE	FALSE	FALSE	FALSE	FALSE	FALSE	FALSE	FALSE
A930013F10Rik	chr8	22634370	22636809	1	25.64944823	-0.442078646	0.999797534	0.260869565	0.178393352	0.243850544	0	92	26	5	18	50	47	3.528735632	0.281767956	1.063694268	77	35	17	34	6	12	5	31	0	9	0.455252918	1.994152047	1.983606557	6.098039216	91	TRUE	FALSE	FALSE	FALSE	FALSE	FALSE	FALSE	FALSE	FALSE	FALSE	FALSE	FALSE	FALSE	FALSE
A930015D03Rik	chr17	35994503	36038174	-1	11.88748377	-0.268259549	0.999797534	0.466666667	0.583524027	NA	1	16	5	25	6	5	9	3.156862745	4.114754098	0.56043956	41	16	38	24	0	3	8	12	7	3	0.391727494	0.632545932	31	1.49382716	0.436619718	TRUE	FALSE	TRUE	FALSE	FALSE	FALSE	FALSE	FALSE	FALSE	FALSE	FALSE	FALSE	FALSE	FALSE
A930019D19Rik	chr2	146259285	146267160	-1	4.7698274	0.391990781	0.999797534	0.363636364	0.346153846	NA	1	22	0	17	3	6	1	0.004524887	0.18128655	0.180327869	16	0	10	0	6	0	2	0	7	0	161	101	61	21	71	TRUE	FALSE	FALSE	TRUE	FALSE	FALSE	FALSE	FALSE	FALSE	FALSE	FALSE	FALSE	FALSE	FALSE
AA413626	chr11	4918515	4918918	-1	3.834326637	1.333221099	0.999797534	0	0	NA	1	1	14	0	0	2	8	12.81818182	1	3.857142857	0	14	16	9	2	0	4	0	0	0	0.007092199	1.769230769	21	41	1	TRUE	FALSE	TRUE	FALSE	FALSE	FALSE	FALSE	FALSE	FALSE	FALSE	FALSE	FALSE	FALSE	FALSE
AA465934	chr11	83291698	83294637	-1	5.889248692	0.816416459	0.999797534	0.333333333	0.206185567	NA	1	7	29	0	12	0	5	4.098591549	121	51	3	14	0	4	5	1	3	8	1	5	0.219858156	0.024390244	4.636363636	0.382716049	0.215686275	TRUE	FALSE	TRUE	FALSE	FALSE	FALSE	FALSE	FALSE	FALSE	FALSE	FALSE	FALSE	FALSE	FALSE
AA467197	chr2	122636967	122641085	-1	4783.815037	-0.061274334	0.999797534	0.421052632	0.075153037	0.005978048	0	3890	3261	3369	3504	3805	3724	1.192879703	0.961473702	1.021750222	3806	4811	4299	5921	9542	8624	4498	4755	4683	4777	1.264049815	1.37728827	0.903794762	1.057135235	1.020072174	TRUE	FALSE	FALSE	FALSE	FALSE	FALSE	FALSE	FALSE	TRUE	FALSE	FALSE	FALSE	FALSE	FALSE
AA543186	chr2	25327449	25332571	1	6.17465713	-0.559537052	0.999797534	0.2	0.084033613	NA	1	12	3	3	0	15	0	3.903225806	31	151	26	10	19	3	12	5	7	0	4	0	0.38697318	0.162303665	0.421487603	0.014084507	0.024390244	TRUE	FALSE	TRUE	FALSE	FALSE	FALSE	FALSE	FALSE	FALSE	FALSE	FALSE	FALSE	FALSE	FALSE
AA986860	chr1	130731920	130744622	-1	43.04428757	-0.239814555	0.999797534	0.655172414	0.716332378	0.186770931	1	85	110	97	85	47	87	0.772933697	1.141010576	0.54075775	21	38	1	8	26	60	9	11	10	3	1.805687204	7.363636364	2.302681992	1.21978022	0.306930693	TRUE	FALSE	FALSE	FALSE	FALSE	FALSE	FALSE	FALSE	FALSE	FALSE	FALSE	FALSE	FALSE	FALSE
AI314180	chr4	58797233	58913110	1	105.2451192	-0.616626175	0.999797534	0.444954128	0.398652151	0.260811822	1	154	57	108	27	73	52	2.698774081	3.988929889	1.403071017	463	447	91	88	58	55	90	83	46	37	0.965450227	0.967069155	0.948364888	0.922308546	0.804772234	TRUE	FALSE	TRUE	FALSE	FALSE	FALSE	FALSE	FALSE	FALSE	FALSE	FALSE	FALSE	FALSE	FALSE
AI413582	chr17	27563768	27565736	1	161.6182297	0.054192201	0.999797534	0.555555556	0.17143906	0.006474152	1	255	159	166	188	145	109	0.623676989	1.132450331	0.751895245	81	84	311	235	166	214	236	150	154	71	0.964328181	1.323266695	0.775805698	1.572951366	2.167369902	TRUE	FALSE	FALSE	FALSE	FALSE	FALSE	FALSE	FALSE	TRUE	FALSE	FALSE	FALSE	FALSE	FALSE
AI464131	chr4	41491846	41503134	1	4.109433913	-1.215805232	0.999797534	0	0	NA	0	6	2	11	3	3	1	2.904761905	3.580645161	2.818181818	0	0	0	2	1	5	7	4	6	11	1	21	4.636363636	0.577464789	1.819672131	TRUE	FALSE	TRUE	FALSE	FALSE	FALSE	FALSE	FALSE	FALSE	FALSE	FALSE	FALSE	FALSE	FALSE
AI467606	chr7	127090764	127094049	-1	3.116719759	1.493989535	0.999797534	0.166666667	0.104166667	NA	0	1	2	1	6	5	12	1.909090909	5.545454545	2.37254902	0	0	0	0	6	0	7	6	2	0	1	1	61	1.163934426	21	TRUE	FALSE	TRUE	FALSE	FALSE	FALSE	FALSE	FALSE	FALSE	FALSE	FALSE	FALSE	FALSE	FALSE
AI506816	chr5	23692260	23712667	1	25.74052981	-0.234527126	0.999797534	0.3125	0.129310345	0.137561767	1	57	20	23	2	34	0	2.84079602	11	341	36	42	78	7	33	5	40	4	70	13	1.166204986	0.090909091	0.15407855	0.102244389	0.186875892	TRUE	FALSE	TRUE	FALSE	FALSE	FALSE	FALSE	FALSE	FALSE	FALSE	FALSE	FALSE	FALSE	FALSE
AI597479	chr1	43098709	43115946	-1	14.98936242	0.121913383	0.999797534	0.375	0.141762452	0.049448763	1	29	17	15	8	19	13	0.587628866	0.536423841	0.685863874	24	2	31	14	16	16	28	4	10	15	11.47619048	2.205673759	1	6.853658537	0.668874172	TRUE	FALSE	FALSE	FALSE	FALSE	FALSE	FALSE	FALSE	TRUE	FALSE	FALSE	FALSE	FALSE	FALSE
AI661453	chr17	47436638	47470638	-1	28.84259704	-0.25343018	0.999797534	0.557142857	0.744432662	0.139434156	1	52	76	11	19	18	20	0.684625493	0.581151832	0.900497512	53	47	22	122	5	33	22	10	4	3	0.88700565	5.524886878	6.490196078	0.457013575	0.756097561	TRUE	FALSE	FALSE	FALSE	FALSE	FALSE	FALSE	FALSE	FALSE	FALSE	FALSE	FALSE	FALSE	FALSE
AI662270	chr11	83223575	83226584	-1	205.7999861	2.863492382	0.050604218	0.095238095	0.001489943	0.998146515	1	532	19	270	61	195	19	0.035895508	0.226212514	0.097898514	536	0	1030	4	300	0	862	0	199	0	5361	251.2439024	3001	8621	1991	TRUE	FALSE	FALSE	TRUE	FALSE	FALSE	FALSE	FALSE	FALSE	FALSE	FALSE	FALSE	FALSE	FALSE
AI837181	chr19	5425143	5427317	-1	47.13631625	-0.316510458	0.999797534	0	0	0.049748175	1	75	24	66	46	74	33	3.116182573	1.433839479	2.238670695	25	19	91	65	45	29	59	55	47	38	0.760956175	0.714599341	0.645232816	0.932318105	0.808917197	TRUE	FALSE	FALSE	FALSE	FALSE	FALSE	FALSE	FALSE	TRUE	FALSE	FALSE	FALSE	FALSE	FALSE
AI846148	chr19	7356462	7383051	1	52.58059216	0.207568403	0.999797534	0.272727273	0.161649944	0.045457634	0	59	107	32	51	43	43	1.812182741	1.591900312	1	137	77	72	45	7	40	38	50	29	67	1.778210117	1.598669623	0.177057357	0.760479042	0.433681073	TRUE	FALSE	FALSE	FALSE	FALSE	FALSE	FALSE	FALSE	TRUE	FALSE	FALSE	FALSE	FALSE	FALSE
AI987944	chr7	41372922	41393379	1	15.96778553	-1.330821341	0.232435091	0.404761905	0.326315789	0.775910042	0	40	13	15	2	49	2	3.061068702	7.19047619	23.38095238	19	23	14	28	23	18	16	12	8	3	1.209424084	1.992907801	0.783549784	0.751552795	0.382716049	TRUE	FALSE	TRUE	FALSE	FALSE	FALSE	FALSE	FALSE	FALSE	FALSE	FALSE	FALSE	FALSE	FALSE
AK010878	chr12	102753274	102757810	1	64.86582866	0.288433933	0.999797534	0.153846154	0.002418965	0.027646639	1	43	145	25	58	18	90	3.366589327	2.314741036	4.977900552	16	63	68	124	47	99	36	103	36	68	0.255150555	0.548751007	0.475277497	0.35014549	0.53010279	TRUE	FALSE	TRUE	FALSE	FALSE	FALSE	FALSE	FALSE	TRUE	FALSE	FALSE	FALSE	FALSE	FALSE
AU018091	chr7	3154657	3169252	1	587.8844699	0.050131949	0.999797534	0.547169811	0.051841185	0.000332264	1	883	1174	645	783	382	533	1.329521006	1.213920322	1.395184507	655	782	393	488	463	489	489	636	404	523	0.837616673	0.805367753	0.946841137	0.76890426	0.772510036	TRUE	FALSE	FALSE	FALSE	FALSE	FALSE	FALSE	FALSE	TRUE	FALSE	FALSE	FALSE	FALSE	FALSE
AU019823	chr9	50605239	50617464	1	17.94420607	0.136032311	0.999797534	0.666666667	0.392265193	0.072741975	1	30	9	10	11	20	27	0.302325581	1.099009901	1.348258706	4	8	23	11	24	24	27	12	29	21	0.50617284	2.081081081	1	2.239669421	1.379146919	TRUE	FALSE	FALSE	FALSE	FALSE	FALSE	FALSE	FALSE	TRUE	FALSE	FALSE	FALSE	FALSE	FALSE
AU019990	chr2	132598195	132653067	-1	7.586511957	1.303377181	0.999797534	0.05	0.027027027	NA	1	2	0	0	0	6	2	0.047619048	1	0.344262295	75	0	13	4	4	2	17	0	21	2	751	3.195121951	1.952380952	171	10.04761905	TRUE	FALSE	FALSE	TRUE	FALSE	FALSE	FALSE	FALSE	FALSE	FALSE	FALSE	FALSE	FALSE	FALSE
AU021092	chr16	5211813	5222308	1	106.9689323	-0.044459709	0.999797534	0.53125	0.039580908	0.005496142	1	85	195	68	106	35	153	0.436186571	0.641847314	0.22926192	24	117	105	263	71	189	49	113	48	97	4.858921162	2.503330162	2.659634318	2.303462322	2.018711019	TRUE	FALSE	FALSE	TRUE	FALSE	FALSE	FALSE	FALSE	TRUE	FALSE	FALSE	FALSE	FALSE	FALSE
AU022252	chr4	119221358	119232789	1	114.2084706	-0.17372594	0.999797534	0.363636364	0.163398693	0.017564164	1	143	152	137	94	100	140	0.940828402	1.45696068	0.71448965	59	51	78	114	143	199	105	125	85	111	0.86463621	1.460947503	1.391334731	1.190294957	1.305522914	TRUE	FALSE	FALSE	FALSE	FALSE	FALSE	FALSE	FALSE	TRUE	FALSE	FALSE	FALSE	FALSE	FALSE
AU040320	chr4	126753554	126869694	-1	33.45950445	-0.919858083	0.999797534	0.32	0.187878788	0.475865965	0	46	6	30	25	26	7	7.557377049	1.199203187	3.676056338	36	173	55	62	4	14	37	14	35	15	4.79501385	1.127041742	3.43902439	0.380053908	0.43019943	TRUE	FALSE	TRUE	FALSE	FALSE	FALSE	FALSE	FALSE	FALSE	FALSE	FALSE	FALSE	FALSE	FALSE
AU041133	chr10	82128012	82153065	-1	11.9928766	-0.022240942	0.999797534	0.375	0.490825688	NA	1	21	3	4	5	5	7	6.806451613	0.803921569	0.718309859	53	22	30	18	10	3	6	4	10	17	0.416195857	0.601328904	0.306930693	0.672131148	1.693069307	TRUE	FALSE	FALSE	FALSE	FALSE	FALSE	FALSE	FALSE	FALSE	FALSE	FALSE	FALSE	FALSE	FALSE
AV051173	chr4	116684961	116686022	1	26.72687869	-0.339855634	0.999797534	0.5	0.086277174	0.104992246	1	42	31	30	10	74	9	1.353697749	2.98019802	8.142857143	22	8	38	21	74	26	33	13	11	19	0.366515837	0.553805774	0.352226721	0.395770393	1.720720721	TRUE	FALSE	TRUE	FALSE	FALSE	FALSE	FALSE	FALSE	FALSE	FALSE	FALSE	FALSE	FALSE	FALSE
AW146154	chr7	41478873	41499890	1	34.13887731	-0.171676658	0.999797534	0.574074074	0.566225166	0.038916578	1	77	39	21	25	30	21	1.971867008	0.84063745	1.426540284	62	90	35	35	56	12	36	33	14	18	1.450885668	1	0.215686275	0.916897507	1.283687943	TRUE	FALSE	FALSE	FALSE	FALSE	FALSE	FALSE	FALSE	TRUE	FALSE	FALSE	FALSE	FALSE	FALSE
AW209491	chr13	14630244	14638202	-1	9.904179948	-0.357360503	0.999797534	0.4	0.392857143	NA	1	2	5	7	3	9	2	0.411764706	2.290322581	4.333333333	13	25	32	10	13	11	5	7	11	13	1.916030534	0.314641745	0.847328244	1.392156863	1.18018018	TRUE	FALSE	FALSE	FALSE	FALSE	FALSE	FALSE	FALSE	FALSE	FALSE	FALSE	FALSE	FALSE	FALSE
AW549877	chr15	3982034	3995752	1	52.42765002	0.158147876	0.999797534	0.263157895	0.359600444	0.007521259	0	69	84	55	47	24	35	1.2170767	0.854809437	1.456431535	104	61	75	84	31	35	66	44	39	48	1.703764321	0.892984542	0.886039886	1.498866213	0.812889813	TRUE	FALSE	FALSE	FALSE	FALSE	FALSE	FALSE	FALSE	TRUE	FALSE	FALSE	FALSE	FALSE	FALSE
AW554918	chr18	25168997	25467321	-1	46.70164259	-0.67029046	0.999797534	0.477011494	0.498855835	0.254369892	1	123	9	75	8	83	24	13.52747253	9.271604938	3.44813278	177	79	89	20	48	28	57	19	26	9	0.446640316	0.225589226	0.584199584	0.334500876	0.348659004	TRUE	FALSE	TRUE	FALSE	FALSE	FALSE	FALSE	FALSE	FALSE	FALSE	FALSE	FALSE	FALSE	FALSE
AY074887	chr9	54950243	54950954	1	3.202019563	0.238712756	0.999797534	0	0	NA	1	3	3	7	0	2	0	1	0.014084507	0.047619048	40	3	0	0	0	0	3	2	1	1	12.93548387	1	1	1.476190476	1	TRUE	FALSE	FALSE	FALSE	FALSE	FALSE	FALSE	FALSE	FALSE	FALSE	FALSE	FALSE	FALSE	FALSE
Aaas	chr15	102338246	102350759	1	3.644865384	-1.275470989	0.999797534	0.571428571	0.73015873	NA	1	8	17	2	0	0	2	0.473684211	21	0.047619048	0	22	0	0	0	4	1	3	1	3	221	1	41	2.818181818	2.818181818	TRUE	FALSE	FALSE	TRUE	FALSE	FALSE	FALSE	FALSE	FALSE	FALSE	FALSE	FALSE	FALSE	FALSE
Aacs	chr5	125475872	125517403	-1	28.1928766	-0.282516714	0.999797534	0.527777778	0.349206349	0.062415131	1	35	34	30	34	22	46	1.029325513	0.882697947	0.479392625	11	16	21	30	8	32	26	31	16	49	1.45045045	1.426540284	3.962962963	1.191570881	3.049689441	TRUE	FALSE	FALSE	FALSE	FALSE	FALSE	FALSE	FALSE	TRUE	FALSE	FALSE	FALSE	FALSE	FALSE
Aaed1	chr13	64291835	64312710	1	7.720661578	0.231758876	0.999797534	0.3125	0.173611111	NA	1	33	0	13	9	4	3	0.003021148	0.694656489	0.756097561	32	3	3	7	10	4	15	0	8	0	10.35483871	0.436619718	2.463414634	151	81	TRUE	FALSE	FALSE	TRUE	FALSE	FALSE	FALSE	FALSE	FALSE	FALSE	FALSE	FALSE	FALSE	FALSE
Aagab	chr9	63602627	63641897	-1	47.2334321	0.279304077	0.999797534	0.302325581	0.071428571	0.052293646	1	52	111	14	77	24	50	2.13243762	5.468085106	2.078838174	76	62	27	74	20	87	33	47	7	23	1.225442834	0.365721997	0.230769231	0.702760085	0.307359307	TRUE	FALSE	FALSE	FALSE	FALSE	FALSE	FALSE	FALSE	TRUE	FALSE	FALSE	FALSE	FALSE	FALSE
Aak1	chr6	86849481	87003227	-1	82.21421869	0.257459848	0.999797534	0.387850467	0.303928325	0.035994116	0	107	170	83	63	39	51	1.588235294	0.759326113	1.306905371	210	167	92	114	65	38	77	83	64	28	1.25733094	0.807186678	1.708661417	0.927797834	2.28113879	TRUE	FALSE	FALSE	FALSE	FALSE	FALSE	FALSE	FALSE	TRUE	FALSE	FALSE	FALSE	FALSE	FALSE
Aamdc	chr7	97550328	97579509	1	184.3373461	0.01408243	0.999797534	0.232142857	0.017610801	0.015004352	1	206	26	242	8	285	26	0.126637555	0.033457249	0.091546826	515	56	814	75	385	18	236	32	458	25	9.181818182	10.84021305	21.27624309	7.355140187	18.25099602	TRUE	FALSE	FALSE	TRUE	FALSE	FALSE	FALSE	FALSE	TRUE	FALSE	FALSE	FALSE	FALSE	FALSE
Aamp	chr1	74279839	74284738	1	62.93086139	0.155726057	0.999797534	0.2	0.273797841	0.086024201	0	20	26	53	43	70	84	1.298507463	0.811676083	1.199714693	14	8	109	103	104	81	100	105	60	39	1.740740741	1.058195926	1.283600493	0.952426261	1.537084399	TRUE	FALSE	FALSE	FALSE	FALSE	FALSE	FALSE	FALSE	TRUE	FALSE	FALSE	FALSE	FALSE	FALSE
Aar2	chr2	156547558	156568972	-1	7.753082849	-1.316253514	0.999797534	0	0	NA	0	21	0	3	0	10	13	211	31	0.770992366	2	10	5	4	5	27	0	16	8	2	4.80952381	0.803921569	5.31372549	161	0.259259259	TRUE	FALSE	TRUE	TRUE	FALSE	FALSE	FALSE	FALSE	FALSE	FALSE	FALSE	FALSE	FALSE	FALSE
Aard	chr15	52040106	52045722	-1	39.42775136	2.314436263	9.62378e-06	0.25	0.016152717	1	0	23	148	15	43	5	70	6.411255411	2.854304636	13.74509804	27	22	127	14	43	7	68	7	41	21	1.226244344	9.014184397	6.070422535	9.591549296	1.947867299	TRUE	FALSE	TRUE	TRUE	FALSE	FALSE	FALSE	FALSE	FALSE	TRUE	TRUE	TRUE	TRUE	FALSE
Aars	chr8	111027826	111055569	-1	233.1045499	0.021362664	0.999797534	0.547619048	0.397505846	0.013923915	1	330	347	354	297	370	312	1.051499546	0.839028523	0.843285598	86	78	211	256	153	178	287	196	217	145	1.102432778	0.824287388	0.859629422	1.464048955	1.496209511	TRUE	FALSE	FALSE	FALSE	FALSE	FALSE	FALSE	FALSE	TRUE	FALSE	FALSE	FALSE	FALSE	FALSE
Aars2	chr17	45506806	45520843	-1	52.69604025	0.625764313	0.999797534	0.171428571	0.138856476	0.187470202	0	27	63	55	99	45	79	2.328413284	1.798548094	1.753880266	57	26	54	68	31	40	85	70	43	15	2.187739464	0.794419971	0.775561097	1.213980029	2.854304636	TRUE	FALSE	FALSE	FALSE	FALSE	FALSE	FALSE	FALSE	FALSE	FALSE	FALSE	FALSE	FALSE	FALSE
Aarsd1	chr11	101406664	101417433	1	283.0633938	-0.132160228	0.999797534	0.358490566	0.332972973	0.019222096	1	336	296	236	209	400	299	1.135089497	1.129124821	1.337679706	104	102	323	244	331	421	413	458	256	197	0.980787704	0.755493655	1.271821202	1.108932462	0.769621242	TRUE	FALSE	FALSE	FALSE	FALSE	FALSE	FALSE	FALSE	TRUE	FALSE	FALSE	FALSE	FALSE	FALSE
Aasdh	chr5	76873658	76905519	1	76.56894652	0.079765044	0.999797534	0.457943925	0.498862775	0.062935871	1	44	54	22	77	49	52	1.22675737	3.488687783	1.061099796	269	280	87	113	27	61	31	41	19	93	0.960728311	0.770114943	0.443535188	0.756690998	0.205155747	TRUE	FALSE	FALSE	FALSE	FALSE	FALSE	FALSE	FALSE	TRUE	FALSE	FALSE	FALSE	FALSE	FALSE
Aasdhppt	chr9	4294792	4309540	1	35.05354683	-0.762327095	0.999797534	0.461538462	0.215517241	0.329522734	0	40	20	20	21	63	4	1.995024876	0.952606635	15.3902439	45	32	26	35	72	70	31	45	24	32	0.711751663	1.344827586	0.972260749	1.450160772	1.331950207	TRUE	FALSE	FALSE	FALSE	FALSE	FALSE	FALSE	FALSE	FALSE	FALSE	FALSE	FALSE	FALSE	FALSE
Aatf	chr11	84422855	84513565	1	88.67373644	0.170980913	0.999797534	0.388489209	0.218575851	0.026296083	1	176	136	110	38	120	48	0.772856332	0.346049046	0.400499584	196	160	168	56	99	20	157	33	74	24	1.224859463	2.996434938	4.930348259	4.746223565	3.074688797	TRUE	FALSE	FALSE	TRUE	FALSE	FALSE	FALSE	FALSE	TRUE	FALSE	FALSE	FALSE	FALSE	FALSE
Abat	chr16	8513428	8621568	-1	34.18727846	1.124667975	0.999797534	0.380952381	0.274671053	0.594195638	0	6	27	15	37	2	25	4.442622951	2.456953642	11.95238095	136	87	118	54	3	6	4	25	30	33	1.562571757	2.182994455	0.508196721	0.163346614	0.909365559	TRUE	FALSE	TRUE	FALSE	FALSE	FALSE	FALSE	FALSE	FALSE	FALSE	FALSE	FALSE	FALSE	FALSE
Abca1	chr4	53030788	53159988	1	27.13938303	2.596340348	0.009515902	0.119047619	0.066536204	1	0	21	60	1	5	3	6	2.848341232	4.636363636	1.967741935	135	6	32	13	94	0	94	4	30	7	22.14754098	2.450381679	941	22.95121951	4.23943662	TRUE	FALSE	TRUE	TRUE	FALSE	FALSE	FALSE	FALSE	FALSE	TRUE	TRUE	TRUE	TRUE	FALSE
Abca13	chr11	9191941	9684853	-1	12.520572	-1.01240452	0.999797534	0.367647059	0.363636364	NA	1	77	7	2	2	6	4	10.85915493	1	1.487804878	45	14	0	0	4	6	6	22	23	13	0.312638581	1	1.487804878	3.62295082	0.567099567	TRUE	FALSE	FALSE	FALSE	FALSE	FALSE	FALSE	FALSE	FALSE	FALSE	FALSE	FALSE	FALSE	FALSE
Abca16	chr7	120409646	120544892	-1	8.810811989	-3.160894267	0.222343755	0.205882353	0.147239264	NA	1	58	0	17	0	17	0	581	171	171	21	0	0	12	2	11	0	6	16	3	0.004739336	121	5.285714286	61	0.192546584	TRUE	FALSE	TRUE	TRUE	FALSE	FALSE	FALSE	FALSE	FALSE	FALSE	FALSE	FALSE	FALSE	FALSE
Abca2	chr2	25428603	25448544	-1	8.412067083	-0.063882287	0.999797534	0.444444444	0.832214765	NA	1	13	10	7	3	11	7	1.297029703	2.290322581	1.563380282	24	15	8	13	7	7	8	3	10	3	0.626556017	1.617283951	1	0.382716049	0.306930693	TRUE	FALSE	FALSE	FALSE	FALSE	FALSE	FALSE	FALSE	FALSE	FALSE	FALSE	FALSE	FALSE	FALSE
Abca3	chr17	24352022	24410204	-1	271.0228506	-0.229588189	0.999797534	0.5	0.509115625	0.000680571	1	606	209	337	220	299	205	2.898613104	1.531576556	1.458313018	401	386	388	254	322	139	259	196	240	218	0.962602842	0.654728163	0.431853462	0.756850637	0.908371512	TRUE	FALSE	FALSE	FALSE	FALSE	FALSE	FALSE	FALSE	TRUE	FALSE	FALSE	FALSE	FALSE	FALSE
Abca4	chr3	122043890	122180070	-1	3.355135646	0.094048133	0.999797534	0.428571429	0.507936508	NA	1	8	2	5	1	6	4	0.259259259	0.215686275	0.672131148	12	3	11	0	2	5	4	0	0	0	3.903225806	111	0.411764706	41	1	TRUE	FALSE	FALSE	TRUE	FALSE	FALSE	FALSE	FALSE	FALSE	FALSE	FALSE	FALSE	FALSE	FALSE
Abca5	chr11	110269368	110337723	1	3.599939285	-3.193308305	0.902939421	0	0	NA	0	2	0	0	0	0	0	21	1	1	0	27	0	20	3	7	0	0	0	2	271	201	2.290322581	1	21	TRUE	FALSE	FALSE	TRUE	FALSE	FALSE	FALSE	FALSE	FALSE	FALSE	FALSE	FALSE	FALSE	FALSE
Abca7	chr10	79996454	80015572	-1	4.326319906	-0.432537199	0.999797534	0.6	0.657894737	NA	1	8	8	2	0	12	1	1	21	11	2	0	14	3	6	6	3	4	3	4	0.047619048	0.219858156	1	1.322580645	1.322580645	TRUE	FALSE	TRUE	FALSE	FALSE	FALSE	FALSE	FALSE	FALSE	FALSE	FALSE	FALSE	FALSE	FALSE
Abcb10	chr8	123952458	123983122	1	55.75322682	-0.300632287	0.999797534	0.492063492	0.688489968	0.022195931	1	77	32	61	33	76	33	2.401869159	1.84592145	2.299093656	64	106	94	35	63	39	75	38	71	50	1.655226209	0.373007439	0.619651347	0.507323569	0.70464135	TRUE	FALSE	FALSE	FALSE	FALSE	FALSE	FALSE	FALSE	TRUE	FALSE	FALSE	FALSE	FALSE	FALSE
Abcb1a	chr5	8567090	8748570	-1	3.229582908	-0.145465611	0.999797534	0.5625	0.384615385	NA	1	3	6	2	2	0	0	0.508196721	1	1	0	2	5	3	7	6	0	11	2	3	21	0.607843137	0.85915493	111	1.476190476	TRUE	FALSE	FALSE	FALSE	FALSE	FALSE	FALSE	FALSE	FALSE	FALSE	FALSE	FALSE	FALSE	FALSE
Abcb1b	chr5	8798146	8866314	-1	43.46314608	-1.580627705	0.980651548	0.641791045	0.457040573	0.774932979	1	320	14	54	4	153	1	22.70212766	13.19512195	139.1818182	75	0	36	3	80	61	19	0	17	1	0.001331558	0.085872576	0.762796504	0.005235602	0.064327485	TRUE	FALSE	TRUE	FALSE	FALSE	FALSE	FALSE	FALSE	FALSE	FALSE	FALSE	FALSE	FALSE	FALSE
Abcb6	chr1	75171639	75180392	1	64.26675212	0.35742823	0.999797534	0.411764706	0.139910314	0.092181126	0	24	96	44	47	44	43	3.987551867	1.068027211	0.977324263	69	66	178	194	30	55	93	54	52	26	1.045385779	0.917568264	0.546279492	1.720887246	1.996168582	TRUE	FALSE	FALSE	FALSE	FALSE	FALSE	FALSE	FALSE	TRUE	FALSE	FALSE	FALSE	FALSE	FALSE
Abcb8	chr5	24393680	24409947	-1	22.94623003	-0.67403671	0.999797534	0.254237288	0.111510791	0.30989546	0	25	45	43	3	8	7	0.55654102	13.90322581	1.14084507	22	12	39	35	8	17	9	39	23	43	0.547511312	0.89769821	2.111111111	4.296703297	1.865800866	TRUE	FALSE	FALSE	FALSE	FALSE	FALSE	FALSE	FALSE	FALSE	FALSE	FALSE	FALSE	FALSE	FALSE
Abcc1	chr16	14361511	14474879	-1	40.38857498	-0.797259716	0.969054716	0.259259259	0.350903614	0.348525485	0	78	49	45	30	36	56	1.590631365	1.49833887	0.643493761	40	108	8	13	22	50	21	56	11	41	2.695760599	1.617283951	2.266968326	2.658767773	3.702702703	TRUE	FALSE	FALSE	TRUE	FALSE	FALSE	FALSE	FALSE	FALSE	FALSE	FALSE	FALSE	FALSE	FALSE
Abcc10	chr17	46303229	46328032	1	16.98728913	0.057284493	0.999797534	0.457142857	0.232081911	0.10820511	0	5	6	16	14	4	7	1.196078431	0.875776398	1.731707317	33	76	36	10	35	16	13	6	4	12	0.434954008	3.574257426	2.180124224	2.147540984	0.338842975	TRUE	FALSE	FALSE	FALSE	FALSE	FALSE	FALSE	FALSE	FALSE	FALSE	FALSE	FALSE	FALSE	FALSE
Abcc3	chr11	94343294	94393018	1	15.54576224	1.618050104	0.999797534	0	0	0.746432833	1	1	13	0	28	0	66	11.90909091	281	661	0	0	0	12	3	43	10	25	0	19	1	0.008264463	0.071925754	0.402390438	0.005235602	TRUE	FALSE	TRUE	FALSE	FALSE	FALSE	FALSE	FALSE	FALSE	FALSE	FALSE	FALSE	FALSE	FALSE
Abcc4	chr14	118482691	118706689	1	290.0197716	6.079761	1.2614e-07	0.043604651	0.009549512	1	0	92	1112	32	828	65	642	12.07491857	25.79750779	9.86328725	504	2	531	0	467	0	201	1	339	1	240.047619	5311	4671	182.8181818	308.2727273	TRUE	FALSE	TRUE	TRUE	FALSE	FALSE	FALSE	FALSE	FALSE	TRUE	TRUE	TRUE	TRUE	FALSE
Abcc5	chr16	20331302	20426394	1	117.2993705	-0.097116512	0.999797534	0.512562814	0.611553785	0.023931478	1	186	192	52	71	105	101	0.968766268	0.732770745	1.039564787	371	162	52	124	56	152	50	125	82	127	0.436809485	2.381957774	2.711229947	2.497005988	1.548112058	TRUE	FALSE	FALSE	TRUE	FALSE	FALSE	FALSE	FALSE	TRUE	FALSE	FALSE	FALSE	FALSE	FALSE
Abcc8	chr7	46104522	46180039	1	3.788479117	1.256972288	0.999797534	0.166666667	0.128571429	NA	1	3	0	6	0	0	0	0.032258065	0.016393443	1	7	0	19	0	22	0	6	0	7	0	71	191	221	61	71	TRUE	FALSE	FALSE	TRUE	FALSE	FALSE	FALSE	FALSE	FALSE	FALSE	FALSE	FALSE	FALSE	FALSE
Abcd3	chr3	121758903	121815215	1	73.99525399	0.690944277	0.596691443	0.303030303	0.142205323	0.190696029	0	87	105	43	57	44	69	1.206659013	1.324825986	1.566893424	145	129	196	66	54	45	130	53	72	20	1.123934934	2.966717095	1.199556541	2.450094162	3.587064677	TRUE	FALSE	FALSE	TRUE	FALSE	FALSE	FALSE	FALSE	FALSE	FALSE	FALSE	FALSE	FALSE	FALSE
Abcd4	chr12	84602530	84617483	1	35.13133733	0.533382618	0.999797534	0.210526316	0.119601329	0.142833164	0	43	67	43	45	16	41	1.556844548	1.046403712	2.552795031	51	25	78	56	16	9	33	28	27	24	2.035856574	1.392156863	1.769230769	1.177935943	1.124481328	TRUE	FALSE	FALSE	FALSE	FALSE	FALSE	FALSE	FALSE	FALSE	FALSE	FALSE	FALSE	FALSE	FALSE
Abce1	chr8	79683441	79711740	1	126.9099794	-0.206106865	0.999797534	0.294117647	0.106280193	0.004451148	1	195	61	235	51	176	63	3.193126023	4.600782779	2.790808241	375	117	216	70	148	73	261	95	92	49	0.312183418	0.324386858	0.493585415	0.364228265	0.533116178	TRUE	FALSE	TRUE	FALSE	FALSE	FALSE	FALSE	FALSE	TRUE	FALSE	FALSE	FALSE	FALSE	FALSE
Abcf1	chr17	35956815	35969800	1	171.1236255	0.087874445	0.999797534	0.2	0.001426534	0.011937938	0	199	260	215	175	228	248	1.306378704	0.814039981	1.087680842	95	48	161	187	164	180	214	197	133	100	1.977130977	0.861036879	0.911160466	1.086250634	1.32967033	TRUE	FALSE	FALSE	FALSE	FALSE	FALSE	FALSE	FALSE	TRUE	FALSE	FALSE	FALSE	FALSE	FALSE
Abcf2	chr5	24565340	24577467	1	85.26954765	-0.169124801	0.999797534	0.555555556	0.275280899	0.01460187	1	68	52	97	61	144	72	1.307101727	1.589198036	1.998613037	115	37	105	90	120	89	118	136	75	45	0.32232841	0.857278782	0.741881765	1.152413209	0.600532623	TRUE	FALSE	FALSE	FALSE	FALSE	FALSE	FALSE	FALSE	TRUE	FALSE	FALSE	FALSE	FALSE	FALSE
Abcf3	chr16	20548555	20561603	-1	36.43296288	0.224246686	0.999797534	0.285714286	0.395730706	0.041725734	1	33	74	16	16	33	45	2.238670695	1	1.362537764	68	43	50	41	30	33	8	38	32	49	1.580046404	1.218978102	0.909365559	0.212598425	0.653767821	TRUE	FALSE	FALSE	FALSE	FALSE	FALSE	FALSE	FALSE	TRUE	FALSE	FALSE	FALSE	FALSE	FALSE
Abcg1	chr17	31057693	31117984	-1	11.20256243	0.488519924	0.999797534	0.333333333	0.255208333	NA	1	13	0	0	0	4	15	0.007633588	1	3.682926829	9	0	37	23	11	7	22	20	23	8	91	1.606060606	1.563380282	1.099502488	2.851851852	TRUE	FALSE	FALSE	FALSE	FALSE	FALSE	FALSE	FALSE	FALSE	FALSE	FALSE	FALSE	FALSE	FALSE
Abcg2	chr6	58584490	58692451	-1	9.941532872	0.214308542	0.999797534	0.1875	0.082051282	NA	1	11	0	3	2	13	3	0.009009009	0.677419355	0.236641221	82	10	17	10	23	0	9	4	6	2	8.128712871	1.693069307	231	2.219512195	2.904761905	TRUE	FALSE	FALSE	TRUE	FALSE	FALSE	FALSE	FALSE	FALSE	FALSE	FALSE	FALSE	FALSE	FALSE
Abhd1	chr5	30950065	30955095	-1	19.19238003	-0.974505948	0.999797534	0.486486486	0.822429907	0.512242595	1	23	37	8	6	16	15	0.622641509	1.327868852	1.066225166	0	18	18	61	0	60	10	24	9	10	181	3.375690608	601	2.386138614	1.10989011	TRUE	FALSE	FALSE	TRUE	FALSE	FALSE	FALSE	FALSE	FALSE	FALSE	FALSE	FALSE	FALSE	FALSE
Abhd11	chr5	135009151	135012175	-1	336.9473599	0.17012278	0.999797534	0.045454545	0.00036914	0.028514921	1	371	445	241	387	315	392	1.199407168	1.60555786	1.244366868	118	66	320	488	395	476	390	372	340	302	1.786686838	0.655808236	0.829867675	1.048374093	1.125786164	TRUE	FALSE	FALSE	FALSE	FALSE	FALSE	FALSE	FALSE	TRUE	FALSE	FALSE	FALSE	FALSE	FALSE
Abhd11os	chr5	135012121	135013157	1	24.81181192	0.931338889	0.781304055	0.142857143	0.034482759	0.468537664	0	30	83	17	40	9	52	2.760797342	2.34502924	5.725274725	15	4	15	28	18	13	27	27	16	12	3.682926829	0.537366548	1.381679389	1	1.330578512	TRUE	FALSE	TRUE	FALSE	FALSE	FALSE	FALSE	FALSE	FALSE	FALSE	FALSE	FALSE	FALSE	FALSE
Abhd12	chr2	150832492	150904731	1	166.8817883	0.237573728	0.999797534	0.32967033	0.256299496	0.013897531	1	163	147	73	127	164	109	0.901900674	1.73871409	0.664838513	191	116	253	238	224	208	209	154	276	126	1.645994832	1.06299874	1.076886112	1.356911097	2.189532117	TRUE	FALSE	FALSE	FALSE	FALSE	FALSE	FALSE	FALSE	TRUE	FALSE	FALSE	FALSE	FALSE	FALSE
Abhd13	chr8	9977716	9992155	-1	38.07835591	-0.098168227	0.999797534	0.407407407	0.490963855	0.048800358	1	108	72	35	19	47	34	1.499306519	1.837696335	1.381231672	26	6	53	29	50	59	63	31	12	20	0.233716475	0.548022599	1.179640719	0.492868463	1.661157025	TRUE	FALSE	FALSE	FALSE	FALSE	FALSE	FALSE	FALSE	TRUE	FALSE	FALSE	FALSE	FALSE	FALSE
Abhd14a	chr9	106440050	106451207	1	62.33270164	-0.101498945	0.999797534	0.488372093	0.62469537	0.084497127	1	85	28	63	58	55	42	3.028469751	1.08605852	1.308788599	40	0	116	85	121	111	40	71	73	39	0.002493766	0.732988803	0.917423617	1.773067332	0.534883721	TRUE	FALSE	FALSE	FALSE	FALSE	FALSE	FALSE	FALSE	TRUE	FALSE	FALSE	FALSE	FALSE	FALSE
Abhd14b	chr9	106448235	106452923	-1	15.1836474	-0.367699001	0.999797534	0.5	0.135483871	0.217942512	1	44	11	37	11	13	1	3.972972973	3.342342342	11.90909091	1	6	23	3	63	18	8	9	7	6	5.545454545	0.134199134	0.286846276	1.12345679	0.85915493	TRUE	FALSE	TRUE	FALSE	FALSE	FALSE	FALSE	FALSE	FALSE	FALSE	FALSE	FALSE	FALSE	FALSE
Abhd16a	chr17	35089234	35102987	-1	5.946905973	-0.251465193	0.999797534	0.333333333	0.153846154	NA	1	6	0	6	2	9	3	61	2.904761905	2.935483871	14	12	15	2	9	6	4	2	12	2	0.858156028	0.139072848	0.67032967	0.512195122	0.173553719	TRUE	FALSE	TRUE	FALSE	FALSE	FALSE	FALSE	FALSE	FALSE	FALSE	FALSE	FALSE	FALSE	FALSE
Abhd17a	chr10	80583648	80590341	1	46.81409126	-0.056995572	0.999797534	0.125	0.733333333	0.000271541	1	88	63	43	31	64	33	1.396196513	1.38585209	1.936555891	72	34	67	58	46	33	51	48	51	28	0.47295423	0.865871833	0.718004338	0.941291585	0.549902153	TRUE	FALSE	FALSE	FALSE	FALSE	FALSE	FALSE	FALSE	TRUE	FALSE	FALSE	FALSE	FALSE	FALSE
Abhd17b	chr19	21653226	21685638	-1	54.24147181	-0.857397222	0.70184642	0.333333333	0.281282316	0.391738911	0	154	51	78	24	64	35	3.015655577	3.2406639	1.826210826	64	156	84	79	34	12	23	45	39	25	2.43525741	0.940546968	0.35483871	1.952380952	0.641943734	TRUE	FALSE	TRUE	FALSE	FALSE	FALSE	FALSE	FALSE	FALSE	FALSE	FALSE	FALSE	FALSE	FALSE
Abhd17c	chr7	84109355	84151893	1	101.4799381	1.288728541	0.999797534	0.147058824	0.038867296	0.650941041	1	289	232	168	118	64	144	0.802836389	0.702558001	2.248049922	143	0	196	4	137	1	117	96	87	5	1431	47.82926829	124.6363636	1.218522373	17.07843137	TRUE	FALSE	FALSE	TRUE	FALSE	FALSE	FALSE	FALSE	FALSE	FALSE	FALSE	FALSE	FALSE	FALSE
Abhd18	chr3	40875305	40937736	-1	16.61141195	-0.16089218	0.999797534	0.44	0.559027778	0.082321687	1	39	22	25	8	3	19	1.769230769	3.098765432	0.162303665	10	29	45	9	18	18	6	16	11	10	2.881188119	0.201773836	1	2.639344262	0.90990991	TRUE	FALSE	FALSE	FALSE	FALSE	FALSE	FALSE	FALSE	TRUE	FALSE	FALSE	FALSE	FALSE	FALSE
Abhd2	chr7	79273265	79361601	-1	15.4134008	1.027882306	0.999797534	0.383333333	0.253521127	0.544550046	1	42	14	13	13	3	9	0.334916865	1	2.935483871	66	9	21	0	32	4	20	14	24	0	7.263736264	211	7.829268293	1.425531915	241	TRUE	FALSE	FALSE	TRUE	FALSE	FALSE	FALSE	FALSE	FALSE	FALSE	FALSE	FALSE	FALSE	FALSE
Abhd4	chr14	54254128	54269169	-1	120.1984486	0.022622216	0.999797534	0.561403509	0.492950899	0.018494697	1	155	196	102	102	137	94	1.264345583	1	0.686360321	76	82	245	233	182	212	90	69	57	25	0.926918392	1.051480051	0.858557284	1.303907381	2.274900398	TRUE	FALSE	FALSE	FALSE	FALSE	FALSE	FALSE	FALSE	TRUE	FALSE	FALSE	FALSE	FALSE	FALSE
Abhd5	chr9	122351538	122381524	-1	38.54531922	0.02567692	0.999797534	0.369565217	0.32986627	0.005541857	1	69	62	33	16	34	26	0.89869754	0.486404834	0.765395894	75	37	36	45	59	19	58	52	24	28	2.02425876	0.800443459	3.094240838	1.115163148	0.857651246	TRUE	FALSE	FALSE	FALSE	FALSE	FALSE	FALSE	FALSE	TRUE	FALSE	FALSE	FALSE	FALSE	FALSE
Abhd6	chr14	8002802	8056773	-1	17.73893467	-1.557545926	0.121619422	0.243902439	0.140468227	0.883917012	0	22	9	53	4	9	11	2.428571429	12.95121951	0.81981982	21	22	14	50	14	23	7	29	2	9	1.047393365	3.553191489	1.638297872	4.098591549	4.333333333	TRUE	FALSE	TRUE	TRUE	FALSE	FALSE	FALSE	FALSE	FALSE	FALSE	FALSE	FALSE	FALSE	FALSE
Abi1	chr2	22939988	23040241	1	109.9267032	0.017290571	0.999797534	0.517730496	0.596398305	0.006728835	1	133	115	63	99	98	94	0.864763336	1.570522979	0.95922528	235	300	142	110	40	68	98	113	107	73	0.783405531	1.290644868	0.588839941	0.867374005	1.465116279	TRUE	FALSE	FALSE	FALSE	FALSE	FALSE	FALSE	FALSE	TRUE	FALSE	FALSE	FALSE	FALSE	FALSE
Abi2	chr1	60408997	60481945	-1	14.47885089	0.053332678	0.999797534	0.46	0.312749004	NA	1	8	16	0	8	7	11	1.987654321	81	1.563380282	31	92	7	13	3	13	5	13	15	6	0.337676439	0.541984733	0.236641221	0.389312977	2.475409836	TRUE	FALSE	FALSE	FALSE	FALSE	FALSE	FALSE	FALSE	FALSE	FALSE	FALSE	FALSE	FALSE	FALSE
Abi3bp	chr16	56477800	56690135	-1	2.603767154	-3.232516304	0.871997463	0.076923077	0.046511628	NA	0	2	0	0	0	0	0	21	1	1	2	19	0	10	0	0	0	4	0	6	9.095238095	101	1	41	61	TRUE	FALSE	FALSE	TRUE	FALSE	FALSE	FALSE	FALSE	FALSE	FALSE	FALSE	FALSE	FALSE	FALSE
Abl2	chr1	156558170	156649619	-1	85.2786912	-0.11601674	0.999797534	0.476744186	0.576495132	0.026672196	1	151	122	155	118	81	86	1.237510238	1.313293819	0.941927991	75	143	122	29	80	43	67	87	25	54	1.905459387	0.238329238	0.538077403	1.298062593	2.155378486	TRUE	FALSE	FALSE	FALSE	FALSE	FALSE	FALSE	FALSE	TRUE	FALSE	FALSE	FALSE	FALSE	FALSE
Ablim1	chr19	57033263	57315204	1	72.67545315	-0.409924009	0.999797534	0.402515723	0.491343776	0.098164668	1	100	77	42	67	39	44	1.298313878	0.627421759	0.886621315	40	77	117	167	50	63	82	161	7	80	1.922693267	1.426985482	1.259481038	1.962241169	11.28169014	TRUE	FALSE	FALSE	FALSE	FALSE	FALSE	FALSE	FALSE	TRUE	FALSE	FALSE	FALSE	FALSE	FALSE
Ablim2	chr5	35757854	35884979	-1	83.43278431	-0.335016702	0.999797534	0.570552147	0.641993958	0.204100772	1	24	7	27	7	60	36	3.394366197	3.816901408	1.664819945	169	12	127	96	92	27	138	61	175	266	0.071555293	0.756097561	0.294245385	0.44243302	1.519703027	TRUE	FALSE	TRUE	FALSE	FALSE	FALSE	FALSE	FALSE	FALSE	FALSE	FALSE	FALSE	FALSE	FALSE
Abo	chr2	26842495	26864995	1	7.445483868	0.643920328	0.999797534	0.2	0.163398693	NA	1	34	0	11	3	6	0	0.002932551	0.279279279	0.016393443	35	0	42	2	18	0	0	0	2	0	351	20.04761905	181	1	21	TRUE	FALSE	FALSE	TRUE	FALSE	FALSE	FALSE	FALSE	FALSE	FALSE	FALSE	FALSE	FALSE	FALSE
Abr	chr11	76416731	76577739	1	98.07766599	-0.009190512	0.999797534	0.364806867	0.296171171	0.006338988	1	214	101	116	55	155	45	2.117705242	2.10707804	3.43902439	160	153	298	74	108	28	87	32	112	38	0.956277327	0.248574304	0.259944496	0.368541906	0.339875112	TRUE	FALSE	FALSE	FALSE	FALSE	FALSE	FALSE	FALSE	TRUE	FALSE	FALSE	FALSE	FALSE	FALSE
Abracl	chr10	18011259	18023252	1	62.54571298	0.407727057	0.999797534	0.235294118	0.019644528	0.272214247	1	216	36	234	32	83	15	0.167052291	0.137120889	0.181708785	0	0	35	3	216	23	31	10	133	2	1	11.32258065	9.354978355	3.079207921	63.38095238	TRUE	FALSE	FALSE	TRUE	FALSE	FALSE	FALSE	FALSE	FALSE	FALSE	FALSE	FALSE	FALSE	FALSE
Abtb1	chr6	88835913	88842375	1	39.61531707	0.288866915	0.999797534	0.285714286	0.193958665	0.042401533	1	36	44	20	48	39	57	1.221606648	2.393034826	1.460358056	42	51	17	28	37	33	28	46	57	46	0.823874755	0.608540925	1.120845921	0.609544469	1.238611714	TRUE	FALSE	FALSE	FALSE	FALSE	FALSE	FALSE	FALSE	TRUE	FALSE	FALSE	FALSE	FALSE	FALSE
Abtb2	chr2	103566309	103718423	-1	42.11086915	0.368841623	0.999797534	0.380165289	0.281671159	0.163281197	0	34	27	14	54	47	64	0.794721408	3.836879433	1.360934183	111	135	109	50	18	25	11	26	9	8	0.822353812	2.177644711	0.721115538	0.425287356	1.12345679	TRUE	FALSE	FALSE	FALSE	FALSE	FALSE	FALSE	FALSE	FALSE	FALSE	FALSE	FALSE	FALSE	FALSE
Acaa1a	chr9	119341051	119350296	-1	22.57380185	-0.108970192	0.999797534	0	0	0.03697244	1	14	11	20	28	23	47	1.27027027	0.715302491	0.49044586	12	13	20	37	11	25	15	30	16	29	1.082644628	1.845771144	2.261261261	1.993377483	1.807453416	TRUE	FALSE	FALSE	FALSE	FALSE	FALSE	FALSE	FALSE	TRUE	FALSE	FALSE	FALSE	FALSE	FALSE
Acaa2	chr18	74779211	74806207	-1	603.830664	0.0105098	0.999797534	0.465909091	0.024980096	0.033916875	1	634	356	291	263	659	397	0.561583346	0.903813123	0.602488242	179	98	1511	938	1082	709	869	477	890	695	1.825688073	1.610809082	1.526018897	1.821630685	1.280535175	TRUE	FALSE	FALSE	FALSE	FALSE	FALSE	FALSE	FALSE	TRUE	FALSE	FALSE	FALSE	FALSE	FALSE
Acaca	chr11	84129676	84401651	-1	99.92639265	-0.309285292	0.999797534	0.46975089	0.462473573	0.058477872	1	159	81	128	33	84	43	1.961775586	3.870090634	1.951276102	379	214	177	112	57	47	119	73	70	50	0.564758639	0.63297572	0.824868651	0.613769941	0.714693295	TRUE	FALSE	FALSE	FALSE	FALSE	FALSE	FALSE	FALSE	TRUE	FALSE	FALSE	FALSE	FALSE	FALSE
Acacb	chr5	114146320	114250761	-1	42.52983647	-0.015406204	0.999797534	0.422535211	0.405737705	0.023086174	1	109	53	22	35	42	29	2.054613936	0.62962963	1.446735395	36	45	98	29	13	21	33	59	73	35	1.249307479	0.296636086	1.610687023	1.785498489	0.480164159	TRUE	FALSE	FALSE	FALSE	FALSE	FALSE	FALSE	FALSE	TRUE	FALSE	FALSE	FALSE	FALSE	FALSE
Acad10	chr5	121621025	121660510	1	33.42777696	-0.363963373	0.999797534	0.553191489	0.698305085	0.100901434	1	68	7	22	13	17	25	9.591549296	1.687022901	0.6812749	100	48	61	49	25	37	33	24	27	34	0.480519481	0.803600655	1.478087649	0.728096677	1.258302583	TRUE	FALSE	FALSE	FALSE	FALSE	FALSE	FALSE	FALSE	FALSE	FALSE	FALSE	FALSE	FALSE	FALSE
Acad11	chr9	104063702	104127646	-1	67.31891876	-0.271357627	0.999797534	0.588235294	0.473807662	0.083324844	1	58	33	58	17	46	37	1.755287009	3.397660819	1.242587601	209	211	112	73	46	42	65	32	90	55	1.009564802	0.652096343	0.913232104	0.493087558	0.61154273	TRUE	FALSE	FALSE	FALSE	FALSE	FALSE	FALSE	FALSE	TRUE	FALSE	FALSE	FALSE	FALSE	FALSE
Acad12	chr5	121598276	121618938	1	48.10038499	-0.991233918	0.248231999	0.375	0.267696268	0.518335791	0	80	28	40	41	15	57	2.850533808	0.9756691	0.264448336	43	52	20	135	16	65	18	94	8	65	1.208816705	6.721393035	4.043478261	5.198895028	8.037037037	TRUE	FALSE	FALSE	TRUE	FALSE	FALSE	FALSE	FALSE	FALSE	FALSE	FALSE	FALSE	FALSE	FALSE
Acad8	chr9	26974137	26999551	1	14.8118118	0.40694385	0.999797534	0.272727273	0.084337349	NA	1	5	29	4	10	18	20	5.705882353	2.463414634	1.110497238	47	12	15	17	5	27	2	16	11	11	3.892561983	0.883040936	0.188191882	0.130434783	1	TRUE	FALSE	TRUE	FALSE	FALSE	FALSE	FALSE	FALSE	FALSE	FALSE	FALSE	FALSE	FALSE	FALSE
Acad9	chr3	36065983	36092857	-1	30.81458943	0.164772704	0.999797534	0.264705882	0.130755064	0.076726281	1	36	26	17	3	70	11	0.72299169	0.18128655	0.158345221	80	3	63	15	53	33	34	16	76	7	25.83870968	4.178807947	1.604229607	2.118012422	10.71830986	TRUE	FALSE	FALSE	TRUE	FALSE	FALSE	FALSE	FALSE	TRUE	FALSE	FALSE	FALSE	FALSE	FALSE
Acadl	chr1	66830838	66863309	1	553.3209571	0.018958188	0.999797534	0.3125	0.409050079	0.001251143	1	419	631	435	531	673	841	1.50584586	1.220638934	1.249591443	293	549	563	620	730	838	425	550	350	458	0.533782553	0.908079342	0.871137096	0.772768588	0.764243615	TRUE	FALSE	FALSE	FALSE	FALSE	FALSE	FALSE	FALSE	TRUE	FALSE	FALSE	FALSE	FALSE	FALSE
Acadm	chr3	153922352	153944643	1	433.5236936	0.2784476	0.999797534	0.2	0.01247943	0.009539404	1	392	275	433	241	537	404	0.701606733	0.556684369	0.75237386	642	274	757	275	826	439	574	251	654	318	2.342575702	2.752090149	1.881348212	2.286340104	2.056271613	TRUE	FALSE	FALSE	FALSE	FALSE	FALSE	FALSE	FALSE	TRUE	FALSE	FALSE	FALSE	FALSE	FALSE
Acads	chr5	115110298	115119346	1	21.77332515	0.391149093	0.999797534	0.25	0.082901554	0.102892891	1	43	31	32	18	13	23	0.721577726	0.563862928	1.763358779	19	14	68	32	24	6	26	13	16	8	1.354609929	2.121495327	3.950819672	1.992366412	1.987654321	TRUE	FALSE	FALSE	FALSE	FALSE	FALSE	FALSE	FALSE	FALSE	FALSE	FALSE	FALSE	FALSE	FALSE
Acadsb	chr7	131410600	131446211	-1	26.06823502	0.068727256	0.999797534	0.416666667	0.334782609	0.063808781	1	48	36	10	26	30	5	0.750519751	2.584158416	0.169435216	73	46	27	31	33	27	29	1	17	21	1.585683297	0.871382637	1.221402214	26.45454545	0.81042654	TRUE	FALSE	FALSE	FALSE	FALSE	FALSE	FALSE	FALSE	TRUE	FALSE	FALSE	FALSE	FALSE	FALSE
Acadvl	chr11	70010182	70015428	1	29.77641736	0.290417019	0.999797534	0.125	0.016563147	0.107722394	1	34	25	34	26	33	45	0.736070381	0.765395894	1.362537764	10	2	25	35	46	35	56	21	35	21	4.80952381	0.715099715	1.313390313	2.658767773	1.663507109	TRUE	FALSE	FALSE	FALSE	FALSE	FALSE	FALSE	FALSE	FALSE	FALSE	FALSE	FALSE	FALSE	FALSE
Acap2	chr16	31092411	31202077	1	13.00752616	0.31657495	0.999797534	0.25	0.375545852	NA	1	17	14	18	8	14	8	0.824561404	0.447513812	0.574468085	49	12	23	1	16	14	6	3	17	9	4.05785124	21	1.141843972	1.967741935	1.879120879	TRUE	FALSE	FALSE	FALSE	FALSE	FALSE	FALSE	FALSE	FALSE	FALSE	FALSE	FALSE	FALSE	FALSE
Acap3	chr4	155891874	155907251	-1	12.04182665	0.288467518	0.999797534	0.235294118	0.177664975	NA	1	5	32	9	10	15	8	6.294117647	1.10989011	0.536423841	0	0	0	15	10	22	44	18	4	5	1	0.006622517	0.457013575	2.436464088	0.803921569	TRUE	FALSE	FALSE	FALSE	FALSE	FALSE	FALSE	FALSE	FALSE	FALSE	FALSE	FALSE	FALSE	FALSE
Acat1	chr9	53580521	53610350	1	47.8193913	0.251838511	0.999797534	0.46031746	0.219866071	0.114454576	1	94	70	28	12	35	32	0.744952179	0.430604982	0.914529915	270	69	20	31	31	48	87	46	15	8	3.908827786	0.646302251	0.646569647	1.889370933	1.864197531	TRUE	FALSE	FALSE	FALSE	FALSE	FALSE	FALSE	FALSE	FALSE	FALSE	FALSE	FALSE	FALSE	FALSE
Acat2	chr17	12943041	12960725	1	71.60609592	-0.342876625	0.999797534	0.541666667	0.148489933	0.026206052	0	108	58	75	46	107	77	1.860585198	1.629067245	1.389105058	81	45	50	78	84	114	97	78	47	47	0.556103576	1.558882236	1.356718193	0.804325438	1	TRUE	FALSE	FALSE	FALSE	FALSE	FALSE	FALSE	FALSE	TRUE	FALSE	FALSE	FALSE	FALSE	FALSE
Acat3	chr17	12923958	12940396	1	426.0149395	0.127658727	0.999797534	0.086956522	0.000413351	0.000294249	1	864	566	547	389	556	452	0.655132508	0.711204533	0.812983276	442	255	601	345	466	292	558	311	374	260	1.733045864	1.741813967	1.595686409	1.793956927	1.438292964	TRUE	FALSE	FALSE	FALSE	FALSE	FALSE	FALSE	FALSE	TRUE	FALSE	FALSE	FALSE	FALSE	FALSE
Acbd3	chr1	180726042	180754204	-1	6.558098271	-0.191472375	0.999797534	0.428571429	0.517241379	NA	0	7	7	2	2	3	2	1	1	1.476190476	26	37	0	0	12	4	0	5	4	5	1.421455939	1	0.338842975	51	1.243902439	TRUE	FALSE	FALSE	FALSE	FALSE	FALSE	FALSE	FALSE	FALSE	FALSE	FALSE	FALSE	FALSE	FALSE
Acbd4	chr11	103101687	103112199	-1	13.68577765	-0.142132811	0.999797534	0.5	0.608108108	NA	1	12	9	15	7	0	22	1.32967033	2.126760563	0.004524887	4	34	18	30	2	8	9	18	21	13	8.317073171	1.662983425	3.857142857	1.989010989	0.620853081	TRUE	FALSE	FALSE	FALSE	FALSE	FALSE	FALSE	FALSE	FALSE	FALSE	FALSE	FALSE	FALSE	FALSE
Acbd5	chr2	23067688	23114513	-1	24.01069817	0.343045917	0.999797534	0.405797101	0.261851016	0.177623701	1	9	35	32	7	6	5	3.857142857	0.221183801	0.836065574	158	37	32	21	25	22	7	20	15	12	4.261455526	1.521327014	1.135746606	0.353233831	1.247933884	TRUE	FALSE	FALSE	FALSE	FALSE	FALSE	FALSE	FALSE	FALSE	FALSE	FALSE	FALSE	FALSE	FALSE
Acbd6	chr1	155558097	155687474	-1	158.2164746	0.213618933	0.999797534	0.336134454	0.236398467	0.001315775	0	172	227	175	221	159	167	1.319581639	1.262707025	1.050282841	158	151	158	135	142	163	216	157	110	99	1.046326936	1.170244264	0.871244635	1.37555697	1.110998991	TRUE	FALSE	FALSE	FALSE	FALSE	FALSE	FALSE	FALSE	TRUE	FALSE	FALSE	FALSE	FALSE	FALSE
Acbd7	chr2	3336167	3340997	-1	3.957587226	-1.206615217	0.999797534	0.333333333	0.349206349	NA	1	0	2	4	6	0	0	0.047619048	0.672131148	1	0	18	1	17	0	11	0	0	3	1	181	15.54545455	111	1	0.35483871	TRUE	FALSE	FALSE	TRUE	FALSE	FALSE	FALSE	FALSE	FALSE	FALSE	FALSE	FALSE	FALSE	FALSE
Accs	chr2	93833466	93849995	1	3.036765598	-0.755956245	0.999797534	0.285714286	0.309090909	NA	1	15	0	0	0	2	2	151	1	1	0	0	11	2	0	0	13	0	2	8	1	0.189189189	1	0.007633588	3.857142857	TRUE	FALSE	FALSE	FALSE	FALSE	FALSE	FALSE	FALSE	FALSE	FALSE	FALSE	FALSE	FALSE	FALSE
Acd	chr8	105698156	105701290	1	184.9594465	0.201262085	0.999797534	0.1	0.00989467	0.018860907	1	211	104	210	80	291	114	0.493131217	0.381247025	0.391961525	105	88	313	153	509	94	323	109	341	88	1.192962543	2.045068583	5.410201913	2.961503208	3.871736663	TRUE	FALSE	FALSE	TRUE	FALSE	FALSE	FALSE	FALSE	TRUE	FALSE	FALSE	FALSE	FALSE	FALSE
Ace	chr11	105967944	105989964	-1	2.313400969	0.793659516	0.999797534	0.166666667	0.081632653	NA	1	0	0	3	0	4	0	1	0.032258065	0.024390244	29	0	11	0	0	0	0	0	2	0	291	111	1	1	21	TRUE	FALSE	FALSE	TRUE	FALSE	FALSE	FALSE	FALSE	FALSE	FALSE	FALSE	FALSE	FALSE	FALSE
Acer1	chr17	56953489	56982126	1	112.5539333	0.338105341	0.999797534	0.245614035	0.221357063	0.079710722	0	77	74	37	78	93	125	0.961089494	2.105121294	1.343716434	158	146	84	120	176	134	62	58	213	163	1.082135524	0.700249792	1.313199105	1.068846816	1.306560392	TRUE	FALSE	FALSE	FALSE	FALSE	FALSE	FALSE	FALSE	TRUE	FALSE	FALSE	FALSE	FALSE	FALSE
Acer2	chr4	86874339	86932490	-1	100.8963822	0.117066916	0.999797534	0.1875	0.016192071	0.008237106	1	207	75	117	38	175	46	0.36262675	0.325362938	0.263278127	104	20	213	80	129	47	307	49	140	44	5.179104478	2.660424469	2.740976645	6.254582485	3.176870748	TRUE	FALSE	FALSE	TRUE	FALSE	FALSE	FALSE	FALSE	TRUE	FALSE	FALSE	FALSE	FALSE	FALSE
Acer3	chr7	98213659	98309548	1	33.71398586	0.994500823	0.285061664	0.324561404	0.239413681	0.5220176	1	60	40	29	29	39	28	0.667221298	1	0.718670077	128	16	71	19	25	12	57	2	48	11	7.956521739	3.722513089	2.074380165	27.19047619	4.333333333	TRUE	FALSE	FALSE	TRUE	FALSE	FALSE	FALSE	FALSE	FALSE	FALSE	FALSE	FALSE	FALSE	FALSE
Acin1	chr14	54642160	54686931	1	149.952336	0.153863635	0.999797534	0.310344828	0.189304462	0.004195784	0	235	307	201	139	148	172	1.306252658	0.691695674	1.162052667	164	134	197	121	94	117	190	178	100	60	1.223713647	1.627580512	0.803586678	1.067377878	1.665557404	TRUE	FALSE	FALSE	FALSE	FALSE	FALSE	FALSE	FALSE	TRUE	FALSE	FALSE	FALSE	FALSE	FALSE
Ackr4	chr9	104097681	104126643	1	3.935804185	0.097444411	0.999797534	0.333333333	0.187878788	NA	1	0	8	2	0	2	0	81	0.047619048	0.047619048	7	25	11	0	3	0	2	3	3	4	0.282868526	111	31	0.677419355	0.756097561	TRUE	FALSE	FALSE	FALSE	FALSE	FALSE	FALSE	FALSE	FALSE	FALSE	FALSE	FALSE	FALSE	FALSE
Acly	chr11	100476351	100528000	1	74.06783475	-0.350847942	0.999797534	0.406504065	0.526444264	0.054048358	0	89	78	47	67	89	72	1.14084507	0.701937407	1.235783634	28	141	75	128	81	118	96	48	18	54	5.021352313	1.705725699	1.45622688	0.500520291	2.988950276	TRUE	FALSE	FALSE	FALSE	FALSE	FALSE	FALSE	FALSE	TRUE	FALSE	FALSE	FALSE	FALSE	FALSE
Aco1	chr4	40143264	40199009	-1	72.12216341	0.397199741	0.999797534	0.327102804	0.148028962	0.06899123	0	62	84	60	69	37	100	1.354267311	1.149750416	2.698113208	246	99	71	106	49	51	50	85	29	45	2.483350151	0.670122526	0.960861057	0.588719154	0.645232816	TRUE	FALSE	FALSE	FALSE	FALSE	FALSE	FALSE	FALSE	TRUE	FALSE	FALSE	FALSE	FALSE	FALSE
Aco2	chr15	81872462	81915137	-1	121.9190127	-0.136135511	0.999797534	0.417910448	0.329383886	0.001497656	1	169	128	143	78	119	118	1.320062451	1.832266325	1.008467401	246	244	185	128	97	98	110	86	80	81	0.991873222	0.692058347	1.010298661	0.782016349	1.012484395	TRUE	FALSE	FALSE	FALSE	FALSE	FALSE	FALSE	FALSE	TRUE	FALSE	FALSE	FALSE	FALSE	FALSE
Acot11	chr4	106744554	106806086	1	257.0655537	0.050950881	0.999797534	0.338461538	0.024504505	0.003578161	1	585	249	323	162	426	159	0.42573919	0.501702259	0.373386529	170	90	589	173	534	170	354	136	213	156	1.887902331	3.403235124	3.139917695	2.601763409	1.365150545	TRUE	FALSE	FALSE	TRUE	FALSE	FALSE	FALSE	FALSE	TRUE	FALSE	FALSE	FALSE	FALSE	FALSE
Acot13	chr13	24817954	24831489	1	104.3364252	-0.450327421	0.986721612	0.297297297	0.071817193	0.02931879	1	240	87	177	34	209	43	2.756601607	5.193548387	4.851508121	207	31	150	76	115	75	129	81	122	62	0.150169	0.506995336	0.652476108	0.628195198	0.508599509	TRUE	FALSE	TRUE	FALSE	FALSE	FALSE	FALSE	FALSE	TRUE	FALSE	FALSE	FALSE	FALSE	FALSE
Acot2	chr12	83987860	83993877	-1	13.29194734	-0.22692337	0.999797534	0.4	0.701834862	NA	0	24	3	5	14	18	17	7.774193548	0.361702128	1.058479532	3	1	29	29	15	13	12	6	7	22	0.35483871	1	0.867549669	0.504132231	3.112676056	TRUE	FALSE	FALSE	FALSE	FALSE	FALSE	FALSE	FALSE	FALSE	FALSE	FALSE	FALSE	FALSE	FALSE
Acot7	chr4	152178099	152271855	-1	91.28984548	-0.676818272	0.958183917	0.220588235	0.061776062	0.216979111	0	149	51	80	82	178	64	2.917808219	0.975639464	2.778471139	61	58	121	229	91	54	101	156	33	46	0.950900164	1.891824938	0.593852909	1.544015826	1.392749245	TRUE	FALSE	TRUE	FALSE	FALSE	FALSE	FALSE	FALSE	FALSE	FALSE	FALSE	FALSE	FALSE	FALSE
Acot8	chr2	164792767	164820202	1	107.0236545	0.108343031	0.999797534	0.505154639	0.180336628	0.00375	1	71	148	70	100	138	156	2.082981716	1.427960057	1.130340333	90	116	86	204	131	130	82	91	81	60	0.776055125	0.421852033	1.007686395	0.901207464	1.349417637	TRUE	FALSE	FALSE	FALSE	FALSE	FALSE	FALSE	FALSE	TRUE	FALSE	FALSE	FALSE	FALSE	FALSE
Acox1	chr11	116171882	116199045	1	76.47055314	0.381731244	0.999797534	0.236842105	0.272064187	0.073523963	1	193	207	35	58	91	39	1.072501295	1.655270655	0.429198683	83	99	155	54	61	33	117	43	64	39	0.838546922	2.866913124	1.84592145	2.716937355	1.639386189	TRUE	FALSE	FALSE	FALSE	FALSE	FALSE	FALSE	FALSE	TRUE	FALSE	FALSE	FALSE	FALSE	FALSE
Acox3	chr5	35582963	35614208	-1	14.48897177	-0.579744471	0.999797534	0.666666667	0.670454545	NA	1	46	4	26	1	20	5	11.24390244	23.72727273	3.941176471	18	0	21	4	50	26	15	2	19	0	0.005524862	0.194312796	0.520958084	0.139072848	0.005235602	TRUE	FALSE	TRUE	FALSE	FALSE	FALSE	FALSE	FALSE	FALSE	FALSE	FALSE	FALSE	FALSE	FALSE
Acp1	chr12	30893325	30911624	1	34.80234466	-0.692028077	0.999797534	0.461538462	0.033816425	0.377710426	1	38	0	52	0	89	0	381	521	891	31	2	117	0	172	2	39	8	71	0	0.067524116	0.000853971	0.012202208	0.207161125	0.00140647	TRUE	FALSE	TRUE	FALSE	FALSE	FALSE	FALSE	FALSE	FALSE	FALSE	FALSE	FALSE	FALSE	FALSE
Acp2	chr2	91202811	91214098	-1	19.38878786	-0.648906565	0.999797534	0.2	0.149640288	0.281183323	0	22	14	11	6	23	10	1.567375887	1.819672131	2.287128713	13	80	24	8	32	20	25	14	8	19	6.114503817	0.336099585	0.626168224	0.561752988	2.358024691	TRUE	FALSE	FALSE	FALSE	FALSE	FALSE	FALSE	FALSE	FALSE	FALSE	FALSE	FALSE	FALSE	FALSE
Acp5	chr9	22126726	22135746	1	267.6877113	-0.212471851	0.999797534	0.571428571	0.43161435	0.091608606	1	475	144	275	144	293	138	3.297015961	1.909090909	2.122375091	13	76	413	265	842	360	346	168	274	234	5.809160305	0.641733237	0.427621423	0.485697775	0.854067858	TRUE	FALSE	FALSE	FALSE	FALSE	FALSE	FALSE	FALSE	TRUE	FALSE	FALSE	FALSE	FALSE	FALSE
Acp6	chr3	97158750	97176576	-1	8.370882848	0.059812329	0.999797534	0.6	0.053435115	NA	1	7	13	14	11	3	13	1.845070423	0.787234043	4.225806452	0	0	11	10	6	10	3	13	9	8	1	1.099009901	0.603960396	0.236641221	1.12345679	TRUE	FALSE	FALSE	FALSE	FALSE	FALSE	FALSE	FALSE	FALSE	FALSE	FALSE	FALSE	FALSE	FALSE
Acp7	chr7	28607633	28631355	1	2.674886793	-0.178185732	0.999797534	0.5	0.552631579	NA	1	0	0	2	5	0	0	1	0.411764706	1	4	0	0	7	0	0	0	5	4	11	0.024390244	71	1	51	2.707317073	TRUE	FALSE	FALSE	TRUE	FALSE	FALSE	FALSE	FALSE	FALSE	FALSE	FALSE	FALSE	FALSE	FALSE
Acpp	chr9	104288239	104337722	1	60.62732296	0.230459076	0.999797534	0.421568627	0.35053554	0.088783302	1	103	140	86	49	76	31	1.358874879	0.570267131	0.408672799	50	56	50	24	131	99	38	9	72	13	0.893048128	2.078838174	1.322906155	4.186813187	5.503816794	TRUE	FALSE	FALSE	FALSE	FALSE	FALSE	FALSE	FALSE	TRUE	FALSE	FALSE	FALSE	FALSE	FALSE
Acrbp	chr6	125049926	125063265	-1	53.98230141	0.033674406	0.999797534	0.461538462	0.045881126	0.075099287	1	72	15	50	4	57	1	0.209431345	0.081836327	0.019264448	105	8	115	25	184	28	120	21	154	0	12.97530864	4.585657371	6.551601423	5.691943128	1541	TRUE	FALSE	FALSE	TRUE	FALSE	FALSE	FALSE	FALSE	TRUE	FALSE	FALSE	FALSE	FALSE	FALSE
Acsbg1	chr9	54604891	54661885	1	53.37043159	-0.393437652	0.999797534	0.419354839	0.172535211	0.20067135	1	34	43	33	22	60	68	0.791183295	1.497737557	0.882525698	7	0	52	118	43	105	49	134	55	29	0.014084507	2.266794626	2.438515081	2.731160896	0.528130672	TRUE	FALSE	FALSE	FALSE	FALSE	FALSE	FALSE	FALSE	FALSE	FALSE	FALSE	FALSE	FALSE	FALSE
Acsbg2	chr17	56843102	56874507	1	7.822334205	0.657105376	0.999797534	0.413793103	0.341085271	NA	0	2	0	1	12	5	7	0.047619048	11	1.392156863	15	4	18	5	0	10	14	27	6	3	3.682926829	3.549019608	0.00990099	0.520295203	1.967741935	TRUE	FALSE	FALSE	FALSE	FALSE	FALSE	FALSE	FALSE	FALSE	FALSE	FALSE	FALSE	FALSE	FALSE
Acsf2	chr11	94557101	94601890	1	94.16178312	0.267703628	0.999797534	0.336363636	0.11757858	0.061064506	1	107	27	119	49	92	44	0.253034547	0.412258606	0.478827362	273	69	324	148	114	14	141	26	144	27	3.952243126	2.188386226	8.092198582	5.406130268	5.317343173	TRUE	FALSE	FALSE	TRUE	FALSE	FALSE	FALSE	FALSE	TRUE	FALSE	FALSE	FALSE	FALSE	FALSE
Acsf3	chr8	122775492	122817882	-1	28.53262944	0.241644157	0.999797534	0.243902439	0.102822581	0.154682726	1	46	46	36	44	92	7	1	1.221606648	0.077090119	50	2	21	27	12	3	74	6	10	20	23.85714286	0.778597786	3.903225806	12.14754098	0.502487562	TRUE	FALSE	FALSE	TRUE	FALSE	FALSE	FALSE	FALSE	FALSE	FALSE	FALSE	FALSE	FALSE	FALSE
Acsl1	chr8	46471036	46536051	-1	14.08543517	1.332620868	0.7786712	0.225806452	0.123966942	NA	0	8	40	28	16	2	14	4.950617284	0.572953737	6.714285714	35	8	19	5	38	7	6	0	10	6	4.333333333	3.745098039	5.366197183	61	1.655737705	TRUE	FALSE	TRUE	TRUE	FALSE	FALSE	FALSE	FALSE	FALSE	FALSE	FALSE	FALSE	FALSE	FALSE
Acsl3	chr1	78657824	78707743	-1	55.69904375	-0.070936911	0.999797534	0.431578947	0.482815057	0.01171743	1	76	58	38	34	64	61	1.309810671	1.117302053	1.049099836	130	111	42	102	34	23	73	50	42	31	0.853958493	2.425178147	0.677419355	0.685362517	0.73871734	TRUE	FALSE	FALSE	FALSE	FALSE	FALSE	FALSE	FALSE	TRUE	FALSE	FALSE	FALSE	FALSE	FALSE
Acsl5	chr19	55251883	55296628	-1	10.94169406	0.917787531	0.999797534	0.227272727	0.169724771	NA	1	18	12	6	6	11	1	0.668508287	1	0.099099099	97	0	25	10	13	7	3	2	6	1	971	2.485148515	1.845070423	1.476190476	5.545454545	TRUE	FALSE	FALSE	TRUE	FALSE	FALSE	FALSE	FALSE	FALSE	FALSE	FALSE	FALSE	FALSE	FALSE
Acsl6	chr11	54303823	54364756	-1	48.78767358	0.442001122	0.999797534	0.282608696	0.129438717	0.087217269	1	94	68	64	37	93	18	0.723698193	0.578783151	0.194414608	110	19	101	25	61	4	70	24	61	24	5.764397906	4.027888446	14.90243902	2.908713693	2.53526971	TRUE	FALSE	FALSE	TRUE	FALSE	FALSE	FALSE	FALSE	TRUE	FALSE	FALSE	FALSE	FALSE	FALSE
Acsm3	chr7	119760882	119784896	-1	40.59743612	0.015512629	0.999797534	0.369230769	0.235378031	0.016517395	1	21	95	18	56	25	52	4.507109005	3.099447514	2.075697211	44	118	17	59	5	26	15	33	16	55	0.373412362	0.289340102	0.195402299	0.456193353	0.292196007	TRUE	FALSE	TRUE	FALSE	FALSE	FALSE	FALSE	FALSE	TRUE	FALSE	FALSE	FALSE	FALSE	FALSE
Acss1	chr2	150618110	150668240	1	108.1043466	-0.308154945	0.999797534	0.456692913	0.531598513	0.043591639	1	145	48	73	61	89	72	3.016632017	1.196399345	1.235783634	224	100	164	294	109	63	141	155	67	76	0.446675591	1.792199878	0.578368469	1.099220411	1.134128167	TRUE	FALSE	FALSE	FALSE	FALSE	FALSE	FALSE	FALSE	TRUE	FALSE	FALSE	FALSE	FALSE	FALSE
Acss2	chr2	155517952	155562746	-1	14.00062307	0.228796721	0.999797534	0.269230769	0.19858156	NA	1	10	11	20	1	13	5	1.099009901	0.054726368	0.389312977	117	18	32	10	9	0	11	5	4	8	6.46961326	3.178217822	91	2.176470588	0.50617284	TRUE	FALSE	FALSE	TRUE	FALSE	FALSE	FALSE	FALSE	FALSE	FALSE	FALSE	FALSE	FALSE	FALSE
Actb	chr5	142903114	142906754	1	5.011678959	1.236728992	0.999797534	0	0	NA	0	7	28	3	5	1	3	3.957746479	1.64516129	2.818181818	5	4	10	3	5	1	6	4	1	3	1.243902439	3.258064516	4.636363636	1.487804878	0.35483871	TRUE	FALSE	TRUE	FALSE	FALSE	FALSE	FALSE	FALSE	FALSE	FALSE	FALSE	FALSE	FALSE	FALSE
Actl6a	chr3	32708545	32726973	-1	156.5002284	-0.029191081	0.999797534	0.295081967	0.462948518	0.017681271	1	195	100	150	87	297	205	1.949050949	1.723306544	1.448561677	148	52	112	77	333	214	187	122	157	128	0.351789332	0.687778769	0.642749925	0.652592197	0.815404201	TRUE	FALSE	FALSE	FALSE	FALSE	FALSE	FALSE	FALSE	TRUE	FALSE	FALSE	FALSE	FALSE	FALSE
Actn1	chr12	80167541	80260485	1	195.9743837	-0.120771299	0.999797534	0.558823529	0.480769231	0.018586448	0	460	328	245	333	130	152	1.402316367	0.735815071	0.855358317	232	375	155	215	95	73	131	151	130	123	1.616113744	1.386847195	0.768664564	1.152555301	0.946195234	TRUE	FALSE	FALSE	FALSE	TRUE	FALSE	FALSE	FALSE	TRUE	FALSE	FALSE	FALSE	FALSE	FALSE
Actn2	chr13	12269425	12340732	1	46.81632963	0.408632198	0.999797534	0.176470588	0.061881188	0.167564578	1	113	61	65	61	80	71	0.540229885	0.938556068	0.887640449	17	3	129	25	20	26	56	33	32	16	5.516129032	5.143426295	0.770114943	1.694864048	1.99378882	TRUE	FALSE	FALSE	FALSE	FALSE	FALSE	FALSE	FALSE	FALSE	FALSE	FALSE	FALSE	FALSE	FALSE
Actn4	chr7	28893247	28962354	1	636.8640638	0.115015746	0.999797534	0.351648352	0.488457647	7.98e-09	1	848	663	483	534	630	625	0.781865346	1.105568205	0.992064752	1140	783	942	826	673	487	638	594	533	474	1.455880475	1.140418835	1.381851776	1.074061606	1.124446319	TRUE	FALSE	FALSE	FALSE	FALSE	FALSE	FALSE	FALSE	TRUE	FALSE	FALSE	FALSE	FALSE	FALSE
Actr10	chr12	70937856	70964718	-1	75.66944156	0.122778871	0.999797534	0.452830189	0.171611868	0.017058787	0	56	79	51	32	76	90	1.409982175	0.628180039	1.183968463	64	130	73	65	143	122	85	51	80	50	0.492697925	1.122887865	1.171990172	1.665362035	1.598802395	TRUE	FALSE	FALSE	FALSE	FALSE	FALSE	FALSE	FALSE	TRUE	FALSE	FALSE	FALSE	FALSE	FALSE
Actr1a	chr19	46376813	46395735	1	171.5409017	0.070127542	0.999797534	0.283783784	0.389315642	0.001764783	1	293	254	200	139	151	164	0.866939611	0.695152424	1.086035738	200	104	146	116	283	199	152	179	155	129	1.922190202	1.258397933	1.421898543	0.849246231	1.201394268	TRUE	FALSE	FALSE	FALSE	FALSE	FALSE	FALSE	FALSE	TRUE	FALSE	FALSE	FALSE	FALSE	FALSE
Actr1b	chr1	36699199	36710017	1	91.78407057	-0.015109235	0.999797534	0.5	0.416382253	0.021663719	1	86	51	90	68	118	131	1.684931507	1.323054332	0.900839054	22	117	78	96	120	104	67	75	175	67	5.298642534	1.230473752	0.866777685	1.119225037	0.383209595	TRUE	FALSE	FALSE	FALSE	FALSE	FALSE	FALSE	FALSE	TRUE	FALSE	FALSE	FALSE	FALSE	FALSE
Actr2	chr11	20062303	20112951	1	169.8533504	-0.086382597	0.999797534	0.421383648	0.561509943	0.002529994	1	324	204	181	127	170	111	1.587947085	1.424862313	1.531053105	432	319	168	120	162	95	154	125	149	126	0.738486461	0.714455681	0.586674892	0.811810513	0.845741113	TRUE	FALSE	FALSE	FALSE	FALSE	FALSE	FALSE	FALSE	TRUE	FALSE	FALSE	FALSE	FALSE	FALSE
Actr3	chr1	125392904	125435727	1	109.7685698	0.020101234	0.999797534	0.432098765	0.282597403	0.032348057	1	96	68	111	85	89	15	0.708636837	0.765976598	0.169472503	301	298	165	73	221	78	103	47	132	43	1.010063737	2.258549932	2.830985915	2.18895966	3.064965197	TRUE	FALSE	FALSE	FALSE	FALSE	FALSE	FALSE	FALSE	TRUE	FALSE	FALSE	FALSE	FALSE	FALSE
Actr3b	chr5	25759969	25850691	-1	8.186244976	1.064082796	0.999797534	0.321428571	0.133757962	NA	1	15	30	1	1	18	1	1.993377483	1	0.060773481	16	0	37	11	4	2	10	0	10	1	161	3.342342342	1.952380952	101	9.181818182	TRUE	FALSE	FALSE	TRUE	FALSE	FALSE	FALSE	FALSE	FALSE	FALSE	FALSE	FALSE	FALSE	FALSE
Actr5	chr2	158624622	158639211	-1	31.59633984	0.195435507	0.999797534	0.311111111	0.275605214	0.105659242	1	52	33	25	59	24	35	0.635316699	2.354581673	1.456431535	1	49	98	51	23	18	21	25	8	15	0.022403259	1.919765166	1.276243094	0.84063745	0.536423841	TRUE	FALSE	FALSE	FALSE	FALSE	FALSE	FALSE	FALSE	FALSE	FALSE	FALSE	FALSE	FALSE	FALSE
Actr6	chr10	89711965	89732314	1	48.64352218	-0.112856721	0.999797534	0.543859649	0.203369434	0.022899156	1	50	32	38	30	17	44	1.560747664	1.265780731	0.387755102	105	140	70	68	33	41	39	43	34	47	1.333016175	0.97146933	1.241691843	1.10230179	1.381231672	TRUE	FALSE	FALSE	FALSE	FALSE	FALSE	FALSE	FALSE	TRUE	FALSE	FALSE	FALSE	FALSE	FALSE
Actr8	chr14	29978330	29993221	-1	29.04301013	-0.138018135	0.999797534	0.512820513	0.208163265	0.019243191	1	36	28	23	23	44	22	1.284697509	1	1.995475113	49	8	36	38	29	41	33	38	24	18	0.16496945	1.055401662	1.412371134	1.151057402	0.751037344	TRUE	FALSE	FALSE	FALSE	FALSE	FALSE	FALSE	FALSE	TRUE	FALSE	FALSE	FALSE	FALSE	FALSE
Acvr1	chr2	58446437	58566828	1	5.601017314	2.598212856	0.453598928	0.085714286	0.078947368	NA	0	5	2	0	2	0	2	0.411764706	21	21	63	0	10	0	13	0	9	4	4	0	631	101	131	2.219512195	41	TRUE	FALSE	TRUE	TRUE	FALSE	FALSE	FALSE	FALSE	FALSE	FALSE	FALSE	FALSE	FALSE	FALSE
Acvr2a	chr2	48814108	48903264	-1	16.14161199	0.688073387	0.999797534	0.31372549	0.304918033	0.355421409	0	25	23	4	10	8	15	0.920318725	2.463414634	1.864197531	113	43	7	9	9	9	16	6	2	6	2.62412993	0.78021978	1	2.639344262	0.344262295	TRUE	FALSE	FALSE	FALSE	FALSE	FALSE	FALSE	FALSE	FALSE	FALSE	FALSE	FALSE	FALSE	FALSE
Acvr2b	chr9	119401583	119442148	-1	35.38547965	0.410147097	0.999797534	0.333333333	0.087971275	0.169606887	1	38	108	10	62	4	40	2.837270341	6.148514851	9.780487805	0	22	23	33	21	64	20	61	19	32	0.004524887	0.697885196	0.329173167	0.328968903	0.595015576	TRUE	FALSE	TRUE	FALSE	FALSE	FALSE	FALSE	FALSE	FALSE	FALSE	FALSE	FALSE	FALSE	FALSE
Acy1	chr9	106432980	106438236	1	49.16005378	0.656828913	0.999797534	0.318181818	0.019836639	0.298766024	0	83	140	35	49	51	21	1.685920578	1.398860399	0.412915851	2	53	143	38	71	37	49	7	55	23	0.039548023	3.755905512	1.916442049	6.915492958	2.385281385	TRUE	FALSE	FALSE	TRUE	FALSE	FALSE	FALSE	FALSE	FALSE	FALSE	FALSE	FALSE	FALSE	FALSE
Acy3	chr19	3986569	3990007	-1	44.22901986	0.523209212	0.999797534	0.1	0.045169385	0.244018205	1	21	32	36	14	73	19	1.521327014	0.390581717	0.26128591	28	0	238	62	60	10	95	24	70	15	281	3.834138486	5.95049505	3.946058091	4.642384106	TRUE	FALSE	FALSE	TRUE	FALSE	FALSE	FALSE	FALSE	FALSE	FALSE	FALSE	FALSE	FALSE	FALSE
Acyp1	chr12	85272397	85280447	1	27.28944587	0.170007602	0.999797534	0.428571429	0.281722934	0.053778194	1	58	18	7	6	32	18	0.311531842	0.85915493	0.563862928	65	12	63	33	51	18	29	8	45	23	5.380165289	1.906344411	2.82320442	3.592592593	1.952380952	TRUE	FALSE	FALSE	TRUE	FALSE	FALSE	FALSE	FALSE	TRUE	FALSE	FALSE	FALSE	FALSE	FALSE
Acyp2	chr11	30505991	30649782	1	12.60360954	-0.300657233	0.999797534	0.342857143	0.29218107	NA	1	28	1	13	0	11	6	25.54545455	131	1.819672131	27	11	85	11	10	5	13	7	11	4	0.409594096	0.130434783	0.504950495	0.541984733	0.369369369	TRUE	FALSE	TRUE	FALSE	FALSE	FALSE	FALSE	FALSE	FALSE	FALSE	FALSE	FALSE	FALSE	FALSE
Ada	chr2	163726570	163750239	1	41.53934746	0.25140186	0.999797534	0.295081967	0.275568182	0.181807941	1	71	20	28	7	16	69	0.282700422	0.252669039	4.291925466	52	0	92	29	81	141	48	8	33	9	521	3.164948454	0.574769667	5.938271605	3.637362637	TRUE	FALSE	FALSE	TRUE	FALSE	FALSE	FALSE	FALSE	FALSE	FALSE	FALSE	FALSE	FALSE	FALSE
Adal	chr2	121140427	121156680	-1	21.90743575	-0.221749344	0.999797534	0.428571429	0.578947368	0.068463403	1	31	24	12	17	35	16	1.290456432	0.707602339	2.180124224	57	7	21	27	9	14	24	28	13	35	0.124343257	1.28436019	1.549450549	1.165975104	2.679389313	TRUE	FALSE	FALSE	FALSE	FALSE	FALSE	FALSE	FALSE	TRUE	FALSE	FALSE	FALSE	FALSE	FALSE
Adam10	chr9	70678917	70780229	-1	39.91794083	-0.505319369	0.999797534	0.430555556	0.412676056	0.166979382	1	70	15	35	17	20	21	4.642384106	2.052631579	0.952606635	79	134	69	36	38	22	58	56	25	15	1.695322377	0.522431259	0.580052493	0.965576592	0.601593625	TRUE	FALSE	FALSE	FALSE	FALSE	FALSE	FALSE	FALSE	FALSE	FALSE	FALSE	FALSE	FALSE	FALSE
Adam15	chr3	89339639	89350028	1	72.24335853	-0.096771646	0.999797534	0.535714286	0.628281118	0.034045066	1	96	53	62	35	60	56	1.809792844	1.769230769	1.071301248	19	40	142	61	131	114	62	59	108	83	2.09947644	0.429978888	0.870327994	0.951690821	0.768732655	TRUE	FALSE	FALSE	FALSE	FALSE	FALSE	FALSE	FALSE	TRUE	FALSE	FALSE	FALSE	FALSE	FALSE
Adam17	chr12	21323508	21373632	1	69.83909409	0.10030495	0.999797534	0.385714286	0.593091828	0.017250301	1	115	92	54	43	59	69	0.800173762	0.796672828	1.169204738	145	16	67	85	56	121	84	63	76	42	9.01242236	0.788484136	0.463253509	1.332805071	1.80760095	TRUE	FALSE	FALSE	FALSE	FALSE	FALSE	FALSE	FALSE	TRUE	FALSE	FALSE	FALSE	FALSE	FALSE
Adam19	chr11	46054501	46147347	-1	212.4692728	1.90023835	0.020180927	0.314159292	0.080232251	0.974361964	1	579	555	251	253	187	143	0.958556381	1.007964954	0.764831641	333	19	363	18	300	25	316	43	395	9	17.43979058	20.06077348	11.9561753	7.334106729	43.41758242	TRUE	FALSE	FALSE	TRUE	FALSE	FALSE	FALSE	FALSE	FALSE	FALSE	FALSE	FALSE	FALSE	FALSE
Adam9	chr8	24949610	25016934	1	27.81490417	0.978095761	0.969054716	0.25	0.258687259	0.51137998	0	37	56	12	23	28	12	1.51212938	1.909090909	0.430604982	155	44	38	5	40	15	18	8	21	6	3.517006803	7.470588235	2.655629139	2.234567901	3.459016393	TRUE	FALSE	FALSE	TRUE	FALSE	FALSE	FALSE	FALSE	FALSE	FALSE	FALSE	FALSE	FALSE	FALSE
Adamts2	chr11	50602084	50807573	-1	3.052541688	3.064137393	0.596691443	0.0625	0.035087719	NA	1	2	2	0	0	0	0	1	1	1	3	0	26	0	9	0	2	0	13	0	31	261	91	21	131	TRUE	FALSE	FALSE	TRUE	TRUE	FALSE	TRUE	FALSE	FALSE	FALSE	FALSE	FALSE	FALSE	FALSE
Adamts7	chr9	90162977	90200102	-1	12.35039137	-0.62678116	0.999797534	0.684210526	0.201754386	NA	1	26	11	22	0	13	0	2.351351351	221	131	55	2	14	15	11	18	21	4	12	4	0.038112523	1.070921986	1.630630631	0.194312796	0.338842975	TRUE	FALSE	TRUE	FALSE	FALSE	FALSE	FALSE	FALSE	FALSE	FALSE	FALSE	FALSE	FALSE	FALSE
Adamts8	chr9	30942561	30963838	-1	9.98165625	0.076753511	0.999797534	0.333333333	0.271186441	NA	1	19	7	0	2	0	0	0.371727749	21	1	0	8	54	7	14	3	10	24	21	8	0.012345679	7.61971831	4.548387097	0.419087137	2.604938272	TRUE	FALSE	FALSE	TRUE	FALSE	FALSE	FALSE	FALSE	FALSE	FALSE	FALSE	FALSE	FALSE	FALSE
Adamtsl4	chr3	95676200	95688129	1	2.834221941	1.073887159	0.999797534	0.222222222	0.14	NA	1	3	0	0	2	8	4	0.032258065	21	0.50617284	0	0	7	3	11	1	11	0	0	0	1	2.290322581	10.09090909	111	1	TRUE	FALSE	FALSE	FALSE	FALSE	FALSE	FALSE	FALSE	FALSE	FALSE	FALSE	FALSE	FALSE	FALSE
Adamtsl5	chr10	80339792	80349039	1	3.558096928	0.171679064	0.999797534	0.333333333	0.328125	NA	1	7	12	13	4	6	2	1.704225352	0.312977099	0.344262295	8	0	4	6	2	0	0	0	0	0	81	0.672131148	21	1	1	TRUE	FALSE	FALSE	FALSE	FALSE	FALSE	FALSE	FALSE	FALSE	FALSE	FALSE	FALSE	FALSE	FALSE
Adap1	chr5	139271875	139325464	1	9.172205767	0.181652831	0.999797534	0.428571429	0.333333333	NA	1	9	0	10	17	3	18	0.010989011	1.693069307	5.838709677	0	21	20	6	6	15	9	5	3	5	0.004739336	3.295081967	0.40397351	1.784313725	0.607843137	TRUE	FALSE	FALSE	FALSE	FALSE	FALSE	FALSE	FALSE	FALSE	FALSE	FALSE	FALSE	FALSE	FALSE
Adap2	chr11	80153893	80178827	-1	48.07861833	-0.332232011	0.999797534	0.37704918	0.41301627	0.06947302	1	83	51	94	26	37	62	1.626223092	3.605363985	0.59742351	68	16	42	81	41	38	24	32	49	55	0.236417034	1.926365796	0.927007299	1.331950207	1.122199593	TRUE	FALSE	FALSE	FALSE	FALSE	FALSE	FALSE	FALSE	TRUE	FALSE	FALSE	FALSE	FALSE	FALSE
Adar	chr3	89715021	89753455	-1	82.11243628	-0.283734759	0.999797534	0.4	0.395516992	0.072463006	0	168	164	168	105	76	66	1.024375381	1.599429115	1.15128593	32	46	58	121	67	69	113	69	20	41	1.436137072	2.084337349	1.029806259	0.610963749	2.044776119	TRUE	FALSE	FALSE	FALSE	FALSE	FALSE	FALSE	FALSE	TRUE	FALSE	FALSE	FALSE	FALSE	FALSE
Adarb1	chr10	77290726	77418273	1	21.13020861	-0.734661248	0.999797534	0.41025641	0.462809917	0.38479204	0	87	20	20	20	21	33	4.333333333	1	0.637462236	20	16	0	32	24	5	14	31	0	20	0.800995025	321	0.211618257	2.205673759	201	TRUE	FALSE	FALSE	FALSE	FALSE	FALSE	FALSE	FALSE	FALSE	FALSE	FALSE	FALSE	FALSE	FALSE
Adat1	chr8	111966896	111992311	1	37.16903934	-0.203512984	0.999797534	0.361111111	0.270710059	0.032016133	1	82	21	26	14	45	15	3.890995261	1.85106383	2.986754967	134	41	49	23	41	18	68	48	32	19	0.306487696	0.470468432	0.440389294	0.706314244	0.595015576	TRUE	FALSE	TRUE	FALSE	FALSE	FALSE	FALSE	FALSE	TRUE	FALSE	FALSE	FALSE	FALSE	FALSE
Adat2	chr10	13552906	13563376	-1	66.59392308	0.227000461	0.999797534	0.095238095	0.001655081	0.003337945	1	128	74	53	79	65	52	0.578454333	1.489642185	0.80030722	93	48	91	42	76	66	89	55	67	50	1.935550936	2.163895487	1.15128593	1.617059891	1.339321357	TRUE	FALSE	FALSE	FALSE	FALSE	FALSE	FALSE	FALSE	TRUE	FALSE	FALSE	FALSE	FALSE	FALSE
Adat3	chr10	80602879	80607654	-1	49.25188355	0.485736287	0.999797534	0.192307692	0.026824704	0.152832145	1	52	18	44	44	36	59	0.347408829	1	1.637119114	15	15	123	42	81	45	78	52	76	34	1	2.923990499	1.798226164	1.499040307	2.231671554	TRUE	FALSE	FALSE	FALSE	FALSE	FALSE	FALSE	FALSE	FALSE	FALSE	FALSE	FALSE	FALSE	FALSE
Adck1	chr12	88360490	88461726	-1	23.26235355	-0.838622133	0.746949324	0.4	0.284634761	0.375757653	0	55	19	65	13	44	22	2.884816754	4.969465649	1.995475113	13	30	21	24	27	13	13	13	14	11	2.297709924	1.142180095	0.483394834	1	0.787234043	TRUE	FALSE	TRUE	FALSE	FALSE	FALSE	FALSE	FALSE	FALSE	FALSE	FALSE	FALSE	FALSE	FALSE
Adck2	chr6	39573834	39588769	-1	10.64138571	-0.379207007	0.999797534	0.444444444	0.44198895	NA	1	21	13	16	7	16	7	1.610687023	2.267605634	2.267605634	11	6	11	6	18	11	12	15	4	7	0.54954955	0.54954955	0.613259669	1.247933884	1.731707317	TRUE	FALSE	FALSE	FALSE	FALSE	FALSE	FALSE	FALSE	FALSE	FALSE	FALSE	FALSE	FALSE	FALSE
Adck3	chr1	180165237	180196020	1	6.793081024	0.917383043	0.999797534	0.277777778	0.11965812	NA	0	0	16	0	0	19	20	161	1	1.052356021	2	0	28	13	8	0	2	0	3	6	21	2.145038168	81	21	0.508196721	TRUE	FALSE	FALSE	TRUE	FALSE	FALSE	FALSE	FALSE	FALSE	FALSE	FALSE	FALSE	FALSE	FALSE
Adck4	chr7	27228606	27257949	-1	25.0437087	0.616244576	0.999797534	0.333333333	0.129496403	0.246705894	0	33	66	16	29	20	39	1.996978852	1.807453416	1.945273632	12	2	34	43	16	27	22	20	30	8	5.761904762	0.791183295	0.594095941	1.099502488	3.716049383	TRUE	FALSE	FALSE	FALSE	FALSE	FALSE	FALSE	FALSE	FALSE	FALSE	FALSE	FALSE	FALSE	FALSE
Adck5	chr15	76576358	76595812	-1	15.08309094	-0.824489735	0.999797534	0.375	0.477099237	0.390226515	0	35	31	14	7	33	8	1.128617363	1.985915493	4.086419753	15	35	19	8	4	11	8	13	6	15	2.324503311	0.42408377	2.707317073	1.617283951	2.475409836	TRUE	FALSE	FALSE	TRUE	FALSE	FALSE	FALSE	FALSE	FALSE	FALSE	FALSE	FALSE	FALSE	FALSE
Adcy10	chr1	165483855	165576778	-1	5.22631231	-0.555501889	0.999797534	0.5	0.52688172	NA	1	13	9	12	0	3	2	1.43956044	121	1.476190476	26	6	0	3	2	3	0	0	5	9	0.233716475	31	1.476190476	1	1.784313725	TRUE	FALSE	FALSE	FALSE	FALSE	FALSE	FALSE	FALSE	FALSE	FALSE	FALSE	FALSE	FALSE	FALSE
Adcy3	chr12	4132995	4213525	-1	19.602178	0.288314082	0.999797534	0.367816092	0.300998573	0.180180282	1	18	2	3	13	7	9	0.116022099	4.225806452	1.281690141	67	68	59	16	5	9	28	8	20	20	0.985315712	3.670807453	0.56043956	3.469135802	1	TRUE	FALSE	FALSE	FALSE	FALSE	FALSE	FALSE	FALSE	FALSE	FALSE	FALSE	FALSE	FALSE	FALSE
Adcy7	chr8	88272365	88329965	-1	7.630701235	0.696273897	0.999797534	0.111111111	0.064285714	NA	1	21	6	19	0	12	4	0.289099526	0.005235602	0.338842975	18	0	17	0	12	0	12	3	16	0	181	171	121	3.903225806	161	TRUE	FALSE	FALSE	TRUE	FALSE	FALSE	FALSE	FALSE	FALSE	FALSE	FALSE	FALSE	FALSE	FALSE
Adcy9	chr16	4284885	4437236	1	58.7904285	-0.010256118	0.999797534	0.323529412	0.396768402	0.041395552	1	82	29	48	22	50	18	2.821305842	2.176470588	2.767955801	340	129	126	38	32	28	73	35	49	15	0.379594237	0.302141158	0.875389408	0.480164159	0.307535642	TRUE	FALSE	TRUE	FALSE	FALSE	FALSE	FALSE	FALSE	TRUE	FALSE	FALSE	FALSE	FALSE	FALSE
Add1	chr5	34573713	34632305	-1	205.7274662	0.175628798	0.999797534	0.415929204	0.117832569	0.005233885	0	152	206	155	118	159	263	1.355029586	0.76144423	1.653676933	356	280	377	319	103	142	259	253	161	185	1.271331667	1.181761203	0.725545391	1.023706045	0.870340357	TRUE	FALSE	FALSE	FALSE	FALSE	FALSE	FALSE	FALSE	TRUE	FALSE	FALSE	FALSE	FALSE	FALSE
Adgra3	chr5	49959950	50058996	1	6.539948334	-1.953204698	0.465357467	0.1	0.181818182	NA	0	2	4	11	8	18	5	0.512195122	1.37037037	3.549019608	0	7	2	11	3	6	0	7	0	15	71	5.285714286	1.967741935	71	151	TRUE	FALSE	FALSE	TRUE	FALSE	FALSE	FALSE	FALSE	FALSE	FALSE	FALSE	FALSE	FALSE	FALSE
Adgre5	chr8	83723250	83741311	1	190.7851907	-0.412003137	0.999797534	0.517241379	0.522708505	0.077149262	0	152	81	123	87	164	116	1.875462392	1.413318025	1.413436693	109	190	320	341	271	226	213	248	185	284	1.74243813	1.065604499	0.834009591	1.16424214	1.534846029	TRUE	FALSE	FALSE	FALSE	FALSE	FALSE	FALSE	FALSE	TRUE	FALSE	FALSE	FALSE	FALSE	FALSE
Adgrg6	chr10	14402582	14545723	1	19.64026876	0.033531816	0.999797534	0.453333333	0.348534202	0.115838508	1	14	47	9	26	9	54	3.340425532	2.868131868	5.945054945	0	6	4	39	0	41	14	31	9	4	0.016393443	0.104859335	0.00243309	0.453376206	2.219512195	TRUE	FALSE	TRUE	FALSE	FALSE	FALSE	FALSE	FALSE	FALSE	FALSE	FALSE	FALSE	FALSE	FALSE
Adgrl1	chr8	83900097	83941954	-1	6.20953181	-0.748423882	0.999797534	0.444444444	0.421052632	NA	1	9	10	8	0	13	0	0.900990099	81	131	6	7	29	12	3	8	1	3	3	2	1.163934426	0.41580756	2.612903226	2.818181818	0.677419355	TRUE	FALSE	TRUE	FALSE	FALSE	FALSE	FALSE	FALSE	FALSE	FALSE	FALSE	FALSE	FALSE	FALSE
Adgrl2	chr3	148815585	148988730	1	51.95992446	5.431231728	0.009830198	0.06557377	0.047952048	1	0	25	94	43	133	0	27	3.749003984	3.088167053	271	537	0	89	0	23	0	9	0	21	0	5371	891	231	91	211	TRUE	FALSE	TRUE	TRUE	FALSE	FALSE	FALSE	FALSE	FALSE	TRUE	TRUE	TRUE	TRUE	FALSE
Adh1	chr3	138277644	138290691	-1	257.3073894	1.909516946	0.999797534	0	0	0.754096502	0	53	175	41	77	2	63	3.297551789	1.875912409	30.04761905	344	10	1829	0	496	706	39	0	735	0	34.06930693	18291	0.702591701	391	7351	TRUE	FALSE	TRUE	TRUE	FALSE	FALSE	FALSE	FALSE	FALSE	FALSE	FALSE	FALSE	FALSE	FALSE
Adh5	chr3	138437199	138455499	-1	345.8043366	0.174344478	0.999797534	0.426229508	0.01577774	0.001946367	1	355	278	294	216	341	431	0.783159673	0.734784087	1.263852243	439	292	620	354	500	493	459	299	251	209	1.503252311	1.751200226	1.014195903	1.534938148	1.200860832	TRUE	FALSE	FALSE	FALSE	FALSE	FALSE	FALSE	FALSE	TRUE	FALSE	FALSE	FALSE	FALSE	FALSE
Adi1	chr12	28675206	28682175	-1	787.3389266	-0.127433751	0.999797534	0.314285714	0.180803913	0.018594664	1	971	808	795	458	1087	664	1.201707709	1.735647239	1.636952266	319	201	1227	1074	1417	980	978	760	692	655	0.630209966	0.875315785	0.691623739	0.777118904	0.946539517	TRUE	FALSE	FALSE	FALSE	FALSE	FALSE	FALSE	FALSE	TRUE	FALSE	FALSE	FALSE	FALSE	FALSE
Adipor1	chr1	134415377	134433351	-1	133.0952998	0.117283487	0.999797534	0.130434783	0.210598447	0.014374995	1	53	117	91	78	178	121	2.20527307	0.857299671	0.679955081	151	139	138	143	254	209	186	98	132	101	1.086268871	0.965059399	1.215208034	1.897043833	1.306627102	TRUE	FALSE	FALSE	FALSE	FALSE	FALSE	FALSE	FALSE	TRUE	FALSE	FALSE	FALSE	FALSE	FALSE
Adipor2	chr6	119353149	119417483	1	182.1772867	-0.157584859	0.999797534	0.416666667	0.105426892	0.050362967	0	119	210	202	147	287	153	0.566872918	1.373895309	1.875244938	32	80	128	171	369	306	157	166	192	174	2.495327103	1.335675254	0.829314549	1.057288351	0.906298803	TRUE	FALSE	FALSE	FALSE	FALSE	FALSE	FALSE	FALSE	TRUE	FALSE	FALSE	FALSE	FALSE	FALSE
Adk	chr14	21052573	21448569	-1	158.0385862	-0.230660048	0.999797534	0.526086957	0.603142077	0.106593177	1	169	67	99	37	64	50	2.520119225	2.67115903	1.279441118	750	610	295	121	155	98	137	92	133	51	0.813358219	0.410369366	0.632495164	0.671772429	0.383921863	TRUE	FALSE	TRUE	FALSE	FALSE	FALSE	FALSE	FALSE	FALSE	FALSE	FALSE	FALSE	FALSE	FALSE
Adnp2	chr18	80126314	80151786	1	41.60600035	-0.505068346	0.999797534	0.327586207	0.588563459	0.167311916	1	39	17	30	22	40	9	2.286549708	1.36199095	4.406593407	33	81	91	103	26	28	82	37	49	30	2.450151057	1.131723381	1.076628352	0.451887942	0.613034623	TRUE	FALSE	FALSE	FALSE	FALSE	FALSE	FALSE	FALSE	FALSE	FALSE	FALSE	FALSE	FALSE	FALSE
Ado	chr10	67544510	67548955	1	12.37458921	1.726365506	0.090211107	0.055555556	0.012605042	NA	0	12	19	6	12	7	24	1.578512397	1.983606557	3.394366197	11	0	41	8	15	3	11	5	29	6	111	5.074074074	4.870967742	2.176470588	4.770491803	TRUE	FALSE	FALSE	TRUE	FALSE	FALSE	FALSE	FALSE	FALSE	FALSE	TRUE	FALSE	TRUE	TRUE
Adora2b	chr11	62248983	62266452	-1	1.414570722	3.661605616	0.999797534	0	0	NA	0	0	4	0	0	0	0	41	1	1	0	0	0	0	13	0	8	0	0	0	1	1	131	81	1	TRUE	FALSE	FALSE	FALSE	TRUE	FALSE	FALSE	FALSE	FALSE	FALSE	FALSE	FALSE	FALSE	FALSE
Adpgk	chr9	59291544	59316200	-1	20.00244006	-0.302729215	0.999797534	0.379310345	0.233236152	0.084388313	0	23	17	7	18	22	10	1.350877193	0.392265193	2.188118812	41	49	24	19	13	17	18	46	9	10	1.194647202	0.79253112	1.305343511	2.546961326	1.10989011	TRUE	FALSE	FALSE	FALSE	FALSE	FALSE	FALSE	FALSE	TRUE	FALSE	FALSE	FALSE	FALSE	FALSE
Adprh	chr16	38445398	38452689	1	3.563013134	2.912776143	0.683904265	0.125	0.06557377	NA	0	1	14	0	4	0	0	12.81818182	41	1	0	0	4	0	11	3	16	5	3	0	1	41	3.580645161	3.156862745	31	TRUE	FALSE	TRUE	TRUE	FALSE	FALSE	FALSE	FALSE	FALSE	FALSE	FALSE	FALSE	FALSE	FALSE
Adprhl2	chr4	126316350	126321703	1	6.477063389	0.10321915	0.999797534	0.5	0.318181818	NA	1	18	6	2	10	16	0	0.337016575	4.80952381	0.00621118	0	0	5	7	7	1	16	7	12	3	1	0.718309859	6.454545455	2.267605634	3.903225806	TRUE	FALSE	FALSE	FALSE	FALSE	FALSE	FALSE	FALSE	FALSE	FALSE	FALSE	FALSE	FALSE	FALSE
Adprm	chr11	67037879	67052631	1	9.621091587	-0.114441097	0.999797534	0.576923077	0.342281879	NA	1	0	3	10	7	13	21	0.032258065	1.422535211	0.620853081	10	14	8	11	16	7	2	4	3	20	1.396039604	1.37037037	0.440993789	1.952380952	6.483870968	TRUE	FALSE	FALSE	FALSE	FALSE	FALSE	FALSE	FALSE	FALSE	FALSE	FALSE	FALSE	FALSE	FALSE
Adrb3	chr8	27225775	27230807	1	2.286666492	-0.719441781	0.999797534	0.333333333	0.086956522	NA	1	10	1	0	0	0	0	9.181818182	1	1	8	0	12	7	3	1	2	0	0	2	0.012345679	0.58677686	0.35483871	0.047619048	21	TRUE	FALSE	FALSE	FALSE	FALSE	FALSE	FALSE	FALSE	FALSE	FALSE	FALSE	FALSE	FALSE	FALSE
Adrbk1	chr19	4285998	4306222	1	35.39660339	-0.309591596	0.999797534	0.25	0.49750416	0.029514606	1	67	40	50	29	58	33	1.673316708	1.721649485	1.755287009	29	30	50	31	33	23	27	54	32	15	1.034364261	0.620758483	0.697885196	1.996309963	0.470404984	TRUE	FALSE	FALSE	FALSE	FALSE	FALSE	FALSE	FALSE	TRUE	FALSE	FALSE	FALSE	FALSE	FALSE
Adsl	chr15	80948489	80970947	-1	171.5881144	0.201216396	0.999797534	0.346938776	0.068219634	0.017666751	1	351	142	193	63	290	131	0.404727998	0.326773692	0.451913133	130	38	372	107	399	122	293	111	210	53	3.414698163	3.474323063	3.268632269	2.638163816	3.956685499	TRUE	FALSE	FALSE	TRUE	FALSE	FALSE	FALSE	FALSE	TRUE	FALSE	FALSE	FALSE	FALSE	FALSE
Adss	chr1	177763175	177796695	1	89.62601045	0.206768283	0.999797534	0.254901961	0.045743329	0.015971866	1	100	54	90	80	81	56	0.54045954	0.889012209	0.691738594	255	157	170	90	121	61	91	36	83	49	1.623806493	1.887902331	1.981996727	2.523545706	1.692464358	TRUE	FALSE	FALSE	FALSE	FALSE	FALSE	FALSE	FALSE	TRUE	FALSE	FALSE	FALSE	FALSE	FALSE
Adssl1	chr12	112620046	112641355	-1	7.916846155	1.126088936	0.999797534	0.3125	0.085526316	NA	1	15	1	8	6	20	0	0.072847682	0.75308642	0.004975124	10	1	55	0	11	0	17	1	7	0	9.181818182	551	111	15.54545455	71	TRUE	FALSE	FALSE	TRUE	FALSE	FALSE	FALSE	FALSE	FALSE	FALSE	FALSE	FALSE	FALSE	FALSE
Adtrp	chr13	41763144	41847616	1	32.57543738	-0.906740979	0.859093372	0.413793103	0.466071429	0.448265647	0	80	40	15	12	14	24	1.997506234	1.247933884	0.585062241	50	67	29	51	3	61	14	68	12	20	1.339321357	1.756013746	19.70967742	4.829787234	1.661157025	TRUE	FALSE	FALSE	FALSE	FALSE	FALSE	FALSE	FALSE	FALSE	FALSE	FALSE	FALSE	FALSE	FALSE
Aebp1	chr11	5861865	5872248	-1	5.722775812	0.684071528	0.999797534	0.333333333	0.161290323	NA	1	7	5	0	6	0	5	0.718309859	61	51	0	4	1	17	14	3	9	11	8	3	0.024390244	0.064327485	4.548387097	0.81981982	2.612903226	TRUE	FALSE	TRUE	FALSE	FALSE	FALSE	FALSE	FALSE	FALSE	FALSE	FALSE	FALSE	FALSE	FALSE
Aebp2	chr6	140622453	140678472	-1	255.6694294	-0.021322426	0.999797534	0.384615385	0.280276046	0.002180002	1	589	390	220	245	270	101	1.510125609	0.898000816	2.671612265	496	453	251	245	258	176	267	157	260	114	0.913323927	0.976105137	0.682293685	0.588169225	0.438677432	TRUE	FALSE	FALSE	FALSE	FALSE	FALSE	FALSE	FALSE	TRUE	FALSE	FALSE	FALSE	FALSE	FALSE
Aen	chr7	78895926	78908833	-1	23.64100343	0.266364434	0.999797534	0.259259259	0.097222222	0.201925293	1	45	19	43	3	71	14	0.423503326	0.071925754	0.198312236	0	0	106	18	62	5	28	3	12	3	1	5.861878453	12.17647059	9.064516129	3.903225806	TRUE	FALSE	FALSE	TRUE	FALSE	FALSE	FALSE	FALSE	FALSE	FALSE	FALSE	FALSE	FALSE	FALSE
Aes	chr10	81559443	81566371	-1	6.534838831	-0.189477848	0.999797534	0.5	0.669642857	NA	1	25	8	10	17	8	5	3.098765432	0.590643275	1.588235294	8	4	5	3	2	1	3	9	2	2	0.50617284	0.607843137	0.523809524	2.935483871	1	TRUE	FALSE	FALSE	FALSE	FALSE	FALSE	FALSE	FALSE	FALSE	FALSE	FALSE	FALSE	FALSE	FALSE
Afap1	chr5	35893317	36003923	-1	3.071784441	1.566046982	0.999797534	0.3125	0.254901961	NA	1	2	7	0	3	0	9	3.380952381	31	91	13	2	0	2	0	11	0	0	2	0	6.238095238	0.047619048	0.009009009	1	21	TRUE	FALSE	TRUE	FALSE	FALSE	FALSE	FALSE	FALSE	FALSE	FALSE	FALSE	FALSE	FALSE	FALSE
Afap1l1	chr18	61730261	61786662	1	8.632918584	1.054478687	0.999797534	0.285714286	0.2	NA	0	0	14	0	10	14	15	141	101	1.070921986	0	2	40	7	16	19	0	4	3	1	0.047619048	5.647887324	0.842931937	0.024390244	2.818181818	TRUE	FALSE	TRUE	FALSE	FALSE	FALSE	FALSE	FALSE	FALSE	FALSE	FALSE	FALSE	FALSE	FALSE
Aff1	chr5	103692332	103855322	-1	237.7702497	-0.12858503	0.999797534	0.488431877	0.513344554	0.010976159	1	448	282	325	203	222	233	1.588443814	1.600689316	0.952809953	542	448	248	321	111	79	212	184	184	117	0.826600258	1.294236195	0.711971197	0.867986799	0.636067355	TRUE	FALSE	FALSE	FALSE	FALSE	FALSE	FALSE	FALSE	TRUE	FALSE	FALSE	FALSE	FALSE	FALSE
Aff4	chr11	53350481	53421830	-1	101.2308456	0.237183304	0.999797534	0.296296296	0.09621802	0.020863321	1	197	100	150	84	76	85	0.507864028	0.560293138	1.11826544	318	134	109	54	66	52	167	73	97	36	2.372110365	2.01663586	1.268714012	2.285909713	2.689750693	TRUE	FALSE	FALSE	FALSE	FALSE	FALSE	FALSE	FALSE	TRUE	FALSE	FALSE	FALSE	FALSE	FALSE
Afg3l1	chr8	123477861	123503916	-1	102.8841277	0.132737595	0.999797534	0.397435897	0.198295455	0.000808052	1	167	129	94	83	110	90	0.772591263	0.883103082	0.818346957	97	109	146	117	85	58	198	109	111	57	0.890009166	1.24765158	1.464716007	1.815765353	1.945709282	TRUE	FALSE	FALSE	FALSE	FALSE	FALSE	FALSE	FALSE	TRUE	FALSE	FALSE	FALSE	FALSE	FALSE
Afg3l2	chr18	67404759	67449136	1	170.5543805	0.084606196	0.999797534	0.470588235	0.539965096	0.002833978	1	349	316	176	215	135	205	0.905471212	1.221465077	1.518134715	131	145	176	220	113	93	198	137	107	149	0.903514817	0.800090868	1.214822771	1.444930708	0.718309859	TRUE	FALSE	FALSE	FALSE	FALSE	FALSE	FALSE	FALSE	TRUE	FALSE	FALSE	FALSE	FALSE	FALSE
Afmid	chr11	117825918	117839908	-1	162.4839603	0.016435682	0.999797534	0.352112676	0.209638554	0.033725143	1	61	158	69	68	59	117	2.587561375	0.98552822	1.981387479	228	293	354	537	52	104	61	190	141	236	0.778232685	0.659281326	0.500480307	0.321409784	0.597628124	TRUE	FALSE	FALSE	FALSE	FALSE	FALSE	FALSE	FALSE	TRUE	FALSE	FALSE	FALSE	FALSE	FALSE
Aftph	chr11	20685083	20741556	1	58.947928	-0.516604864	0.999797534	0.510869565	0.475609756	0.186785699	1	101	29	65	17	45	29	3.474226804	3.807017544	1.549828179	264	146	80	49	14	47	41	37	56	46	0.553199546	0.61298377	3.340425532	0.902676399	0.821746881	TRUE	FALSE	TRUE	FALSE	FALSE	FALSE	FALSE	FALSE	FALSE	FALSE	FALSE	FALSE	FALSE	FALSE
Agap1	chr1	89454810	89895282	-1	94.92676521	-0.013913921	0.999797534	0.438692098	0.401858939	0.01419678	1	122	97	101	70	110	82	1.257466529	1.442225392	1.341047503	275	201	166	107	89	23	65	104	40	38	0.731006907	0.644792294	0.259259259	1.599078341	0.950124688	TRUE	FALSE	FALSE	FALSE	FALSE	FALSE	FALSE	FALSE	TRUE	FALSE	FALSE	FALSE	FALSE	FALSE
Agap3	chr5	24451885	24502047	-1	13.07422874	-0.001090107	0.999797534	0.475	0.497737557	NA	1	33	5	17	10	3	27	6.490196078	1.693069307	0.114391144	10	31	8	5	8	3	30	13	9	9	3.079207921	0.62962963	0.382716049	0.435215947	1	TRUE	FALSE	FALSE	FALSE	FALSE	FALSE	FALSE	FALSE	FALSE	FALSE	FALSE	FALSE	FALSE	FALSE
Agbl5	chr5	30888491	30906666	-1	9.38840276	-0.307598847	0.999797534	0.5	0.475609756	NA	1	37	12	11	10	13	10	3.066115702	1.099009901	1.297029703	5	19	6	1	11	4	7	8	8	2	3.745098039	0.180327869	0.369369369	1.14084507	0.259259259	TRUE	FALSE	FALSE	FALSE	FALSE	FALSE	FALSE	FALSE	FALSE	FALSE	FALSE	FALSE	FALSE	FALSE
Agfg1	chr1	82839459	82901001	-1	89.55143787	-0.371892462	0.999797534	0.572463768	0.551511413	0.077149262	1	121	53	99	46	145	34	2.280602637	2.14967462	4.255131965	328	139	136	133	55	33	96	100	81	22	0.423956111	0.977957384	0.600725953	1.041623309	0.272503083	TRUE	FALSE	FALSE	FALSE	FALSE	FALSE	FALSE	FALSE	TRUE	FALSE	FALSE	FALSE	FALSE	FALSE
Agfg2	chr5	137650462	137684806	1	49.9424809	0.049503867	0.999797534	0.465116279	0.306277056	0.037675087	1	135	44	68	42	42	34	0.32642487	0.618208517	0.809976247	208	68	87	28	10	18	61	35	21	23	3.055800294	3.099644128	0.55801105	1.740740741	0.913419913	TRUE	FALSE	FALSE	FALSE	FALSE	FALSE	FALSE	FALSE	TRUE	FALSE	FALSE	FALSE	FALSE	FALSE
Aggf1	chr13	95350682	95375357	1	101.3745964	-0.003568618	0.999797534	0.53968254	0.341232227	0.011275626	1	159	194	74	118	148	89	0.819680577	0.627434378	1.662177329	19	98	140	79	79	92	146	109	59	85	5.136125654	0.564596717	1.164348925	0.746748802	1.439932318	TRUE	FALSE	FALSE	FALSE	FALSE	FALSE	FALSE	FALSE	TRUE	FALSE	FALSE	FALSE	FALSE	FALSE
Agl	chr3	116739998	116808166	1	25.54570413	-0.340646629	0.999797534	0.454545455	0.473913043	0.183664989	1	24	16	15	3	22	13	1.49689441	4.870967742	1.687022901	99	119	35	5	16	15	28	7	23	20	1.201816347	0.145299145	0.937888199	0.252669039	0.87012987	TRUE	FALSE	FALSE	FALSE	FALSE	FALSE	FALSE	FALSE	FALSE	FALSE	FALSE	FALSE	FALSE	FALSE
Agmat	chr4	141746674	141759263	-1	5.067428647	-0.025039783	0.999797534	0.142857143	0.273809524	NA	1	4	3	2	2	0	7	1.322580645	1	0.014084507	0	21	1	14	10	9	5	3	3	0	211	12.81818182	0.900990099	0.607843137	0.032258065	TRUE	FALSE	FALSE	FALSE	FALSE	FALSE	FALSE	FALSE	FALSE	FALSE	FALSE	FALSE	FALSE	FALSE
Ago1	chr4	126435011	126468709	1	12.72051301	0.0882956	0.999797534	0.428571429	0.511210762	NA	0	22	39	6	2	15	12	1.769230769	0.344262295	0.801324503	13	31	19	0	5	19	21	5	6	8	0.421221865	191	0.267015707	4.137254902	0.75308642	TRUE	FALSE	FALSE	FALSE	FALSE	FALSE	FALSE	FALSE	FALSE	FALSE	FALSE	FALSE	FALSE	FALSE
Ago2	chr15	73101624	73184947	1	216.0109909	-0.139176732	0.999797534	0.474509804	0.483507643	0.016391934	0	301	257	207	199	218	200	1.171139634	1.040180814	1.089955022	287	560	289	311	121	43	270	221	126	119	1.950888192	1.076098236	0.355904211	0.818585709	0.944488501	TRUE	FALSE	FALSE	FALSE	TRUE	FALSE	FALSE	FALSE	TRUE	FALSE	FALSE	FALSE	FALSE	FALSE
Ago3	chr4	126326988	126429674	1	52.84323464	0.101775124	0.999797534	0.447761194	0.396624473	0.022379108	1	112	91	52	35	82	36	0.812667261	0.673704415	0.439707674	123	78	89	14	43	41	79	25	21	27	1.576184379	6.319148936	1.0486618	3.151394422	0.778597786	TRUE	FALSE	FALSE	FALSE	FALSE	FALSE	FALSE	FALSE	TRUE	FALSE	FALSE	FALSE	FALSE	FALSE
Ago4	chr4	126489540	126533585	1	9.608043423	0.191987088	0.999797534	0.48	0.313253012	NA	1	8	13	15	12	19	3	1.617283951	0.801324503	0.162303665	48	0	4	11	0	0	3	5	13	12	481	0.369369369	1	0.607843137	1.082644628	TRUE	FALSE	FALSE	FALSE	FALSE	FALSE	FALSE	FALSE	FALSE	FALSE	FALSE	FALSE	FALSE	FALSE
Agpat1	chr17	34604302	34613449	-1	8.767748268	0.236410796	0.999797534	0.6	0.134146341	NA	1	36	9	26	6	4	4	0.252077562	0.233716475	1	22	0	18	5	10	0	11	7	6	0	221	3.549019608	101	1.563380282	61	TRUE	FALSE	FALSE	TRUE	FALSE	FALSE	FALSE	FALSE	FALSE	FALSE	FALSE	FALSE	FALSE	FALSE
Agpat2	chr2	26593056	26604417	1	334.5960428	0.087025645	0.999797534	0.282051282	0.021191813	0.003648344	0	296	368	268	237	277	304	1.243161094	0.884371503	1.097437748	190	235	614	406	505	508	392	360	257	304	0.808592088	1.512189116	0.99409565	1.088864204	0.845445577	TRUE	FALSE	FALSE	FALSE	FALSE	FALSE	FALSE	FALSE	TRUE	FALSE	FALSE	FALSE	FALSE	FALSE
Agpat3	chr10	78269173	78352484	1	6.272296	-0.166107085	0.999797534	0.285714286	0.363636364	NA	1	3	0	2	2	0	3	31	1	0.032258065	0	44	29	5	8	1	2	1	2	8	441	0.175257732	0.135802469	0.523809524	3.857142857	TRUE	FALSE	FALSE	FALSE	FALSE	FALSE	FALSE	FALSE	FALSE	FALSE	FALSE	FALSE	FALSE	FALSE
Agpat4	chr17	12118708	12219649	-1	122.9392315	-0.528918516	0.999797534	0.353448276	0.686432161	0.164475042	1	151	214	64	123	55	117	0.705744979	0.520714866	0.470538002	10	481	59	161	87	144	28	83	66	147	47.63366337	2.725888325	1.654420207	2.957295374	2.225416036	TRUE	FALSE	FALSE	TRUE	FALSE	FALSE	FALSE	FALSE	FALSE	FALSE	FALSE	FALSE	FALSE	FALSE
Agpat5	chr8	18846278	18884413	-1	33.2915596	0.019427367	0.999797534	0.431818182	0.601910828	0.108049725	1	46	30	3	9	23	24	0.652928416	2.935483871	1.043290043	187	133	27	56	13	14	25	25	9	4	1.405709992	0.483065954	0.929078014	1	2.219512195	TRUE	FALSE	FALSE	FALSE	FALSE	FALSE	FALSE	FALSE	FALSE	FALSE	FALSE	FALSE	FALSE	FALSE
Agpat9	chr5	100845709	100899102	-1	82.64085666	0.272324145	0.999797534	0.375	0.31075419	0.013652612	0	144	173	48	60	72	94	1.201249133	1.249480249	1.305131761	140	96	101	140	53	47	83	48	74	59	1.4578564	0.721627409	1.127388535	1.727650728	1.253807107	TRUE	FALSE	FALSE	FALSE	FALSE	FALSE	FALSE	FALSE	TRUE	FALSE	FALSE	FALSE	FALSE	FALSE
Agps	chr2	75832176	75931350	-1	53.6603325	-0.104889267	0.999797534	0.548076923	0.575	0.029284108	1	93	44	45	44	55	36	2.111111111	1.022675737	1.526315789	161	146	74	47	25	22	61	50	39	18	0.90689013	0.63562753	0.880478088	0.819967267	0.462915601	TRUE	FALSE	FALSE	FALSE	FALSE	FALSE	FALSE	FALSE	TRUE	FALSE	FALSE	FALSE	FALSE	FALSE
Agrn	chr4	156165289	156197519	1	54.02593655	0.06625128	0.999797534	0.259259259	0.239548023	0.012290735	1	53	78	19	41	34	69	1.470809793	2.151832461	2.026392962	40	40	98	107	27	40	45	83	23	88	1	0.915966387	0.675810474	0.542719615	0.262202043	TRUE	FALSE	FALSE	FALSE	FALSE	FALSE	FALSE	FALSE	TRUE	FALSE	FALSE	FALSE	FALSE	FALSE
Agrp	chr8	105566694	105579845	1	13.57780959	-0.824160069	0.999797534	0.4375	0.761702128	NA	1	27	11	15	2	17	2	2.441441441	7.19047619	8.142857143	4	10	25	24	12	15	31	15	15	10	2.463414634	0.960159363	1.247933884	0.485530547	0.668874172	TRUE	FALSE	TRUE	FALSE	FALSE	FALSE	FALSE	FALSE	FALSE	FALSE	FALSE	FALSE	FALSE	FALSE
Agtpbp1	chr13	59449533	59557366	1	36.03015111	0.006073482	0.999797534	0.447619048	0.311643836	0.099332399	1	70	124	8	66	16	32	1.770328103	8.160493827	1.99378882	12	80	8	0	15	8	21	56	17	51	0.151061174	81	1.864197531	0.376114082	0.334637965	TRUE	FALSE	FALSE	FALSE	FALSE	FALSE	FALSE	FALSE	TRUE	FALSE	FALSE	FALSE	FALSE	FALSE
Agtr1a	chr13	30336355	30382867	-1	2.536245476	3.147209568	0.999797534	0.083333333	0.046511628	NA	0	0	4	2	6	0	10	41	2.904761905	101	0	0	19	0	0	2	0	0	0	0	1	191	0.047619048	1	1	TRUE	FALSE	TRUE	FALSE	FALSE	FALSE	FALSE	FALSE	FALSE	FALSE	FALSE	FALSE	FALSE	FALSE
Agtrap	chr4	148077060	148088064	1	786.6263522	0.036208465	0.999797534	0.413793103	0.378355641	0.003478374	1	886	845	632	449	668	663	0.953729827	0.710488847	0.99251609	463	417	1329	1237	1328	1081	858	708	835	676	1.110285303	1.074367472	1.228471002	1.211834487	1.235172312	TRUE	FALSE	FALSE	FALSE	FALSE	FALSE	FALSE	FALSE	TRUE	FALSE	FALSE	FALSE	FALSE	FALSE
Ahctf1	chr1	179744893	179804015	1	69.00602185	0.022740972	0.999797534	0.392405063	0.36	0.000697447	1	101	85	62	45	51	42	0.841740851	0.726247987	0.823874755	127	124	100	73	59	42	110	74	60	45	1.024174053	1.369357045	1.403800475	1.48582996	1.332594235	TRUE	FALSE	FALSE	FALSE	FALSE	FALSE	FALSE	FALSE	TRUE	FALSE	FALSE	FALSE	FALSE	FALSE
Ahcy	chr2	155059309	155074497	1	49.61376735	0.164809874	0.999797534	0.363636364	0.062572422	0.028539981	1	75	56	44	16	86	18	0.747003995	0.365079365	0.210220674	35	15	86	48	91	22	129	39	81	22	2.324503311	1.79002079	4.122171946	3.301790281	3.669683258	TRUE	FALSE	FALSE	TRUE	FALSE	FALSE	FALSE	FALSE	TRUE	FALSE	FALSE	FALSE	FALSE	FALSE
Ahcyl1	chr3	107663119	107696548	1	5.404545311	-1.130245298	0.999797534	0.25	0.117647059	NA	1	7	0	6	0	15	0	71	61	151	24	7	8	5	5	0	16	2	7	0	0.294605809	0.62962963	0.019607843	0.130434783	0.014084507	TRUE	FALSE	TRUE	FALSE	FALSE	FALSE	FALSE	FALSE	FALSE	FALSE	FALSE	FALSE	FALSE	FALSE
Ahcyl2	chr6	29768378	29912310	-1	69.53510377	-0.119003219	0.999797534	0.521428571	0.511666667	0.023386043	1	152	73	83	75	70	82	2.080711354	1.106524634	0.853836784	173	122	49	30	31	55	51	76	45	33	0.705372617	0.613034623	1.77170418	1.489236791	0.733924612	TRUE	FALSE	FALSE	FALSE	FALSE	FALSE	FALSE	FALSE	TRUE	FALSE	FALSE	FALSE	FALSE	FALSE
Ahdc1	chr4	133011264	133078110	-1	33.27206867	0.208169793	0.999797534	0.52	0.324225865	0.134090813	1	70	121	33	56	22	30	1.727532097	1.694864048	1.36199095	2	10	5	31	47	32	15	44	21	10	0.207920792	0.163987138	1.46728972	0.342403628	2.089108911	TRUE	FALSE	FALSE	FALSE	FALSE	FALSE	FALSE	FALSE	FALSE	FALSE	FALSE	FALSE	FALSE	FALSE
Ahnak	chr19	8989120	9076935	-1	297.0489003	-0.085537748	0.999797534	0.565789474	0.591151491	0.000748024	1	667	489	375	230	225	237	1.363933756	1.6301608	0.949388444	371	268	338	281	324	330	243	167	268	250	0.72244678	0.831410825	1.018512805	0.687371452	0.932860873	TRUE	FALSE	FALSE	FALSE	FALSE	FALSE	FALSE	FALSE	TRUE	FALSE	FALSE	FALSE	FALSE	FALSE
Ahr	chr12	35497978	35534989	1	1.148841464	-2.099217951	0.999797534	0.166666667	0.260869565	NA	1	13	0	0	0	0	0	131	1	1	0	0	0	0	0	0	5	5	0	0	1	1	1	1	1	TRUE	FALSE	FALSE	FALSE	FALSE	FALSE	FALSE	FALSE	FALSE	FALSE	FALSE	FALSE	FALSE	FALSE
Ahsa1	chr12	87266483	87273998	-1	11.93246698	0.149456171	0.999797534	0.461538462	0.513636364	NA	1	43	19	10	13	22	2	0.443155452	1.297029703	0.095022624	43	5	20	6	5	5	4	3	12	8	8.450980392	3.295081967	1	1.322580645	1.49382716	TRUE	FALSE	FALSE	FALSE	FALSE	FALSE	FALSE	FALSE	FALSE	FALSE	FALSE	FALSE	FALSE	FALSE
Ahsa2	chr11	23487881	23498039	1	20.65746809	0.051495907	0.999797534	0.393939394	0.124341412	0.018440067	0	19	23	19	14	25	27	1.209424084	0.738219895	1.079681275	14	17	34	17	29	30	12	28	21	11	0.824561404	1.994152047	0.966777409	0.430604982	1.900900901	TRUE	FALSE	FALSE	FALSE	FALSE	FALSE	FALSE	FALSE	TRUE	FALSE	FALSE	FALSE	FALSE	FALSE
Ahsg	chr16	22892014	22899451	-1	2.3701233	2.016316668	0.999797534	0.2	0.475	NA	1	0	11	0	0	0	0	111	1	1	0	0	4	3	6	11	4	1	0	0	1	1.322580645	0.54954955	3.727272727	1	TRUE	FALSE	FALSE	FALSE	FALSE	FALSE	FALSE	FALSE	FALSE	FALSE	FALSE	FALSE	FALSE	FALSE
Aida	chr1	183297059	183324501	-1	7.831763091	-0.825462968	0.999797534	0.4	0.508379888	NA	1	2	2	20	3	15	0	1	6.483870968	151	17	17	8	8	22	4	13	0	4	2	1	1	0.185520362	0.007633588	0.512195122	TRUE	FALSE	TRUE	FALSE	FALSE	FALSE	FALSE	FALSE	FALSE	FALSE	FALSE	FALSE	FALSE	FALSE
Aifm2	chr10	61715262	61739260	-1	6.705093076	1.479855999	0.999797534	0.25	0.062893082	NA	0	0	24	16	9	8	6	241	0.565217391	0.75308642	5	0	6	0	0	2	20	2	11	2	51	61	0.047619048	9.571428571	5.285714286	TRUE	FALSE	FALSE	TRUE	FALSE	FALSE	FALSE	FALSE	FALSE	FALSE	FALSE	FALSE	FALSE	FALSE
Aifm3	chr16	17489623	17507485	-1	2.778177893	2.661094246	0.999797534	0.2	0.26	NA	0	0	22	0	2	0	0	221	21	1	0	0	7	8	2	4	5	0	0	0	1	0.87654321	0.512195122	51	1	TRUE	FALSE	TRUE	FALSE	FALSE	FALSE	FALSE	FALSE	FALSE	FALSE	FALSE	FALSE	FALSE	FALSE
Aig1	chr10	13647053	13869037	1	4.923055475	-3.852298577	0.688479454	0.117647059	0.12195122	NA	0	17	0	0	0	0	0	171	1	1	10	7	0	2	0	35	0	11	0	0	0.702970297	21	351	111	1	TRUE	FALSE	FALSE	TRUE	FALSE	FALSE	FALSE	FALSE	FALSE	FALSE	FALSE	FALSE	FALSE	FALSE
Aim1	chr10	43950306	44148927	1	68.20654382	-0.608934543	0.693429698	0.336538462	0.557040998	0.115448307	0	75	91	57	55	108	38	0.824368825	1.036297641	2.837270341	66	79	42	103	22	74	76	115	51	70	1.19667171	2.448931116	3.352941176	1.512483574	1.371819961	TRUE	FALSE	FALSE	FALSE	TRUE	FALSE	FALSE	FALSE	FALSE	FALSE	FALSE	FALSE	FALSE	FALSE
Aim1l	chr4	134060728	134092504	-1	93.11486895	0.046993254	0.999797534	0.482758621	0.116591928	0.010338535	1	172	115	92	70	92	49	0.668797211	0.761129207	0.533116178	33	73	137	112	113	51	125	68	176	83	0.452804378	1.223015165	2.213307241	1.837004405	2.119133574	TRUE	FALSE	FALSE	FALSE	FALSE	FALSE	FALSE	FALSE	TRUE	FALSE	FALSE	FALSE	FALSE	FALSE
Aimp1	chr3	132660497	132683879	1	112.7476489	0.086105024	0.999797534	0.631578947	0.352272727	0.000205002	0	111	134	111	124	117	122	1.207020702	1.117011701	1.042698548	92	108	127	102	134	117	127	151	86	85	0.851988899	1.244857982	1.145175064	0.841164792	1.011750881	TRUE	FALSE	FALSE	FALSE	FALSE	FALSE	FALSE	FALSE	TRUE	FALSE	FALSE	FALSE	FALSE	FALSE
Aimp2	chr5	143902703	143909839	1	156.8280948	-0.153206938	0.999797534	0.638888889	0.081530139	0.039049785	1	185	100	119	81	212	144	1.849150849	1.468557337	1.471894518	105	27	223	231	343	248	166	113	139	152	0.257849667	1.035858359	0.723112795	0.680915111	1.093457944	TRUE	FALSE	FALSE	FALSE	FALSE	FALSE	FALSE	FALSE	TRUE	FALSE	FALSE	FALSE	FALSE	FALSE
Aip	chr19	4113755	4127234	1	36.40491827	0.157658361	0.999797534	0.2	0.02350081	0.056679247	1	53	37	24	22	39	21	0.698681733	0.917012448	0.539641944	28	2	64	51	78	45	50	31	47	24	13.38095238	1.254403131	1.731707317	1.610932476	1.954356846	TRUE	FALSE	FALSE	FALSE	FALSE	FALSE	FALSE	FALSE	TRUE	FALSE	FALSE	FALSE	FALSE	FALSE
Airn	chr17	12741310	12859884	-1	74.61512481	4.272798411	8.61222e-13	0.085808581	0.042649728	1	0	10	185	6	256	3	88	18.32673267	41.98360656	28.41935484	135	21	66	30	85	3	195	1	133	1	6.402843602	2.196013289	27.4516129	177.3636364	121	TRUE	FALSE	TRUE	TRUE	TRUE	TRUE	FALSE	TRUE	FALSE	TRUE	TRUE	FALSE	FALSE	FALSE
Ajuba	chr14	54567468	54577661	1	15.34533987	0.638621361	0.999797534	0.285714286	0.06884058	0.299579013	0	17	51	9	4	17	11	2.988304094	0.450549451	0.649122807	17	5	47	19	17	6	16	29	10	1	3.352941176	2.465968586	2.803278689	0.553264605	9.181818182	TRUE	FALSE	FALSE	TRUE	FALSE	FALSE	FALSE	FALSE	FALSE	FALSE	FALSE	FALSE	FALSE	FALSE
Ak2	chr4	128993223	129011529	-1	175.8972072	0.005129598	0.999797534	0.3125	0.028021607	0.001089629	1	264	253	222	130	221	180	0.95834911	0.585772175	0.814563546	95	92	302	195	190	167	200	176	167	108	1.03257329	1.548436699	1.13764213	1.136286201	1.545790934	TRUE	FALSE	FALSE	FALSE	FALSE	FALSE	FALSE	FALSE	TRUE	FALSE	FALSE	FALSE	FALSE	FALSE
Ak3	chr19	28995378	29048091	1	37.2617188	-0.20077833	0.999797534	0.573863636	0.650793651	0.060023376	1	44	58	34	36	24	23	0.759036145	0.944598338	1.043290043	54	136	48	31	44	19	17	36	6	29	2.515711645	0.646569647	0.433106576	2.111111111	4.770491803	TRUE	FALSE	FALSE	FALSE	FALSE	FALSE	FALSE	FALSE	TRUE	FALSE	FALSE	FALSE	FALSE	FALSE
Ak4	chr4	101418846	101467771	-1	700.5242978	0.247130317	0.999797534	0.246835443	0.039891652	6.44e-05	1	991	641	594	512	893	656	0.646857028	0.861976098	0.73463218	1348	494	1385	811	634	442	1061	562	762	397	2.728395062	1.707680927	1.434290884	1.887742395	1.919163939	TRUE	FALSE	FALSE	FALSE	FALSE	FALSE	FALSE	FALSE	TRUE	FALSE	FALSE	FALSE	FALSE	FALSE
Ak6	chr13	100651342	100666415	-1	465.756304	-0.031256279	0.999797534	0.377358491	0.273263434	0.014118975	1	635	450	551	345	612	440	1.411019773	1.596928427	1.390820268	227	123	510	294	1000	658	565	571	398	290	0.542051959	0.576553617	0.658034197	1.01061759	0.728711379	TRUE	FALSE	FALSE	FALSE	FALSE	FALSE	FALSE	FALSE	TRUE	FALSE	FALSE	FALSE	FALSE	FALSE
Ak7	chr12	105703858	105782447	-1	439.3553696	0.015560842	0.999797534	0.355263158	0.06222635	0.014269135	1	381	109	807	107	329	92	0.286276568	0.132697311	0.279854148	565	265	861	250	1357	143	883	101	1078	209	2.131648435	3.443022791	9.483577918	8.734915925	5.155906265	TRUE	FALSE	FALSE	TRUE	FALSE	FALSE	FALSE	FALSE	TRUE	FALSE	FALSE	FALSE	FALSE	FALSE
Akain1	chr17	69437587	69489240	-1	6.210663191	3.999667193	0.19449479	0	0	NA	0	0	0	0	0	3	18	1	1	5.838709677	47	2	47	0	4	0	2	0	2	0	22.42857143	471	41	21	21	TRUE	FALSE	FALSE	TRUE	FALSE	FALSE	FALSE	FALSE	FALSE	FALSE	FALSE	FALSE	FALSE	FALSE
Akap10	chr11	61865202	61930306	1	62.79319375	0.514808399	0.986721612	0.25210084	0.252025203	0.069386318	1	92	80	39	51	79	60	0.86970684	1.306905371	0.759797724	200	48	73	63	59	53	105	28	56	25	4.16008316	1.158478605	1.11299435	3.740213523	2.235059761	TRUE	FALSE	FALSE	FALSE	FALSE	FALSE	FALSE	FALSE	TRUE	FALSE	FALSE	FALSE	FALSE	FALSE
Akap11	chr14	78492245	78536985	1	4.095132548	0.442731688	0.999797534	0.263157895	0.357142857	NA	1	0	0	0	0	0	0	1	1	1	12	20	2	0	12	5	6	0	11	2	0.60199005	21	2.37254902	61	5.285714286	TRUE	FALSE	FALSE	TRUE	FALSE	FALSE	FALSE	FALSE	FALSE	FALSE	FALSE	FALSE	FALSE	FALSE
Akap12	chr10	4266328	4359471	-1	410.9994864	0.488988548	0.405233765	0.277777778	0.084572364	0.015971866	1	708	498	307	255	377	331	0.703431719	0.830674048	0.878016441	919	210	945	428	440	216	732	351	440	174	4.374583532	2.207661761	2.036557149	2.085160923	2.527857553	TRUE	FALSE	FALSE	FALSE	FALSE	FALSE	FALSE	FALSE	TRUE	FALSE	FALSE	FALSE	FALSE	FALSE
Akap13	chr7	75455507	75754609	-1	64.57044211	-0.143517741	0.999797534	0.377952756	0.400722022	0.04731323	1	141	65	127	54	94	18	2.167434716	2.34935305	5.198895028	142	5	51	36	63	66	71	35	99	41	0.035890218	0.706457926	1.047543582	0.493670886	0.414732593	TRUE	FALSE	TRUE	FALSE	FALSE	FALSE	FALSE	FALSE	TRUE	FALSE	FALSE	FALSE	FALSE	FALSE
Akap5	chr12	76324400	76334517	-1	7.450938616	-0.605840988	0.999797534	0.6	0.147887324	NA	1	9	1	6	0	10	0	8.272727273	61	101	37	8	28	7	5	2	13	1	10	5	0.218328841	0.252669039	0.411764706	0.083969466	0.504950495	TRUE	FALSE	TRUE	FALSE	TRUE	FALSE	FALSE	FALSE	FALSE	FALSE	FALSE	FALSE	FALSE	FALSE
Akap7	chr10	25169089	25299210	1	46.76613506	0.074558947	0.999797534	0.388429752	0.396551724	0.10828502	1	32	21	23	15	34	36	0.657320872	0.653679654	1.058651026	269	168	80	68	3	15	35	20	27	24	1.600832838	1.176211454	0.205298013	1.746268657	1.124481328	TRUE	FALSE	FALSE	FALSE	FALSE	FALSE	FALSE	FALSE	FALSE	FALSE	FALSE	FALSE	FALSE	FALSE
Akap8	chr17	32303671	32321324	1	55.52325612	0.081145959	0.999797534	0.272727273	0.017932489	0.001491281	0	91	68	41	65	45	46	0.747530187	1.583941606	1.022172949	86	54	89	69	31	46	75	70	29	43	1.591497227	1.289435601	0.67462039	1.071326676	0.675174014	TRUE	FALSE	FALSE	FALSE	FALSE	FALSE	FALSE	FALSE	TRUE	FALSE	FALSE	FALSE	FALSE	FALSE
Akap9	chr5	3927826	4080204	-1	68.25268645	-0.731075172	0.939284633	0.409090909	0.347421809	0.274801164	1	137	29	76	48	81	11	4.711340206	1.582120582	7.306306306	203	84	53	95	61	72	65	32	52	84	0.414081733	1.790960452	1.180032733	0.493087558	1.614203455	TRUE	FALSE	TRUE	FALSE	FALSE	FALSE	FALSE	FALSE	FALSE	FALSE	FALSE	FALSE	FALSE	FALSE
Akip1	chr7	109703669	109712186	-1	128.5306521	0.150877699	0.999797534	0.307692308	0.005183789	0.009170657	0	111	129	72	99	137	105	1.162016202	1.374479889	0.766593727	78	79	226	151	162	144	212	161	124	132	0.987357775	1.496360026	1.124913255	1.316573557	0.939439818	TRUE	FALSE	FALSE	FALSE	FALSE	FALSE	FALSE	FALSE	TRUE	FALSE	FALSE	FALSE	FALSE	FALSE
Akirin1	chr4	123735194	123750299	1	19.8273307	0.447503434	0.999797534	0.5	0.148036254	0.180517079	1	38	25	27	21	7	14	0.658792651	0.778597786	1.985915493	16	0	23	14	42	18	27	18	28	13	161	1.638297872	2.325966851	1.497237569	2.145038168	TRUE	FALSE	FALSE	FALSE	FALSE	FALSE	FALSE	FALSE	FALSE	FALSE	FALSE	FALSE	FALSE	FALSE
Akirin2	chr4	34550614	34566965	-1	23.71779797	-0.14303926	0.999797534	0.7	0.639016897	0.054663851	1	54	20	16	12	28	40	2.691542289	1.330578512	0.70074813	17	7	25	17	24	22	44	32	9	29	0.415204678	0.6812749	0.917012448	0.727891156	3.197802198	TRUE	FALSE	FALSE	FALSE	FALSE	FALSE	FALSE	FALSE	TRUE	FALSE	FALSE	FALSE	FALSE	FALSE
Akna	chr4	63367122	63410758	1	8.793817971	0.70244766	0.999797534	0.28	0.277027027	NA	1	16	11	17	15	0	5	0.689440994	0.883040936	51	0	0	14	7	29	0	11	17	6	0	1	1.985915493	291	0.649122807	61	TRUE	FALSE	FALSE	FALSE	FALSE	FALSE	FALSE	FALSE	FALSE	FALSE	FALSE	FALSE	FALSE	FALSE
Akr1a1	chr4	116636509	116651674	1	270.7592027	-0.03004097	0.999797534	0.518518519	0.561977873	0.012820147	1	258	198	243	151	268	278	1.302877335	1.608868299	0.964041712	176	98	384	308	582	504	273	255	229	224	0.557069847	0.802134861	0.866002405	0.934090077	0.978175469	TRUE	FALSE	FALSE	FALSE	FALSE	FALSE	FALSE	FALSE	TRUE	FALSE	FALSE	FALSE	FALSE	FALSE
Akr1b10	chr6	34384206	34396956	-1	58.68808026	0.934124897	0.999797534	0	0	0.498799648	1	84	5	83	0	226	0	0.060642093	0.001203369	0.000442282	3	0	184	0	266	0	157	0	55	0	31	1841	2661	1571	551	TRUE	FALSE	FALSE	TRUE	FALSE	FALSE	FALSE	FALSE	FALSE	FALSE	FALSE	FALSE	FALSE	FALSE
Akr1b3	chr6	34303929	34317489	1	142.6530266	0.768932204	0.999797534	0.210526316	0.016796875	0.359319819	1	289	13	156	1	279	3	0.04531304	0.007046765	0.01110713	133	0	314	8	769	4	280	0	309	2	1331	38.77777778	187.5853659	2801	147.1904762	TRUE	FALSE	FALSE	TRUE	FALSE	FALSE	FALSE	FALSE	FALSE	FALSE	FALSE	FALSE	FALSE	FALSE
Akr1b8	chr6	34354163	34368454	-1	1379.198217	0.175877506	0.999797534	0.336363636	0.016807078	0.032626054	1	1536	537	1326	481	2901	911	0.349651715	0.362793153	0.31405329	1037	285	2537	942	4812	1110	2108	747	2007	344	3.637670993	2.693026218	4.3348347	2.821710614	5.832897414	TRUE	FALSE	FALSE	TRUE	FALSE	FALSE	FALSE	FALSE	TRUE	FALSE	FALSE	FALSE	FALSE	FALSE
Akr1c13	chr13	4191165	4205604	-1	1.837403745	0.976934174	0.999797534	0.166666667	0.076923077	NA	1	0	0	0	0	0	0	1	1	1	0	0	0	0	1	4	2	0	17	2	1	1	0.268292683	21	8.142857143	TRUE	FALSE	FALSE	FALSE	FALSE	FALSE	FALSE	FALSE	FALSE	FALSE	FALSE	FALSE	FALSE	FALSE
Akr1c21	chr13	4574074	4586543	-1	15.32618861	-4.929683236	0.006523149	0.142857143	0.007352941	1	0	80	2	89	1	72	0	38.14285714	81	721	0	0	0	0	3	15	0	10	0	0	1	1	4.870967742	101	1	TRUE	FALSE	TRUE	FALSE	FALSE	FALSE	FALSE	FALSE	FALSE	FALSE	TRUE	FALSE	TRUE	TRUE
Akr1cl	chr1	65013077	65032759	1	7.522200074	-3.077312994	0.511694945	0.285714286	0.165289256	NA	0	20	0	12	0	2	0	201	121	21	10	0	1	19	21	0	2	4	0	30	0.00990099	17.36363636	0.004739336	1.952380952	301	TRUE	FALSE	TRUE	FALSE	FALSE	FALSE	FALSE	FALSE	FALSE	FALSE	FALSE	FALSE	FALSE	FALSE
Akr1e1	chr13	4592489	4609164	1	26.09362339	-1.587622245	0.45251412	0	0	0.834929647	0	72	21	58	7	73	3	3.417061611	8.183098592	23.58064516	1	7	2	32	38	22	11	14	31	38	6.454545455	15.28571429	0.580052493	1.27027027	1.225080386	TRUE	FALSE	TRUE	FALSE	FALSE	FALSE	FALSE	FALSE	FALSE	FALSE	FALSE	FALSE	FALSE	FALSE
Akr7a5	chr4	139310700	139318786	-1	38.68769048	0.02372721	0.999797534	0.318181818	0.381097561	0.041147487	1	68	22	11	16	73	40	0.324522761	1.45045045	0.548563611	22	18	62	39	93	64	48	14	50	16	1.220994475	1.588235294	1.452418097	3.411347518	3.111801242	TRUE	FALSE	FALSE	FALSE	FALSE	FALSE	FALSE	FALSE	TRUE	FALSE	FALSE	FALSE	FALSE	FALSE
Akt1	chr12	112653820	112674796	1	64.71330694	0.313040517	0.999797534	0.333333333	0.096339114	0.081544737	0	43	88	64	80	82	77	2.044083527	1.249609984	0.93909866	35	10	59	70	125	93	55	54	57	46	3.475247525	0.843081312	1.343716434	1.018484288	1.238611714	TRUE	FALSE	FALSE	FALSE	FALSE	FALSE	FALSE	FALSE	TRUE	FALSE	FALSE	FALSE	FALSE	FALSE
Akt1s1	chr7	44849125	44855421	-1	11.80970022	0.140184372	0.999797534	0.5	0.294736842	NA	1	15	7	10	16	16	23	0.470198675	1.594059406	1.434782609	0	11	10	9	8	5	25	18	8	9	0.009009009	1.10989011	1.588235294	1.386740331	0.89010989	TRUE	FALSE	FALSE	FALSE	FALSE	FALSE	FALSE	FALSE	FALSE	FALSE	FALSE	FALSE	FALSE	FALSE
Akt2	chr7	27591556	27639453	-1	27.01931398	0.147757983	0.999797534	0.35	0.185897436	0.038431396	1	42	11	49	23	50	20	0.263657957	0.470468432	0.401197605	32	12	71	11	67	13	23	10	18	16	2.652892562	6.405405405	5.122137405	2.287128713	1.124223602	TRUE	FALSE	FALSE	TRUE	FALSE	FALSE	FALSE	FALSE	TRUE	FALSE	FALSE	FALSE	FALSE	FALSE
Akt3	chr1	177020075	177258411	1	51.10649575	-0.877161624	0.999797534	0.244755245	0.307151231	0.435485457	0	34	17	23	37	22	23	1.994152047	0.622641509	0.956709957	43	347	25	76	37	15	22	59	19	54	8.053364269	3.03187251	0.407008086	2.674208145	2.832460733	TRUE	FALSE	FALSE	TRUE	FALSE	FALSE	FALSE	FALSE	FALSE	FALSE	FALSE	FALSE	FALSE	FALSE
Aktip	chr8	91107638	91135494	1	68.27081956	0.035005573	0.999797534	0.308823529	0.253925699	0.011446741	1	130	83	50	38	70	63	0.638739431	0.760479042	0.900142653	96	100	68	31	87	122	94	26	78	30	0.96003996	2.189710611	0.713349713	3.605363985	2.594684385	TRUE	FALSE	FALSE	FALSE	FALSE	FALSE	FALSE	FALSE	TRUE	FALSE	FALSE	FALSE	FALSE	FALSE
Alad	chr4	62505983	62520063	1	353.6524657	0.227988578	0.999797534	0.452380952	0.020436681	0.034248385	0	257	445	277	394	448	510	1.731232983	1.422230242	1.138361973	63	198	525	444	436	414	413	369	262	270	0.318525997	1.182391353	1.053127264	1.119208886	0.97038134	TRUE	FALSE	FALSE	FALSE	FALSE	FALSE	FALSE	FALSE	TRUE	FALSE	FALSE	FALSE	FALSE	FALSE
Alas1	chr9	106233454	106247954	1	8.394230241	-0.376673697	0.999797534	0.3125	0.302816901	NA	0	15	6	5	8	4	9	2.475409836	0.62962963	0.450549451	8	15	19	11	4	15	5	11	0	7	1.864197531	0.581151832	3.682926829	2.176470588	71	TRUE	FALSE	FALSE	FALSE	FALSE	FALSE	FALSE	FALSE	FALSE	FALSE	FALSE	FALSE	FALSE	FALSE
Aldh16a1	chr7	45141839	45154538	1	76.74111469	-0.11267587	0.999797534	0.457142857	0.235407312	0.001681654	1	86	92	75	99	61	123	0.93485342	0.757820383	0.496344435	70	108	47	66	41	83	57	107	43	74	1.542082739	1.403397028	2.02189781	1.875656743	1.719257541	TRUE	FALSE	FALSE	FALSE	FALSE	FALSE	FALSE	FALSE	TRUE	FALSE	FALSE	FALSE	FALSE	FALSE
Aldh18a1	chr19	40550256	40588463	1	95.44253839	-0.1431642	0.999797534	0.465116279	0.59202454	0.072737965	1	209	114	154	109	220	118	1.83260298	1.412465628	1.863674852	197	80	39	10	61	115	58	66	63	17	0.406392694	0.25831202	1.883797054	1.137693632	0.270998415	TRUE	FALSE	FALSE	FALSE	FALSE	FALSE	FALSE	FALSE	TRUE	FALSE	FALSE	FALSE	FALSE	FALSE
Aldh1b1	chr4	45799021	45804608	-1	3.239872729	3.229756618	0.986721612	0.1	0.055555556	NA	0	5	0	0	11	0	0	0.019607843	111	1	0	0	12	0	0	0	13	1	12	0	1	121	1	11.90909091	121	TRUE	FALSE	FALSE	TRUE	FALSE	FALSE	FALSE	FALSE	FALSE	FALSE	FALSE	FALSE	FALSE	FALSE
Aldh1l1	chr6	90550792	90599171	-1	68.77724525	-0.290453201	0.999797534	0.373134328	0.086709887	0.158517211	1	40	2	43	4	56	25	19.0952381	10.51219512	2.235059761	112	46	328	148	93	29	95	29	142	42	0.411239964	0.451386772	0.312567132	0.305993691	0.296270232	TRUE	FALSE	TRUE	FALSE	FALSE	FALSE	FALSE	FALSE	FALSE	FALSE	FALSE	FALSE	FALSE	FALSE
Aldh1l2	chr10	83487446	83534151	1	11.99405329	0.036717867	0.999797534	0.714285714	0.700483092	NA	1	40	20	13	3	0	20	0.501246883	0.236641221	201	8	19	4	18	16	7	11	4	18	6	0.42408377	0.226519337	2.267605634	2.707317073	2.967213115	TRUE	FALSE	FALSE	FALSE	FALSE	FALSE	FALSE	FALSE	FALSE	FALSE	FALSE	FALSE	FALSE	FALSE
Aldh2	chr5	121566026	121593824	1	110.1598105	-0.219928721	0.999797534	0.6	0.462197581	0.070089249	1	129	90	100	26	79	82	1.432852386	3.835249042	0.963459196	258	83	310	406	101	85	67	48	64	56	0.321968229	1.309577556	0.841740851	0.716840537	0.875195008	TRUE	FALSE	FALSE	FALSE	FALSE	FALSE	FALSE	FALSE	TRUE	FALSE	FALSE	FALSE	FALSE	FALSE
Aldh3a2	chr11	61224485	61267523	1	10.38210447	0.373474553	0.999797534	0.451612903	0.352941176	NA	1	35	34	9	4	14	11	0.971509972	0.450549451	0.787234043	13	2	8	12	9	4	14	5	10	3	6.238095238	0.669421488	2.219512195	2.764705882	3.258064516	TRUE	FALSE	FALSE	TRUE	FALSE	FALSE	FALSE	FALSE	FALSE	FALSE	FALSE	FALSE	FALSE	FALSE
Aldh3b2	chr19	3972327	3981665	-1	52.23431638	0.000909711	0.999797534	0.538461538	0.755369928	0.121370144	1	72	48	29	58	66	72	0.667128988	1.996563574	1.090771558	0	0	53	93	87	111	56	12	33	48	1	0.570354458	0.783978398	4.636363636	0.688149688	TRUE	FALSE	FALSE	FALSE	FALSE	FALSE	FALSE	FALSE	FALSE	FALSE	FALSE	FALSE	FALSE	FALSE
Aldh4a1	chr4	139622870	139649691	-1	156.9499781	-0.307897681	0.999797534	0.487179487	0.353515625	0.030901917	1	230	213	145	115	81	225	1.079774754	1.260642919	0.360284318	125	70	172	360	102	166	78	177	72	229	0.560351719	2.092388146	1.626836435	2.267605634	3.177531207	TRUE	FALSE	FALSE	FALSE	FALSE	FALSE	FALSE	FALSE	TRUE	FALSE	FALSE	FALSE	FALSE	FALSE
Aldh6a1	chr12	84430716	84451024	1	64.11489494	-0.233979514	0.999797534	0.445652174	0.30872914	0.069562854	0	50	23	30	26	45	41	2.168831169	1.153256705	1.097323601	178	107	104	134	55	73	32	34	67	91	0.601347558	1.288184438	1.326678766	1.062305296	1.357675112	TRUE	FALSE	FALSE	FALSE	FALSE	FALSE	FALSE	FALSE	TRUE	FALSE	FALSE	FALSE	FALSE	FALSE
Aldh7a1	chr18	56524721	56572939	1	43.55996922	0.448200968	0.999797534	0.333333333	0.076487252	0.157696149	1	50	70	26	11	36	29	1.399201597	0.425287356	0.806094183	168	51	100	29	55	67	35	34	31	3	3.28962818	3.439862543	0.821162444	1.029325513	10.03225806	TRUE	FALSE	FALSE	TRUE	FALSE	FALSE	FALSE	FALSE	FALSE	FALSE	FALSE	FALSE	FALSE	FALSE
Aldh9a1	chr1	167349990	167368530	-1	223.8524441	0.022566043	0.999797534	0.394736842	0.383568952	3.74e-05	1	165	304	154	146	197	209	1.841913992	0.948085659	1.060882801	324	264	254	405	250	262	224	278	132	181	1.227186672	0.62725253	0.954215948	0.805825243	0.729431253	TRUE	FALSE	FALSE	FALSE	FALSE	FALSE	FALSE	FALSE	TRUE	FALSE	FALSE	FALSE	FALSE	FALSE
Aldoa	chr7	126795233	126809510	1	461.5208052	-0.167558445	0.999797534	0.214285714	0.233549083	0.092625432	1	354	363	246	217	413	470	0.97521344	1.133578996	0.878749202	19	63	740	871	780	905	423	702	350	500	3.303664921	1.177003108	1.160235867	1.659418577	1.428449015	TRUE	FALSE	FALSE	FALSE	FALSE	FALSE	FALSE	FALSE	TRUE	FALSE	FALSE	FALSE	FALSE	FALSE
Aldoc	chr11	78323072	78327781	-1	2.395958565	3.844819599	0.327545685	0	0	NA	0	0	13	0	0	0	6	131	1	61	5	1	14	1	4	1	0	0	0	0	4.636363636	12.81818182	3.727272727	1	1	TRUE	FALSE	TRUE	TRUE	FALSE	FALSE	FALSE	FALSE	FALSE	FALSE	FALSE	FALSE	FALSE	FALSE
Alg1	chr16	5233620	5244909	-1	19.5195649	-0.481975589	0.999797534	0.260869565	0.093582888	0.145559941	0	45	22	16	6	18	17	2.040723982	2.639344262	1.058479532	11	20	10	16	17	20	38	37	18	17	1.810810811	1.594059406	1.175438596	0.973753281	0.944751381	TRUE	FALSE	FALSE	FALSE	FALSE	FALSE	FALSE	FALSE	FALSE	FALSE	FALSE	FALSE	FALSE	FALSE
Alg10b	chr15	90224310	90230554	-1	14.11354489	-0.279277452	0.999797534	0.617647059	0.68442623	NA	1	6	0	14	0	16	15	61	141	1.066225166	45	26	10	15	17	13	20	24	23	0	0.578713969	1.495049505	0.766081871	1.199004975	0.004329004	TRUE	FALSE	TRUE	FALSE	FALSE	FALSE	FALSE	FALSE	FALSE	FALSE	FALSE	FALSE	FALSE	FALSE
Alg11	chr8	22060720	22071627	-1	51.93122546	0.516034587	0.999797534	0.254545455	0.208008899	0.098007275	0	48	47	16	53	51	56	0.979209979	3.298136646	1.097847358	113	104	88	51	54	34	75	49	39	21	1.086455331	1.72407045	1.586510264	1.529531568	1.853080569	TRUE	FALSE	FALSE	FALSE	FALSE	FALSE	FALSE	FALSE	TRUE	FALSE	FALSE	FALSE	FALSE	FALSE
Alg14	chr3	121291711	121363096	-1	127.5862439	-0.26009372	0.999797534	0.51	0.267048164	0.031457275	0	192	166	103	68	116	155	1.15653221	1.513950073	0.748549323	194	160	73	61	160	243	60	133	76	137	0.824832561	0.835841313	1.518425984	2.214642263	1.801576873	TRUE	FALSE	FALSE	FALSE	FALSE	FALSE	FALSE	FALSE	TRUE	FALSE	FALSE	FALSE	FALSE	FALSE
Alg2	chr4	47469832	47474370	1	4.142405887	1.116143753	0.999797534	0.25	0.070422535	NA	0	5	13	0	7	3	2	2.568627451	71	0.677419355	9	3	4	6	4	1	1	5	7	1	2.935483871	0.672131148	3.727272727	0.215686275	6.454545455	TRUE	FALSE	TRUE	TRUE	FALSE	FALSE	FALSE	FALSE	FALSE	FALSE	FALSE	FALSE	FALSE	FALSE
Alg3	chr16	20605457	20617181	1	60.0077561	0.026668251	0.999797534	0.464285714	0.432717678	0.013847521	1	80	74	44	61	69	49	0.925093633	1.385487528	0.710564399	14	75	82	58	101	50	77	100	41	27	0.187749667	1.413080895	2.017964072	0.77022977	1.516605166	TRUE	FALSE	FALSE	FALSE	FALSE	FALSE	FALSE	FALSE	TRUE	FALSE	FALSE	FALSE	FALSE	FALSE
Alg5	chr3	54735538	54749795	-1	173.7837961	-0.201810104	0.999797534	0.583333333	0.125827815	0.030952651	1	147	142	125	98	187	69	1.035186488	1.275229358	2.707670043	72	140	313	207	322	274	222	205	189	157	1.943134535	0.661450016	0.850977957	0.923457902	0.830777366	TRUE	FALSE	FALSE	FALSE	FALSE	FALSE	FALSE	FALSE	TRUE	FALSE	FALSE	FALSE	FALSE	FALSE
Alg6	chr4	99715598	99763460	-1	11.39678405	-0.798433796	0.999797534	0.357142857	0.405263158	NA	0	5	10	6	4	11	0	0.504950495	1.487804878	111	16	48	19	7	4	19	6	8	11	16	2.98757764	0.371727749	4.658536585	1.327868852	1.45045045	TRUE	FALSE	FALSE	FALSE	FALSE	FALSE	FALSE	FALSE	FALSE	FALSE	FALSE	FALSE	FALSE	FALSE
Alg8	chr7	97371593	97392159	-1	77.53905886	0.227839822	0.999797534	0.226415094	0.108389013	0.024033079	1	177	112	70	41	83	32	0.63297572	0.586305278	0.386281588	82	32	143	39	143	88	101	39	124	41	2.557632399	3.659846547	1.624290579	2.585677749	3.01946472	TRUE	FALSE	FALSE	TRUE	FALSE	FALSE	FALSE	FALSE	TRUE	FALSE	FALSE	FALSE	FALSE	FALSE
Alg9	chr9	50774880	50843639	-1	92.5785416	-0.334207039	0.999797534	0.416058394	0.52354049	0.068842354	1	138	58	102	56	131	72	2.376936317	1.819964349	1.818307906	215	255	61	64	60	31	103	54	121	72	1.185960019	1.049099836	0.517470882	0.524733269	0.595375723	TRUE	FALSE	FALSE	FALSE	FALSE	FALSE	FALSE	FALSE	TRUE	FALSE	FALSE	FALSE	FALSE	FALSE
Alkbh1	chr12	87428076	87443839	1	100.2122233	0.039846516	0.999797534	0.403846154	0.103554551	0.001274856	1	208	147	102	73	92	75	0.706871696	0.71596474	0.815418024	224	109	143	149	127	58	72	57	67	65	2.054078827	0.959758551	2.187607573	1.262697023	1.030721966	TRUE	FALSE	FALSE	FALSE	FALSE	FALSE	FALSE	FALSE	TRUE	FALSE	FALSE	FALSE	FALSE	FALSE
Alkbh2	chr5	114123925	114130544	1	18.37360027	0.183207304	0.999797534	0.142857143	0.164634146	0.071372421	1	9	19	44	6	28	8	2.098901099	0.138321995	0.288256228	39	9	48	19	12	9	48	6	21	3	4.296703297	2.518324607	1.32967033	7.885245902	6.806451613	TRUE	FALSE	FALSE	TRUE	FALSE	FALSE	FALSE	FALSE	TRUE	FALSE	FALSE	FALSE	FALSE	FALSE
Alkbh3	chr2	93980623	94010823	1	207.9243878	-0.551907465	0.861460195	0.443396226	0.242033988	0.083663505	0	158	132	193	108	219	128	1.19682059	1.786308973	1.710382514	173	228	357	403	184	321	149	291	193	195	1.317735413	1.128815458	1.744160782	1.952380952	1.010357328	TRUE	FALSE	FALSE	FALSE	FALSE	FALSE	FALSE	FALSE	TRUE	FALSE	FALSE	FALSE	FALSE	FALSE
Alkbh3os1	chr2	93980033	93983575	-1	82.97522913	-0.423508819	0.999797534	0.53125	0.251870779	0.052325406	0	55	89	67	42	96	48	0.618406285	1.593824228	1.997920998	56	119	141	148	74	126	59	126	77	56	2.122994652	1.049610206	1.701754386	2.133671743	0.727626459	TRUE	FALSE	FALSE	FALSE	FALSE	FALSE	FALSE	FALSE	TRUE	FALSE	FALSE	FALSE	FALSE	FALSE
Alkbh4	chr5	136136082	136141800	-1	53.76410074	0.226199193	0.999797534	0.1875	0.116666667	0.131479764	1	58	46	12	50	97	23	0.793459552	4.140495868	0.237899073	47	0	45	43	112	55	161	71	38	42	471	1.046403712	2.034482759	2.265822785	0.904988124	TRUE	FALSE	FALSE	FALSE	FALSE	FALSE	FALSE	FALSE	FALSE	FALSE	FALSE	FALSE	FALSE	FALSE
Alkbh5	chr11	60537682	60558512	-1	21.41261386	-0.218977673	0.999797534	0.6	0.722826087	0.047494767	0	24	26	17	11	18	18	0.923371648	1.540540541	1	23	40	34	44	17	7	20	43	17	9	1.735930736	1.293255132	0.415204678	2.144278607	0.532163743	TRUE	FALSE	FALSE	FALSE	FALSE	FALSE	FALSE	FALSE	TRUE	FALSE	FALSE	FALSE	FALSE	FALSE
Alkbh6	chr7	30308752	30314303	-1	66.56273675	-0.00197371	0.999797534	0.419354839	0.294483986	0.012304126	1	95	72	60	37	97	64	1.319001387	1.619946092	1.514820593	13	47	136	73	103	47	105	59	58	58	3.595419847	0.53710507	0.456838021	0.562321598	1	TRUE	FALSE	FALSE	FALSE	FALSE	FALSE	FALSE	FALSE	TRUE	FALSE	FALSE	FALSE	FALSE	FALSE
Alkbh7	chr17	56997338	56999340	-1	2.326699082	-0.396294389	0.999797534	0.333333333	0.255813953	NA	0	8	11	2	1	7	1	0.72972973	1.909090909	6.454545455	0	0	5	4	1	1	0	2	0	0	1	0.803921569	1	21	1	TRUE	FALSE	FALSE	FALSE	FALSE	FALSE	FALSE	FALSE	FALSE	FALSE	FALSE	FALSE	FALSE	FALSE
Alkbh8	chr9	3335230	3391154	-1	27.95752241	0.220485691	0.999797534	0.307692308	0.331360947	0.088273462	1	41	18	41	21	10	9	0.440389294	0.513381995	0.900990099	130	47	32	13	14	7	56	22	32	14	2.762208068	2.450381679	1.985915493	2.538461538	2.276595745	TRUE	FALSE	FALSE	TRUE	FALSE	FALSE	FALSE	FALSE	TRUE	FALSE	FALSE	FALSE	FALSE	FALSE
Allc	chr12	28553754	28582552	1	2.370307632	-1.017998647	0.999797534	0.25	0.108108108	NA	1	5	0	0	4	0	2	51	0.024390244	0.047619048	0	0	0	9	3	14	0	0	0	0	1	91	4.548387097	1	1	TRUE	FALSE	FALSE	FALSE	FALSE	FALSE	FALSE	FALSE	FALSE	FALSE	FALSE	FALSE	FALSE	FALSE
Alms1	chr6	85587498	85726611	-1	25.94906648	0.141224265	0.999797534	0.289473684	0.280665281	0.138292007	1	25	19	14	12	20	14	0.760956175	0.858156028	0.701492537	136	122	28	15	14	3	22	3	27	7	1.114660115	1.860927152	4.548387097	7.129032258	3.816901408	TRUE	FALSE	FALSE	TRUE	FALSE	FALSE	FALSE	FALSE	FALSE	FALSE	FALSE	FALSE	FALSE	FALSE
Alox12	chr11	70241454	70255381	1	29.66785699	-0.507214029	0.999797534	0.444444444	0.25	0.220011762	1	31	26	20	30	37	36	1.191570881	0.667774086	1.027700831	0	13	23	40	19	34	12	31	31	69	131	1.735930736	1.785340314	2.570247934	2.221864952	TRUE	FALSE	FALSE	FALSE	FALSE	FALSE	FALSE	FALSE	FALSE	FALSE	FALSE	FALSE	FALSE	FALSE
Alox15	chr11	70344146	70382635	1	10.57128056	-0.803754629	0.999797534	0.857142857	0.455813953	NA	1	91	2	11	0	35	0	43.38095238	111	351	21	0	23	0	17	0	7	0	8	0	0.004739336	0.004329004	0.005847953	0.014084507	0.012345679	TRUE	FALSE	TRUE	FALSE	FALSE	FALSE	FALSE	FALSE	FALSE	FALSE	FALSE	FALSE	FALSE	FALSE
Alox5ap	chr5	149265003	149288153	-1	2.986146348	1.121007474	0.999797534	0.666666667	0.259259259	NA	1	23	0	0	7	14	4	0.004329004	71	0.290780142	0	0	0	0	6	0	0	0	0	0	1	1	61	1	1	TRUE	FALSE	FALSE	FALSE	FALSE	FALSE	FALSE	FALSE	FALSE	FALSE	FALSE	FALSE	FALSE	FALSE
Alox8	chr11	69183884	69197843	1	5.070703596	1.813352724	0.999797534	0	0	NA	1	6	9	0	0	22	0	1.491803279	1	0.004524887	12	0	2	0	17	0	7	0	15	0	121	21	171	71	151	TRUE	FALSE	FALSE	TRUE	FALSE	FALSE	FALSE	FALSE	FALSE	FALSE	FALSE	FALSE	FALSE	FALSE
Aloxe3	chr11	69125524	69149115	-1	2.710500172	1.835610881	0.999797534	0.2	0.111111111	NA	0	2	2	0	0	0	2	1	1	21	0	0	5	0	27	0	2	0	0	5	1	51	271	21	0.019607843	TRUE	FALSE	FALSE	TRUE	FALSE	FALSE	FALSE	FALSE	FALSE	FALSE	FALSE	FALSE	FALSE	FALSE
Alpk3	chr7	81057469	81105612	-1	9.060465226	1.332245529	0.999797534	0.166666667	0.109195402	NA	0	11	22	12	5	5	6	1.990990991	0.421487603	1.196078431	19	6	52	9	4	0	19	1	3	0	3.131147541	5.725274725	41	17.36363636	31	TRUE	FALSE	FALSE	TRUE	FALSE	FALSE	FALSE	FALSE	FALSE	FALSE	FALSE	FALSE	FALSE	FALSE
Alpl	chr4	137741730	137796384	1	608.7354184	0.042771524	0.999797534	0.339506173	0.055314433	0.038906475	1	548	297	499	223	177	158	0.54205437	0.447004608	0.89271598	891	405	2737	1430	735	395	587	366	913	468	2.199703777	1.913922103	1.860541635	1.603660202	1.95065157	TRUE	FALSE	FALSE	FALSE	FALSE	FALSE	FALSE	FALSE	TRUE	FALSE	FALSE	FALSE	FALSE	FALSE
Alppl2	chr1	87086689	87095934	1	184.3016373	0.330642031	0.999797534	0.1	0.001238774	0.191833267	1	123	44	139	29	137	40	0.358245329	0.209202013	0.292487236	51	2	645	104	416	45	714	266	462	12	24.33333333	6.196926033	9.22616408	2.683577602	38.19008264	TRUE	FALSE	FALSE	TRUE	FALSE	FALSE	FALSE	FALSE	FALSE	FALSE	FALSE	FALSE	FALSE	FALSE
Als2	chr1	59162755	59237231	1	57.92058975	0.105719729	0.999797534	0.401785714	0.358317215	0.014375571	0	56	68	64	48	51	75	1.213903743	0.750390016	1.469667319	145	81	81	94	35	33	60	40	15	51	1.789149199	0.861849097	1.060422961	1.498753117	0.295499022	TRUE	FALSE	FALSE	FALSE	FALSE	FALSE	FALSE	FALSE	TRUE	FALSE	FALSE	FALSE	FALSE	FALSE
Alyref	chr11	120594503	120598365	1	31.21296357	0.318847687	0.999797534	0	0	0.137048695	1	48	21	58	39	48	37	0.438669439	0.672977625	0.771309771	17	0	34	20	57	24	36	24	41	10	171	1.696517413	2.369294606	1.497925311	4.069306931	TRUE	FALSE	FALSE	TRUE	FALSE	FALSE	FALSE	FALSE	FALSE	FALSE	FALSE	FALSE	FALSE	FALSE
Alyref2	chr1	171503477	171504750	-1	1.72657518	-0.029706719	0.999797534	0.333333333	0.59375	NA	1	0	0	0	0	0	0	1	1	1	5	0	0	15	0	0	10	2	0	0	0.019607843	151	1	0.207920792	1	TRUE	FALSE	FALSE	FALSE	FALSE	FALSE	FALSE	FALSE	FALSE	FALSE	FALSE	FALSE	FALSE	FALSE
Amacr	chr15	10981755	10996624	-1	13.18252512	0.069805938	0.999797534	0.352941176	0.071428571	NA	1	10	8	15	6	49	12	0.801980198	0.40397351	0.246435845	25	0	17	2	27	16	10	6	18	3	251	8.142857143	1.683229814	1.655737705	5.838709677	TRUE	FALSE	FALSE	TRUE	FALSE	FALSE	FALSE	FALSE	FALSE	FALSE	FALSE	FALSE	FALSE	FALSE
Ambra1	chr2	91730110	91918849	-1	96.28397775	-0.247651785	0.999797534	0.455555556	0.443280977	0.082376141	0	106	102	73	54	73	56	1.039177277	1.351201479	1.303030303	249	416	130	113	39	23	112	86	45	42	1.670413489	0.869331284	0.590792839	0.768064228	0.933481153	TRUE	FALSE	FALSE	FALSE	FALSE	FALSE	FALSE	FALSE	TRUE	FALSE	FALSE	FALSE	FALSE	FALSE
Amd1	chr10	40287457	40302188	1	21.36821487	0.785879027	0.999797534	0.342857143	0.128140704	0.385034581	1	36	56	30	7	30	20	1.55401662	0.235880399	0.667774086	68	14	45	16	17	0	36	12	9	2	4.829787234	2.801242236	171	2.983471074	4.333333333	TRUE	FALSE	FALSE	TRUE	FALSE	FALSE	FALSE	FALSE	FALSE	FALSE	FALSE	FALSE	FALSE	FALSE
Amdhd2	chr17	24155832	24163733	1	134.5638012	0.051414972	0.999797534	0.5	0.631625835	0.002098681	1	186	154	158	127	223	157	0.828049436	0.803921569	0.704168534	121	70	178	125	114	73	150	165	157	87	1.727532097	1.423661071	1.560875513	0.909145972	1.803673938	TRUE	FALSE	FALSE	FALSE	FALSE	FALSE	FALSE	FALSE	TRUE	FALSE	FALSE	FALSE	FALSE	FALSE
Amfr	chr8	93971587	94012640	1	30.77296985	0.280545413	0.999797534	0.214285714	0.182156134	0.088233844	1	17	20	23	16	20	18	1.175438596	0.696969697	0.900497512	109	46	33	42	62	41	27	26	32	6	2.36659436	0.786223278	1.510948905	1.038314176	5.262295082	TRUE	FALSE	FALSE	FALSE	FALSE	FALSE	FALSE	FALSE	TRUE	FALSE	FALSE	FALSE	FALSE	FALSE
Amhr2	chr15	102445006	102454640	-1	10.51730733	-0.216056312	0.999797534	0.571428571	0.111764706	NA	1	5	13	6	4	2	10	0.389312977	1.487804878	0.207920792	4	12	11	34	6	25	13	8	4	13	2.951219512	3.072072072	4.114754098	0.618320611	3.195121951	TRUE	FALSE	FALSE	TRUE	FALSE	FALSE	FALSE	FALSE	FALSE	FALSE	FALSE	FALSE	FALSE	FALSE
Amigo3	chr9	108053158	108055701	-1	1.650449127	-1.090642237	0.999797534	0.285714286	0.110091743	NA	1	5	0	0	0	0	0	51	1	1	0	0	16	0	0	0	0	5	3	2	1	0.00621118	1	51	0.677419355	TRUE	FALSE	FALSE	FALSE	FALSE	FALSE	FALSE	FALSE	FALSE	FALSE	FALSE	FALSE	FALSE	FALSE
Ammecr1l	chr18	31759474	31784083	-1	17.35667987	-0.082628919	0.999797534	0.481481481	0.52027027	0.088233844	1	26	26	7	14	25	21	1	0.503546099	1.18957346	12	59	23	26	10	7	2	5	27	6	4.884297521	1.12987013	0.702970297	2.428571429	0.225092251	TRUE	FALSE	FALSE	FALSE	FALSE	FALSE	FALSE	FALSE	TRUE	FALSE	FALSE	FALSE	FALSE	FALSE
Amn	chr12	111271095	111276426	-1	20.68983546	-0.713583958	0.999797534	0.444444444	0.128712871	0.333290834	1	70	3	16	0	30	0	22.61290323	161	301	76	9	76	4	45	6	39	9	15	6	0.119579501	0.053876478	0.135254989	0.232736573	0.40397351	TRUE	FALSE	TRUE	FALSE	FALSE	FALSE	FALSE	FALSE	FALSE	FALSE	FALSE	FALSE	FALSE	FALSE
Amn1	chr6	149157260	149188771	1	19.71083472	0.264040294	0.999797534	0.5	0.472303207	0.138624843	1	12	42	3	9	8	17	3.479338843	2.935483871	2.111111111	37	95	33	13	6	11	11	27	3	16	0.390115668	2.526717557	0.54954955	0.409594096	0.192546584	TRUE	FALSE	TRUE	FALSE	FALSE	FALSE	FALSE	FALSE	FALSE	FALSE	FALSE	FALSE	FALSE	FALSE
Amotl1	chr9	14541965	14662960	1	10.86898275	-0.870456064	0.999797534	0.435897436	0.455	NA	1	31	0	32	0	14	9	311	321	1.549450549	10	15	44	6	4	0	16	8	7	4	1.495049505	0.138321995	0.024390244	0.50310559	0.577464789	TRUE	FALSE	TRUE	FALSE	FALSE	FALSE	FALSE	FALSE	FALSE	FALSE	FALSE	FALSE	FALSE	FALSE
Amph	chr13	18948136	19154032	-1	18.32124543	-0.206520887	0.999797534	0.329268293	0.351123596	0.231103844	1	35	0	9	0	40	7	351	91	5.647887324	177	0	6	8	18	10	8	0	29	9	0.000564653	1.327868852	0.55801105	0.012345679	0.312714777	TRUE	FALSE	TRUE	FALSE	FALSE	FALSE	FALSE	FALSE	FALSE	FALSE	FALSE	FALSE	FALSE	FALSE
Amt	chr9	108296921	108302302	-1	40.97468954	0.226992418	0.999797534	0.157894737	0.014265335	0.021273161	1	28	46	35	17	51	26	1.640569395	0.487179487	0.510763209	73	21	92	34	57	32	55	48	51	35	3.464454976	2.700879765	1.778816199	1.145530146	1.455840456	TRUE	FALSE	FALSE	FALSE	FALSE	FALSE	FALSE	FALSE	TRUE	FALSE	FALSE	FALSE	FALSE	FALSE
Amz2	chr11	109425945	109438148	-1	60.08113798	-0.129043941	0.999797534	0.454545455	0.470705065	0.020691883	1	68	68	42	25	76	58	1	1.677290837	1.309810671	48	28	84	118	88	104	55	52	63	30	0.584199584	1.404280618	1.181611805	0.945553539	0.477020602	TRUE	FALSE	FALSE	FALSE	FALSE	FALSE	FALSE	FALSE	TRUE	FALSE	FALSE	FALSE	FALSE	FALSE
Anapc1	chr2	128610082	128687395	1	227.4451001	-0.028476073	0.999797534	0.347058824	0.275819265	0.001817272	1	328	270	197	115	252	148	1.214735283	1.712423979	1.702228224	622	396	313	200	148	133	334	271	192	109	0.636714355	0.639092942	0.898717083	0.811433702	0.567933368	TRUE	FALSE	FALSE	FALSE	FALSE	FALSE	FALSE	FALSE	TRUE	FALSE	FALSE	FALSE	FALSE	FALSE
Anapc10	chr8	79711747	79779630	-1	145.8296962	0.464233033	0.999797534	0.136363636	0.050037622	0.059586023	1	138	56	99	48	162	61	0.406227371	0.485368315	0.376927822	563	83	399	86	186	71	321	79	248	58	6.776173285	4.635307782	2.617440225	4.059418458	4.270223752	TRUE	FALSE	FALSE	TRUE	FALSE	FALSE	FALSE	FALSE	TRUE	FALSE	FALSE	FALSE	FALSE	FALSE
Anapc11	chr11	120598420	120608198	-1	29.21467239	-0.446630507	0.999797534	0.258064516	0.15917603	0.097817658	0	46	25	30	18	36	31	1.836653386	1.662983425	1.160771704	33	7	39	44	25	48	18	42	21	23	0.214501511	1.127877238	1.916334661	2.325966851	1.09478673	TRUE	FALSE	FALSE	FALSE	FALSE	FALSE	FALSE	FALSE	TRUE	FALSE	FALSE	FALSE	FALSE	FALSE
Anapc15	chr7	101881299	101901849	-1	28.66969948	-0.259741596	0.999797534	0.555555556	0.728855721	0.09300643	1	11	19	22	13	26	8	0.581151832	1.687022901	3.222222222	62	24	25	55	31	22	18	43	55	37	0.388083736	2.195219124	0.710610932	2.38121547	0.673321234	TRUE	FALSE	FALSE	FALSE	FALSE	FALSE	FALSE	FALSE	TRUE	FALSE	FALSE	FALSE	FALSE	FALSE
Anapc16	chr10	59987408	60003129	1	71.37865909	0.016405229	0.999797534	0.444444444	0.293207801	0.019719846	1	109	31	98	44	81	58	0.285059578	0.449541284	0.716399507	27	65	173	20	144	85	122	51	74	33	0.416282642	8.611940299	1.693301998	2.389432485	2.238670695	TRUE	FALSE	FALSE	FALSE	FALSE	FALSE	FALSE	FALSE	TRUE	FALSE	FALSE	FALSE	FALSE	FALSE
Anapc2	chr2	25272465	25285916	-1	35.45894547	-0.213021702	0.999797534	0.380952381	0.220168067	0.027601403	0	54	50	32	19	49	35	1.079840319	1.680628272	1.398860399	13	43	40	52	45	26	54	22	23	38	3.290076336	1.29925187	0.578713969	0.408502773	1.649350649	TRUE	FALSE	FALSE	FALSE	FALSE	FALSE	FALSE	FALSE	TRUE	FALSE	FALSE	FALSE	FALSE	FALSE
Anapc4	chr5	52834134	52866734	-1	31.86598162	-0.606759093	0.999797534	0.324324324	0.185046729	0.175804409	0	49	15	34	28	20	23	3.251655629	1.213523132	0.87012987	33	91	25	53	28	21	41	27	12	35	2.752265861	2.115537849	0.75088968	0.659367397	2.900826446	TRUE	FALSE	FALSE	FALSE	FALSE	FALSE	FALSE	FALSE	FALSE	FALSE	FALSE	FALSE	FALSE	FALSE
Anapc5	chr5	122787458	122821342	1	415.0206833	-0.132236443	0.999797534	0.371794872	0.278179794	0.002666444	1	896	312	695	275	864	368	2.87119513	2.526717557	2.347459929	323	223	639	306	513	249	718	290	362	153	0.690498298	0.47895478	0.485480413	0.403982732	0.422811378	TRUE	FALSE	TRUE	FALSE	FALSE	FALSE	FALSE	FALSE	TRUE	FALSE	FALSE	FALSE	FALSE	FALSE
Anapc7	chr5	122422443	122444912	-1	27.45831618	-0.306420424	0.999797534	0.344827586	0.198645598	0.099985233	0	42	22	37	43	40	29	1.904977376	0.860788863	1.378006873	18	14	7	36	9	15	43	40	23	25	0.779005525	5.084507042	1.659340659	0.930394432	1.086580087	TRUE	FALSE	FALSE	FALSE	FALSE	FALSE	FALSE	FALSE	TRUE	FALSE	FALSE	FALSE	FALSE	FALSE
Angel1	chr12	86700501	86734183	1	7.45847101	0.72649799	0.999797534	0.117647059	0.15625	NA	1	1	5	7	3	7	6	4.636363636	0.436619718	0.85915493	9	1	23	9	2	2	26	6	15	6	8.272727273	2.538461538	1	4.278688525	2.475409836	TRUE	FALSE	FALSE	TRUE	FALSE	FALSE	FALSE	FALSE	FALSE	FALSE	FALSE	FALSE	FALSE	FALSE
Angel2	chr1	190925107	190946962	-1	34.34940673	-0.357662301	0.999797534	0.421052632	0.527687296	0.073266725	1	66	15	30	21	43	15	4.377483444	1.426540284	2.854304636	61	77	89	29	51	30	34	17	20	16	1.261865794	0.326599327	0.589041096	0.501466276	0.800995025	TRUE	FALSE	TRUE	FALSE	FALSE	FALSE	FALSE	FALSE	TRUE	FALSE	FALSE	FALSE	FALSE	FALSE
Angpt2	chr8	18690262	18741562	1	105.777452	0.153676702	0.999797534	0.390306122	0.331182449	0.055181832	1	123	63	84	76	58	100	0.512591389	0.904875149	1.722891566	348	380	110	92	68	37	114	70	115	33	0.915811629	1.195439739	1.835579515	1.62767475	3.47734139	TRUE	FALSE	FALSE	FALSE	FALSE	FALSE	FALSE	FALSE	TRUE	FALSE	FALSE	FALSE	FALSE	FALSE
Angptl4	chr17	33774899	33781575	1	4.708118154	-0.094930503	0.999797534	0.5	0.720930233	NA	1	22	2	2	1	0	10	10.52380952	1.909090909	0.00990099	0	0	10	17	6	1	10	2	1	2	1	1.693069307	0.180327869	0.207920792	1.909090909	TRUE	FALSE	FALSE	FALSE	FALSE	FALSE	FALSE	FALSE	FALSE	FALSE	FALSE	FALSE	FALSE	FALSE
Angptl6	chr9	20873807	20879812	1	10.0773713	0.626448219	0.999797534	0.315789474	0.038356164	NA	1	20	30	0	2	5	22	1.497512438	21	4.333333333	0	6	2	9	5	5	24	28	12	0	0.016393443	0.230769231	1	0.857651246	121	TRUE	FALSE	TRUE	FALSE	FALSE	FALSE	FALSE	FALSE	FALSE	FALSE	FALSE	FALSE	FALSE	FALSE
Ank	chr15	27466676	27594909	-1	655.5784138	0.180657441	0.999797534	0.358642973	0.200734504	0.018860907	1	624	914	428	488	281	561	1.464669124	1.14015417	1.996086802	1255	1531	850	810	193	309	777	974	605	564	0.819737444	1.04937662	0.62471692	0.797762037	1.072682149	TRUE	FALSE	FALSE	FALSE	FALSE	FALSE	FALSE	FALSE	TRUE	FALSE	FALSE	FALSE	FALSE	FALSE
Ank2	chr3	126921606	127500347	1	46.97639659	-0.048342435	0.999797534	0.418604651	0.434285714	0.092761808	1	47	40	13	2	19	16	1.174563591	6.238095238	1.186335404	193	140	110	72	46	15	53	74	19	16	0.725530813	0.654859219	0.327548807	1.395480226	0.842931937	TRUE	FALSE	FALSE	FALSE	FALSE	FALSE	FALSE	FALSE	TRUE	FALSE	FALSE	FALSE	FALSE	FALSE
Ank3	chr10	69533579	70027436	-1	15.96742092	0.435208311	0.999797534	0.364705882	0.288753799	0.31616436	1	57	10	17	0	17	0	0.176882662	0.005847953	0.005847953	82	8	93	4	0	0	20	0	21	0	10.13580247	22.70731707	1	201	211	TRUE	FALSE	FALSE	TRUE	FALSE	FALSE	FALSE	FALSE	FALSE	FALSE	FALSE	FALSE	FALSE	FALSE
Ankhd1	chr18	36560602	36658908	-1	58.00892309	-0.090032858	0.999797534	0.439252336	0.479127135	0.02023366	1	117	72	70	29	72	40	1.624133148	2.408934708	1.798004988	190	114	87	36	25	31	72	40	38	21	0.600210416	0.414466131	1.239043825	0.556171983	0.553805774	TRUE	FALSE	FALSE	FALSE	FALSE	FALSE	FALSE	FALSE	TRUE	FALSE	FALSE	FALSE	FALSE	FALSE
Ankib1	chr5	3689998	3803124	1	82.56305138	0.196396061	0.999797534	0.440414508	0.383898869	0.103770114	0	52	91	38	45	44	44	1.748560461	1.183727034	1	372	329	112	90	23	23	76	99	28	37	1.130659374	1.244173141	1	0.767911201	0.757412399	TRUE	FALSE	FALSE	FALSE	FALSE	FALSE	FALSE	FALSE	FALSE	FALSE	FALSE	FALSE	FALSE	FALSE
Ankle1	chr8	71406001	71410547	-1	16.86989271	0.325397843	0.999797534	0.090909091	0.067340067	0.160186285	1	18	15	14	7	27	17	0.834254144	0.503546099	0.63099631	20	0	59	31	6	7	26	16	29	5	201	1.900321543	0.85915493	1.621118012	5.705882353	TRUE	FALSE	FALSE	FALSE	FALSE	FALSE	FALSE	FALSE	FALSE	FALSE	FALSE	FALSE	FALSE	FALSE
Ankle2	chr5	110231003	110256651	-1	66.69917834	0.126360527	0.999797534	0.375	0.374311927	0.00567448	0	59	113	79	78	61	46	1.913705584	0.987357775	0.754500818	55	58	63	62	62	40	92	87	63	72	0.948364888	1.01610306	1.548628429	1.057405281	0.87517337	TRUE	FALSE	FALSE	FALSE	FALSE	FALSE	FALSE	FALSE	TRUE	FALSE	FALSE	FALSE	FALSE	FALSE
Ankmy2	chr12	36157123	36197291	-1	58.88545894	1.553332526	0.46668861	0.25	0.021761658	0.82300367	0	20	89	44	79	1	111	4.432835821	1.793650794	101	39	0	131	100	71	32	65	65	104	14	391	1.30969031	2.214953271	1	7.382978723	TRUE	FALSE	TRUE	FALSE	FALSE	FALSE	FALSE	FALSE	FALSE	FALSE	FALSE	FALSE	FALSE	FALSE
Ankra2	chr13	98263075	98274754	-1	104.9035431	-0.015561589	0.999797534	0.47826087	0.157736303	0.000128322	1	60	183	24	163	50	90	0.328235937	0.147762109	0.556048835	59	236	48	186	52	132	42	165	46	125	3.994923858	3.869022869	2.535508637	3.921615202	2.713665944	TRUE	FALSE	FALSE	TRUE	FALSE	FALSE	FALSE	FALSE	TRUE	FALSE	FALSE	FALSE	FALSE	FALSE
Ankrd10	chr8	11611580	11635877	1	234.4431256	-0.162580132	0.999797534	0.506024096	0.509808917	0.010287029	1	255	337	158	203	163	167	0.756748739	0.778434269	0.976062238	558	416	146	254	166	396	134	237	90	245	0.745565311	1.739219713	2.384708007	1.76808352	2.720310766	TRUE	FALSE	FALSE	FALSE	FALSE	FALSE	FALSE	FALSE	TRUE	FALSE	FALSE	FALSE	FALSE	FALSE
Ankrd11	chr8	122883821	123042284	1	476.3875854	-0.065261005	0.999797534	0.498734177	0.541849683	0.000378016	1	875	769	487	431	430	360	1.13782343	1.129900255	1.194390447	939	795	413	523	405	323	372	340	356	378	0.846661697	1.266279351	0.797580844	0.914001612	1.061780399	TRUE	FALSE	FALSE	FALSE	FALSE	FALSE	FALSE	FALSE	TRUE	FALSE	FALSE	FALSE	FALSE	FALSE
Ankrd12	chr17	65965702	66077089	1	76.46595574	0.004342386	0.999797534	0.403508772	0.439164867	0.022120504	1	104	97	110	41	48	30	0.932756964	0.373297003	0.625779626	301	125	126	88	77	87	57	38	45	15	2.4068745	1.431328036	0.885189437	1.498687664	2.986754967	TRUE	FALSE	FALSE	FALSE	FALSE	FALSE	FALSE	FALSE	TRUE	FALSE	FALSE	FALSE	FALSE	FALSE
Ankrd13a	chr5	114774922	114805821	-1	86.51492428	0.116737806	0.999797534	0.383333333	0.177854671	0.005042659	0	108	114	116	116	107	114	1.055504163	1	1.065359477	95	62	107	105	58	91	106	59	46	41	1.531400966	1.019029496	0.637760703	1.795262267	1.121654501	TRUE	FALSE	FALSE	FALSE	FALSE	FALSE	FALSE	FALSE	TRUE	FALSE	FALSE	FALSE	FALSE	FALSE
Ankrd13b	chr11	77470484	77489678	1	1.702688443	-2.723875831	0.999797534	0.125	0.076923077	NA	0	0	0	14	1	0	0	1	12.81818182	1	0	0	0	0	1	6	2	2	0	0	1	1	5.545454545	1	1	TRUE	FALSE	FALSE	FALSE	FALSE	FALSE	FALSE	FALSE	FALSE	FALSE	FALSE	FALSE	FALSE	FALSE
Ankrd13c	chr3	157946778	158006837	-1	22.60312111	0.898843263	0.871997463	0.31372549	0.197994987	0.441735581	0	24	46	12	25	7	19	1.912863071	2.074380165	2.690140845	93	36	30	19	11	8	13	17	22	17	2.578947368	1.57591623	1.37037037	0.766081871	1.292397661	TRUE	FALSE	FALSE	FALSE	FALSE	FALSE	FALSE	FALSE	FALSE	FALSE	FALSE	FALSE	FALSE	FALSE
Ankrd16	chr2	11777752	11790327	-1	79.78998954	-0.037765636	0.999797534	0.315068493	0.313421829	0.023840122	1	30	114	82	49	45	58	0.263803681	1.67209776	0.776247849	209	75	76	199	21	96	84	116	44	58	0.359158297	2.61629435	4.55450237	1.380499405	1.317460317	TRUE	FALSE	FALSE	FALSE	FALSE	FALSE	FALSE	FALSE	TRUE	FALSE	FALSE	FALSE	FALSE	FALSE
Ankrd17	chr5	90227165	90366572	1	266.4385316	0.051862566	0.999797534	0.350746269	0.426536253	0.005233885	1	406	316	271	189	228	181	0.778379709	0.697528587	0.793950022	787	553	332	240	139	117	301	223	269	151	1.423069969	1.383173678	1.187873612	1.349619005	1.780939775	TRUE	FALSE	FALSE	FALSE	FALSE	FALSE	FALSE	FALSE	TRUE	FALSE	FALSE	FALSE	FALSE	FALSE
Ankrd23	chr1	36530192	36536556	1	4.154783728	0.573877952	0.999797534	0.416666667	0.260273973	NA	1	16	7	0	0	2	1	0.440993789	1	0.523809524	0	0	11	0	2	0	4	9	21	0	1	111	21	0.450549451	211	TRUE	FALSE	FALSE	TRUE	FALSE	FALSE	FALSE	FALSE	FALSE	FALSE	FALSE	FALSE	FALSE	FALSE
Ankrd24	chr10	81627685	81647612	-1	4.922886457	0.190270214	0.999797534	0.411764706	0.348837209	NA	1	9	7	0	0	1	7	0.78021978	1	6.454545455	0	3	6	11	13	8	0	5	6	5	0.032258065	0.54954955	1.617283951	0.019607843	1.196078431	TRUE	FALSE	FALSE	FALSE	FALSE	FALSE	FALSE	FALSE	FALSE	FALSE	FALSE	FALSE	FALSE	FALSE
Ankrd26	chr6	118501307	118562269	1	14.89319142	0.16048111	0.999797534	0.416666667	0.381322957	NA	1	51	2	39	24	16	0	0.04109589	0.616368286	0.00621118	11	18	9	2	15	2	35	0	30	3	0.613259669	4.333333333	7.19047619	351	9.709677419	TRUE	FALSE	FALSE	TRUE	FALSE	FALSE	FALSE	FALSE	FALSE	FALSE	FALSE	FALSE	FALSE	FALSE
Ankrd27	chr7	35586225	35639237	-1	69.20342957	-0.268489351	0.999797534	0.549450549	0.225423729	0.05408197	1	100	73	92	77	126	72	1.369357045	1.194552529	1.748959778	67	71	124	119	15	21	83	55	33	52	1.059612519	0.959709911	1.397350993	0.663056558	1.574018127	TRUE	FALSE	FALSE	FALSE	FALSE	FALSE	FALSE	FALSE	TRUE	FALSE	FALSE	FALSE	FALSE	FALSE
Ankrd28	chr14	31698767	31830415	1	72.28979514	-0.027797934	0.999797534	0.441176471	0.509601182	0.114651376	1	118	156	48	46	43	21	0.756566304	1.043383948	2.042654028	326	356	42	79	12	4	48	23	19	13	1.09199632	1.878859857	0.338842975	0.48024948	0.685863874	TRUE	FALSE	FALSE	FALSE	FALSE	FALSE	FALSE	FALSE	FALSE	FALSE	FALSE	FALSE	FALSE	FALSE
Ankrd29	chr18	12252356	12306509	1	7.520176186	-0.465718807	0.999797534	0.65	0.666666667	NA	1	0	14	3	0	4	0	0.007092199	31	41	3	12	9	47	6	2	2	5	7	12	3.903225806	5.175824176	0.344262295	2.428571429	1.704225352	TRUE	FALSE	TRUE	TRUE	FALSE	FALSE	FALSE	FALSE	FALSE	FALSE	FALSE	FALSE	FALSE	FALSE
Ankrd33b	chr15	31291478	31368095	1	55.32668577	2.596018859	0.075024342	0.113636364	0.049288061	0.990241408	0	43	82	79	61	66	92	1.90487239	0.772439949	1.393343419	95	0	20	0	202	10	29	4	130	0	951	201	20.00990099	7.097560976	1301	TRUE	FALSE	FALSE	TRUE	FALSE	FALSE	FALSE	FALSE	FALSE	FALSE	TRUE	FALSE	TRUE	TRUE
Ankrd35	chr3	96670130	96691034	-1	11.11447191	0.210862526	0.999797534	0.4	0.316939891	NA	0	4	3	8	12	9	9	0.756097561	1.49382716	1	22	10	23	17	4	11	10	12	16	13	2.188118812	1.350877193	0.369369369	0.834710744	1.229007634	TRUE	FALSE	FALSE	FALSE	FALSE	FALSE	FALSE	FALSE	FALSE	FALSE	FALSE	FALSE	FALSE	FALSE
Ankrd36	chr11	5569679	5689337	-1	36.75645266	-0.071787745	0.999797534	0.416666667	0.039334342	0.100823489	1	94	6	42	0	68	7	15.42622951	421	9.591549296	30	0	67	12	159	9	87	13	67	0	0.003322259	0.180327869	0.057196732	0.150401837	0.001490313	TRUE	FALSE	TRUE	FALSE	FALSE	FALSE	FALSE	FALSE	FALSE	FALSE	FALSE	FALSE	FALSE	FALSE
Ankrd37	chr8	45996901	46000823	1	8.379221314	0.285504479	0.999797534	0.5	0.235714286	NA	1	24	12	16	12	4	2	0.502074689	0.751552795	0.512195122	0	5	11	0	17	6	9	2	13	7	0.019607843	111	2.803278689	4.333333333	1.845070423	TRUE	FALSE	FALSE	TRUE	FALSE	FALSE	FALSE	FALSE	FALSE	FALSE	FALSE	FALSE	FALSE	FALSE
Ankrd39	chr1	36538170	36547440	1	16.436475	-0.339209797	0.999797534	0.48	0.176691729	0.142776663	0	14	5	18	15	22	17	2.764705882	1.198675497	1.292397661	14	2	25	12	13	37	20	31	12	9	0.14893617	0.482071713	2.832061069	1.547263682	0.752066116	TRUE	FALSE	FALSE	FALSE	FALSE	FALSE	FALSE	FALSE	FALSE	FALSE	FALSE	FALSE	FALSE	FALSE
Ankrd40	chr11	94328000	94341847	-1	29.38033405	0.081372835	0.999797534	0.551724138	0.294949495	0.014248088	0	30	47	33	30	28	24	1.564784053	0.909365559	0.857651246	62	13	30	45	28	33	29	23	11	29	4.740458015	0.667405765	0.848942598	1.25974026	0.381443299	TRUE	FALSE	FALSE	FALSE	FALSE	FALSE	FALSE	FALSE	TRUE	FALSE	FALSE	FALSE	FALSE	FALSE
Ankrd42	chr7	92584174	92637142	1	9.810551789	1.028536893	0.999797534	0.619047619	0.596590909	NA	1	0	7	0	3	0	0	71	31	1	30	61	19	28	2	4	5	5	3	9	0.492635025	0.679715302	0.512195122	1	0.340659341	TRUE	FALSE	TRUE	FALSE	FALSE	FALSE	FALSE	FALSE	FALSE	FALSE	FALSE	FALSE	FALSE	FALSE
Ankrd44	chr1	54645339	54926732	1	41.75697669	-1.824936963	0.516288154	0.310880829	0.256375839	0.873997384	0	32	0	19	4	41	6	321	4.658536585	6.737704918	101	217	61	115	1	20	33	40	34	21	2.147378833	1.883797054	18.27272727	1.211480363	0.618768328	TRUE	FALSE	TRUE	FALSE	FALSE	FALSE	FALSE	FALSE	FALSE	FALSE	FALSE	FALSE	FALSE	FALSE
Ankrd46	chr15	36477667	36496791	1	16.15511792	0.606321356	0.999797534	0.27027027	0.256410256	0.220531768	0	10	9	5	17	6	12	0.900990099	3.352941176	1.983606557	36	20	30	23	22	23	15	19	17	9	1.7960199	1.303030303	0.956709957	0.790575916	1.879120879	TRUE	FALSE	FALSE	FALSE	FALSE	FALSE	FALSE	FALSE	FALSE	FALSE	FALSE	FALSE	FALSE	FALSE
Ankrd49	chr9	14779781	14784601	1	98.20829545	0.223725261	0.999797534	0.296296296	0.245157385	0.008825509	1	99	139	47	114	63	58	1.403632694	2.422505308	0.920760697	204	154	81	163	69	115	95	82	88	81	1.324464633	0.497240956	0.600347524	1.158343484	1.086313194	TRUE	FALSE	FALSE	FALSE	FALSE	FALSE	FALSE	FALSE	TRUE	FALSE	FALSE	FALSE	FALSE	FALSE
Ankrd50	chr3	38449260	38484860	1	14.74747737	0.37805629	0.999797534	0.379310345	0.488188976	NA	0	11	19	33	24	10	17	1.720720721	0.728096677	1.693069307	59	12	8	5	9	8	11	26	2	0	4.884297521	1.588235294	1.12345679	0.425287356	21	TRUE	FALSE	FALSE	FALSE	FALSE	FALSE	FALSE	FALSE	FALSE	FALSE	FALSE	FALSE	FALSE	FALSE
Ankrd52	chr10	128377123	128394006	-1	5.491938431	-0.5755484	0.999797534	0.5	0.729166667	NA	1	3	19	0	2	4	0	0.162303665	0.047619048	41	0	56	0	5	0	0	0	0	7	0	561	51	1	1	0.014084507	TRUE	FALSE	FALSE	FALSE	FALSE	FALSE	FALSE	FALSE	FALSE	FALSE	FALSE	FALSE	FALSE	FALSE
Ankrd54	chr15	79053093	79062930	1	31.30349115	-0.388295786	0.999797534	0.473684211	0.230623819	0.111493313	0	75	23	17	19	42	45	3.251082251	0.895287958	0.933481153	10	36	24	41	49	37	35	51	16	9	3.574257426	1.705394191	0.755600815	1.455840456	0.565217391	TRUE	FALSE	FALSE	FALSE	FALSE	FALSE	FALSE	FALSE	FALSE	FALSE	FALSE	FALSE	FALSE	FALSE
Ankrd6	chr4	32804026	32950883	1	98.20081626	-0.896164053	0.917305818	0.272727273	0.447496947	0.441484124	0	125	56	65	70	38	40	2.229946524	0.928673324	0.950124688	49	384	66	291	17	28	72	135	101	101	7.822810591	4.403933434	1.643274854	1.873786408	1	TRUE	FALSE	FALSE	FALSE	FALSE	FALSE	FALSE	FALSE	FALSE	FALSE	FALSE	FALSE	FALSE	FALSE
Ankrd9	chr12	110975352	110979050	1	25.66852262	0.397428424	0.999797534	0.615384615	0.079710145	0.10782057	1	10	36	15	22	14	37	3.574257426	1.463576159	2.631205674	4	37	26	42	32	33	31	38	23	14	0.110512129	0.619952494	0.96978852	0.816272966	1.638297872	TRUE	FALSE	TRUE	FALSE	FALSE	FALSE	FALSE	FALSE	FALSE	FALSE	FALSE	FALSE	FALSE	FALSE
Anks1	chr17	27909305	28062779	-1	148.5860733	-0.0789312	0.999797534	0.512195122	0.57753797	0.00032769	1	205	206	142	120	106	155	0.995147986	1.183180683	0.68407479	197	294	184	124	75	153	135	174	126	106	1.492135972	0.674090168	2.03861518	1.288675056	0.841395718	TRUE	FALSE	FALSE	FALSE	FALSE	FALSE	FALSE	FALSE	TRUE	FALSE	FALSE	FALSE	FALSE	FALSE
Anks3	chr16	4941414	4964339	1	27.30575836	0.274780247	0.999797534	0.362068966	0.403726708	0.117236789	1	17	11	37	25	41	22	0.649122807	0.676549865	0.537712895	138	32	32	24	34	19	5	6	27	13	4.302180685	1.331950207	1.785340314	0.836065574	2.06870229	TRUE	FALSE	FALSE	FALSE	FALSE	FALSE	FALSE	FALSE	FALSE	FALSE	FALSE	FALSE	FALSE	FALSE
Ankzf1	chr1	75192159	75199387	-1	20.0290043	0.04487425	0.999797534	0.476190476	0.595890411	0.08438926	1	27	35	12	4	12	8	1.295202952	0.338842975	0.669421488	61	2	31	39	7	9	23	17	22	38	29.0952381	0.795396419	0.78021978	1.350877193	0.580052493	TRUE	FALSE	FALSE	FALSE	FALSE	FALSE	FALSE	FALSE	TRUE	FALSE	FALSE	FALSE	FALSE	FALSE
Anln	chr9	22331213	22389733	1	274.2923248	0.123623051	0.999797534	0.393333333	0.358958366	0.000111816	0	348	322	253	355	270	274	0.925308819	1.403002766	1.01480933	455	352	249	260	251	327	227	213	233	179	1.292530531	0.957708574	0.767655151	1.065696856	1.301507538	TRUE	FALSE	FALSE	FALSE	FALSE	FALSE	FALSE	FALSE	TRUE	FALSE	FALSE	FALSE	FALSE	FALSE
Ano10	chr9	122175873	122294448	1	17.85000231	0.271046197	0.999797534	0.428571429	0.435215947	0.177023036	1	6	40	3	7	6	4	6.573770492	2.290322581	0.672131148	46	45	20	22	17	27	0	29	3	26	1.022172949	0.909502262	0.63099631	0.003436426	0.118773946	TRUE	FALSE	FALSE	FALSE	FALSE	FALSE	FALSE	FALSE	FALSE	FALSE	FALSE	FALSE	FALSE	FALSE
Ano6	chr15	95790842	95975472	-1	349.5783914	-0.286022569	0.999797534	0.487179487	0.553840993	0.015414003	0	892	434	455	404	446	310	2.055056439	1.126206385	1.438568204	233	546	418	276	218	225	365	249	261	230	2.342771343	0.660368333	1.032095369	0.682278828	0.881271543	TRUE	FALSE	FALSE	FALSE	FALSE	FALSE	FALSE	FALSE	TRUE	FALSE	FALSE	FALSE	FALSE	FALSE
Ano9	chr7	141101211	141117806	1	4.702298851	0.741359888	0.999797534	0.5	0.3125	NA	1	5	15	0	0	1	15	2.960784314	1	13.72727273	0	4	15	4	1	6	0	14	0	0	0.024390244	3.682926829	0.180327869	0.007092199	1	TRUE	FALSE	TRUE	FALSE	FALSE	FALSE	FALSE	FALSE	FALSE	FALSE	FALSE	FALSE	FALSE	FALSE
Anp32a	chr9	62341342	62378804	-1	74.97258814	0.357769849	0.999797534	0.213114754	0.042424242	0.059742756	1	199	82	106	55	157	79	0.4123556	0.519321395	0.503500955	92	22	87	52	94	29	142	26	83	15	4.167420814	1.671785029	3.233676976	5.444444444	5.503311258	TRUE	FALSE	FALSE	TRUE	FALSE	FALSE	FALSE	FALSE	TRUE	FALSE	FALSE	FALSE	FALSE	FALSE
Anp32b	chr4	46451116	46472532	-1	294.7682547	0.108824561	0.999797534	0.479166667	0.063010967	0.012358052	0	683	701	291	337	346	357	1.026350461	1.158021299	1.031782722	207	163	268	264	216	146	349	354	160	173	1.269773145	1.015145778	1.479123888	0.985879695	0.924898902	TRUE	FALSE	FALSE	FALSE	FALSE	FALSE	FALSE	FALSE	TRUE	FALSE	FALSE	FALSE	FALSE	FALSE
Anp32e	chr3	95929244	95947387	-1	9.304477997	-0.158123915	0.999797534	0.285714286	0.380952381	NA	1	10	9	6	2	5	4	1.10989011	2.904761905	1.243902439	22	19	22	18	8	6	15	16	3	3	0.864253394	0.819004525	0.75308642	1.066225166	1	TRUE	FALSE	FALSE	FALSE	FALSE	FALSE	FALSE	FALSE	FALSE	FALSE	FALSE	FALSE	FALSE	FALSE
Anxa11	chr14	25842148	25886804	-1	26.95707852	0.724730629	0.999797534	0.23880597	0.204123711	0.372255964	0	26	33	33	12	1	30	1.268199234	0.365558912	27.36363636	53	83	47	19	15	4	98	5	23	3	0.63898917	2.465968586	3.682926829	19.23529412	7.451612903	TRUE	FALSE	FALSE	TRUE	FALSE	FALSE	FALSE	FALSE	FALSE	FALSE	FALSE	FALSE	FALSE	FALSE
Anxa2	chr9	69453682	69491792	-1	75.32195557	-0.185540706	0.999797534	0.571428571	0.052431611	0.0443671	1	221	33	97	54	115	24	6.679758308	1.794824399	4.77593361	104	9	140	43	143	84	69	22	116	42	0.087415946	0.307637402	0.587700908	0.319826339	0.362618432	TRUE	FALSE	TRUE	FALSE	FALSE	FALSE	FALSE	FALSE	TRUE	FALSE	FALSE	FALSE	FALSE	FALSE
Anxa3	chr5	96793384	96845968	-1	35.39309324	-0.120512119	0.999797534	0.294117647	0.082670906	0.127979617	1	29	3	20	0	16	19	9.387096774	201	0.842931937	52	27	135	53	136	39	36	26	16	22	0.520153551	0.393042191	0.287288758	0.72299169	1.372670807	TRUE	FALSE	TRUE	FALSE	FALSE	FALSE	FALSE	FALSE	FALSE	FALSE	FALSE	FALSE	FALSE	FALSE
Anxa4	chr6	86736839	86793593	1	34.25201196	-0.313743799	0.999797534	0.62962963	0.451140065	0.183830639	1	155	61	89	19	33	5	2.538461538	4.664921466	6.490196078	22	0	32	35	27	35	40	7	50	4	0.004524887	1.093457944	1.295202952	0.177057357	0.081836327	TRUE	FALSE	TRUE	FALSE	FALSE	FALSE	FALSE	FALSE	FALSE	FALSE	FALSE	FALSE	FALSE	FALSE
Anxa5	chr3	36448922	36475887	1	4.628695465	1.017876001	0.999797534	0.333333333	0.275	NA	0	3	4	2	3	11	13	1.322580645	1.476190476	1.18018018	0	6	17	0	8	4	9	0	0	0	0.016393443	171	1.975609756	91	1	TRUE	FALSE	FALSE	FALSE	FALSE	FALSE	FALSE	FALSE	FALSE	FALSE	FALSE	FALSE	FALSE	FALSE
Anxa6	chr11	54978961	55033473	1	363.0455041	-0.110419217	0.999797534	0.411167513	0.344048217	0.00903812	0	701	506	360	431	312	369	1.385299348	0.835305034	0.845570306	197	232	389	553	464	417	152	219	305	366	1.177574835	1.421485479	0.898728722	1.440499671	1.199934448	TRUE	FALSE	FALSE	FALSE	FALSE	FALSE	FALSE	FALSE	TRUE	FALSE	FALSE	FALSE	FALSE	FALSE
Anxa7	chr14	20455260	20480133	1	230.6174818	0.069424972	0.999797534	0.337078652	0.056912616	1.79e-05	1	296	191	242	131	291	192	0.645390071	0.541511772	0.659910684	295	173	467	278	372	180	335	169	213	146	1.704794916	1.67961165	2.066074403	1.981667652	1.458590007	TRUE	FALSE	FALSE	FALSE	FALSE	FALSE	FALSE	FALSE	TRUE	FALSE	FALSE	FALSE	FALSE	FALSE
Anxa8	chr14	34085978	34100571	-1	2.314677649	1.31906376	0.999797534	0.526315789	0.564971751	NA	1	30	4	0	0	0	6	0.136212625	1	61	0	0	5	0	3	0	0	0	0	0	1	51	31	1	1	TRUE	FALSE	FALSE	FALSE	FALSE	FALSE	FALSE	FALSE	FALSE	FALSE	FALSE	FALSE	FALSE	FALSE
Anxa9	chr3	95296092	95314891	1	64.57589382	0.67285499	0.999797534	0.245614035	0.205309735	0.260503295	0	50	78	27	60	33	29	1.558882236	2.217712177	0.879154079	184	79	169	118	27	23	68	23	91	71	2.327433628	1.431837426	1.173160173	2.948051948	1.281293952	TRUE	FALSE	FALSE	FALSE	FALSE	FALSE	FALSE	FALSE	FALSE	FALSE	FALSE	FALSE	FALSE	FALSE
Aoah	chr13	20794102	21036617	-1	11.64748491	-1.283463453	0.999797534	0.272727273	0.183962264	NA	0	74	8	17	3	15	6	9.148148148	5.516129032	2.475409836	14	0	1	17	23	7	0	13	6	8	0.007092199	15.54545455	0.307359307	131	1.327868852	TRUE	FALSE	TRUE	FALSE	FALSE	FALSE	FALSE	FALSE	FALSE	FALSE	FALSE	FALSE	FALSE	FALSE
Aoc2	chr11	101323635	101329699	-1	2.804015356	1.427018728	0.999797534	0.222222222	0.098039216	NA	0	5	22	0	0	0	0	4.333333333	1	1	0	0	11	0	0	0	3	4	2	4	1	111	1	0.756097561	0.512195122	TRUE	FALSE	FALSE	FALSE	FALSE	FALSE	FALSE	FALSE	FALSE	FALSE	FALSE	FALSE	FALSE	FALSE
Ap1ar	chr3	127807006	127837518	1	21.65509094	0.053764373	0.999797534	0.452830189	0.236111111	0.038563924	0	22	28	12	21	26	13	1.271493213	1.743801653	0.501915709	38	7	25	40	10	36	26	7	25	24	5.366197183	0.625935162	0.279778393	3.676056338	1.041493776	TRUE	FALSE	FALSE	FALSE	FALSE	FALSE	FALSE	FALSE	TRUE	FALSE	FALSE	FALSE	FALSE	FALSE
Ap1b1	chr11	4947520	5042794	-1	216.8485232	0.023224666	0.999797534	0.379310345	0.779661017	0.000398044	1	360	413	276	233	233	147	1.147181339	0.844259326	0.631059631	198	146	273	187	234	205	231	224	147	151	1.355920602	1.459647247	1.141394442	1.031236055	0.973527465	TRUE	FALSE	FALSE	FALSE	FALSE	FALSE	FALSE	FALSE	TRUE	FALSE	FALSE	FALSE	FALSE	FALSE
Ap1g1	chr8	109778582	109864210	-1	184.1369879	0.157754447	0.999797534	0.357541899	0.305182342	0.002525045	0	191	171	143	179	158	165	0.895342752	1.251572327	1.044275775	420	379	199	163	166	160	186	138	170	138	1.108150884	1.220723483	1.037476577	1.347574222	1.231716148	TRUE	FALSE	FALSE	FALSE	FALSE	FALSE	FALSE	FALSE	TRUE	FALSE	FALSE	FALSE	FALSE	FALSE
Ap1g2	chr14	55098834	55106975	1	2.2426511	0.079209177	0.999797534	0.444444444	0.5	NA	1	17	4	5	0	0	2	0.239766082	0.019607843	21	6	0	7	3	0	0	2	0	0	0	61	2.290322581	1	21	1	TRUE	FALSE	FALSE	FALSE	FALSE	FALSE	FALSE	FALSE	FALSE	FALSE	FALSE	FALSE	FALSE	FALSE
Ap1m1	chr8	72240051	72257385	-1	31.72545717	0.005483421	0.999797534	0.357142857	0.263157895	0.00447191	1	41	19	32	17	34	23	0.464720195	0.53271028	0.677419355	58	20	72	36	56	34	31	35	29	14	2.890547264	1.997229917	1.64516129	0.886039886	2.063829787	TRUE	FALSE	FALSE	FALSE	FALSE	FALSE	FALSE	FALSE	TRUE	FALSE	FALSE	FALSE	FALSE	FALSE
Ap1m2	chr9	21294614	21312349	1	72.45623004	0.099515026	0.999797534	0.321428571	0.034313725	0.072920213	1	150	49	61	55	96	84	0.327115256	0.901800327	0.875130073	13	5	137	71	169	107	70	71	69	17	2.568627451	1.928270042	1.578898226	0.985935302	4.040935673	TRUE	FALSE	FALSE	FALSE	FALSE	FALSE	FALSE	FALSE	TRUE	FALSE	FALSE	FALSE	FALSE	FALSE
Ap1s1	chr5	137034992	137046060	1	277.1883169	-0.088222332	0.999797534	0.548387097	0.344850352	0.031951059	1	352	260	303	163	323	276	1.353710111	1.858369099	1.170228178	79	52	343	402	589	395	295	193	270	249	0.658659924	1.171961527	0.670684094	0.654354456	0.922251018	TRUE	FALSE	FALSE	FALSE	FALSE	FALSE	FALSE	FALSE	TRUE	FALSE	FALSE	FALSE	FALSE	FALSE
Ap1s3	chr1	79606875	79672020	1	33.63102843	-0.18447379	0.999797534	0.511363636	0.445	0.088233844	0	51	55	40	24	22	20	0.927404719	1.663900415	1.099502488	101	113	15	47	31	18	32	10	6	15	1.118694362	3.119205298	0.581993569	0.314641745	2.475409836	TRUE	FALSE	FALSE	FALSE	FALSE	FALSE	FALSE	FALSE	TRUE	FALSE	FALSE	FALSE	FALSE	FALSE
Ap2a1	chr7	44900372	44929490	1	22.43502912	0.437079424	0.999797534	0.407407407	0.237132353	0.163498853	0	43	36	24	29	19	36	0.837587007	1.20746888	1.890052356	53	4	26	28	14	6	19	36	11	5	12.95121951	0.928825623	2.31147541	0.529085873	2.176470588	TRUE	FALSE	FALSE	FALSE	FALSE	FALSE	FALSE	FALSE	FALSE	FALSE	FALSE	FALSE	FALSE	FALSE
Ap2a2	chr7	141562179	141633011	-1	725.9525553	0.039164331	0.999797534	0.343283582	0.253843943	3.11e-10	1	1067	958	808	702	797	646	0.897853997	0.868828115	0.810563292	951	733	1047	879	667	528	692	635	674	518	1.297367344	1.191104539	1.263207726	1.089749646	1.301100174	TRUE	FALSE	FALSE	FALSE	FALSE	FALSE	FALSE	FALSE	TRUE	FALSE	FALSE	FALSE	FALSE	FALSE
Ap2b1	chr11	83298718	83405035	-1	210.5062786	-0.213518792	0.999797534	0.519379845	0.442073171	0.00745728	1	339	210	200	155	295	158	1.613993337	1.290135397	1.866540164	371	478	196	118	218	125	231	164	190	160	1.288331986	0.602243753	0.573590096	0.710082215	0.842188322	TRUE	FALSE	FALSE	FALSE	FALSE	FALSE	FALSE	FALSE	TRUE	FALSE	FALSE	FALSE	FALSE	FALSE
Ap2m1	chr16	20535479	20544909	-1	91.85865286	0.299132271	0.999797534	0.285714286	0.011285266	0.048800358	1	158	83	114	56	162	38	0.525616698	0.49167397	0.235040099	112	7	166	52	201	38	182	42	124	60	15.78873239	3.188099808	5.278215223	4.325415677	2.064891847	TRUE	FALSE	FALSE	TRUE	FALSE	FALSE	FALSE	FALSE	TRUE	FALSE	FALSE	FALSE	FALSE	FALSE
Ap2s1	chr7	16738406	16749294	-1	1415.580259	-0.197035526	0.999797534	0.411764706	0.904296134	0.040291651	1	2859	1411	2420	1027	2239	1234	2.026149812	2.35624574	1.814358642	511	206	1767	1062	2435	1675	1686	1063	1250	874	0.403247897	0.601041254	0.687897828	0.630508274	0.699224062	TRUE	FALSE	FALSE	FALSE	FALSE	FALSE	FALSE	FALSE	TRUE	FALSE	FALSE	FALSE	FALSE	FALSE
Ap3b1	chr13	94358579	94566316	-1	326.461037	0.009491203	0.999797534	0.323974082	0.259148866	0.010202338	1	674	241	376	180	257	180	0.357662068	0.478862005	0.70050564	1461	554	504	267	184	119	351	157	311	181	2.636888648	1.887308124	1.545759866	2.234882241	1.71783545	TRUE	FALSE	FALSE	FALSE	FALSE	FALSE	FALSE	FALSE	TRUE	FALSE	FALSE	FALSE	FALSE	FALSE
Ap3b2	chr7	81460398	81494037	1	7.945340289	-0.147502762	0.999797534	0.444444444	0.409395973	NA	1	0	7	9	0	1	1	0.014084507	91	1	79	16	0	8	0	16	0	4	2	6	0.203539823	81	161	41	2.904761905	TRUE	FALSE	FALSE	TRUE	FALSE	FALSE	FALSE	FALSE	FALSE	FALSE	FALSE	FALSE	FALSE	FALSE
Ap3d1	chr10	80706955	80742284	1	136.0673137	0.027789148	0.999797534	0.375	0.576651982	5.58e-06	1	181	185	151	174	135	141	1.022087245	1.152217075	1.044411547	159	135	169	165	101	113	128	148	86	99	1.177646188	1.024227741	0.893899204	0.864956111	0.868819374	TRUE	FALSE	FALSE	FALSE	FALSE	FALSE	FALSE	FALSE	TRUE	FALSE	FALSE	FALSE	FALSE	FALSE
Ap3m1	chr14	21033741	21052535	1	48.83257249	0.045545928	0.999797534	0.444444444	0.165289256	0.000782483	1	60	72	65	25	51	36	1.199667221	0.385560676	0.706457926	93	58	76	61	62	32	41	40	49	26	1.602409639	1.245499182	1.934579439	1.024937656	1.881226054	TRUE	FALSE	FALSE	FALSE	FALSE	FALSE	FALSE	FALSE	TRUE	FALSE	FALSE	FALSE	FALSE	FALSE
Ap3s1	chr18	46741875	46790826	-1	30.0817411	0.448421472	0.999797534	0.318681319	0.152057245	0.242859287	1	25	16	13	24	19	13	0.641434263	1.839694656	0.685863874	205	114	31	5	22	21	10	6	27	8	1.797546012	6.098039216	1.047393365	1.655737705	3.345679012	TRUE	FALSE	FALSE	FALSE	FALSE	FALSE	FALSE	FALSE	FALSE	FALSE	FALSE	FALSE	FALSE	FALSE
Ap3s2	chr7	79875324	79920640	1	119.6052559	-0.313031761	0.999797534	0.523255814	0.272290443	0.060999549	1	100	160	95	136	47	127	0.625234229	0.698750918	0.370574351	48	38	81	156	91	294	83	272	31	114	0.792099792	1.924784217	3.228320527	3.274368231	3.668810289	TRUE	FALSE	FALSE	TRUE	FALSE	FALSE	FALSE	FALSE	TRUE	FALSE	FALSE	FALSE	FALSE	FALSE
Ap4b1	chr3	103809516	103822025	-1	60.18869953	-0.311149892	0.999797534	0.322580645	0.134398496	0.101189936	1	129	50	89	32	125	14	2.576846307	2.775700935	8.872340426	130	1	65	71	50	23	134	44	66	41	0.008455035	1.092165899	0.461077844	0.32885906	0.621785174	TRUE	FALSE	TRUE	FALSE	FALSE	FALSE	FALSE	FALSE	FALSE	FALSE	FALSE	FALSE	FALSE	FALSE
Ap4e1	chr2	127008678	127069814	-1	24.46203091	0.062345593	0.999797534	0.378378378	0.319047619	0.059385927	1	17	22	13	5	18	20	1.292397661	0.389312977	1.110497238	44	80	25	14	17	12	47	39	36	11	0.550561798	1.780141844	1.41322314	1.204603581	3.252252252	TRUE	FALSE	FALSE	FALSE	FALSE	FALSE	FALSE	FALSE	TRUE	FALSE	FALSE	FALSE	FALSE	FALSE
Ap4m1	chr5	138172020	138180429	-1	67.04058276	0.265631896	0.999797534	0.125	0.009138059	0.007452483	0	78	83	52	53	49	64	1.064020487	1.019193858	1.305498982	68	102	98	56	87	34	108	78	59	60	0.666993144	1.748663102	2.554252199	1.384122919	0.983361065	TRUE	FALSE	FALSE	FALSE	FALSE	FALSE	FALSE	FALSE	TRUE	FALSE	FALSE	FALSE	FALSE	FALSE
Ap4s1	chr12	51690927	51738939	-1	68.89131319	-0.496064445	0.999797534	0.549295775	0.489635454	0.096372592	1	124	40	76	16	76	23	3.094763092	4.726708075	3.294372294	99	42	89	94	157	72	99	39	78	62	0.424823411	1.056116723	0.458943348	0.394550959	0.795134443	TRUE	FALSE	TRUE	FALSE	FALSE	FALSE	FALSE	FALSE	TRUE	FALSE	FALSE	FALSE	FALSE	FALSE
Ap5b1	chr19	5560249	5571262	-1	5.555093901	2.10846672	0.999797534	0.090909091	0.022988506	NA	0	0	13	0	2	2	10	131	21	4.80952381	0	0	7	0	34	9	0	0	0	10	1	71	3.747252747	1	0.00990099	TRUE	FALSE	TRUE	FALSE	FALSE	FALSE	FALSE	FALSE	FALSE	FALSE	FALSE	FALSE	FALSE	FALSE
Ap5m1	chr14	49066494	49094113	-1	30.90954069	0.052336562	0.999797534	0.375	0.317373461	0.016315927	1	42	28	30	32	20	20	0.667458432	1.066445183	1	52	10	29	46	52	38	22	37	31	25	5.158415842	0.631236443	1.367454068	0.595687332	1.239043825	TRUE	FALSE	FALSE	FALSE	FALSE	FALSE	FALSE	FALSE	TRUE	FALSE	FALSE	FALSE	FALSE	FALSE
Ap5s1	chr2	131210359	131213514	-1	85.05955398	0.034099692	0.999797534	0	0	0.048480171	1	62	64	38	130	51	110	1.032206119	3.414698163	2.154598826	30	6	112	243	58	125	23	137	63	88	4.93442623	0.461127108	0.464428457	0.168490153	0.716231555	TRUE	FALSE	FALSE	FALSE	FALSE	FALSE	FALSE	FALSE	TRUE	FALSE	FALSE	FALSE	FALSE	FALSE
Ap5z1	chr5	142463203	142478716	-1	55.53853957	0.107249964	0.999797534	0.386363636	0.215666328	0.014466023	1	63	62	46	30	34	33	0.984152139	0.652928416	0.970674487	134	79	141	94	37	26	66	50	39	49	1.695322377	1.49946865	1.421455939	1.319361277	0.796334012	TRUE	FALSE	FALSE	FALSE	FALSE	FALSE	FALSE	FALSE	TRUE	FALSE	FALSE	FALSE	FALSE	FALSE
Apaf1	chr10	90989310	91082743	1	142.785091	0.161132409	0.999797534	0.413461538	0.361319967	0.015709186	1	100	159	132	165	98	114	1.589410589	1.249810749	1.163098879	260	348	177	65	81	107	188	191	98	111	0.747199081	2.720430108	0.757236228	0.984301413	0.882988299	TRUE	FALSE	FALSE	FALSE	FALSE	FALSE	FALSE	FALSE	TRUE	FALSE	FALSE	FALSE	FALSE	FALSE
Apba3	chr10	81266964	81273247	-1	9.080971148	0.584063752	0.999797534	0.4	0.321917808	NA	0	2	5	17	16	7	9	2.428571429	0.941520468	1.281690141	4	3	17	1	0	0	21	9	17	14	1.322580645	15.54545455	1	2.318681319	1.212765957	TRUE	FALSE	FALSE	FALSE	FALSE	FALSE	FALSE	FALSE	FALSE	FALSE	FALSE	FALSE	FALSE	FALSE
Apbb1	chr7	105558464	105581924	1	34.63340395	0.286731084	0.999797534	0.142857143	0.007017544	0.069647628	1	36	41	43	43	60	33	1.138504155	1	0.550748752	13	13	40	37	58	14	57	20	33	29	1	1.080862534	4.120567376	2.84079602	1.137457045	TRUE	FALSE	FALSE	FALSE	FALSE	FALSE	FALSE	FALSE	TRUE	FALSE	FALSE	FALSE	FALSE	FALSE
Apbb1ip	chr2	22755988	22875653	-1	33.15925519	-2.363950006	0.999797534	0.096774194	0.061946903	0.805698317	0	19	0	0	8	5	0	191	0.012345679	51	7	283	35	91	0	0	0	89	0	28	39.87323944	2.595441595	1	891	281	TRUE	FALSE	TRUE	TRUE	FALSE	FALSE	FALSE	FALSE	FALSE	FALSE	FALSE	FALSE	FALSE	FALSE
Apbb2	chr5	66298724	66618817	1	85.87215869	-0.415196057	0.999797534	0.491582492	0.459902795	0.176566492	1	230	106	103	25	83	22	2.168708765	4.107569721	3.760180995	471	196	84	103	22	24	63	66	32	16	0.416259817	1.225921522	1.090497738	1.047543582	0.501557632	TRUE	FALSE	TRUE	FALSE	FALSE	FALSE	FALSE	FALSE	FALSE	FALSE	FALSE	FALSE	FALSE	FALSE
Apbb3	chr18	36671153	36679366	1	3.829632525	-0.326798435	0.999797534	0.266666667	0.211111111	NA	1	5	17	0	9	6	1	0.298245614	0.010989011	5.545454545	0	0	4	20	1	1	0	2	0	0	1	4.902439024	1	21	1	TRUE	FALSE	FALSE	FALSE	FALSE	FALSE	FALSE	FALSE	FALSE	FALSE	FALSE	FALSE	FALSE	FALSE
Apc	chr18	34220616	34322190	-1	146.4745232	0.380592578	0.999797534	0.338028169	0.221664275	0.089189127	0	327	328	163	159	106	128	1.003057169	0.975475169	1.207351555	399	272	157	71	70	58	176	91	78	41	1.466740169	2.209563994	1.206540448	1.933040615	1.900243309	TRUE	FALSE	FALSE	FALSE	FALSE	FALSE	FALSE	FALSE	TRUE	FALSE	FALSE	FALSE	FALSE	FALSE
Apcdd1	chr18	62922326	62953195	-1	43.96365033	0.843302842	0.999797534	0.191176471	0.07195122	0.441421878	1	108	0	97	11	70	5	0.000925069	0.114315139	0.07275321	126	0	166	0	44	8	73	0	112	0	1261	1661	5.444444444	731	1121	TRUE	FALSE	FALSE	TRUE	FALSE	FALSE	FALSE	FALSE	FALSE	FALSE	FALSE	FALSE	FALSE	FALSE
Apeh	chr9	108085413	108094554	1	86.97317082	0.171364277	0.999797534	0.263157895	0.009621993	0.002174717	1	132	122	63	58	61	145	0.924299773	0.920760697	2.374795417	68	128	114	106	98	66	74	80	70	70	0.531615925	1.075400566	1.484114977	0.925093633	1	TRUE	FALSE	FALSE	FALSE	FALSE	FALSE	FALSE	FALSE	TRUE	FALSE	FALSE	FALSE	FALSE	FALSE
Apela	chr8	65028416	65037336	1	5.553503434	0.540192406	0.999797534	0.3	0.261682243	NA	1	28	7	5	8	2	0	0.252669039	1.588235294	0.047619048	18	7	9	0	2	2	15	1	3	0	2.549295775	91	1	13.72727273	31	TRUE	FALSE	FALSE	TRUE	FALSE	FALSE	FALSE	FALSE	FALSE	FALSE	FALSE	FALSE	FALSE	FALSE
Aph1a	chr3	95893920	95898592	-1	3.393292238	0.47190845	0.999797534	0.25	0.543859649	NA	1	0	0	2	4	6	0	1	1.952380952	0.016393443	16	0	5	0	0	0	5	4	10	5	161	51	1	1.243902439	1.980392157	TRUE	FALSE	FALSE	FALSE	FALSE	FALSE	FALSE	FALSE	FALSE	FALSE	FALSE	FALSE	FALSE	FALSE
Aph1c	chr9	66814990	66834788	1	10.86526074	-0.269667831	0.999797534	0.533333333	0.279569892	NA	1	3	9	5	4	16	3	0.340659341	1.243902439	5.193548387	27	8	27	22	8	10	9	10	8	17	0.298892989	0.815498155	1.24691358	1.10989011	2.111111111	TRUE	FALSE	FALSE	FALSE	FALSE	FALSE	FALSE	FALSE	FALSE	FALSE	FALSE	FALSE	FALSE	FALSE
Api5	chr2	94411726	94438186	1	51.16503375	0.138611414	0.999797534	0.268292683	0.121577218	0.003124038	1	91	38	60	12	53	44	0.418221734	0.201331115	0.830508475	128	36	102	35	66	27	95	44	55	27	3.548476454	2.908831909	2.439114391	2.156462585	2.033210332	TRUE	FALSE	FALSE	TRUE	FALSE	FALSE	FALSE	FALSE	TRUE	FALSE	FALSE	FALSE	FALSE	FALSE
Apip	chr2	103073510	103092649	-1	61.08399918	0.225377837	0.999797534	0.428571429	0.016765286	0.050957377	0	73	62	67	29	30	81	0.849521204	0.433681073	2.694352159	20	24	102	91	105	68	79	75	73	35	0.834024896	1.120746432	1.543318649	1.053262317	2.082621083	TRUE	FALSE	FALSE	FALSE	FALSE	FALSE	FALSE	FALSE	TRUE	FALSE	FALSE	FALSE	FALSE	FALSE
Apitd1	chr4	149128348	149137600	1	158.6907542	-0.008226319	0.999797534	0.45	0.379818594	0.070035669	1	280	188	193	127	236	166	1.489101542	1.519276161	1.421432872	33	0	168	173	212	159	321	154	127	109	0.003021148	1.0297442	0.750117869	0.4799128	0.858379229	TRUE	FALSE	FALSE	FALSE	FALSE	FALSE	FALSE	FALSE	TRUE	FALSE	FALSE	FALSE	FALSE	FALSE
Aplf	chr6	87628424	87672203	1	26.99736453	0.994164222	0.999797534	0.2	0.074380165	0.523984871	1	77	34	3	27	39	15	0.44228275	8.741935484	0.386189258	20	2	55	11	66	26	78	3	27	1	9.571428571	4.963963964	2.53256705	25.19354839	24.63636364	TRUE	FALSE	FALSE	TRUE	FALSE	FALSE	FALSE	FALSE	FALSE	FALSE	FALSE	FALSE	FALSE	FALSE
Aplp2	chr9	31149556	31211862	1	308.5855047	0.276970388	0.999797534	0.212389381	0.060267857	0.00375	1	418	393	211	263	279	210	0.940205692	1.246328754	0.752776783	534	254	802	454	272	212	292	264	296	222	2.101928375	1.766351024	1.282885431	1.106020447	1.333183251	TRUE	FALSE	FALSE	FALSE	FALSE	FALSE	FALSE	FALSE	TRUE	FALSE	FALSE	FALSE	FALSE	FALSE
Apmap	chr2	150583080	150608558	1	9.106423603	-0.34343961	0.999797534	0.272727273	0.39869281	NA	0	28	1	8	9	3	9	25.54545455	0.89010989	0.340659341	5	8	10	15	16	13	4	7	12	5	1.588235294	1.495049505	0.813664596	1.731707317	0.421487603	TRUE	FALSE	FALSE	FALSE	FALSE	FALSE	FALSE	FALSE	FALSE	FALSE	FALSE	FALSE	FALSE	FALSE
Apoa1	chr9	46228629	46230469	-1	50.35827053	-0.349355836	0.999797534	0.166666667	0.340425532	0.108402305	1	66	36	48	10	153	40	1.831024931	4.762376238	3.817955112	23	23	161	80	46	15	96	36	35	25	1	0.497206704	0.327548807	0.375650364	0.715099715	TRUE	FALSE	TRUE	FALSE	FALSE	FALSE	FALSE	FALSE	FALSE	FALSE	FALSE	FALSE	FALSE	FALSE
Apoa1bp	chr3	88056522	88058542	1	236.840205	-0.466472684	0.999797534	0.32	0.066003143	0.143631914	0	361	228	285	195	303	245	1.583077598	1.461301896	1.236638107	59	31	191	431	303	367	114	242	237	226	0.526226734	2.25588697	1.211151435	2.121822962	0.953606073	TRUE	FALSE	FALSE	FALSE	FALSE	FALSE	FALSE	FALSE	FALSE	FALSE	FALSE	FALSE	FALSE	FALSE
Apobec1	chr6	122577791	122603027	1	5.689931236	0.204141929	0.999797534	0.45	0.422222222	NA	1	1	23	0	13	0	8	21	131	81	0	0	0	24	0	2	0	17	0	2	1	0.004149378	0.047619048	0.005847953	0.047619048	TRUE	FALSE	TRUE	FALSE	FALSE	FALSE	FALSE	FALSE	FALSE	FALSE	FALSE	FALSE	FALSE	FALSE
Apobec2	chr17	48419230	48432728	1	3.00979243	-1.136600475	0.999797534	0.363636364	0.345454545	NA	0	23	0	0	0	0	5	231	1	0.019607843	0	0	4	0	0	13	8	2	0	0	1	0.024390244	131	0.259259259	1	TRUE	FALSE	FALSE	FALSE	FALSE	FALSE	FALSE	FALSE	FALSE	FALSE	FALSE	FALSE	FALSE	FALSE
Apobec3	chr15	79892057	79918218	-1	36.70228566	0.065315099	0.999797534	0.450549451	0.758468336	0.020798198	1	96	13	51	29	29	30	0.136316337	0.569471624	1.034364261	74	13	68	30	75	35	23	15	41	20	5.65648855	2.262458472	2.13960114	1.529801325	2.044776119	TRUE	FALSE	FALSE	FALSE	FALSE	FALSE	FALSE	FALSE	TRUE	FALSE	FALSE	FALSE	FALSE	FALSE
Apobr	chr7	126584911	126589112	-1	3.313660734	-0.129984251	0.999797534	0.6	0.596491228	NA	1	7	4	1	2	1	5	1.731707317	0.523809524	0.215686275	0	0	5	12	0	9	9	2	0	0	1	2.37254902	91	0.230769231	1	TRUE	FALSE	FALSE	FALSE	FALSE	FALSE	FALSE	FALSE	FALSE	FALSE	FALSE	FALSE	FALSE	FALSE
Apoc1	chr7	19689479	19692659	1	1340.710702	-0.022768969	0.999797534	0.421052632	0.149119037	5.33e-05	1	2316	1753	959	989	947	979	1.3211454	0.969669396	0.967316924	1882	1609	2618	2514	1116	1030	1334	1239	983	1002	0.854949259	0.960276536	0.922945973	0.928790945	1.01932662	TRUE	FALSE	FALSE	FALSE	FALSE	FALSE	FALSE	FALSE	TRUE	FALSE	FALSE	FALSE	FALSE	FALSE
Apod	chr16	31296191	31314808	1	8.632469995	0.467826437	0.999797534	0.428571429	0.049295775	NA	0	1	8	5	2	16	13	7.363636364	0.411764706	0.813664596	7	0	22	6	29	15	1	2	7	8	71	3.62295082	1.927152318	0.523809524	0.87654321	TRUE	FALSE	FALSE	FALSE	FALSE	FALSE	FALSE	FALSE	FALSE	FALSE	FALSE	FALSE	FALSE	FALSE
Apoe	chr7	19696243	19699188	1	544.5701776	-0.330555249	0.999797534	0.181818182	0.001234441	0.043615213	0	1665	717	490	440	253	298	2.321991354	1.113610543	0.849043945	579	719	1162	1188	345	295	450	464	334	322	1.241754447	1.02237329	0.85511446	1.031104199	0.96408261	TRUE	FALSE	FALSE	FALSE	FALSE	FALSE	FALSE	FALSE	TRUE	FALSE	FALSE	FALSE	FALSE	FALSE
Apol10a	chr15	77476952	77491069	-1	10.33467846	4.442104538	0.008876469	0	0	NA	0	0	31	0	9	0	51	311	91	511	0	0	30	7	1	1	22	8	10	0	1	4.23943662	1	2.728395062	101	TRUE	FALSE	TRUE	TRUE	FALSE	FALSE	FALSE	FALSE	FALSE	TRUE	TRUE	TRUE	TRUE	FALSE
Apol6	chr15	77045042	77057108	-1	2.841146055	0.463827713	0.999797534	0.653846154	0.50955414	NA	1	22	0	0	2	6	0	0.004524887	21	0.016393443	0	0	6	0	0	0	0	0	16	0	1	61	1	1	161	TRUE	FALSE	FALSE	FALSE	FALSE	FALSE	FALSE	FALSE	FALSE	FALSE	FALSE	FALSE	FALSE	FALSE
Apopt1	chr12	111713268	111755055	-1	132.9837449	0.04723242	0.999797534	0.453488372	0.117808219	0.001491769	1	120	216	114	121	135	125	1.799333888	1.061349693	0.925980755	150	188	85	112	119	168	223	102	70	142	0.797979798	0.759143622	0.708506841	2.185112635	0.493314567	TRUE	FALSE	FALSE	FALSE	FALSE	FALSE	FALSE	FALSE	TRUE	FALSE	FALSE	FALSE	FALSE	FALSE
App	chr16	84952665	85173952	1	34.3792698	3.307371044	0.000220845	0.070967742	0.045643154	1	0	27	116	4	35	1	95	4.284132841	8.56097561	86.45454545	71	1	82	4	88	17	52	0	9	2	64.63636364	20.02439024	5.152046784	521	4.333333333	TRUE	FALSE	TRUE	TRUE	FALSE	FALSE	FALSE	FALSE	FALSE	TRUE	TRUE	TRUE	TRUE	FALSE
Appbp2	chr11	85191307	85235120	1	37.08681112	-0.570823079	0.999797534	0.467741935	0.526717557	0.147408659	0	73	36	47	20	36	18	2.024930748	2.343283582	1.994475138	79	91	34	61	38	33	35	17	19	18	1.1517067	1.791788856	0.868766404	0.487179487	0.947643979	TRUE	FALSE	FALSE	FALSE	FALSE	FALSE	FALSE	FALSE	FALSE	FALSE	FALSE	FALSE	FALSE	FALSE
Appbp2os	chr11	85235165	85238304	-1	10.58815654	-1.420457137	0.999797534	0.375	0.054726368	NA	1	35	0	16	0	23	0	351	161	231	18	1	45	13	5	3	18	1	23	0	0.060773481	0.290465632	0.607843137	0.060773481	0.004329004	TRUE	FALSE	TRUE	FALSE	FALSE	FALSE	FALSE	FALSE	FALSE	FALSE	FALSE	FALSE	FALSE	FALSE
Appl1	chr14	26918985	26971205	1	87.11991412	-0.035857739	0.999797534	0.485714286	0.540433925	0.011761221	1	94	90	36	51	66	58	1.044395117	0.706457926	1.137693632	173	262	139	124	67	42	102	102	56	59	1.514153668	0.892163911	0.627421759	1	1.053475936	TRUE	FALSE	FALSE	FALSE	FALSE	FALSE	FALSE	FALSE	TRUE	FALSE	FALSE	FALSE	FALSE	FALSE
Appl2	chr10	83600032	83648860	1	23.04824197	0.152459101	0.999797534	0.475	0.442708333	0.060512655	1	46	18	28	27	20	26	0.392624729	0.964412811	1.298507463	7	4	46	28	17	15	34	18	29	21	1.731707317	1.640569395	1.132450331	1.883977901	1.379146919	TRUE	FALSE	FALSE	FALSE	FALSE	FALSE	FALSE	FALSE	TRUE	FALSE	FALSE	FALSE	FALSE	FALSE
Aprt	chr8	122574636	122576907	1	1283.572439	0.133862118	0.999797534	0.3125	0.004480119	0.006264752	0	1696	1560	1075	1274	1157	1268	0.919816049	1.185099061	1.095929479	657	496	2420	2097	1470	1339	1434	1467	1104	914	1.324531344	1.154022221	1.097826899	0.977506646	1.20785472	TRUE	FALSE	FALSE	FALSE	FALSE	FALSE	FALSE	FALSE	TRUE	FALSE	FALSE	FALSE	FALSE	FALSE
Aptx	chr4	40682077	40721667	1	51.46218605	-0.144788123	0.999797534	0.58974359	0.430439952	0.026296083	1	58	37	54	30	90	67	1.566037736	1.797342193	1.342771982	32	20	57	43	91	62	63	45	39	53	0.626168224	0.754816112	0.681668496	0.71473851	1.358056266	TRUE	FALSE	FALSE	FALSE	FALSE	FALSE	FALSE	FALSE	TRUE	FALSE	FALSE	FALSE	FALSE	FALSE
Aqp11	chr7	97726378	97738247	1	3.088733547	-0.033835234	0.999797534	0.25	0.254901961	NA	1	0	0	4	0	6	2	1	41	2.904761905	3	3	1	3	6	2	9	1	11	0	1	2.818181818	0.344262295	0.120879121	0.009009009	TRUE	FALSE	TRUE	FALSE	FALSE	FALSE	FALSE	FALSE	FALSE	FALSE	FALSE	FALSE	FALSE	FALSE
Aqp3	chr4	41092723	41098183	1	66.97622655	0.32949472	0.999797534	0.047619048	0.089285714	0.106043555	1	150	33	80	22	51	29	0.220519654	0.275905119	0.569471624	108	5	292	63	166	53	73	8	85	14	21.19607843	4.629160063	3.128060264	9.024691358	6.035460993	TRUE	FALSE	FALSE	TRUE	FALSE	FALSE	FALSE	FALSE	FALSE	FALSE	FALSE	FALSE	FALSE	FALSE
Aqp7	chr4	41033073	41048295	1	12.01365228	2.957294397	0.375121579	0	0	NA	1	3	0	0	0	5	1	0.032258065	1	0.215686275	11	0	68	0	5	0	2	0	107	0	111	681	51	21	1071	TRUE	FALSE	FALSE	TRUE	FALSE	FALSE	FALSE	FALSE	FALSE	FALSE	FALSE	FALSE	FALSE	FALSE
Aqp8	chr7	123462293	123468003	-1	277.8838102	0.222515079	0.999797534	0.303030303	0.015057361	0.216744017	1	75	474	180	373	93	244	6.312916112	2.071626874	2.621911923	0	17	104	539	480	765	84	114	180	462	0.005847953	0.19309961	0.627499673	0.737072743	0.38974248	TRUE	FALSE	TRUE	FALSE	FALSE	FALSE	FALSE	FALSE	FALSE	FALSE	FALSE	FALSE	FALSE	FALSE
Aqp9	chr9	71110658	71168085	1	154.0752825	-0.054845793	0.999797534	0.464	0.579006772	0.012422033	1	222	130	160	78	106	146	1.707148347	2.04993598	0.726214921	157	246	411	295	134	66	79	96	212	120	1.566518141	0.717830212	0.492915735	1.214917826	0.566242339	TRUE	FALSE	FALSE	FALSE	FALSE	FALSE	FALSE	FALSE	TRUE	FALSE	FALSE	FALSE	FALSE	FALSE
Aqr	chr2	114101160	114175339	1	62.2285923	0.042136448	0.999797534	0.426966292	0.400547445	0.004384788	1	137	63	60	56	82	69	0.460247994	0.93344426	0.841656516	89	75	143	48	52	60	66	47	32	17	1.186418109	2.975051975	0.866888519	1.403397028	1.877192982	TRUE	FALSE	FALSE	FALSE	FALSE	FALSE	FALSE	FALSE	TRUE	FALSE	FALSE	FALSE	FALSE	FALSE
Arap1	chr7	101347647	101412586	-1	20.88554404	0.147505281	0.999797534	0.37254902	0.267759563	0.088343739	1	16	20	42	17	37	10	1.248447205	0.406175772	0.272237197	52	5	45	35	27	9	19	0	21	11	10.21568627	1.284900285	2.978021978	191	1.900900901	TRUE	FALSE	FALSE	TRUE	FALSE	FALSE	FALSE	FALSE	TRUE	FALSE	FALSE	FALSE	FALSE	FALSE
Arap2	chr5	62602444	62766177	1	15.92467658	0.122164441	0.999797534	0.5	0.365448505	0.1763598	1	36	43	12	6	8	0	1.193905817	0.504132231	0.012345679	105	14	5	8	2	30	10	16	2	4	7.453900709	0.62962963	0.069767442	0.627329193	0.512195122	TRUE	FALSE	FALSE	FALSE	FALSE	FALSE	FALSE	FALSE	FALSE	FALSE	FALSE	FALSE	FALSE	FALSE
Arcn1	chr9	44742142	44767808	1	33.21152016	-0.108231945	0.999797534	0.413793103	0.363793103	0.019828306	1	51	17	30	14	47	16	2.988304094	2.134751773	2.925465839	63	52	62	9	71	17	42	26	40	23	0.825673534	0.146537842	0.240506329	0.619952494	0.57605985	TRUE	FALSE	TRUE	FALSE	FALSE	FALSE	FALSE	FALSE	TRUE	FALSE	FALSE	FALSE	FALSE	FALSE
Arel1	chr12	84918147	84970886	1	23.95261998	0.531221781	0.999797534	0.363636364	0.291566265	0.232623279	0	31	27	5	28	15	32	0.871382637	5.509803922	2.125827815	93	16	35	30	17	25	1	34	8	18	5.782608696	1.166112957	0.6812749	0.032258065	0.447513812	TRUE	FALSE	FALSE	FALSE	FALSE	FALSE	FALSE	FALSE	FALSE	FALSE	FALSE	FALSE	FALSE	FALSE
Arf1	chr11	59211411	59228267	1	59.63902394	0.097614442	0.999797534	0.5	0.028653295	0.085350563	1	81	18	64	5	146	15	0.223181258	0.079563183	0.103353867	14	3	146	17	289	36	111	14	84	4	4.548387097	8.543859649	8.008310249	7.879432624	20.51219512	TRUE	FALSE	FALSE	TRUE	FALSE	FALSE	FALSE	FALSE	TRUE	FALSE	FALSE	FALSE	FALSE	FALSE
Arf2	chr11	103966724	103985350	-1	31.21528362	-0.427686432	0.999797534	0.375	0.368932039	0.072563851	0	39	31	15	25	32	22	1.257234727	0.601593625	1.452488688	40	39	14	69	34	58	19	30	22	26	0.975062344	4.90070922	1.703812317	1.57591623	1.180995475	TRUE	FALSE	FALSE	FALSE	FALSE	FALSE	FALSE	FALSE	TRUE	FALSE	FALSE	FALSE	FALSE	FALSE
Arf3	chr15	98737623	98763118	1	153.6372	-0.105179671	0.999797534	0.5	0.12635514	0.00443183	1	340	86	276	123	178	95	3.950058072	2.242891958	1.87276551	160	46	314	172	213	109	247	102	145	69	0.287945034	0.547914677	0.511966213	0.413193039	0.476223294	TRUE	FALSE	FALSE	FALSE	FALSE	FALSE	FALSE	FALSE	TRUE	FALSE	FALSE	FALSE	FALSE	FALSE
Arf4	chr14	26638196	26657258	-1	144.3352958	0.199922072	0.999797534	0.378378378	0.092384519	0.006710374	1	131	129	105	76	163	161	0.98474447	0.724072312	0.987737584	163	123	218	94	266	157	190	162	139	126	1.324939074	2.317747078	1.693825589	1.172732881	1.103092784	TRUE	FALSE	FALSE	FALSE	FALSE	FALSE	FALSE	FALSE	TRUE	FALSE	FALSE	FALSE	FALSE	FALSE
Arf5	chr6	28423639	28426499	-1	41.09524915	-0.141181826	0.999797534	0	0	0.039742218	1	70	49	54	51	46	31	1.427698574	1.058708415	1.482315113	11	12	75	50	25	33	39	44	44	43	1.09009009	0.667110519	1.3187251	1.127877238	0.977324263	TRUE	FALSE	FALSE	FALSE	FALSE	FALSE	FALSE	FALSE	TRUE	FALSE	FALSE	FALSE	FALSE	FALSE
Arf6	chr12	69372149	69375980	-1	7.691146006	0.260739449	0.999797534	0	0	NA	1	3	3	6	13	3	18	1	2.147540984	5.838709677	0	0	4	10	7	20	6	12	5	5	1	0.405940594	0.353233831	0.504132231	1	TRUE	FALSE	FALSE	FALSE	FALSE	FALSE	FALSE	FALSE	FALSE	FALSE	FALSE	FALSE	FALSE	FALSE
Arfgap1	chr2	180966496	180982524	-1	65.994095	-0.014036005	0.999797534	0.355555556	0.568815331	0.00137351	1	113	59	88	43	74	50	1.913705584	2.044083527	1.479041916	123	52	118	43	78	39	70	104	72	22	0.423233144	0.364944962	0.500640205	1.485021398	0.306518724	TRUE	FALSE	FALSE	FALSE	FALSE	FALSE	FALSE	FALSE	TRUE	FALSE	FALSE	FALSE	FALSE	FALSE
Arfgap2	chr2	91265114	91277371	-1	30.29340984	-0.000458179	0.999797534	0.268292683	0.065175097	0.073409631	1	31	11	33	6	67	21	2.801801802	5.426229508	3.180094787	7	0	103	24	70	23	59	19	39	13	0.014084507	0.233753637	0.329529244	0.323181049	0.335038363	TRUE	FALSE	TRUE	FALSE	FALSE	FALSE	FALSE	FALSE	TRUE	FALSE	FALSE	FALSE	FALSE	FALSE
Arfgap3	chr15	83299738	83350347	1	4.156301446	-2.531409347	0.582609527	0.285714286	0.0625	NA	0	2	2	10	10	9	1	1	1	8.272727273	0	13	0	2	0	8	0	5	0	2	131	21	81	51	21	TRUE	FALSE	FALSE	TRUE	FALSE	FALSE	FALSE	FALSE	FALSE	FALSE	FALSE	FALSE	FALSE	FALSE
Arfgef1	chr1	10137506	10232670	1	70.12154998	-0.437289326	0.999797534	0.44375	0.342349304	0.214693276	1	100	16	58	50	69	0	6.217391304	1.159680639	691	364	187	95	54	39	26	93	61	43	39	0.513869816	0.568874869	0.667519182	0.656283566	0.907192575	TRUE	FALSE	TRUE	FALSE	FALSE	FALSE	FALSE	FALSE	FALSE	FALSE	FALSE	FALSE	FALSE	FALSE
Arfgef2	chr2	166805462	166898052	-1	113.0637318	0.260013404	0.999797534	0.340206186	0.35137949	0.011882779	1	117	220	74	111	53	79	1.879590094	1.499325236	1.489642185	215	137	160	224	69	97	68	104	86	107	1.56892779	0.714413208	0.711637487	0.654178674	0.803921569	TRUE	FALSE	FALSE	FALSE	FALSE	FALSE	FALSE	FALSE	TRUE	FALSE	FALSE	FALSE	FALSE	FALSE
Arfip1	chr3	84496092	84582834	1	41.73944831	0.177421272	0.999797534	0.38	0.521978022	0.01420206	1	66	60	47	33	34	53	0.909228442	0.702760085	1.557184751	99	61	47	46	40	32	35	40	24	11	1.62193126	1.021691974	1.249221184	0.875311721	2.171171171	TRUE	FALSE	FALSE	FALSE	FALSE	FALSE	FALSE	FALSE	TRUE	FALSE	FALSE	FALSE	FALSE	FALSE
Arfip2	chr7	105634200	105640416	1	16.25462736	-0.084297841	0.999797534	0.6	0.321969697	0.127671886	1	21	17	17	8	14	13	1.233918129	2.111111111	1.076335878	0	0	20	25	34	23	25	8	17	22	1	1.248756219	0.677419355	0.322709163	1.292397661	TRUE	FALSE	FALSE	FALSE	FALSE	FALSE	FALSE	FALSE	FALSE	FALSE	FALSE	FALSE	FALSE	FALSE
Arfrp1	chr2	181357689	181365404	1	24.593454	0.400839461	0.999797534	0.083333333	0.06779661	0.083700647	0	57	38	20	30	17	27	0.667250438	1.497512438	1.584795322	20	21	15	19	32	17	32	21	36	11	0.952606635	0.790575916	1.877192982	1.521327014	3.252252252	TRUE	FALSE	FALSE	FALSE	FALSE	FALSE	FALSE	FALSE	TRUE	FALSE	FALSE	FALSE	FALSE	FALSE
Arg2	chr12	79130787	79156301	-1	5.323111445	-0.541953819	0.999797534	0.481481481	0.776649746	NA	1	28	7	0	2	2	0	3.957746479	0.047619048	21	7	8	0	15	16	1	2	0	7	3	1.14084507	151	0.068322981	0.047619048	0.436619718	TRUE	FALSE	TRUE	FALSE	FALSE	FALSE	FALSE	FALSE	FALSE	FALSE	FALSE	FALSE	FALSE	FALSE
Arglu1	chr8	8666296	8690549	1	39.55380222	0.503612399	0.999797534	0.389830508	0.15339233	0.175987337	1	18	34	13	42	21	52	1.883977901	3.213740458	2.469194313	135	98	22	71	25	25	32	58	13	19	1.377166157	0.310829817	1	0.552495697	0.685863874	TRUE	FALSE	TRUE	FALSE	FALSE	FALSE	FALSE	FALSE	FALSE	FALSE	FALSE	FALSE	FALSE	FALSE
Arhgap1	chr2	91649874	91672325	-1	175.4463866	0.020443257	0.999797534	0.666666667	0.400545889	0.001106882	1	168	103	109	122	154	168	0.613325402	1.119156737	1.090850097	263	341	214	158	246	185	206	175	161	158	0.771328056	1.354206199	1.329551594	1.17704169	1.018975332	TRUE	FALSE	FALSE	FALSE	FALSE	FALSE	FALSE	FALSE	TRUE	FALSE	FALSE	FALSE	FALSE	FALSE
Arhgap10	chr8	77250365	77517953	1	96.13265732	-0.114574434	0.999797534	0.473684211	0.322164948	0.072831915	1	247	147	135	85	128	42	1.679809653	1.587544066	3.042755344	326	258	99	55	29	23	89	38	59	10	0.791475008	0.556004036	0.793814433	0.427609428	0.170896785	TRUE	FALSE	FALSE	FALSE	FALSE	FALSE	FALSE	FALSE	TRUE	FALSE	FALSE	FALSE	FALSE	FALSE
Arhgap11a	chr2	113831491	113848661	1	69.23690221	-0.23656775	0.999797534	0.230769231	0.294065545	0.04778604	1	127	176	78	62	46	99	0.721749006	1.257648953	0.46518668	19	107	35	55	30	55	42	58	57	83	5.607329843	1.56980057	1.830564784	1.380047506	1.455341506	TRUE	FALSE	FALSE	FALSE	FALSE	FALSE	FALSE	FALSE	TRUE	FALSE	FALSE	FALSE	FALSE	FALSE
Arhgap12	chr18	6024447	6136098	1	34.50923334	0.115419092	0.999797534	0.475247525	0.414790997	0.083324844	1	48	53	11	22	14	16	1.103950104	1.990990991	1.141843972	144	135	28	25	12	29	20	28	19	18	1.066617321	1.119521912	0.41580756	0.715302491	1.055248619	TRUE	FALSE	FALSE	FALSE	FALSE	FALSE	FALSE	FALSE	TRUE	FALSE	FALSE	FALSE	FALSE	FALSE
Arhgap17	chr7	123279148	123370034	1	67.4722957	-0.420343345	0.999797534	0.430051813	0.423469388	0.135798911	0	134	122	133	63	62	28	1.098280098	2.109350238	2.209964413	74	207	59	41	47	12	71	61	40	22	2.794871795	0.695431472	0.256900212	0.859353024	0.551122195	TRUE	FALSE	FALSE	FALSE	FALSE	FALSE	FALSE	FALSE	FALSE	FALSE	FALSE	FALSE	FALSE	FALSE
Arhgap18	chr10	26772142	26918648	-1	58.29047191	-0.218547819	0.999797534	0.657142857	0.661899898	0.121550166	1	32	85	14	32	5	23	0.37720329	0.439252336	0.220779221	41	408	54	72	12	27	10	59	44	61	9.929440389	1.33271719	2.239669421	5.851485149	1.385487528	TRUE	FALSE	FALSE	FALSE	FALSE	FALSE	FALSE	FALSE	FALSE	FALSE	FALSE	FALSE	FALSE	FALSE
Arhgap19	chr19	41766587	41802084	1	50.75930951	0.260945686	0.999797534	0.306122449	0.130909091	0.051003681	0	57	53	36	57	51	76	0.929947461	1.581717452	1.489236791	52	10	56	56	71	94	50	32	32	42	5.158415842	1	0.755579171	1.560747664	0.762470309	TRUE	FALSE	FALSE	FALSE	FALSE	FALSE	FALSE	FALSE	TRUE	FALSE	FALSE	FALSE	FALSE	FALSE
Arhgap21	chr2	20847918	20968640	1	159.2465527	-0.152087732	0.999797534	0.545774648	0.423943662	0.030307736	1	360	137	102	124	110	75	2.626549964	0.82272361	1.466045273	424	456	179	169	101	60	181	97	174	91	1.075453902	0.944165271	0.59446093	0.536167863	0.523262493	TRUE	FALSE	FALSE	FALSE	FALSE	FALSE	FALSE	FALSE	TRUE	FALSE	FALSE	FALSE	FALSE	FALSE
Arhgap22	chr14	33214003	33369936	-1	196.2925919	1.091971276	0.004816176	0.159836066	0.037945792	0.660436059	1	244	280	224	133	250	164	1.147480541	0.593931281	0.656137545	655	44	300	85	216	54	405	84	323	44	14.85487528	3.526439483	3.994454713	4.816884661	7.326530612	TRUE	FALSE	FALSE	TRUE	FALSE	FALSE	FALSE	FALSE	FALSE	FALSE	FALSE	FALSE	FALSE	FALSE
Arhgap23	chr11	97404392	97502402	-1	11.37566592	0.357268925	0.999797534	0.391304348	0.311023622	NA	1	13	23	13	17	24	9	1.763358779	1.305343511	0.377593361	6	19	27	20	19	0	4	0	5	0	0.319371728	1.348258706	191	41	51	TRUE	FALSE	FALSE	TRUE	FALSE	FALSE	FALSE	FALSE	FALSE	FALSE	FALSE	FALSE	FALSE	FALSE
Arhgap26	chr18	38617645	39376285	-1	121.3294819	0.059274094	0.999797534	0.438746439	0.20321065	0.028593034	1	225	69	88	19	142	23	0.306974678	0.216799092	0.162561576	485	91	265	161	216	23	234	20	183	31	5.324917673	1.645561763	9.354978355	11.64676617	5.887459807	TRUE	FALSE	FALSE	TRUE	FALSE	FALSE	FALSE	FALSE	TRUE	FALSE	FALSE	FALSE	FALSE	FALSE
Arhgap27	chr11	103331483	103363692	1	8.59563935	-0.074238383	0.999797534	0.580645161	0.662068966	NA	1	41	30	17	24	3	7	1.365448505	0.709543568	0.436619718	0	0	0	2	7	8	0	0	3	3	1	21	1.14084507	1	1	TRUE	FALSE	FALSE	FALSE	FALSE	FALSE	FALSE	FALSE	FALSE	FALSE	FALSE	FALSE	FALSE	FALSE
Arhgap28	chr17	67842705	68004198	1	34.87236059	0.115474156	0.999797534	0.503597122	0.3437014	0.12878318	1	102	100	30	18	31	11	0.980411361	0.601328904	0.356913183	144	44	15	0	30	30	13	50	18	7	3.267573696	151	1	0.261477046	2.549295775	TRUE	FALSE	FALSE	TRUE	FALSE	FALSE	FALSE	FALSE	FALSE	FALSE	FALSE	FALSE	FALSE	FALSE
Arhgap29	chr3	121953071	122016157	-1	29.80238156	-0.266088221	0.999797534	0.444444444	0.39292365	0.125066685	1	57	23	41	21	42	18	2.471861472	1.947867299	2.325966851	160	28	18	20	28	26	4	21	5	25	0.175515303	1.110497238	0.928825623	5.146341463	4.921568627	TRUE	FALSE	TRUE	FALSE	FALSE	FALSE	FALSE	FALSE	FALSE	FALSE	FALSE	FALSE	FALSE	FALSE
Arhgap30	chr1	171388959	171410240	-1	3.3869636	1.253656952	0.999797534	0.045454545	0.02739726	NA	1	0	0	2	0	0	0	1	0.047619048	1	5	0	57	2	0	0	7	0	0	0	51	27.19047619	1	71	1	TRUE	FALSE	FALSE	TRUE	FALSE	FALSE	FALSE	FALSE	FALSE	FALSE	FALSE	FALSE	FALSE	FALSE
Arhgap32	chr9	32016880	32268443	-1	120.6168782	3.595283835	0.013104102	0.035294118	0.008352668	1	0	153	219	138	100	177	180	1.43109079	0.724837075	1.016939582	396	1	210	0	206	1	175	0	196	3	360.0909091	2101	187.3636364	1751	63.25806452	TRUE	FALSE	FALSE	TRUE	FALSE	FALSE	FALSE	FALSE	FALSE	FALSE	TRUE	FALSE	TRUE	TRUE
Arhgap35	chr7	16494472	16615244	1	136.9782168	-0.275824039	0.999797534	0.456043956	0.364013267	0.034025009	1	242	79	135	61	217	85	3.06068268	2.211129296	2.551116334	426	195	148	117	83	38	200	82	169	135	0.457873739	0.790681972	0.458483755	0.410294853	0.798935541	TRUE	FALSE	TRUE	FALSE	FALSE	FALSE	FALSE	FALSE	TRUE	FALSE	FALSE	FALSE	FALSE	FALSE
Arhgap39	chr15	76723984	76818170	1	26.63589418	-0.948702247	0.986721612	0.266666667	0.298474946	0.488840697	0	65	35	22	16	7	10	1.854700855	1.372670807	0.702970297	22	44	30	89	14	4	6	54	13	28	1.995475113	2.96013289	0.290780142	8.868852459	2.145038168	TRUE	FALSE	FALSE	FALSE	FALSE	FALSE	FALSE	FALSE	FALSE	FALSE	FALSE	FALSE	FALSE	FALSE
Arhgap42	chr9	8994331	9239166	1	112.1276329	-0.646244495	0.986721612	0.36746988	0.295330248	0.188229697	0	168	78	64	68	100	44	2.152368758	0.941262849	2.26984127	156	287	102	274	43	66	158	133	93	93	1.839205637	2.684622919	1.533642691	0.841872233	1	TRUE	FALSE	FALSE	FALSE	FALSE	FALSE	FALSE	FALSE	FALSE	FALSE	FALSE	FALSE	FALSE	FALSE
Arhgap44	chr11	65002038	65163124	1	57.48062158	-0.398131821	0.999797534	0.472727273	0.511229947	0.087558602	0	85	57	29	65	45	34	1.490367776	0.447004608	1.322580645	107	117	32	28	32	95	24	58	35	92	1.093370682	0.875389408	2.962616822	2.410788382	2.623931624	TRUE	FALSE	FALSE	TRUE	FALSE	FALSE	FALSE	FALSE	TRUE	FALSE	FALSE	FALSE	FALSE	FALSE
Arhgap5	chr12	52503770	52571978	-1	99.80338247	0.003945202	0.999797534	0.393700787	0.474557522	0.032857316	1	126	119	65	42	53	46	0.944488501	0.646697389	0.868173258	390	260	151	147	22	45	117	83	73	69	1.499807766	1.027192386	0.490022173	1.409145608	1.05788712	TRUE	FALSE	FALSE	FALSE	FALSE	FALSE	FALSE	FALSE	TRUE	FALSE	FALSE	FALSE	FALSE	FALSE
Arhgap8	chr15	84720033	84772857	-1	167.770409	-0.126496393	0.999797534	0.375	0.534195933	0.003834826	0	122	143	142	115	180	165	0.853249476	1.234578627	1.090854028	117	197	167	220	212	224	155	152	204	190	1.683176772	1.317175344	1.056577086	0.98065764	0.931406173	TRUE	FALSE	FALSE	FALSE	FALSE	FALSE	FALSE	FALSE	TRUE	FALSE	FALSE	FALSE	FALSE	FALSE
Arhgap9	chr10	127321955	127329946	-1	77.26758398	0.340624084	0.999797534	0.40625	0.103422619	0.01358904	1	128	100	93	69	96	56	0.781420765	0.742212675	0.583766909	104	33	168	55	103	41	137	53	55	53	3.145015106	3.050816697	2.508515815	2.581920904	1.037664783	TRUE	FALSE	FALSE	TRUE	FALSE	FALSE	FALSE	FALSE	TRUE	FALSE	FALSE	FALSE	FALSE	FALSE
Arhgdib	chr6	136923654	136941899	1	20.19746224	-0.07700192	0.999797534	0.384615385	0.417956656	0.167494369	1	24	13	2	25	0	26	1.839694656	0.083665339	0.003831418	0	3	16	99	29	32	2	29	3	20	31	6.155279503	1.103092784	13.85714286	6.483870968	TRUE	FALSE	FALSE	TRUE	FALSE	FALSE	FALSE	FALSE	FALSE	FALSE	FALSE	FALSE	FALSE	FALSE
Arhgdig	chr17	26199182	26201350	1	15.05312841	0.392374774	0.999797534	0.5	0.017361111	0.142902254	1	41	5	19	3	9	5	0.124087591	0.162303665	0.56043956	51	12	58	1	23	2	30	6	21	2	4.223140496	52.81818182	11	4.93442623	10.04761905	TRUE	FALSE	FALSE	TRUE	FALSE	FALSE	FALSE	FALSE	FALSE	FALSE	FALSE	FALSE	FALSE	FALSE
Arhgef1	chr7	24902916	24926594	-1	23.60184065	-0.095903035	0.999797534	0.536585366	0.575471698	0.075942246	0	71	82	26	19	12	7	0.866017052	1.366492147	1.704225352	9	32	45	36	12	8	19	26	12	8	3.527472527	0.800443459	0.669421488	1.366492147	0.669421488	TRUE	FALSE	FALSE	FALSE	FALSE	FALSE	FALSE	FALSE	TRUE	FALSE	FALSE	FALSE	FALSE	FALSE
Arhgef10	chr8	14908493	15001085	-1	2.49358028	0.888217757	0.999797534	0.133333333	0.113636364	NA	1	0	30	0	2	2	3	301	21	1.476190476	0	0	0	7	0	0	0	0	0	0	1	0.014084507	1	1	1	TRUE	FALSE	TRUE	FALSE	FALSE	FALSE	FALSE	FALSE	FALSE	FALSE	FALSE	FALSE	FALSE	FALSE
Arhgef11	chr3	87617547	87738034	-1	61.95295942	-0.358823993	0.999797534	0.477419355	0.539007092	0.116590318	1	89	49	67	25	63	35	1.814663951	2.673306773	1.797720798	261	188	87	60	36	17	36	46	30	39	0.720413635	0.690011481	0.473684211	1.27700831	1.299003322	TRUE	FALSE	FALSE	FALSE	FALSE	FALSE	FALSE	FALSE	FALSE	FALSE	FALSE	FALSE	FALSE	FALSE
Arhgef12	chr9	42963841	43105718	1	70.39350355	-0.060451976	0.999797534	0.522580645	0.571428571	0.0176661	1	113	102	48	50	53	66	1.107737512	0.96007984	0.80332829	170	213	70	88	35	36	52	68	48	27	1.252792475	1.256776034	1.028490028	1.307101727	0.563409563	TRUE	FALSE	FALSE	FALSE	FALSE	FALSE	FALSE	FALSE	TRUE	FALSE	FALSE	FALSE	FALSE	FALSE
Arhgef16	chr4	154278468	154300051	1	43.44066076	-0.555165456	0.999797534	0.541666667	0.626005362	0.147139398	1	73	8	101	20	94	40	9.024691358	5.029850746	2.346633416	51	44	58	18	55	26	76	33	26	23	0.863013699	0.311531842	0.473684211	0.434954008	0.885057471	TRUE	FALSE	TRUE	FALSE	FALSE	FALSE	FALSE	FALSE	FALSE	FALSE	FALSE	FALSE	FALSE	FALSE
Arhgef18	chr8	3392939	3456601	-1	235.1356311	0.318882046	0.999797534	0.328358209	0.205950244	0.012355839	0	307	448	248	357	234	188	1.459133833	1.439338976	0.803502777	219	217	261	252	239	167	235	109	216	202	1.009212345	1.035700119	1.430879713	2.154903758	1.069272637	TRUE	FALSE	FALSE	FALSE	FALSE	FALSE	FALSE	FALSE	TRUE	FALSE	FALSE	FALSE	FALSE	FALSE
Arhgef19	chr4	141239780	141257915	-1	10.73865903	0.08448553	0.999797534	0.6	0.434065934	NA	1	2	0	6	14	0	4	0.047619048	2.31147541	41	4	62	31	19	7	2	8	12	2	9	0.066022544	1.628272251	3.380952381	0.669421488	0.230769231	TRUE	FALSE	TRUE	FALSE	FALSE	FALSE	FALSE	FALSE	FALSE	FALSE	FALSE	FALSE	FALSE	FALSE
Arhgef2	chr3	88593114	88649532	-1	8.673222522	-0.134953269	0.999797534	0.535714286	0.537414966	NA	1	32	9	22	12	5	3	3.527472527	1.826446281	1.64516129	5	0	2	0	31	14	0	8	4	0	0.019607843	0.047619048	0.453376206	81	0.024390244	TRUE	FALSE	FALSE	FALSE	FALSE	FALSE	FALSE	FALSE	FALSE	FALSE	FALSE	FALSE	FALSE	FALSE
Arhgef26	chr3	62338776	62462221	-1	5.45153054	-0.737339597	0.999797534	0.285714286	0.24742268	NA	0	2	6	0	0	6	0	0.344262295	1	61	7	9	21	27	0	0	4	5	0	10	1.281690141	1.28436019	1	1.243902439	101	TRUE	FALSE	FALSE	FALSE	FALSE	FALSE	FALSE	FALSE	FALSE	FALSE	FALSE	FALSE	FALSE	FALSE
Arhgef3	chr14	27114821	27403916	-1	127.7125443	0.154368203	0.999797534	0.384384384	0.364785553	0.03067363	0	130	146	67	86	85	98	1.122982321	1.283159463	1.152761457	471	320	97	96	86	107	79	129	106	112	1.471727585	1.010405827	0.803921569	0.612703331	0.94647636	TRUE	FALSE	FALSE	FALSE	FALSE	FALSE	FALSE	FALSE	TRUE	FALSE	FALSE	FALSE	FALSE	FALSE
Arhgef33	chr17	80306926	80426252	-1	26.84610465	-0.032293197	0.999797534	0.58778626	0.686231884	0.062215918	1	40	23	18	19	16	35	1.735930736	0.947643979	0.458689459	96	94	21	16	5	13	16	34	14	13	0.979188345	0.763033175	2.568627451	2.118012422	0.929078014	TRUE	FALSE	FALSE	FALSE	FALSE	FALSE	FALSE	FALSE	TRUE	FALSE	FALSE	FALSE	FALSE	FALSE
Arhgef39	chr4	43496138	43508769	1	170.9961072	-0.022409962	0.999797534	0.382978723	0.539016844	0.02566582	1	177	170	199	96	182	166	1.041152263	2.071800208	1.096327514	56	38	390	383	248	221	180	87	176	107	0.679144385	0.982055883	0.891172914	0.483620211	0.608177172	TRUE	FALSE	FALSE	FALSE	FALSE	FALSE	FALSE	FALSE	TRUE	FALSE	FALSE	FALSE	FALSE	FALSE
Arhgef4	chr1	34801721	34812754	-1	11.06650814	0.820128373	0.999797534	0.2	0.31147541	NA	1	11	25	0	15	7	13	2.261261261	151	1.845070423	2	12	20	20	3	10	15	7	15	8	0.173553719	1	0.306930693	2.126760563	1.864197531	TRUE	FALSE	FALSE	FALSE	FALSE	FALSE	FALSE	FALSE	FALSE	FALSE	FALSE	FALSE	FALSE	FALSE
Arhgef5	chr6	43265643	43289320	-1	25.28855951	0.005510593	0.999797534	0.545454545	0.717703349	0.060047768	1	48	52	56	39	30	22	1.083160083	0.696969697	0.734219269	18	18	11	10	24	20	8	29	30	3	1	1.099009901	1.199004975	0.278350515	9.709677419	TRUE	FALSE	FALSE	FALSE	FALSE	FALSE	FALSE	FALSE	TRUE	FALSE	FALSE	FALSE	FALSE	FALSE
Arhgef7	chr8	11728104	11835219	-1	31.00436723	-0.225616634	0.999797534	0.471698113	0.401459854	0.050204814	1	65	30	27	21	35	19	2.162790698	1.28436019	1.837696335	113	18	25	36	14	22	36	42	17	28	0.160035367	1.438247012	1.567375887	1.166204986	1.643274854	TRUE	FALSE	FALSE	FALSE	FALSE	FALSE	FALSE	FALSE	TRUE	FALSE	FALSE	FALSE	FALSE	FALSE
Arid1a	chr4	133679007	133753977	1	92.82616277	-0.117847684	0.999797534	0.478991597	0.630094044	0.024346381	1	83	132	57	85	102	82	0.629068887	0.670975323	1.243605359	226	278	62	127	44	37	70	108	37	65	1.229986732	2.046698873	0.841269841	1.542082739	1.754716981	TRUE	FALSE	FALSE	FALSE	FALSE	FALSE	FALSE	FALSE	TRUE	FALSE	FALSE	FALSE	FALSE	FALSE
Arid1b	chr17	4994190	5347656	-1	193.1799872	-0.475425866	0.999797534	0.416234888	0.475250358	0.175987337	0	313	202	93	80	166	135	1.549233053	1.162297129	1.22945966	583	739	166	433	39	91	202	122	44	87	1.267535586	2.607465382	2.329923274	0.604156358	1.975056689	TRUE	FALSE	FALSE	FALSE	TRUE	FALSE	FALSE	FALSE	FALSE	FALSE	FALSE	FALSE	FALSE	FALSE
Arid2	chr15	96287521	96405463	-1	81.18265399	-0.28129762	0.999797534	0.524096386	0.486776269	0.048529277	0	116	58	81	54	69	70	1.99827883	1.499075786	0.985734665	182	233	78	94	43	26	62	88	91	54	1.280065898	1.204865557	0.605568445	1.418679549	0.593852909	TRUE	FALSE	FALSE	FALSE	FALSE	FALSE	FALSE	FALSE	TRUE	FALSE	FALSE	FALSE	FALSE	FALSE
Arid3a	chr10	79927042	79955018	-1	9.849842761	-0.078823912	0.999797534	0.416666667	0.488764045	NA	1	24	14	0	4	3	0	1.709219858	0.024390244	31	27	0	10	26	5	0	24	25	8	8	0.003690037	2.584158416	0.019607843	1.041493776	1	TRUE	FALSE	FALSE	FALSE	FALSE	FALSE	FALSE	FALSE	FALSE	FALSE	FALSE	FALSE	FALSE	FALSE
Arid3b	chr9	57790352	57836847	1	36.80630934	-0.006586867	0.999797534	0.395348837	0.399684044	0.006940889	1	56	68	24	34	44	18	0.823788546	0.706744868	2.436464088	52	61	43	29	28	48	62	25	16	25	1.172744722	0.675174014	1.711743772	0.404186795	1.559006211	TRUE	FALSE	FALSE	FALSE	FALSE	FALSE	FALSE	FALSE	TRUE	FALSE	FALSE	FALSE	FALSE	FALSE
Arid4a	chr12	71015966	71099351	-1	60.99653336	0.409902506	0.999797534	0.376923077	0.179836512	0.061152153	1	119	111	62	40	57	50	0.932829555	0.645732689	0.877408056	168	42	138	63	23	30	79	35	51	33	3.992874109	2.18858954	0.76744186	2.253561254	1.543806647	TRUE	FALSE	FALSE	FALSE	FALSE	FALSE	FALSE	FALSE	TRUE	FALSE	FALSE	FALSE	FALSE	FALSE
Arid4b	chr13	14063608	14199603	-1	58.56833563	0.060145327	0.999797534	0.520325203	0.423728814	0.061993335	0	67	60	40	21	27	55	0.895678092	0.526184539	2.033210332	267	208	54	50	25	26	39	73	30	20	1.28351754	1.079840319	0.961685824	0.534883721	1.497512438	TRUE	FALSE	FALSE	FALSE	FALSE	FALSE	FALSE	FALSE	TRUE	FALSE	FALSE	FALSE	FALSE	FALSE
Arid5a	chr1	36307732	36324036	-1	22.76147585	-0.961171385	0.999797534	0.3125	0.100529101	0.513360617	1	23	0	65	0	114	6	231	651	18.70491803	17	0	0	0	42	13	28	5	65	0	0.005847953	1	0.311163895	0.181494662	0.001536098	TRUE	FALSE	TRUE	FALSE	FALSE	FALSE	FALSE	FALSE	FALSE	FALSE	FALSE	FALSE	FALSE	FALSE
Arid5b	chr10	68092522	68278726	1	530.894412	0.297003277	0.999797534	0.314285714	0.16298046	0.020849854	1	792	653	668	562	531	329	0.824517106	0.841341117	0.619657315	1494	717	1034	349	348	264	386	240	604	343	2.083530888	2.962188485	1.31806134	1.608079967	1.760711163	TRUE	FALSE	FALSE	FALSE	FALSE	FALSE	FALSE	FALSE	TRUE	FALSE	FALSE	FALSE	FALSE	FALSE
Arih1	chr9	59388553	59486659	1	145.0865222	-0.023824444	0.999797534	0.309322034	0.163759976	0.028683721	1	228	140	130	76	133	79	1.628122769	1.709592641	1.682680152	631	427	175	76	85	54	174	78	96	72	0.676754872	0.434608795	0.635722679	0.448592763	0.750260146	TRUE	FALSE	FALSE	FALSE	FALSE	FALSE	FALSE	FALSE	TRUE	FALSE	FALSE	FALSE	FALSE	FALSE
Arih2	chr9	108602941	108649530	1	169.045943	-0.082806634	0.999797534	0.540229885	0.628660007	0.004123194	1	212	233	124	119	204	127	0.90990991	1.041981528	1.605822187	288	269	115	191	157	124	290	285	96	69	0.934050677	1.660295395	0.789942712	0.982764564	0.719042664	TRUE	FALSE	FALSE	FALSE	FALSE	FALSE	FALSE	FALSE	TRUE	FALSE	FALSE	FALSE	FALSE	FALSE
Arl1	chr10	88731413	88743202	-1	8.670562152	0.124712292	0.999797534	0.4	0.028368794	NA	0	4	5	3	2	9	10	1.243902439	0.677419355	1.10989011	4	0	17	13	16	12	17	10	5	14	41	1.305343511	1.330578512	1.693069307	0.361702128	TRUE	FALSE	FALSE	FALSE	FALSE	FALSE	FALSE	FALSE	FALSE	FALSE	FALSE	FALSE	FALSE	FALSE
Arl10	chr13	54574999	54582765	-1	14.81750354	-0.567519495	0.999797534	0.24	0.415686275	NA	0	34	19	6	2	15	7	1.785340314	2.904761905	2.126760563	9	18	4	42	46	23	8	5	9	8	1.989010989	10.26829268	0.501084599	0.62962963	0.89010989	TRUE	FALSE	FALSE	FALSE	FALSE	FALSE	FALSE	FALSE	FALSE	FALSE	FALSE	FALSE	FALSE	FALSE
Arl13b	chr16	62793307	62847053	1	91.88066531	0.147585771	0.999797534	0.473214286	0.271949829	0.022804292	1	177	130	69	102	120	71	0.734613213	1.477568741	0.592006661	295	95	47	96	38	52	96	92	84	45	3.103049422	0.490114464	0.731285988	1.043431053	1.864745011	TRUE	FALSE	FALSE	FALSE	FALSE	FALSE	FALSE	FALSE	TRUE	FALSE	FALSE	FALSE	FALSE	FALSE
Arl14	chr3	69222418	69223618	-1	10.13375943	0.194161416	0.999797534	0.25	0.248322148	NA	1	4	0	4	4	17	29	0.024390244	1	1.701754386	0	0	0	0	25	11	5	18	14	18	1	1	2.261261261	0.281767956	0.779005525	TRUE	FALSE	FALSE	FALSE	FALSE	FALSE	FALSE	FALSE	FALSE	FALSE	FALSE	FALSE	FALSE	FALSE
Arl14ep	chr2	106962528	106974448	1	22.69880509	-0.746385273	0.999797534	0.424242424	0.42014742	0.309862733	1	75	9	23	6	27	20	8.252747253	3.786885246	1.348258706	65	21	15	42	13	20	25	12	16	18	0.324116743	2.78807947	1.534351145	0.482071713	1.124223602	TRUE	FALSE	TRUE	FALSE	FALSE	FALSE	FALSE	FALSE	FALSE	FALSE	FALSE	FALSE	FALSE	FALSE
Arl14epl	chr18	46921811	46934222	-1	258.2422144	-0.026712535	0.999797534	0.242424242	0.316315205	0.000125794	1	479	180	359	179	375	189	2.660188784	2.005025126	1.983606557	270	206	645	212	239	111	399	230	302	130	0.763050722	0.328786235	0.464659138	0.576547231	0.430652102	TRUE	FALSE	FALSE	FALSE	FALSE	FALSE	FALSE	FALSE	TRUE	FALSE	FALSE	FALSE	FALSE	FALSE
Arl15	chr13	113794507	114157462	-1	600.382728	-0.0668444	0.999797534	0.376344086	0.296120089	0.122452997	1	610	323	386	207	321	158	1.888269885	1.864316755	2.030993042	3943	2305	869	514	196	58	624	373	394	171	0.584590804	0.591531469	0.296277409	0.597820862	0.434153768	TRUE	FALSE	FALSE	FALSE	FALSE	FALSE	FALSE	FALSE	FALSE	FALSE	FALSE	FALSE	FALSE	FALSE
Arl16	chr11	120464325	120467600	1	25.60890982	-0.193799908	0.999797534	0.333333333	0.523148148	0.054439823	1	43	53	34	10	41	21	0.811676083	3.376237624	1.947867299	7	13	25	30	34	31	32	19	24	15	1.845070423	1.199203187	0.91202346	0.595015576	0.626556017	TRUE	FALSE	FALSE	FALSE	FALSE	FALSE	FALSE	FALSE	TRUE	FALSE	FALSE	FALSE	FALSE	FALSE
Arl2	chr19	6134388	6141137	1	403.8943367	0.078010782	0.999797534	0.361111111	0.541673015	0.027476363	1	575	437	265	344	482	487	0.760041732	1.298000754	1.010371292	143	56	492	350	536	614	458	533	466	325	2.550802139	1.4055984	0.872984856	0.85931345	1.433712704	TRUE	FALSE	FALSE	FALSE	FALSE	FALSE	FALSE	FALSE	TRUE	FALSE	FALSE	FALSE	FALSE	FALSE
Arl2bp	chr8	94666599	94674457	-1	5.474921062	-0.077951604	0.999797534	0.6	0.466666667	NA	1	4	0	2	4	1	4	41	0.512195122	0.268292683	0	10	10	12	7	9	8	12	5	2	101	1.198019802	1.281690141	1.49382716	0.411764706	TRUE	FALSE	FALSE	FALSE	FALSE	FALSE	FALSE	FALSE	FALSE	FALSE	FALSE	FALSE	FALSE	FALSE
Arl3	chr19	46531104	46573181	1	7.073444014	1.381877877	0.999797534	0.34375	0.512	NA	1	4	20	0	7	0	0	4.902439024	71	1	20	2	4	43	2	3	3	1	16	0	9.571428571	0.09512761	0.677419355	2.818181818	161	TRUE	FALSE	TRUE	TRUE	FALSE	FALSE	FALSE	FALSE	FALSE	FALSE	FALSE	FALSE	FALSE	FALSE
Arl4a	chr12	40033290	40037987	1	39.52438026	-0.075560743	0.999797534	0.714285714	0.776212833	0.028615023	1	25	53	39	22	57	62	0.472693032	1.769230769	0.919484702	46	13	33	59	29	75	28	22	40	36	0.284164859	1.785498489	2.580756014	0.786476868	0.900249377	TRUE	FALSE	FALSE	FALSE	FALSE	FALSE	FALSE	FALSE	TRUE	FALSE	FALSE	FALSE	FALSE	FALSE
Arl4d	chr11	101665540	101667832	-1	8.076301454	-0.94006058	0.999797534	0.666666667	0.525925926	NA	1	10	2	2	0	34	5	4.80952381	21	6.68627451	0	0	25	3	10	3	2	13	16	10	1	0.123505976	0.306930693	6.238095238	0.627329193	TRUE	FALSE	TRUE	FALSE	FALSE	FALSE	FALSE	FALSE	FALSE	FALSE	FALSE	FALSE	FALSE	FALSE
Arl5a	chr2	52397948	52424874	1	80.63714188	-0.20448264	0.999797534	0.5	0.57254623	0.020342645	1	160	88	72	68	140	60	1.817253121	1.058737151	2.331114809	135	177	85	51	90	48	66	73	72	21	1.310880829	0.600470035	0.533851276	1.105900151	0.292649098	TRUE	FALSE	FALSE	FALSE	FALSE	FALSE	FALSE	FALSE	TRUE	FALSE	FALSE	FALSE	FALSE	FALSE
Arl5b	chr2	15055361	15082456	-1	107.0445423	-0.203707077	0.999797534	0.53125	0.099608282	0.005496142	1	196	116	93	129	158	67	1.689061154	0.721146398	2.356184799	138	64	87	102	105	131	112	117	87	85	0.464156408	1.172215844	1.247383444	1.044603033	0.977037887	TRUE	FALSE	FALSE	FALSE	FALSE	FALSE	FALSE	FALSE	TRUE	FALSE	FALSE	FALSE	FALSE	FALSE
Arl6	chr16	59613320	59639411	1	3.799336575	-1.047122821	0.999797534	0.307692308	0.529411765	NA	1	14	3	4	0	5	0	4.548387097	41	51	0	3	3	7	16	5	5	1	1	1	31	2.290322581	0.316770186	0.215686275	1	TRUE	FALSE	TRUE	FALSE	FALSE	FALSE	FALSE	FALSE	FALSE	FALSE	FALSE	FALSE	FALSE	FALSE
Arl6ip1	chr7	118118889	118129625	1	397.1648229	0.108172969	0.999797534	0.322580645	0.027711915	0.000935803	1	584	441	476	313	495	306	0.755178908	0.657634951	0.618258938	482	300	619	371	790	430	330	186	387	238	1.606464512	1.668283482	1.837014648	1.773777539	1.625787484	TRUE	FALSE	FALSE	FALSE	FALSE	FALSE	FALSE	FALSE	TRUE	FALSE	FALSE	FALSE	FALSE	FALSE
Arl6ip4	chr5	124116107	124118195	-1	28.560732	0.063251193	0.999797534	0.333333333	0.906779661	0.074609885	1	26	44	55	31	47	43	1.689655172	0.564428312	0.91507431	21	0	28	35	21	26	39	31	17	8	211	0.800569801	0.808429119	1.257234727	2.111111111	TRUE	FALSE	FALSE	FALSE	FALSE	FALSE	FALSE	FALSE	TRUE	FALSE	FALSE	FALSE	FALSE	FALSE
Arl6ip5	chr6	97210791	97233315	-1	17.77530684	-0.425093646	0.999797534	0.411764706	0.421052632	0.211030528	1	49	17	27	25	25	0	2.871345029	1.079681275	251	31	28	2	19	12	8	14	7	28	12	0.903536977	9.095238095	0.669421488	0.503546099	0.430604982	TRUE	FALSE	TRUE	FALSE	FALSE	FALSE	FALSE	FALSE	FALSE	FALSE	FALSE	FALSE	FALSE	FALSE
Arl6ip6	chr2	53192083	53219221	-1	108.2718508	0.224056608	0.999797534	0.265625	0.282470961	0.013775584	0	170	175	90	61	59	95	1.029394474	0.678135405	1.609137056	201	62	195	174	116	136	153	96	54	57	3.238325282	1.120620333	0.853049229	1.593132154	0.947460595	TRUE	FALSE	FALSE	FALSE	FALSE	FALSE	FALSE	FALSE	TRUE	FALSE	FALSE	FALSE	FALSE	FALSE
Arl8a	chr1	135146833	135156268	-1	7.005197014	-0.621828049	0.999797534	0.4	0.112	NA	1	30	13	11	6	11	2	2.297709924	1.819672131	5.285714286	0	0	12	4	13	7	2	14	0	0	1	0.338842975	0.541984733	6.714285714	1	TRUE	FALSE	FALSE	FALSE	FALSE	FALSE	FALSE	FALSE	FALSE	FALSE	FALSE	FALSE	FALSE	FALSE
Arl8b	chr6	108783058	108823723	-1	128.231187	-0.013255512	0.999797534	0.388349515	0.184234234	5.92e-05	1	201	159	126	80	106	81	1.263984915	1.574282147	1.308261406	210	179	212	167	153	137	120	83	137	69	0.852451214	0.787835926	0.895493142	0.691923397	0.50401167	TRUE	FALSE	FALSE	FALSE	FALSE	FALSE	FALSE	FALSE	TRUE	FALSE	FALSE	FALSE	FALSE	FALSE
Armc1	chr3	19132143	19163090	1	56.77411839	-0.079917294	0.999797534	0.578947368	0.285414481	0.004704534	1	74	48	56	48	70	41	1.540540541	1.166320166	1.705596107	67	87	59	32	99	70	82	38	39	43	1.298062593	0.543147208	0.707366297	0.46406821	1.10230179	TRUE	FALSE	FALSE	FALSE	FALSE	FALSE	FALSE	FALSE	TRUE	FALSE	FALSE	FALSE	FALSE	FALSE
Armc10	chr5	21645983	21662592	-1	86.53163512	0.118419917	0.999797534	0.285714286	0.339297125	0.000407626	1	222	79	73	39	136	55	0.35614588	0.534883721	0.404849375	203	65	157	52	154	45	126	43	77	39	3.119815668	3.015355086	3.416851441	2.92575406	1.971867008	TRUE	FALSE	FALSE	TRUE	FALSE	FALSE	FALSE	FALSE	TRUE	FALSE	FALSE	FALSE	FALSE	FALSE
Armc5	chr7	128237356	128245100	-1	6.102247435	-0.576300516	0.999797534	0.111111111	0.079207921	NA	0	15	8	13	6	6	4	1.864197531	2.147540984	1.487804878	0	7	3	0	0	0	4	7	13	11	71	0.032258065	1	1.731707317	0.847328244	TRUE	FALSE	FALSE	FALSE	FALSE	FALSE	FALSE	FALSE	FALSE	FALSE	FALSE	FALSE	FALSE	FALSE
Armc6	chr8	70220171	70234422	1	5.142769085	-0.339698797	0.999797534	0.333333333	0.270588235	NA	0	9	3	1	1	8	6	2.935483871	1	1.327868852	1	9	4	3	10	2	6	10	7	5	8.272727273	0.756097561	0.207920792	1.655737705	0.718309859	TRUE	FALSE	FALSE	FALSE	FALSE	FALSE	FALSE	FALSE	FALSE	FALSE	FALSE	FALSE	FALSE	FALSE
Armc7	chr11	115475628	115490468	-1	4.235488128	0.315309236	0.999797534	0.25	0.352112676	NA	0	1	11	4	0	7	6	10.09090909	0.024390244	0.85915493	0	0	3	8	5	4	12	6	3	1	1	0.382716049	1.243902439	1.983606557	2.818181818	TRUE	FALSE	FALSE	FALSE	FALSE	FALSE	FALSE	FALSE	FALSE	FALSE	FALSE	FALSE	FALSE	FALSE
Armc8	chr9	99478384	99568944	1	32.65709877	-0.253077966	0.999797534	0.591549296	0.402234637	0.05421185	1	77	35	32	16	58	29	2.196581197	1.99378882	1.996563574	106	43	43	32	26	12	24	36	11	13	0.406220547	0.744779582	0.463601533	1.497925311	1.18018018	TRUE	FALSE	FALSE	FALSE	FALSE	FALSE	FALSE	FALSE	TRUE	FALSE	FALSE	FALSE	FALSE	FALSE
Armc9	chr1	86154728	86278284	-1	35.77457215	0.00968772	0.999797534	0.40625	0.543001686	0.01604933	1	61	76	33	26	21	63	1.245499182	0.788519637	2.990521327	43	25	15	30	33	35	30	62	10	30	1.717131474	0.50166113	0.943019943	0.484702093	0.335548173	TRUE	FALSE	FALSE	FALSE	FALSE	FALSE	FALSE	FALSE	TRUE	FALSE	FALSE	FALSE	FALSE	FALSE
Armt1	chr10	4429205	4455140	-1	62.48367768	0.064368701	0.999797534	0.434782609	0.274300932	0.003653396	1	95	102	61	59	51	78	1.07360673	0.967266776	1.528375734	83	117	38	52	80	62	47	58	40	29	0.709649872	0.731285988	1.289855072	0.810671256	1.378006873	TRUE	FALSE	FALSE	FALSE	FALSE	FALSE	FALSE	FALSE	TRUE	FALSE	FALSE	FALSE	FALSE	FALSE
Arnt	chr3	95434367	95497240	-1	63.55358801	0.397707956	0.999797534	0.362903226	0.330333033	0.12826449	0	80	93	51	114	49	48	1.162297129	2.232876712	0.979633401	179	182	66	56	23	21	64	41	31	13	0.983525535	1.178253119	1.09478673	1.559610706	2.374045802	TRUE	FALSE	FALSE	FALSE	FALSE	FALSE	FALSE	FALSE	FALSE	FALSE	FALSE	FALSE	FALSE	FALSE
Arntl	chr7	113178469	113314126	-1	66.52076011	0.127101685	0.999797534	0.338983051	0.228995058	0.056385427	1	84	87	56	9	67	28	1.035671819	0.162210339	0.418777943	196	173	165	30	94	29	53	39	89	15	1.132871173	5.485049834	3.233676976	1.358056266	5.900662252	TRUE	FALSE	FALSE	TRUE	FALSE	FALSE	FALSE	FALSE	TRUE	FALSE	FALSE	FALSE	FALSE	FALSE
Arntl2	chr6	146794729	146833529	-1	40.99753305	-0.841090038	0.999797534	0.319672131	0.186939821	0.428227329	1	134	0	60	0	67	0	1341	601	671	115	7	107	8	43	0	149	1	87	3	0.061685491	0.075630252	0.002320186	0.007377599	0.035591274	TRUE	FALSE	TRUE	FALSE	FALSE	FALSE	FALSE	FALSE	FALSE	FALSE	FALSE	FALSE	FALSE	FALSE
Arpc1a	chr5	145083868	145108756	-1	88.09293368	-0.064257804	0.999797534	0.361111111	0.258549932	0.017681271	1	97	60	93	74	144	86	1.615640599	1.256410256	1.673635308	57	54	103	88	233	108	95	82	35	53	0.947460595	0.854510184	0.463749464	0.863301788	1.512820513	TRUE	FALSE	FALSE	FALSE	FALSE	FALSE	FALSE	FALSE	TRUE	FALSE	FALSE	FALSE	FALSE	FALSE
Arpc1b	chr5	145114255	145128186	-1	318.4221185	0.048445234	0.999797534	0.447368421	0.051656373	0.011263896	1	698	468	545	325	416	322	0.670534307	0.596404329	0.774092766	126	113	320	233	369	221	443	234	311	199	1.114942529	1.373230373	1.669380371	1.892780863	1.562531391	TRUE	FALSE	FALSE	FALSE	FALSE	FALSE	FALSE	FALSE	TRUE	FALSE	FALSE	FALSE	FALSE	FALSE
Arpc2	chr1	74236504	74268213	-1	123.0311181	0.167900989	0.999797534	0.402777778	0.218948323	0.005635479	1	232	141	101	101	162	49	0.607927617	1	0.302899445	304	185	242	100	152	50	139	77	123	48	1.642895732	2.418581419	3.035928144	1.804150454	2.559251559	TRUE	FALSE	FALSE	TRUE	FALSE	FALSE	FALSE	FALSE	TRUE	FALSE	FALSE	FALSE	FALSE	FALSE
Arpc3	chr5	122391877	122406181	-1	170.919511	0.223441791	0.999797534	0.357142857	0.024432209	0.051435248	1	371	300	241	145	239	225	0.808676906	0.601824969	0.941447093	99	17	242	176	166	121	187	112	183	82	5.795321637	1.374787053	1.371593724	1.669045495	2.230207065	TRUE	FALSE	FALSE	FALSE	FALSE	FALSE	FALSE	FALSE	TRUE	FALSE	FALSE	FALSE	FALSE	FALSE
Arpc4	chr6	113378112	113390447	-1	166.8056452	-0.071560488	0.999797534	0.475	0.750090942	0.013867669	1	108	77	157	105	225	134	1.402075227	1.494766889	1.678598061	116	86	294	196	296	253	220	160	203	117	0.741602067	0.666780007	0.854778791	0.727396638	0.576563269	TRUE	FALSE	FALSE	FALSE	FALSE	FALSE	FALSE	FALSE	TRUE	FALSE	FALSE	FALSE	FALSE	FALSE
Arpc5	chr1	152766541	152775580	-1	920.6446714	-0.005520808	0.999797534	0.260869565	0.322608522	0.003040642	1	783	696	914	703	1099	834	1.124982043	1.300099559	1.317707709	889	579	1179	895	1796	1522	783	620	937	814	0.651332808	0.759138326	0.847447247	0.791852892	0.868743997	TRUE	FALSE	FALSE	FALSE	FALSE	FALSE	FALSE	FALSE	TRUE	FALSE	FALSE	FALSE	FALSE	FALSE
Arpc5l	chr2	39007566	39015878	-1	28.81314345	0.085981671	0.999797534	0.4	0.307036247	0.072185152	0	35	36	25	14	27	42	1.028490028	0.561752988	1.553505535	1	11	36	28	56	59	29	28	26	16	0.099099099	1.284697509	0.949238579	1.035587189	1.621118012	TRUE	FALSE	FALSE	FALSE	FALSE	FALSE	FALSE	FALSE	TRUE	FALSE	FALSE	FALSE	FALSE	FALSE
Arpin	chr7	79925358	79935264	1	4.184274207	0.738813535	0.999797534	0.333333333	0.253731343	NA	0	6	4	3	7	4	5	0.672131148	2.290322581	1.243902439	2	0	14	0	2	4	0	0	9	7	21	141	0.512195122	1	1.281690141	TRUE	FALSE	FALSE	FALSE	FALSE	FALSE	FALSE	FALSE	FALSE	FALSE	FALSE	FALSE	FALSE	FALSE
Arpp19	chr9	75037613	75060313	-1	84.23060796	-0.263810488	0.999797534	0.523809524	0.377174669	0.015411773	1	179	66	91	54	99	75	2.709531014	1.683918669	1.319573901	115	42	148	84	100	124	73	46	63	78	0.365768897	0.567859554	1.23976024	0.630642955	1.237717908	TRUE	FALSE	FALSE	FALSE	FALSE	FALSE	FALSE	FALSE	TRUE	FALSE	FALSE	FALSE	FALSE	FALSE
Arrb1	chr7	99535485	99606772	-1	20.02000165	0.925637612	0.999797534	0.527777778	0.244582043	0.485032389	1	2	9	16	55	1	9	4.333333333	3.422360248	8.272727273	4	22	48	47	10	16	32	29	17	6	0.185520362	1.021231423	0.627329193	1.103092784	2.803278689	TRUE	FALSE	TRUE	FALSE	FALSE	FALSE	FALSE	FALSE	FALSE	FALSE	FALSE	FALSE	FALSE	FALSE
Arrdc1	chr2	24925351	24935335	1	33.25838639	-0.292337501	0.999797534	0.285714286	0.190654206	0.097484939	0	54	28	33	40	17	16	1.925266904	0.825436409	1.062111801	9	9	34	51	57	58	21	45	28	35	1	1.498533724	1.017513135	2.137440758	1.24911032	TRUE	FALSE	FALSE	FALSE	FALSE	FALSE	FALSE	FALSE	TRUE	FALSE	FALSE	FALSE	FALSE	FALSE
Arrdc2	chr8	70835128	70839720	1	4.166277406	-1.134491104	0.999797534	0.307692308	0.211267606	NA	1	0	4	0	2	21	0	0.024390244	0.047619048	211	0	0	18	11	0	2	4	0	0	9	1	0.613259669	21	0.024390244	91	TRUE	FALSE	FALSE	FALSE	FALSE	FALSE	FALSE	FALSE	FALSE	FALSE	FALSE	FALSE	FALSE	FALSE
Arrdc3	chr13	80883337	80896042	-1	1.741633039	-2.177595669	0.999797534	0.333333333	0.321428571	NA	0	0	9	13	0	0	2	0.010989011	131	0.047619048	0	0	0	0	0	4	0	0	0	0	1	1	41	1	1	TRUE	FALSE	FALSE	FALSE	FALSE	FALSE	FALSE	FALSE	FALSE	FALSE	FALSE	FALSE	FALSE	FALSE
Arrdc4	chr7	68736993	68749238	1	3.391347093	2.46585291	0.999797534	0	0	NA	1	0	0	0	8	11	0	1	81	0.009009009	6	0	11	0	2	0	2	0	16	0	61	111	21	21	161	TRUE	FALSE	FALSE	TRUE	FALSE	FALSE	FALSE	FALSE	FALSE	FALSE	FALSE	FALSE	FALSE	FALSE
Arv1	chr8	124722137	124740270	-1	46.5006558	0.156252021	0.999797534	0.351648352	0.328467153	0.026025947	1	35	50	24	16	72	29	1.427350427	0.668049793	0.403606103	128	52	84	71	62	47	44	24	61	19	2.458733205	1.182841069	1.318471338	1.829875519	3.19895288	TRUE	FALSE	FALSE	FALSE	FALSE	FALSE	FALSE	FALSE	TRUE	FALSE	FALSE	FALSE	FALSE	FALSE
Arvcf	chr16	18348181	18407076	-1	23.23846378	0.525107838	0.999797534	0.307692308	0.133016627	0.20817869	1	54	28	30	6	55	16	0.519408503	0.202657807	0.292196007	24	0	72	15	27	6	39	7	39	3	241	4.774834437	4.442622951	5.507042254	12.61290323	TRUE	FALSE	FALSE	TRUE	FALSE	FALSE	FALSE	FALSE	FALSE	FALSE	FALSE	FALSE	FALSE	FALSE
As3mt	chr19	46707358	46741099	-1	69.18094489	-0.584460861	0.725611538	0.425	0.063644289	0.097581635	0	82	67	38	34	53	49	1.223546945	1.117302053	1.081466395	67	98	44	171	72	119	52	109	38	54	1.461997019	3.879818594	1.651872399	2.094049904	1.419947507	TRUE	FALSE	FALSE	FALSE	FALSE	FALSE	FALSE	FALSE	TRUE	FALSE	FALSE	FALSE	FALSE	FALSE
Asah1	chr8	41340645	41397644	1	185.8232221	-0.070478782	0.999797534	0.5	0.587515684	0.000804373	0	201	148	141	152	158	181	1.357866307	0.927679158	0.872998343	192	155	238	263	284	282	158	226	126	158	0.807391983	1.1049979	0.992960225	1.430107527	1.253766852	TRUE	FALSE	FALSE	FALSE	FALSE	FALSE	FALSE	FALSE	TRUE	FALSE	FALSE	FALSE	FALSE	FALSE
Asap1	chr15	64086839	64382919	1	34.42566649	0.049807911	0.999797534	0.429530201	0.511400651	0.068493278	1	48	77	68	8	13	18	1.602910603	0.118942731	1.381679389	30	81	60	52	49	14	59	7	25	5	0.371146732	1.153550864	3.482269504	8.323943662	4.921568627	TRUE	FALSE	FALSE	TRUE	FALSE	FALSE	FALSE	FALSE	TRUE	FALSE	FALSE	FALSE	FALSE	FALSE
Asap2	chr12	21111712	21270171	-1	98.93237555	0.064977023	0.999797534	0.442857143	0.441912173	0.001943746	1	116	151	63	52	85	107	1.301464255	0.825673534	1.258519389	196	198	132	129	51	92	83	84	88	72	0.989904089	1.0232378	0.554831705	0.988109394	1.221914008	TRUE	FALSE	FALSE	FALSE	FALSE	FALSE	FALSE	FALSE	TRUE	FALSE	FALSE	FALSE	FALSE	FALSE
Asap3	chr4	136206348	136246577	-1	19.17365342	-1.217016429	0.999797534	0.355555556	0.243902439	0.638454256	1	43	2	19	2	23	0	20.52380952	9.095238095	231	71	41	78	9	19	0	20	23	15	4	0.578059072	0.116517286	0.005235602	1.149253731	0.271523179	TRUE	FALSE	TRUE	FALSE	FALSE	FALSE	FALSE	FALSE	FALSE	FALSE	FALSE	FALSE	FALSE	FALSE
Asb1	chr1	91539454	91559590	-1	4.585116746	-0.798775608	0.999797534	0.285714286	0.297297297	NA	0	0	6	17	2	7	10	0.016393443	8.142857143	0.702970297	5	0	2	8	2	9	2	4	0	0	0.019607843	3.857142857	4.333333333	1.952380952	1	TRUE	FALSE	FALSE	FALSE	FALSE	FALSE	FALSE	FALSE	FALSE	FALSE	FALSE	FALSE	FALSE	FALSE
Asb13	chr13	3634012	3651779	-1	102.0073714	-0.416059961	0.999797534	0.518518519	0.274968394	0.130122409	1	69	148	50	59	102	243	0.466576637	0.847715736	0.419991773	11	52	47	97	63	232	48	255	28	78	4.693693694	2.061571125	3.678288431	5.303534304	2.779359431	TRUE	FALSE	FALSE	TRUE	FALSE	FALSE	FALSE	FALSE	FALSE	FALSE	FALSE	FALSE	FALSE	FALSE
Asb17	chr3	153844246	153853615	-1	19.73343767	-1.001904541	0.999797534	0.136363636	0.145089286	0.528218193	1	7	7	0	8	3	2	1	0.012345679	1.476190476	15	178	0	15	15	8	0	3	4	52	11.79470199	151	0.536423841	31	12.70731707	TRUE	FALSE	FALSE	TRUE	FALSE	FALSE	FALSE	FALSE	FALSE	FALSE	FALSE	FALSE	FALSE	FALSE
Asb3	chr11	30954221	31102704	-1	33.25789548	0.429766822	0.999797534	0.380165289	0.400972053	0.217619008	1	28	11	3	10	20	22	0.395017794	3.258064516	1.099502488	219	100	48	16	19	25	48	20	21	14	2.188811189	2.98757764	0.760956175	2.393034826	1.496453901	TRUE	FALSE	FALSE	FALSE	FALSE	FALSE	FALSE	FALSE	FALSE	FALSE	FALSE	FALSE	FALSE	FALSE
Asb4	chr6	5383385	5433022	-1	9.254509264	-0.618980108	0.999797534	0.217391304	0.132911392	NA	1	4	0	0	2	1	5	41	0.047619048	0.215686275	0	50	5	46	0	0	23	14	0	8	501	9.039215686	1	0.61038961	81	TRUE	FALSE	FALSE	TRUE	TRUE	TRUE	FALSE	FALSE	FALSE	FALSE	FALSE	FALSE	FALSE	FALSE
Asb6	chr2	30823096	30828300	1	5.513536431	0.070623543	0.999797534	0.5	0.580645161	NA	1	3	6	2	0	5	6	1.967741935	0.047619048	1.196078431	8	11	0	8	10	7	11	10	5	1	0.72972973	0.012345679	1.422535211	1.099009901	4.636363636	TRUE	FALSE	FALSE	FALSE	FALSE	FALSE	FALSE	FALSE	FALSE	FALSE	FALSE	FALSE	FALSE	FALSE
Asb7	chr7	66644564	66689649	1	18.3563493	-0.948206737	0.971767756	0.448275862	0.303797468	0.487901194	0	51	13	21	9	27	4	3.900763359	2.318681319	6.609756098	14	35	15	13	4	4	38	26	22	20	2.489361702	0.867549669	1	0.68503937	0.909502262	TRUE	FALSE	TRUE	FALSE	FALSE	FALSE	FALSE	FALSE	FALSE	FALSE	FALSE	FALSE	FALSE	FALSE
Asb8	chr15	98134636	98165601	1	11.98127902	0.11691936	0.999797534	0.473684211	0.338164251	NA	1	11	11	14	4	21	5	1	0.290780142	0.241706161	14	0	28	8	32	20	18	5	13	3	141	3.469135802	1.597014925	3.549019608	4.225806452	TRUE	FALSE	FALSE	TRUE	FALSE	FALSE	FALSE	FALSE	FALSE	FALSE	FALSE	FALSE	FALSE	FALSE
Ascc1	chr10	60002478	60099990	-1	48.94185368	0.080809026	0.999797534	0.446601942	0.576714801	0.006501602	1	91	46	38	31	44	35	0.506037322	0.816272966	0.795918367	86	18	57	38	86	59	67	55	50	35	4.756906077	1.498687664	1.456852792	1.217785844	1.427350427	TRUE	FALSE	FALSE	FALSE	FALSE	FALSE	FALSE	FALSE	TRUE	FALSE	FALSE	FALSE	FALSE	FALSE
Ascc2	chr11	4637695	4685699	-1	97.5447858	0.022434126	0.999797534	0.425742574	0.374109264	0.005306693	1	214	144	104	96	130	86	0.673049977	0.923150817	0.661798616	133	21	158	110	84	90	107	85	60	62	6.308056872	1.435967302	0.933407325	1.258519389	0.967793881	TRUE	FALSE	FALSE	FALSE	FALSE	FALSE	FALSE	FALSE	TRUE	FALSE	FALSE	FALSE	FALSE	FALSE
Ascc3	chr10	50592668	50851202	-1	129.235518	-0.260698447	0.999797534	0.439215686	0.518730718	0.057006429	0	205	103	105	85	108	112	1.989330747	1.235017626	0.964317574	366	443	88	167	69	62	104	69	108	75	1.210325048	1.896708286	0.89869754	0.663784822	0.694727105	TRUE	FALSE	FALSE	FALSE	FALSE	FALSE	FALSE	FALSE	TRUE	FALSE	FALSE	FALSE	FALSE	FALSE
Asf1a	chr10	53596960	53609225	-1	21.88316277	-0.501759431	0.999797534	0.121212121	0.017656501	0.159397297	0	14	13	32	8	24	16	1.076335878	3.962962963	1.49689441	31	54	17	26	40	20	27	29	12	8	1.739549839	1.526315789	0.501246883	1.073800738	0.669421488	TRUE	FALSE	FALSE	FALSE	FALSE	FALSE	FALSE	FALSE	FALSE	FALSE	FALSE	FALSE	FALSE	FALSE
Asf1b	chr8	83955693	83970195	-1	74.3976573	-0.193042751	0.999797534	0.272727273	0.02180937	0.009446933	0	87	93	40	46	76	49	0.935553169	0.869848156	1.549898167	51	61	82	134	91	97	92	120	63	56	1.195694716	1.633373934	1.06586169	1.304017372	0.889064976	TRUE	FALSE	FALSE	FALSE	FALSE	FALSE	FALSE	FALSE	TRUE	FALSE	FALSE	FALSE	FALSE	FALSE
Ash1l	chr3	88950491	89079375	-1	91.39209534	-0.18422294	0.999797534	0.491017964	0.542839275	0.029477086	1	154	127	102	90	97	57	1.212431157	1.13318535	1.700525394	184	235	144	73	35	29	72	86	55	59	1.277023357	0.507286607	0.829059829	1.194174757	1.072595281	TRUE	FALSE	FALSE	FALSE	FALSE	FALSE	FALSE	FALSE	TRUE	FALSE	FALSE	FALSE	FALSE	FALSE
Ash2l	chr8	25815999	25847694	1	96.31513052	0.204514025	0.999797534	0.315789474	0.173233271	0.004838799	0	66	74	62	81	90	97	1.121028744	1.305958132	1.077691454	96	112	166	119	138	100	124	117	78	79	0.857270294	1.394626364	1.37962038	1.059777968	0.987357775	TRUE	FALSE	FALSE	FALSE	FALSE	FALSE	FALSE	FALSE	TRUE	FALSE	FALSE	FALSE	FALSE	FALSE
Asic2	chr11	80880162	81968396	1	11.60486769	3.542070691	0.000951924	0.104166667	0.048076923	NA	0	8	39	2	0	2	18	4.827160494	0.047619048	8.619047619	25	0	32	2	32	0	19	0	27	2	251	15.28571429	321	191	12.9047619	TRUE	FALSE	TRUE	TRUE	FALSE	FALSE	FALSE	FALSE	FALSE	TRUE	TRUE	TRUE	TRUE	FALSE
Asic3	chr5	24410288	24417834	-1	20.36857394	0.380045796	0.999797534	0.297297297	0.027756361	0.224141149	1	29	20	10	9	6	8	0.690721649	0.900990099	1.327868852	4	0	39	33	33	16	37	4	53	33	41	1.181268882	2.055900621	9.048780488	1.604229607	TRUE	FALSE	FALSE	FALSE	FALSE	FALSE	FALSE	FALSE	FALSE	FALSE	FALSE	FALSE	FALSE	FALSE
Asl	chr5	130011497	130024331	1	111.9571667	-0.112613544	0.999797534	0.534883721	0.447842709	0.078583468	0	174	161	123	93	140	159	1.08069522	1.322234157	0.880578253	6	9	152	111	138	212	89	130	80	54	1.491803279	0.7304405	1.535843592	1.460157127	0.675405743	TRUE	FALSE	FALSE	FALSE	FALSE	FALSE	FALSE	FALSE	TRUE	FALSE	FALSE	FALSE	FALSE	FALSE
Asna1	chr8	85017930	85025278	1	17.4145603	0.446350397	0.999797534	0.1875	0.637288136	0.223956851	0	18	42	9	13	10	11	2.325966851	1.43956044	1.099009901	0	5	45	48	9	12	15	19	28	11	0.019607843	0.937629938	0.752066116	0.790575916	2.531531532	TRUE	FALSE	FALSE	FALSE	FALSE	FALSE	FALSE	FALSE	FALSE	FALSE	FALSE	FALSE	FALSE	FALSE
Asns	chr6	7675164	7693182	1	324.6222655	0.787480006	0.999797534	0.172043011	0.010514457	0.391865453	0	349	296	246	373	253	476	0.848181037	1.516050386	1.881074674	362	30	290	83	1030	600	285	365	283	5	12.02990033	3.490974729	1.716547242	0.78088195	55.50980392	TRUE	FALSE	FALSE	TRUE	FALSE	FALSE	FALSE	FALSE	FALSE	FALSE	FALSE	FALSE	FALSE	FALSE
Asnsd1	chr1	53344616	53352752	1	238.4541615	0.06750766	0.999797534	0.310344828	0.157973174	4.17e-05	1	284	266	267	225	269	215	0.936642027	0.842755522	0.799331104	339	252	330	203	341	275	219	251	178	112	1.34510115	1.62530773	1.239912759	0.872560733	1.588760036	TRUE	FALSE	FALSE	FALSE	FALSE	FALSE	FALSE	FALSE	TRUE	FALSE	FALSE	FALSE	FALSE	FALSE
Aspa	chr11	73304986	73326867	1	12.65832411	0.394802065	0.999797534	0.173913043	0.2	NA	1	21	9	4	2	4	4	0.431279621	0.512195122	1	87	21	11	5	5	8	15	1	27	11	4.127962085	2.176470588	0.62962963	13.72727273	2.441441441	TRUE	FALSE	FALSE	TRUE	FALSE	FALSE	FALSE	FALSE	FALSE	FALSE	FALSE	FALSE	FALSE	FALSE
Aspg	chr12	112106682	112127573	-1	10.73608207	-2.087894867	0.737894313	0.214285714	0.574358974	NA	1	54	0	37	3	31	3	541	11.96774194	10.03225806	0	0	19	9	12	6	4	17	0	0	1	0.476439791	0.504132231	4.170731707	1	TRUE	FALSE	TRUE	FALSE	FALSE	FALSE	FALSE	FALSE	FALSE	FALSE	FALSE	FALSE	FALSE	FALSE
Asph	chr4	9449084	9669344	1	44.98035346	-1.393153529	0.730399053	0.385135135	0.277641278	0.746872192	0	68	26	35	0	27	7	2.609195402	351	3.816901408	152	221	12	48	26	52	31	58	21	20	1.453648915	3.975206612	1.996168582	1.868167203	0.952606635	TRUE	FALSE	TRUE	FALSE	FALSE	FALSE	FALSE	FALSE	FALSE	FALSE	FALSE	FALSE	FALSE	FALSE
Aspm	chr1	139454032	139494088	-1	35.90003649	-0.004727109	0.999797534	0.40625	0.27925117	0.013753889	1	63	28	22	21	47	32	2.245551601	1.047393365	1.46728972	132	51	44	48	19	16	36	24	32	26	0.38682816	1.090702948	0.842931937	0.667590028	0.813084112	TRUE	FALSE	FALSE	FALSE	FALSE	FALSE	FALSE	FALSE	TRUE	FALSE	FALSE	FALSE	FALSE	FALSE
Aspscr1	chr11	120672438	120709447	-1	48.24850146	0.069388544	0.999797534	0.205128205	0.571254568	0.037936267	1	80	76	30	34	88	45	0.950062422	1.132890365	0.511918275	52	2	87	44	51	31	55	61	38	47	24.80952381	1.975056689	1.643086817	0.901800327	0.808917197	TRUE	FALSE	FALSE	FALSE	FALSE	FALSE	FALSE	FALSE	TRUE	FALSE	FALSE	FALSE	FALSE	FALSE
Asrgl1	chr19	9111718	9135566	1	13.78857991	-0.093873843	0.999797534	0.59375	0.220408163	NA	1	14	25	6	5	34	16	0.561752988	1.196078431	2.118012422	45	7	20	34	15	10	0	2	0	12	0.157427938	1.696517413	0.668874172	21	121	TRUE	FALSE	FALSE	FALSE	FALSE	FALSE	FALSE	FALSE	FALSE	FALSE	FALSE	FALSE	FALSE	FALSE
Ass1	chr2	31470269	31520670	-1	51.16117959	-0.288863624	0.999797534	0.440677966	0.444835681	0.056576114	1	67	74	38	44	17	42	0.905533063	0.863945578	0.406175772	68	44	45	109	51	57	13	132	16	35	0.647577093	2.419068736	1.11741683	10.08396947	2.180124224	TRUE	FALSE	FALSE	FALSE	FALSE	FALSE	FALSE	FALSE	TRUE	FALSE	FALSE	FALSE	FALSE	FALSE
Aste1	chr9	105395293	105408298	-1	19.83068423	0.271059611	0.999797534	0.279069767	0.133909287	0.109633238	1	22	6	22	24	33	17	0.2760181	1.090497738	0.516616314	38	6	30	1	27	20	21	14	29	18	6.245901639	27.36363636	1.348258706	1.496453901	1.607734807	TRUE	FALSE	FALSE	FALSE	FALSE	FALSE	FALSE	FALSE	FALSE	FALSE	FALSE	FALSE	FALSE	FALSE
Asun	chr6	146549631	146577835	1	9.035845323	0.22097036	0.999797534	0.636363636	0.329113924	NA	0	14	15	2	4	8	10	1.070921986	1.952380952	1.24691358	6	12	8	18	16	13	12	4	9	3	0.504132231	0.447513812	1.229007634	2.951219512	2.935483871	TRUE	FALSE	FALSE	FALSE	FALSE	FALSE	FALSE	FALSE	FALSE	FALSE	FALSE	FALSE	FALSE	FALSE
Asxl1	chr2	153346138	153404007	-1	73.14964373	0.029488061	0.999797534	0.428571429	0.262992126	0.01604933	1	107	111	86	66	46	82	1.037348273	0.767711963	1.780911063	119	218	116	57	50	30	69	40	26	47	0.54607978	2.033274956	1.664451827	1.72319202	0.554140127	TRUE	FALSE	FALSE	FALSE	FALSE	FALSE	FALSE	FALSE	TRUE	FALSE	FALSE	FALSE	FALSE	FALSE
Asxl2	chr12	3426856	3510811	-1	146.8425824	-0.088115013	0.999797534	0.411042945	0.285499058	0.02967307	1	260	85	170	98	130	93	3.05640423	1.733944954	1.397422127	623	365	146	77	96	51	159	111	127	64	0.585941261	0.527720739	0.531737773	0.698302954	0.504327301	TRUE	FALSE	FALSE	FALSE	FALSE	FALSE	FALSE	FALSE	TRUE	FALSE	FALSE	FALSE	FALSE	FALSE
Asz1	chr6	18050963	18109061	1	10.55524116	-7.011694552	4.50823e-09	0	0	NA	0	29	0	33	0	30	0	291	331	301	0	45	0	2	0	7	0	23	0	9	451	21	71	231	91	TRUE	FALSE	TRUE	TRUE	FALSE	FALSE	FALSE	FALSE	FALSE	TRUE	TRUE	TRUE	TRUE	FALSE
Atad1	chr19	32672557	32739767	1	48.13733403	0.417264071	0.999797534	0.247191011	0.19047619	0.070852335	0	66	109	39	31	31	48	1.650529501	0.795396419	1.546623794	114	84	49	27	65	50	44	38	25	20	1.356718193	1.811808118	1.299401198	1.157480315	1.248756219	TRUE	FALSE	FALSE	FALSE	FALSE	FALSE	FALSE	FALSE	TRUE	FALSE	FALSE	FALSE	FALSE	FALSE
Atad2	chr15	58094043	58135136	1	85.76940754	0.379771785	0.999797534	0.224719101	0.123905724	0.071689011	1	113	190	42	111	43	77	1.680813439	2.638954869	1.788863109	206	194	81	84	65	65	48	108	26	32	1.061823802	0.964328181	1	0.444958372	0.813084112	TRUE	FALSE	FALSE	FALSE	FALSE	FALSE	FALSE	FALSE	TRUE	FALSE	FALSE	FALSE	FALSE	FALSE
Atad2b	chr12	4914283	5047410	-1	155.1671263	0.074379056	0.999797534	0.429118774	0.33664825	0.01562803	1	137	173	152	135	142	110	1.262582057	0.888231427	0.774806474	530	396	186	109	105	93	130	130	79	108	1.338298409	1.705774519	1.128893663	1	0.73172988	TRUE	FALSE	FALSE	FALSE	FALSE	FALSE	FALSE	FALSE	TRUE	FALSE	FALSE	FALSE	FALSE	FALSE
Atad3a	chr4	155740639	155761107	1	372.5566866	0.128925991	0.999797534	0.326530612	0.162472125	1.94e-07	0	490	517	292	288	359	337	1.055090798	0.98630606	0.938735728	381	395	554	409	369	304	518	390	356	319	0.964565933	1.354436568	1.213745478	1.328120995	1.115951113	TRUE	FALSE	FALSE	FALSE	FALSE	FALSE	FALSE	FALSE	TRUE	FALSE	FALSE	FALSE	FALSE	FALSE
Atad5	chr11	80089378	80135797	-1	79.96597599	-0.105792751	0.999797534	0.475728155	0.44639103	0.026481795	1	141	68	79	61	76	55	2.07195301	1.294599018	1.381125227	310	149	95	54	30	34	77	95	46	57	0.480812641	0.568874869	1.132890365	1.233463035	1.238611714	TRUE	FALSE	FALSE	FALSE	FALSE	FALSE	FALSE	FALSE	TRUE	FALSE	FALSE	FALSE	FALSE	FALSE
Atat1	chr17	35897594	35910082	1	10.388987	0.185821556	0.999797534	0.25	0.397790055	NA	1	28	10	16	7	5	8	0.359430605	0.440993789	1.588235294	26	8	4	3	24	6	14	4	9	9	3.222222222	1.322580645	3.950819672	3.43902439	1	TRUE	FALSE	FALSE	TRUE	FALSE	FALSE	FALSE	FALSE	FALSE	FALSE	FALSE	FALSE	FALSE	FALSE
Ate1	chr7	130391492	130521274	1	154.6205092	-0.058710514	0.999797534	0.512195122	0.530514706	0.018860907	1	162	171	116	109	100	59	0.947399182	1.06416132	1.693739425	468	399	246	169	75	70	161	183	95	137	0.852595599	0.687119057	0.933422104	1.136561142	1.441640379	TRUE	FALSE	FALSE	FALSE	FALSE	FALSE	FALSE	FALSE	TRUE	FALSE	FALSE	FALSE	FALSE	FALSE
Atf1	chr15	100227858	100261248	-1	55.26177708	0.794727009	0.703376845	0.173333333	0.044160942	0.321815389	1	63	61	50	34	52	60	0.968304279	0.680638723	1.153550864	294	50	117	38	60	22	36	24	36	22	5.870259481	3.073490814	2.719457014	1.497925311	1.633484163	TRUE	FALSE	FALSE	TRUE	FALSE	FALSE	FALSE	FALSE	FALSE	FALSE	FALSE	FALSE	FALSE	FALSE
Atf2	chr2	73816508	73892639	1	33.75887746	0.0578303	0.999797534	0.333333333	0.255319149	0.032571115	1	40	35	31	12	38	18	0.875311721	0.389067524	0.475065617	148	69	51	11	31	21	31	27	29	19	2.143270622	4.603603604	1.473933649	1.147601476	1.523560209	TRUE	FALSE	FALSE	FALSE	FALSE	FALSE	FALSE	FALSE	TRUE	FALSE	FALSE	FALSE	FALSE	FALSE
Atf4	chr15	80255183	80257545	-1	83.56366029	0.156164824	0.999797534	0	0	0.011090311	0	85	91	62	92	110	125	1.070505288	1.483091787	1.136239782	50	56	93	95	129	99	65	59	60	81	0.893048128	0.978969506	1.302724521	1.101522843	0.741060419	TRUE	FALSE	FALSE	FALSE	FALSE	FALSE	FALSE	FALSE	TRUE	FALSE	FALSE	FALSE	FALSE	FALSE
Atf5	chr7	44812255	44816658	1	1.688095489	2.107418916	0.999797534	0	0	NA	1	12	1	1	8	0	0	0.090909091	7.363636364	1	0	0	0	0	0	0	0	0	6	0	1	1	1	1	61	TRUE	FALSE	FALSE	FALSE	FALSE	FALSE	FALSE	FALSE	FALSE	FALSE	FALSE	FALSE	FALSE	FALSE
Atf6	chr1	170704456	170867787	1	90.00163638	0.512902759	0.999797534	0.351648352	0.269442743	0.161673247	0	106	149	37	41	43	72	1.40527804	1.107816712	1.672853828	378	177	93	120	69	37	102	123	62	24	2.134952005	0.775187344	1.862533693	0.829406986	2.576763485	TRUE	FALSE	FALSE	FALSE	FALSE	FALSE	FALSE	FALSE	FALSE	FALSE	FALSE	FALSE	FALSE	FALSE
Atf6b	chr17	34647145	34655074	-1	1.309676147	1.970121063	0.999797534	0	0	NA	0	1	10	0	2	0	0	9.181818182	21	1	0	0	2	1	2	0	2	3	0	0	1	1.909090909	21	0.677419355	1	TRUE	FALSE	TRUE	FALSE	FALSE	FALSE	FALSE	FALSE	FALSE	FALSE	FALSE	FALSE	FALSE	FALSE
Atf7	chr15	102525945	102625464	1	87.87370549	0.086487723	0.999797534	0.417808219	0.451219512	0.025843762	0	103	101	61	63	34	45	0.980601358	1.032733224	1.322580645	265	244	133	142	55	66	63	71	73	39	1.086030315	0.936664321	0.833585477	0.887482419	1.869565217	TRUE	FALSE	FALSE	FALSE	FALSE	FALSE	FALSE	FALSE	TRUE	FALSE	FALSE	FALSE	FALSE	FALSE
Atf7ip	chr6	136518806	136610850	-1	247.3600674	-0.06027882	0.999797534	0.549382716	0.465658021	0.000786306	1	305	168	164	163	304	310	1.814991077	1.006131208	0.980651403	385	365	270	350	184	153	358	215	221	249	0.948065438	1.296186598	0.831613254	0.600670204	1.12663953	TRUE	FALSE	FALSE	FALSE	FALSE	FALSE	FALSE	FALSE	TRUE	FALSE	FALSE	FALSE	FALSE	FALSE
Atf7ip2	chr16	10192637	10249669	-1	24.01027741	0.161130891	0.999797534	0.397435897	0.464114833	0.042009967	1	49	10	30	30	31	35	0.205702648	1	1.128617363	66	26	31	18	17	14	20	18	15	8	2.53256705	1.718232044	1.212765957	1.110497238	1.864197531	TRUE	FALSE	FALSE	FALSE	FALSE	FALSE	FALSE	FALSE	TRUE	FALSE	FALSE	FALSE	FALSE	FALSE
Atg10	chr13	90935347	91224789	1	62.84479464	1.258259587	0.999797534	0.28313253	0.199115044	0.667332738	0	103	37	19	75	0	44	0.359844811	3.931937173	441	158	101	165	55	143	0	96	37	90	7	1.56379822	2.996370236	1431	2.590296496	12.69014085	TRUE	FALSE	TRUE	TRUE	FALSE	FALSE	FALSE	FALSE	FALSE	FALSE	FALSE	FALSE	FALSE	FALSE
Atg101	chr15	101284300	101290947	-1	76.47188556	0.220355082	0.999797534	0	0	0.151470865	0	49	84	62	50	92	109	1.712830957	0.806763285	1.184581976	3	0	63	68	133	99	115	99	94	86	31	0.926578561	1.34308779	1.161453078	1.092915215	TRUE	FALSE	FALSE	FALSE	FALSE	FALSE	FALSE	FALSE	FALSE	FALSE	FALSE	FALSE	FALSE	FALSE
Atg12	chr18	46732416	46741839	1	76.46882771	-0.266024269	0.999797534	0.409090909	0.188172043	0.003140257	0	116	92	93	44	65	68	1.260586319	2.111111111	0.955947137	118	91	116	99	72	99	46	73	53	57	0.771380186	0.853574505	1.374479889	1.585683297	1.075329567	TRUE	FALSE	FALSE	FALSE	FALSE	FALSE	FALSE	FALSE	TRUE	FALSE	FALSE	FALSE	FALSE	FALSE
Atg13	chr2	91674611	91710599	1	189.21127	0.227240354	0.999797534	0.333333333	0.400063251	0.001315775	1	268	210	178	173	234	261	0.783662812	0.971925884	1.115335327	289	113	205	147	212	159	216	169	171	157	2.556145004	1.394289599	1.333123821	1.277942046	1.089115213	TRUE	FALSE	FALSE	FALSE	FALSE	FALSE	FALSE	FALSE	TRUE	FALSE	FALSE	FALSE	FALSE	FALSE
Atg14	chr14	47540892	47568434	1	105.3684315	-0.181543639	0.999797534	0.486842105	0.645821804	0.017338858	0	146	71	58	65	66	80	2.054852321	0.892473118	0.825218477	184	265	151	160	66	56	105	133	113	88	1.439978273	1.059563203	0.84871407	1.26641294	0.778956676	TRUE	FALSE	FALSE	FALSE	FALSE	FALSE	FALSE	FALSE	TRUE	FALSE	FALSE	FALSE	FALSE	FALSE
Atg16l1	chr1	87756005	87792428	-1	52.75476613	0.465792454	0.999797534	0.22972973	0.228840125	0.167624959	1	62	49	40	37	27	25	0.790660225	0.925187032	0.926199262	186	133	70	57	40	8	119	30	65	9	1.398196844	1.227670753	4.950617284	3.956810631	7.153846154	TRUE	FALSE	FALSE	TRUE	FALSE	FALSE	FALSE	FALSE	FALSE	FALSE	FALSE	FALSE	FALSE	FALSE
Atg16l2	chr7	101286324	101302267	1	226.27287	-0.045494261	0.999797534	0.575	0.473827699	0.02795179	1	318	206	275	265	223	198	1.543425522	1.037721614	1.126198889	171	19	318	328	219	140	154	225	296	313	0.111630625	1.031436655	0.639434048	1.460739779	1.057413036	TRUE	FALSE	FALSE	FALSE	FALSE	FALSE	FALSE	FALSE	TRUE	FALSE	FALSE	FALSE	FALSE	FALSE
Atg2a	chr19	6241663	6262304	-1	110.7074908	-0.261327863	0.999797534	0.47826087	0.669168901	0.027750714	1	137	110	136	33	192	122	1.245231608	4.111782477	1.573300573	69	57	158	135	128	79	164	167	112	66	0.82633864	0.854522454	0.617486339	1.018281536	0.589652096	TRUE	FALSE	FALSE	FALSE	FALSE	FALSE	FALSE	FALSE	TRUE	FALSE	FALSE	FALSE	FALSE	FALSE
Atg2b	chr12	105613538	105685241	1	81.11775137	-0.09769625	0.999797534	0.409090909	0.385216773	0.033673463	0	83	41	48	68	57	50	2.02189781	0.706314244	1.139720559	253	269	86	80	52	43	59	86	71	61	1.06321612	0.930313589	0.827255278	1.456852792	0.859353024	TRUE	FALSE	FALSE	FALSE	FALSE	FALSE	FALSE	FALSE	TRUE	FALSE	FALSE	FALSE	FALSE	FALSE
Atg3	chr16	45158783	45188538	-1	9.358028613	0.022816508	0.999797534	0.464285714	0.392473118	NA	1	13	2	0	0	0	4	0.160305344	1	41	83	40	7	11	0	0	18	2	0	6	2.072319202	0.63963964	1	8.619047619	0.016393443	TRUE	FALSE	FALSE	FALSE	FALSE	FALSE	FALSE	FALSE	FALSE	FALSE	FALSE	FALSE	FALSE	FALSE
Atg4b	chr1	93755032	93789529	-1	256.5893721	0.353459249	0.999797534	0.369565217	0.086094317	0.041356449	0	144	257	204	244	208	292	1.784177654	1.195982362	1.40365209	241	91	364	364	351	264	266	213	295	337	2.646542261	1	1.329420674	1.248709526	0.875407891	TRUE	FALSE	FALSE	FALSE	FALSE	FALSE	FALSE	FALSE	TRUE	FALSE	FALSE	FALSE	FALSE	FALSE
Atg4c	chr4	99189157	99297258	-1	58.29356434	-0.031509525	0.999797534	0.437037037	0.423300971	0.033932851	1	91	59	23	35	44	22	1.541455161	0.658119658	1.995475113	219	125	71	57	35	16	49	53	56	75	0.570972159	0.803094233	0.458689459	1.081466395	1.338680927	TRUE	FALSE	FALSE	FALSE	FALSE	FALSE	FALSE	FALSE	TRUE	FALSE	FALSE	FALSE	FALSE	FALSE
Atg4d	chr9	21265256	21274837	-1	95.16686148	0.088755412	0.999797534	0.290322581	0.082399473	0.008027024	0	150	162	107	124	110	84	1.079946702	1.158730159	0.763851045	48	43	128	122	93	98	76	72	95	65	1.116009281	1.049140049	0.9490316	1.055478502	1.460829493	TRUE	FALSE	FALSE	FALSE	FALSE	FALSE	FALSE	FALSE	TRUE	FALSE	FALSE	FALSE	FALSE	FALSE
Atg7	chr6	114643096	114860614	-1	212.1101465	0.391583684	0.999797534	0.35483871	0.217495347	0.021527414	1	204	297	197	113	199	148	1.455658991	0.573820396	0.743847313	502	223	533	265	137	134	327	141	235	106	2.250560287	2.010939268	1.022371365	2.318214033	2.215834119	TRUE	FALSE	FALSE	FALSE	FALSE	FALSE	FALSE	FALSE	TRUE	FALSE	FALSE	FALSE	FALSE	FALSE
Atg9a	chr1	75180860	75192010	1	112.8970832	-0.018712954	0.999797534	0.428571429	0.75066313	0.005270778	1	136	136	70	131	45	107	1	0.534706331	0.421101774	123	216	169	208	41	44	97	179	58	125	1.755483347	1.230632762	1.072992701	1.844490216	2.153184165	TRUE	FALSE	FALSE	FALSE	FALSE	FALSE	FALSE	FALSE	TRUE	FALSE	FALSE	FALSE	FALSE	FALSE
Atg9b	chr5	24384180	24392143	1	2.990952152	-1.504892724	0.999797534	0.454545455	0.358490566	NA	0	4	0	0	0	11	2	41	1	5.285714286	0	0	12	3	0	0	5	16	0	0	1	0.256198347	1	3.156862745	1	TRUE	FALSE	TRUE	FALSE	FALSE	FALSE	FALSE	FALSE	FALSE	FALSE	FALSE	FALSE	FALSE	FALSE
Atic	chr1	71557155	71579403	-1	141.1146012	0.001598715	0.999797534	0.234042553	0.529631165	0.00013571	1	154	180	181	95	190	87	1.168721609	0.525124241	0.458179905	270	105	208	128	171	178	166	81	124	95	2.569933397	1.6245121	0.960696238	2.048088779	1.304942166	TRUE	FALSE	FALSE	FALSE	FALSE	FALSE	FALSE	FALSE	TRUE	FALSE	FALSE	FALSE	FALSE	FALSE
Atl1	chr12	69893104	69964085	-1	5.71634238	-0.829491641	0.999797534	0.347826087	0.534653465	NA	0	14	0	13	7	2	3	141	1.845070423	0.677419355	9	21	5	13	0	2	7	0	5	0	2.318681319	2.568627451	21	0.014084507	0.019607843	TRUE	FALSE	FALSE	TRUE	FALSE	FALSE	FALSE	FALSE	FALSE	FALSE	FALSE	FALSE	FALSE	FALSE
Atl2	chr17	79848351	79896123	1	35.03923943	0.662530279	0.999797534	0.29787234	0.103395062	0.312230283	0	38	61	12	25	23	25	1.603674541	2.074380165	1.086580087	210	87	37	39	10	19	14	6	24	18	2.41216992	0.948849105	0.528795812	2.31147541	1.331491713	TRUE	FALSE	FALSE	FALSE	FALSE	FALSE	FALSE	FALSE	FALSE	FALSE	FALSE	FALSE	FALSE	FALSE
Atl3	chr19	7494025	7538609	-1	25.01491062	0.192671243	0.999797534	0.37254902	0.355450237	0.049489462	0	6	37	32	19	21	18	6.081967213	0.595015576	0.857819905	32	20	57	48	29	28	24	14	16	21	1.597014925	1.187110187	1.035587189	1.709219858	0.763033175	TRUE	FALSE	FALSE	FALSE	FALSE	FALSE	FALSE	FALSE	TRUE	FALSE	FALSE	FALSE	FALSE	FALSE
Atm	chr9	53437121	53536816	1	159.7093868	-0.31513682	0.999797534	0.468468468	0.564718537	0.04659318	0	209	161	119	144	143	61	1.297951583	0.826509368	2.342062193	343	461	149	296	110	87	168	176	92	70	1.343923055	1.985915493	0.791099001	1.04759072	0.761129207	TRUE	FALSE	FALSE	FALSE	FALSE	FALSE	FALSE	FALSE	TRUE	FALSE	FALSE	FALSE	FALSE	FALSE
Atmin	chr8	116943387	116960445	-1	127.7376234	0.199421855	0.999797534	0.232142857	0.114447346	0.000630975	0	125	235	101	99	109	110	1.879296563	0.980217606	1.009165903	108	158	177	185	116	128	160	96	126	106	0.683744466	0.956780119	0.906323185	1.665972945	1.188501414	TRUE	FALSE	FALSE	FALSE	FALSE	FALSE	FALSE	FALSE	TRUE	FALSE	FALSE	FALSE	FALSE	FALSE
Atn1	chr6	124742543	124756487	1	25.13015901	0.222870765	0.999797534	0.333333333	0.073226545	0.079262163	0	55	54	3	23	26	9	0.98185118	7.451612903	0.348659004	22	38	39	15	30	9	41	33	18	22	0.580052493	2.589403974	3.307692308	1.241691843	0.819004525	TRUE	FALSE	FALSE	FALSE	FALSE	FALSE	FALSE	FALSE	TRUE	FALSE	FALSE	FALSE	FALSE	FALSE
Atox1	chr11	55446642	55461138	1	1761.58769	0.044683647	0.999797534	0.268292683	0.353159979	0.000308319	1	2336	2561	1456	1641	1524	1599	1.09631437	1.127051713	1.049209369	1194	1346	1951	2209	2693	2472	1446	1738	1460	1409	0.887081198	0.883210357	1.089397678	0.83200046	1.036193315	TRUE	FALSE	FALSE	FALSE	FALSE	FALSE	FALSE	FALSE	TRUE	FALSE	FALSE	FALSE	FALSE	FALSE
Atp10d	chr5	72203328	72298771	-1	10.68931553	0.826508394	0.999797534	0.254901961	0.24537037	NA	1	37	3	5	6	6	16	0.083557951	1.196078431	2.639344262	94	4	26	5	0	4	2	8	0	0	22.95121951	5.117647059	0.024390244	0.259259259	1	TRUE	FALSE	FALSE	FALSE	FALSE	FALSE	FALSE	FALSE	FALSE	FALSE	FALSE	FALSE	FALSE	FALSE
Atp11a	chr8	12757015	12868728	-1	85.88500316	0.005535434	0.999797534	0.558659218	0.170872386	0.07419326	1	446	75	240	69	143	25	0.168347904	0.287796751	0.175401817	81	0	76	28	159	23	98	14	57	27	811	2.708185053	6.887445887	6.957446809	2.10701107	TRUE	FALSE	FALSE	TRUE	FALSE	FALSE	FALSE	FALSE	TRUE	FALSE	FALSE	FALSE	FALSE	FALSE
Atp11b	chr3	35754061	35856276	-1	86.62396868	-0.309125337	0.999797534	0.430769231	0.545942321	0.048053648	0	135	75	60	63	98	52	1.798934754	0.952456418	1.882917466	144	294	90	51	88	73	75	56	86	51	2.040943789	0.567147614	0.829738933	0.747003995	0.593495935	TRUE	FALSE	FALSE	FALSE	FALSE	FALSE	FALSE	FALSE	TRUE	FALSE	FALSE	FALSE	FALSE	FALSE
Atp12a	chr14	56365067	56388551	-1	44.8021928	0.614888979	0.999797534	0.195652174	0.181326116	0.289955823	0	42	104	40	18	87	122	2.472684086	0.451371571	1.401836969	19	29	33	2	44	60	77	16	34	12	0.656357388	15.76190476	0.733777038	4.788819876	2.818181818	TRUE	FALSE	FALSE	TRUE	FALSE	FALSE	FALSE	FALSE	FALSE	FALSE	FALSE	FALSE	FALSE	FALSE
Atp13a1	chr8	69791162	69807749	-1	11.30076049	-0.092947858	0.999797534	0.421052632	0.583333333	NA	1	36	33	8	14	12	15	1.090634441	0.574468085	0.801324503	8	2	2	6	8	10	11	18	3	6	0.259259259	2.904761905	1.24691358	1.630630631	1.967741935	TRUE	FALSE	FALSE	FALSE	FALSE	FALSE	FALSE	FALSE	FALSE	FALSE	FALSE	FALSE	FALSE	FALSE
Atp13a2	chr4	140986860	141007701	-1	56.96232254	0.641532661	0.986721612	0.290322581	0.115631692	0.186260767	0	21	82	39	30	26	82	3.890995261	0.769820972	3.14559387	57	49	91	96	42	41	67	63	92	56	1.16293279	0.947970864	1.0243309	1.063391442	1.64171123	TRUE	FALSE	TRUE	FALSE	FALSE	FALSE	FALSE	FALSE	FALSE	FALSE	FALSE	FALSE	FALSE	FALSE
Atp13a3	chr16	30312422	30388860	1	368.2134032	-0.232355252	0.999797534	0.407582938	0.46661597	0.080622908	0	333	278	197	177	212	163	1.197770586	1.112930548	1.300429185	1198	1708	413	372	201	142	395	400	204	182	1.425673984	0.900750424	0.706613625	1.012655024	0.892209701	TRUE	FALSE	FALSE	FALSE	FALSE	FALSE	FALSE	FALSE	TRUE	FALSE	FALSE	FALSE	FALSE	FALSE
Atp1a1	chr3	101576218	101604707	1	39.34823591	0.375514237	0.999797534	0.395833333	0.130681818	0.126478611	0	51	50	35	25	15	42	0.980430528	0.715099715	2.78807947	144	118	52	26	29	32	28	14	33	10	1.220152413	1.996168582	0.906542056	1.992907801	3.277227723	TRUE	FALSE	FALSE	FALSE	FALSE	FALSE	FALSE	FALSE	FALSE	FALSE	FALSE	FALSE	FALSE	FALSE
Atp1a3	chr7	24978166	25005937	1	5.611943861	0.622067309	0.999797534	0.142857143	0.274725275	NA	1	3	8	4	9	0	12	2.612903226	2.219512195	121	0	0	22	8	0	21	0	4	0	0	1	2.728395062	0.004739336	0.024390244	1	TRUE	FALSE	TRUE	FALSE	FALSE	FALSE	FALSE	FALSE	FALSE	FALSE	FALSE	FALSE	FALSE	FALSE
Atp1b1	chr1	164437098	164458355	1	87.03657905	0.826632524	0.765005551	0.234042553	0.026832461	0.364493374	1	235	137	140	84	62	116	0.583156104	0.60028551	1.869565217	115	35	136	58	117	34	108	24	120	7	3.279202279	2.342512909	3.434017595	4.485477178	16.91549296	TRUE	FALSE	FALSE	TRUE	FALSE	FALSE	FALSE	FALSE	FALSE	FALSE	FALSE	FALSE	FALSE	FALSE
Atp1b3	chr9	96332661	96364299	1	138.1981095	-0.034764714	0.999797534	0.486842105	0.680131904	0.001348422	1	206	110	113	66	136	68	1.871934605	1.711043873	1.998531571	345	188	148	138	235	101	218	152	142	60	0.545059403	0.932478055	0.430029775	0.69738652	0.42294159	TRUE	FALSE	FALSE	FALSE	FALSE	FALSE	FALSE	FALSE	TRUE	FALSE	FALSE	FALSE	FALSE	FALSE
Atp2a2	chr5	122453512	122502225	1	126.2293466	0.323308522	0.999797534	0.303571429	0.441749675	0.059742756	1	210	222	104	83	191	92	1.057115659	0.798270893	0.481946625	476	205	171	89	91	45	148	83	69	30	2.32130668	1.920314254	2.019955654	1.782190132	2.295681063	TRUE	FALSE	FALSE	FALSE	FALSE	FALSE	FALSE	FALSE	TRUE	FALSE	FALSE	FALSE	FALSE	FALSE
Atp2a3	chr11	72961168	72993043	-1	3.189239069	1.931923811	0.999797534	0.2	0.0625	NA	0	0	0	0	0	0	2	1	1	21	17	0	28	9	0	2	2	1	2	1	171	3.087912088	0.047619048	1.909090909	1.909090909	TRUE	FALSE	FALSE	FALSE	FALSE	FALSE	FALSE	FALSE	FALSE	FALSE	FALSE	FALSE	FALSE	FALSE
Atp2b1	chr10	98914358	99026143	-1	100.5467461	-0.147186027	0.999797534	0.50887574	0.593258427	0.025014008	1	184	134	97	74	90	55	1.372856078	1.310391363	1.635208711	296	266	82	56	76	53	100	98	62	57	0.898682877	0.683313033	0.697766097	0.98001998	0.919484702	TRUE	FALSE	FALSE	FALSE	FALSE	FALSE	FALSE	FALSE	TRUE	FALSE	FALSE	FALSE	FALSE	FALSE
Atp2b2	chr6	113743841	114042613	1	5.721803299	0.988950176	0.999797534	0.448275862	0.378640777	NA	0	0	10	0	0	3	5	101	1	1.64516129	0	23	37	2	2	9	5	2	2	3	0.004329004	17.66666667	0.230769231	2.428571429	0.677419355	TRUE	FALSE	FALSE	FALSE	FALSE	FALSE	FALSE	FALSE	FALSE	FALSE	FALSE	FALSE	FALSE	FALSE
Atp2b4	chr1	133702673	133801038	1	8.286563895	0.971069669	0.999797534	0.125	0.033333333	NA	1	17	8	12	14	8	5	0.473684211	1.165289256	0.62962963	14	0	32	4	6	0	22	3	0	5	141	7.829268293	61	7.129032258	0.019607843	TRUE	FALSE	FALSE	TRUE	FALSE	FALSE	FALSE	FALSE	FALSE	FALSE	FALSE	FALSE	FALSE	FALSE
Atp2c1	chr9	105411361	105521257	1	51.09620165	0.939751573	0.156551909	0.26	0.122112211	0.453606826	0	63	94	29	67	48	51	1.491283677	2.305841924	1.062370062	176	36	92	39	32	33	69	33	31	16	4.878116343	2.355498721	0.96978852	2.087613293	1.931677019	TRUE	FALSE	FALSE	FALSE	FALSE	FALSE	FALSE	FALSE	FALSE	FALSE	FALSE	FALSE	FALSE	FALSE
Atp4a	chr7	30712208	30725534	-1	3.905389337	-0.513560349	0.999797534	0.272727273	0.315789474	NA	1	0	18	0	3	2	0	0.005524862	0.032258065	21	2	6	0	0	0	8	0	0	0	18	2.904761905	1	81	1	181	TRUE	FALSE	FALSE	TRUE	FALSE	FALSE	FALSE	FALSE	FALSE	FALSE	FALSE	FALSE	FALSE	FALSE
Atp4b	chr8	13386208	13396778	1	14.51711119	-1.707924082	0.999797534	0.5	0.389423077	NA	1	0	3	0	4	0	3	0.032258065	0.024390244	0.032258065	3	0	0	43	0	46	0	64	0	42	0.032258065	431	461	641	421	TRUE	FALSE	FALSE	TRUE	FALSE	FALSE	FALSE	FALSE	FALSE	FALSE	FALSE	FALSE	FALSE	FALSE
Atp5a1	chr18	77773767	77782869	-1	666.3074916	-0.036771888	0.999797534	0.545454545	0.364390379	0.013155878	1	652	496	503	479	959	878	1.314452731	1.050093926	1.092244619	271	216	970	809	1102	1009	644	786	563	514	0.797122833	0.834037728	0.915615643	1.220462661	0.912981708	TRUE	FALSE	FALSE	FALSE	FALSE	FALSE	FALSE	FALSE	TRUE	FALSE	FALSE	FALSE	FALSE	FALSE
Atp5b	chr10	128083306	128090388	-1	747.2836947	-0.093055439	0.999797534	0.692307692	0.078631354	0.033932851	1	616	534	454	410	1016	798	1.153529302	1.107290905	1.273148728	274	167	1152	1017	1428	1508	780	763	638	603	0.609631521	0.882822672	1.056018486	0.978207922	0.945149663	TRUE	FALSE	FALSE	FALSE	FALSE	FALSE	FALSE	FALSE	TRUE	FALSE	FALSE	FALSE	FALSE	FALSE
Atp5c1	chr2	10056029	10080518	1	505.0784139	0.092455843	0.999797534	0.254385965	0.486842105	0.001121526	1	709	543	403	293	601	447	0.765900437	0.72711486	0.743803028	718	366	696	532	1014	703	510	299	438	316	1.961485933	1.308212742	1.442326838	1.705449682	1.385953812	TRUE	FALSE	FALSE	FALSE	FALSE	FALSE	FALSE	FALSE	TRUE	FALSE	FALSE	FALSE	FALSE	FALSE
Atp5d	chr10	80138767	80145818	-1	1505.680142	-0.047782677	0.999797534	0.307692308	0.046527835	0.01267469	0	1768	1815	1541	1443	1718	1683	0.97410611	1.067909362	1.020794962	379	441	1821	1773	1886	2058	1716	1724	1239	1389	1.163545239	0.973642304	1.091193468	1.004661733	1.121055605	TRUE	FALSE	FALSE	FALSE	FALSE	FALSE	FALSE	FALSE	TRUE	FALSE	FALSE	FALSE	FALSE	FALSE
Atp5e	chr2	174461074	174464101	1	829.3240643	0.082935512	0.999797534	0.333333333	0.006110838	7.12e-09	1	1239	883	889	580	886	588	0.712694698	0.652457541	0.663694843	1414	775	1276	750	1236	821	951	551	855	543	1.824409754	1.701239835	1.505419559	1.725821085	1.574479838	TRUE	FALSE	FALSE	FALSE	FALSE	FALSE	FALSE	FALSE	TRUE	FALSE	FALSE	FALSE	FALSE	FALSE
Atp5f1	chr3	105942677	105960248	1	961.3381113	-0.096939678	0.999797534	0.347222222	0.462206302	0.008816832	1	1563	717	1108	497	1439	797	2.179751778	2.229128948	1.805419646	788	367	1252	585	2116	1395	1260	570	1017	661	0.465803832	0.467294944	0.659278862	0.452424411	0.649985252	TRUE	FALSE	FALSE	FALSE	FALSE	FALSE	FALSE	FALSE	TRUE	FALSE	FALSE	FALSE	FALSE	FALSE
Atp5g1	chr11	96072792	96075694	1	48.76440334	0.503440053	0.999797534	0.176470588	0.033121019	0.204015865	0	56	117	29	59	33	46	2.087344029	2.030927835	1.392749245	2	7	56	38	62	62	56	59	54	49	0.295774648	1.472440945	1	0.949238579	1.101832994	TRUE	FALSE	FALSE	FALSE	FALSE	FALSE	FALSE	FALSE	FALSE	FALSE	FALSE	FALSE	FALSE	FALSE
Atp5g2	chr15	102662867	102671047	1	41.57402873	0.387721343	0.999797534	0.27027027	0.300835655	0.078817772	0	41	57	36	36	31	54	1.389294404	1	1.739549839	116	66	48	34	43	37	24	59	29	7	1.756429652	1.410557185	1.161725067	0.407783418	4.098591549	TRUE	FALSE	FALSE	FALSE	FALSE	FALSE	FALSE	FALSE	TRUE	FALSE	FALSE	FALSE	FALSE	FALSE
Atp5g3	chr2	73908446	73911326	1	622.7878525	-0.060417039	0.999797534	0.625	0.067926006	0.017385589	1	897	755	503	389	702	631	1.188054562	1.292983809	1.112501981	221	244	739	654	1302	1172	494	497	527	490	1.104025328	0.884995265	0.900161278	1.006071645	0.929804591	TRUE	FALSE	FALSE	FALSE	FALSE	FALSE	FALSE	FALSE	TRUE	FALSE	FALSE	FALSE	FALSE	FALSE
Atp5h	chr11	115415690	115419919	1	259.716419	0.005185385	0.999797534	0.294117647	0.014179894	0.007505608	1	704	14	445	17	547	11	0.020025565	0.038418333	0.020288795	276	8	655	15	843	31	588	10	548	13	34.08641975	43.38410596	27.10932476	58.22772277	41.83969466	TRUE	FALSE	FALSE	TRUE	FALSE	FALSE	FALSE	FALSE	TRUE	FALSE	FALSE	FALSE	FALSE	FALSE
Atp5j	chr16	84827870	84835625	1	70.12325094	-0.237812278	0.999797534	0.463768116	0.274263641	0.002812981	1	140	72	79	31	88	49	1.943134535	2.54340836	1.794297352	59	71	102	58	106	57	98	66	72	53	1.203045685	0.569049951	0.538171536	0.673802243	0.736477115	TRUE	FALSE	FALSE	FALSE	FALSE	FALSE	FALSE	FALSE	TRUE	FALSE	FALSE	FALSE	FALSE	FALSE
Atp5j2	chr5	145183705	145191592	1	923.2689672	-0.048603324	0.999797534	0.547619048	0.018831169	3.35e-08	0	1388	1405	903	863	873	859	0.987901217	1.046344572	1.016296124	1024	992	957	1047	975	1065	707	810	763	769	0.968753051	1.094034061	1.092298226	1.145665394	1.007862665	TRUE	FALSE	FALSE	FALSE	FALSE	FALSE	FALSE	FALSE	TRUE	FALSE	FALSE	FALSE	FALSE	FALSE
Atp5k	chr5	108433252	108434378	1	456.1515738	-0.10565099	0.999797534	0.875	0.044393709	2.63e-05	1	1013	546	691	380	577	308	1.855154734	1.818205735	1.873093152	466	404	721	372	533	318	564	339	398	254	0.866981334	0.516017196	0.596698556	0.601134551	0.638281839	TRUE	FALSE	FALSE	FALSE	FALSE	FALSE	FALSE	FALSE	TRUE	FALSE	FALSE	FALSE	FALSE	FALSE
Atp5l	chr9	44913247	44920742	1	25.13641848	-0.097913869	0.999797534	0.5625	0.246511628	0.028867074	1	41	35	24	29	8	10	1.170940171	0.828178694	0.801980198	53	47	34	30	11	22	23	22	12	29	0.88700565	0.882697947	1.990990991	0.956709957	2.404958678	TRUE	FALSE	FALSE	FALSE	FALSE	FALSE	FALSE	FALSE	TRUE	FALSE	FALSE	FALSE	FALSE	FALSE
Atp5o	chr16	91925222	91931630	1	1919.437286	-0.023143074	0.999797534	0.53125	0.525240799	0.001152479	1	2713	2198	1905	1495	2382	1733	1.234293253	1.274229149	1.374473487	1260	944	2360	1954	3158	2666	2174	1842	1802	1287	0.749226252	0.827973391	0.844210126	0.847293133	0.714222296	TRUE	FALSE	FALSE	FALSE	FALSE	FALSE	FALSE	FALSE	TRUE	FALSE	FALSE	FALSE	FALSE	FALSE
Atp5s	chr12	69724926	69744665	-1	22.28390965	-0.884305955	0.737894313	0.483870968	0.409574468	0.422127085	0	34	20	33	8	42	18	1.696517413	4.086419753	2.325966851	15	69	14	16	26	16	12	20	21	12	4.57615894	1.141843972	0.616858238	1.661157025	0.573459716	TRUE	FALSE	TRUE	FALSE	FALSE	FALSE	FALSE	FALSE	FALSE	FALSE	FALSE	FALSE	FALSE	FALSE
Atp5sl	chr7	25619413	25625550	-1	126.2518941	-0.420763292	0.999797534	0.375	0.205670351	0.133681245	0	207	101	240	102	150	152	2.048466864	2.351616063	0.986850756	40	9	179	215	97	151	128	109	101	100	0.226932668	1.201005025	1.556127703	0.851678376	0.990108803	TRUE	FALSE	FALSE	FALSE	FALSE	FALSE	FALSE	FALSE	FALSE	FALSE	FALSE	FALSE	FALSE	FALSE
Atp6ap1l	chr13	90883438	90905355	1	29.69359676	1.533410642	0.969054716	0.388888889	0.277173913	0.764608415	0	1	15	3	6	1	22	13.72727273	1.967741935	20.09090909	88	135	133	47	39	12	18	13	13	6	0.652109548	2.825902335	3.231404959	1.381679389	2.147540984	TRUE	FALSE	TRUE	FALSE	FALSE	FALSE	FALSE	FALSE	FALSE	FALSE	FALSE	FALSE	FALSE	FALSE
Atp6v0a1	chr11	101009446	101063719	-1	40.81225656	0.01831367	0.999797534	0.436619718	0.329512894	0.019005508	1	70	13	38	40	18	27	0.186875892	1.052493438	1.497237569	85	67	43	23	35	31	80	57	45	26	1.268256334	1.865800866	1.128617363	1.402802102	1.727969349	TRUE	FALSE	FALSE	FALSE	FALSE	FALSE	FALSE	FALSE	TRUE	FALSE	FALSE	FALSE	FALSE	FALSE
Atp6v0a2	chr5	124629051	124724455	-1	43.3369221	-0.018447219	0.999797534	0.388888889	0.476383266	0.010641387	1	101	59	24	23	40	44	1.710659898	1.043290043	0.909297052	52	18	52	31	37	65	68	60	41	26	0.347408829	0.596928983	1.754716981	0.882525698	0.635036496	TRUE	FALSE	FALSE	FALSE	FALSE	FALSE	FALSE	FALSE	TRUE	FALSE	FALSE	FALSE	FALSE	FALSE
Atp6v0a4	chr6	38048482	38124586	1	350.9748818	0.528642022	0.999797534	0.267716535	0.104523312	0.119758303	0	535	660	293	447	370	479	1.233601196	1.525417946	1.294514996	413	175	350	91	400	523	321	160	374	208	2.359223301	3.843029638	0.764863315	2.005621487	1.797693417	TRUE	FALSE	FALSE	FALSE	FALSE	FALSE	FALSE	FALSE	FALSE	FALSE	FALSE	FALSE	FALSE	FALSE
Atp6v0b	chr4	117884329	117887329	1	227.5480683	-0.129555431	0.999797534	0.625	0.017670683	0.015513528	1	251	174	204	170	230	206	1.442274555	1.199882422	1.116448326	95	136	318	309	425	416	240	236	174	151	1.431125131	0.97170701	0.978828511	0.983340275	0.867892016	TRUE	FALSE	FALSE	FALSE	FALSE	FALSE	FALSE	FALSE	TRUE	FALSE	FALSE	FALSE	FALSE	FALSE
Atp6v0c	chr17	24163865	24169429	1	185.3248421	0.655529543	0.999797534	0.333333333	0.017406963	0.291055467	1	434	90	277	43	424	20	0.207555863	0.155539516	0.047394482	21	12	486	63	782	10	385	11	261	13	1.743801653	7.703645008	77.43564356	34.69369369	19.93129771	TRUE	FALSE	FALSE	TRUE	FALSE	FALSE	FALSE	FALSE	FALSE	FALSE	FALSE	FALSE	FALSE	FALSE
Atp6v0c-ps2	chr6	37805974	37807107	-1	117.9143104	0.675642909	0.999797534	0.2	0.001401869	0.36775208	1	289	2	170	0	260	1	0.007263923	0.000587889	0.004229143	4	0	360	0	571	0	280	0	202	1	41	3601	5711	2801	183.7272727	TRUE	FALSE	FALSE	TRUE	FALSE	FALSE	FALSE	FALSE	FALSE	FALSE	FALSE	FALSE	FALSE	FALSE
Atp6v0d1	chr8	105524469	105566040	1	104.4858862	-0.007321678	0.999797534	0.527272727	0.144565217	0.001778831	1	162	129	98	76	72	77	1.255615802	1.289093298	0.935149157	285	172	154	154	69	70	85	106	71	60	0.603647843	1	1.01447178	1.246768508	0.845288326	TRUE	FALSE	FALSE	FALSE	FALSE	FALSE	FALSE	FALSE	TRUE	FALSE	FALSE	FALSE	FALSE	FALSE
Atp6v0e	chr17	26676395	26699647	-1	226.2567131	0.155176921	0.999797534	0.233333333	0.010282099	0.006203939	1	224	185	175	188	197	195	0.825970549	1.07424329	0.989852867	243	107	443	352	346	322	250	212	198	156	2.26984127	1.258449304	1.074511021	1.179160773	1.269058296	TRUE	FALSE	FALSE	FALSE	FALSE	FALSE	FALSE	FALSE	TRUE	FALSE	FALSE	FALSE	FALSE	FALSE
Atp6v1a	chr16	44085403	44139711	1	279.3149901	0.059690835	0.999797534	0.53271028	0.128298648	3.55e-05	1	219	341	241	225	230	263	1.556823368	0.933637495	1.143415906	389	554	308	329	230	281	325	242	253	231	0.702219816	0.936189608	0.818569904	1.34283354	1.095196884	TRUE	FALSE	FALSE	FALSE	FALSE	FALSE	FALSE	FALSE	TRUE	FALSE	FALSE	FALSE	FALSE	FALSE
Atp6v1b2	chr8	69088735	69113718	-1	159.6210485	0.139579222	0.999797534	0.342105263	0.351679771	0.000463877	1	167	143	93	154	138	175	0.856373429	1.655209452	1.267921796	244	186	156	222	188	202	119	154	164	131	1.311660398	0.70283656	0.930727363	0.772874757	1.251716247	TRUE	FALSE	FALSE	FALSE	FALSE	FALSE	FALSE	FALSE	TRUE	FALSE	FALSE	FALSE	FALSE	FALSE
Atp6v1c1	chr15	38661903	38692444	-1	149.4677841	0.053921839	0.999797534	0.365853659	0.493630573	2.63e-05	1	197	144	161	149	132	130	0.731100964	0.925512104	0.984859955	293	117	173	170	149	142	148	136	131	140	2.502988898	1.017636684	1.049261084	1.088170463	0.935760171	TRUE	FALSE	FALSE	FALSE	FALSE	FALSE	FALSE	FALSE	TRUE	FALSE	FALSE	FALSE	FALSE	FALSE
Atp6v1d	chr12	78842981	78861638	1	83.88676072	0.176444769	0.999797534	0.311111111	0.33427762	0.01125379	1	133	120	77	66	98	82	0.902329076	0.857328145	0.836901121	75	30	115	75	138	119	95	67	76	46	2.495016611	1.532623169	1.159529807	1.41728763	1.650759219	TRUE	FALSE	FALSE	FALSE	FALSE	FALSE	FALSE	FALSE	TRUE	FALSE	FALSE	FALSE	FALSE	FALSE
Atp6v1e1	chr6	120795243	120822685	1	482.8673791	-0.144167796	0.999797534	0.306122449	0.009561448	0.031422604	1	519	410	455	322	569	519	1.265788832	1.412915244	1.096320555	96	192	761	489	755	886	554	483	388	446	1.998959417	0.64262252	1.173486955	0.871864284	1.149446019	TRUE	FALSE	FALSE	FALSE	FALSE	FALSE	FALSE	FALSE	TRUE	FALSE	FALSE	FALSE	FALSE	FALSE
Atp6v1f	chr6	29467782	29470509	-1	317.3905563	0.118974553	0.999797534	0.25	0.000893176	0.003685708	1	584	178	437	116	460	127	0.304913542	0.265614276	0.276244295	352	81	769	233	843	195	545	102	461	115	4.341553637	3.299442299	4.321373655	5.338883448	4.006081668	TRUE	FALSE	FALSE	TRUE	FALSE	FALSE	FALSE	FALSE	TRUE	FALSE	FALSE	FALSE	FALSE	FALSE
Atp6v1g1	chr4	63544764	63550701	-1	214.1128873	0.177728738	0.999797534	0.25	0.002068787	0.039281486	1	458	21	389	19	432	21	0.046059812	0.049087638	0.048831289	229	1	569	21	850	28	424	22	364	19	208.2727273	26.97156398	30.25266904	19.19004525	19.06282723	TRUE	FALSE	FALSE	TRUE	FALSE	FALSE	FALSE	FALSE	TRUE	FALSE	FALSE	FALSE	FALSE	FALSE
Atp6v1h	chr1	5082977	5163213	-1	115.7341097	-0.01490295	0.999797534	0.436363636	0.48626506	0.003753099	1	189	116	99	48	91	89	1.628768303	2.06029106	1.022446689	358	203	209	151	97	69	97	102	98	59	0.567160011	0.722620756	0.711637487	1.051493306	0.602446483	TRUE	FALSE	FALSE	FALSE	FALSE	FALSE	FALSE	FALSE	TRUE	FALSE	FALSE	FALSE	FALSE	FALSE
Atp8a1	chr5	67618138	67847483	1	48.18599603	0.492205755	0.999797534	0.303191489	0.242038217	0.139021044	1	132	36	67	15	61	11	0.27327782	0.225037258	0.181669394	264	14	153	14	34	19	60	9	49	4	18.73049645	10.85815603	1.785340314	6.604395604	11.97560976	TRUE	FALSE	FALSE	TRUE	FALSE	FALSE	FALSE	FALSE	FALSE	FALSE	FALSE	FALSE	FALSE	FALSE
Atp8b1	chr18	64528978	64661858	1	123.2008376	-0.293850557	0.999797534	0.539906103	0.411880216	0.065188221	1	112	217	93	115	50	108	0.516351912	0.808861859	0.463459759	176	466	58	179	55	73	21	81	68	165	2.646791596	3.082616179	1.326678766	3.843601896	2.424375918	TRUE	FALSE	FALSE	TRUE	FALSE	FALSE	FALSE	FALSE	TRUE	FALSE	FALSE	FALSE	FALSE	FALSE
Atp8b2	chr3	89939480	89963332	1	4.443480989	-0.276637448	0.999797534	0.4	0.586666667	NA	1	2	6	14	0	0	5	0.344262295	141	0.019607843	3	5	15	4	3	3	4	3	2	6	1.64516129	0.271523179	1	0.756097561	2.904761905	TRUE	FALSE	FALSE	FALSE	FALSE	FALSE	FALSE	FALSE	FALSE	FALSE	FALSE	FALSE	FALSE	FALSE
Atp9a	chr2	168634437	168742370	1	73.90963172	-0.038855478	0.999797534	0.366197183	0.582797428	0.015876673	1	82	102	92	45	60	86	0.804113614	2.042128603	0.698025552	44	30	190	136	47	42	64	92	51	81	0.682539683	0.715938979	0.893842887	1.436817473	1.587084149	TRUE	FALSE	FALSE	FALSE	FALSE	FALSE	FALSE	FALSE	TRUE	FALSE	FALSE	FALSE	FALSE	FALSE
Atp9b	chr18	80734140	80934079	1	96.79796083	-0.258034417	0.999797534	0.53125	0.302829621	0.01052608	1	112	65	148	59	90	58	1.721966206	2.505922166	1.550774527	228	152	129	97	95	49	104	89	98	88	0.666812801	0.752130132	0.516298633	0.855907781	0.898063201	TRUE	FALSE	FALSE	FALSE	FALSE	FALSE	FALSE	FALSE	TRUE	FALSE	FALSE	FALSE	FALSE	FALSE
Atpaf1	chr4	115784813	115812314	-1	11.55585989	0.103055183	0.999797534	0.387096774	0.335	NA	1	13	17	11	4	3	5	1.305343511	0.369369369	1.64516129	23	18	24	19	4	6	8	14	22	9	1.276243094	1.261780105	0.672131148	0.574468085	2.428571429	TRUE	FALSE	FALSE	FALSE	FALSE	FALSE	FALSE	FALSE	FALSE	FALSE	FALSE	FALSE	FALSE	FALSE
Atpaf2	chr11	60400623	60418490	1	23.81660073	-0.015409003	0.999797534	0.37037037	0.220779221	0.051831645	1	9	11	27	12	8	33	0.81981982	2.239669421	0.244712991	29	15	19	32	46	56	24	20	9	29	0.518900344	1.680628272	1.21691974	0.834024896	3.197802198	TRUE	FALSE	FALSE	FALSE	FALSE	FALSE	FALSE	FALSE	TRUE	FALSE	FALSE	FALSE	FALSE	FALSE
Atpif1	chr4	132530554	132535414	1	2446.320635	-0.02980647	0.999797534	0.571428571	0.001951124	6e-07	1	4021	3641	2327	2382	2443	2222	1.104364066	0.976911129	1.09945547	2166	2059	2995	3117	2802	2629	2167	2274	1892	1865	0.950602465	1.040733198	0.93826059	1.04937474	0.985730141	TRUE	FALSE	FALSE	FALSE	FALSE	FALSE	FALSE	FALSE	TRUE	FALSE	FALSE	FALSE	FALSE	FALSE
Atr	chr9	95857596	95953217	-1	23.95943269	-0.235932661	0.999797534	0.541666667	0.540358744	0.145850243	1	28	13	16	5	5	5	2.145038168	3.156862745	1	98	94	64	25	18	11	24	9	18	13	0.95922528	0.391575663	0.613259669	0.377593361	0.723756906	TRUE	FALSE	FALSE	FALSE	FALSE	FALSE	FALSE	FALSE	FALSE	FALSE	FALSE	FALSE	FALSE	FALSE
Atraid	chr5	31048639	31054633	-1	13.9369122	-0.112602973	0.999797534	0.444444444	0.016587678	NA	1	9	12	14	15	22	8	0.752066116	0.933774834	2.728395062	3	0	20	9	34	20	4	31	14	8	0.032258065	0.452736318	0.589442815	7.585365854	0.574468085	TRUE	FALSE	FALSE	FALSE	FALSE	FALSE	FALSE	FALSE	FALSE	FALSE	FALSE	FALSE	FALSE	FALSE
Atrip	chr9	109059746	109074530	1	42.89404932	-0.525088393	0.999797534	0.393939394	0.2376502	0.125066685	1	109	58	46	12	43	27	1.877796902	3.809917355	1.590405904	56	56	50	40	56	13	43	80	23	37	1	0.800399202	0.233511586	1.858468677	1.606060606	TRUE	FALSE	FALSE	FALSE	FALSE	FALSE	FALSE	FALSE	FALSE	FALSE	FALSE	FALSE	FALSE	FALSE
Atrn	chr2	130906446	131030333	-1	84.81326346	-0.124769081	0.999797534	0.496969697	0.575284091	0.004528017	1	114	99	96	65	92	71	1.15136226	1.476190476	1.29535865	93	134	80	46	142	81	55	84	81	75	1.440386681	0.575530587	0.570724842	1.526315789	0.926017263	TRUE	FALSE	FALSE	FALSE	FALSE	FALSE	FALSE	FALSE	TRUE	FALSE	FALSE	FALSE	FALSE	FALSE
Atrnl1	chr19	57610962	58133343	-1	26.81287398	1.461534261	0.612275526	0.254901961	0.154158215	0.780284767	0	41	28	19	30	20	44	0.683698297	1.57591623	2.194029851	182	2	21	21	8	0	22	18	33	4	86.71428571	1	81	1.220994475	8.073170732	TRUE	FALSE	FALSE	TRUE	FALSE	FALSE	FALSE	FALSE	FALSE	FALSE	FALSE	FALSE	FALSE	FALSE
Atxn1	chr13	45549754	45965034	1	152.4248819	0.804571963	0.999797534	0.242206235	0.128576353	0.394532894	1	151	73	208	63	51	67	0.483785572	0.303219606	1.313111546	905	58	539	74	38	11	239	160	258	6	15.57831325	7.275303644	3.432432432	1.493441599	42.31147541	TRUE	FALSE	FALSE	TRUE	FALSE	FALSE	FALSE	FALSE	FALSE	FALSE	FALSE	FALSE	FALSE	FALSE
Atxn10	chr15	85336380	85463836	-1	63.42669747	1.815118988	0.160499298	0.25862069	0.040703053	0.925173019	0	113	118	75	83	46	99	1.044208665	1.106524634	2.14967462	87	0	60	13	149	28	111	1	90	8	871	4.58778626	5.306049822	101	11.12345679	TRUE	FALSE	FALSE	TRUE	FALSE	FALSE	FALSE	FALSE	FALSE	FALSE	FALSE	FALSE	FALSE	FALSE
Atxn1l	chr8	109726450	109737795	1	6.343176683	1.148582002	0.999797534	0.071428571	0.018018018	NA	0	2	24	1	7	7	8	11.47619048	6.454545455	1.14084507	18	11	4	12	5	2	3	1	5	1	1.630630631	0.338842975	2.428571429	2.818181818	4.636363636	TRUE	FALSE	TRUE	TRUE	FALSE	FALSE	FALSE	FALSE	FALSE	FALSE	FALSE	FALSE	FALSE	FALSE
Atxn2	chr5	121711608	121814950	-1	75.3142409	0.214108796	0.999797534	0.368421053	0.419501134	0.057447232	0	86	150	65	53	86	118	1.743321719	0.815668203	1.371660859	209	196	79	69	26	37	49	42	30	28	1.066292708	1.1447178	0.703504043	1.166270784	1.071174377	TRUE	FALSE	FALSE	FALSE	FALSE	FALSE	FALSE	FALSE	TRUE	FALSE	FALSE	FALSE	FALSE	FALSE
Atxn2l	chr7	126491707	126503644	1	65.08400312	0.076219549	0.999797534	0.277777778	0.355140187	0.04983033	0	92	100	68	72	97	98	1.086862106	1.058737151	1.010298661	10	14	60	67	42	40	135	94	33	48	0.716312057	0.895678092	1.049875312	1.435706695	0.688149688	TRUE	FALSE	FALSE	FALSE	FALSE	FALSE	FALSE	FALSE	TRUE	FALSE	FALSE	FALSE	FALSE	FALSE
Atxn3	chr12	101918900	101958243	1	47.60305368	0.222101951	0.999797534	0.230769231	0.12599319	0.085161719	1	46	40	36	20	29	12	0.869848156	0.556786704	0.41580756	277	76	92	32	15	27	59	43	45	32	3.641261498	2.869158879	0.557195572	1.371229698	1.404984424	TRUE	FALSE	FALSE	FALSE	FALSE	FALSE	FALSE	FALSE	TRUE	FALSE	FALSE	FALSE	FALSE	FALSE
Atxn7	chr14	13961438	14107316	-1	107.024699	-0.087748203	0.999797534	0.480349345	0.586885246	0.025850176	0	134	125	103	98	69	65	1.071942446	1.0509684	1.061443932	217	207	162	138	17	33	91	121	114	126	0.953938277	0.851943245	1.935672515	1.329308452	1.105170903	TRUE	FALSE	FALSE	FALSE	FALSE	FALSE	FALSE	FALSE	TRUE	FALSE	FALSE	FALSE	FALSE	FALSE
Atxn7l1	chr12	33147597	33376408	-1	182.6695084	1.095071894	0.215290392	0.158441558	0.082159624	0.622225658	1	362	115	200	99	208	163	0.317867992	0.495252374	0.783757809	901	34	374	37	260	107	298	17	217	16	26.42521994	10.08355795	2.428571429	17.43274854	13.48447205	TRUE	FALSE	FALSE	TRUE	FALSE	FALSE	FALSE	FALSE	FALSE	FALSE	FALSE	FALSE	FALSE	FALSE
Atxn7l3	chr11	102289299	102296673	1	8.271522656	-0.406924138	0.999797534	0.25	0.120512821	NA	0	20	11	15	12	7	5	1.810810811	1.247933884	1.392156863	2	22	7	8	2	3	10	7	9	1	10.52380952	1.14084507	1.476190476	0.702970297	0.120879121	TRUE	FALSE	FALSE	FALSE	FALSE	FALSE	FALSE	FALSE	FALSE	FALSE	FALSE	FALSE	FALSE	FALSE
Atxn7l3b	chr10	112925427	112929026	1	111.6707603	-0.632370592	0.596691443	0.153846154	0.027792916	0.129033049	0	155	140	116	109	152	88	1.107066381	1.06416132	1.726447219	36	133	114	138	59	124	105	230	54	82	3.686980609	1.210341805	2.099830795	2.189343482	1.517560074	TRUE	FALSE	FALSE	FALSE	FALSE	FALSE	FALSE	FALSE	FALSE	FALSE	FALSE	FALSE	FALSE	FALSE
Auh	chr13	52835106	52929705	1	91.44880377	-0.159548038	0.999797534	0.461538462	0.47979474	0.009886452	1	101	94	114	54	120	75	1.074388948	2.109057301	1.599201065	84	69	161	149	175	73	102	93	34	61	0.821640904	0.925512104	0.417475728	0.911851126	1.791788856	TRUE	FALSE	FALSE	FALSE	FALSE	FALSE	FALSE	FALSE	TRUE	FALSE	FALSE	FALSE	FALSE	FALSE
Aunip	chr4	134510998	134523922	-1	31.28960664	0.503420183	0.999797534	0.425531915	0.253283302	0.200197782	1	24	29	9	24	20	53	1.20746888	2.648351648	2.641791045	40	114	50	35	23	8	21	39	40	4	0.3514461	1.427350427	2.851851852	0.539641944	9.780487805	TRUE	FALSE	TRUE	FALSE	FALSE	FALSE	FALSE	FALSE	FALSE	FALSE	FALSE	FALSE	FALSE	FALSE
Aup1	chr6	83054520	83057682	-1	123.9096915	0.096696637	0.999797534	0.1	0.01439206	0.047895029	1	126	139	94	84	125	111	1.103092784	0.893730074	0.888089528	21	22	202	138	225	186	193	87	99	163	0.954751131	1.463432295	1.20956475	2.216991963	0.607602698	TRUE	FALSE	FALSE	FALSE	FALSE	FALSE	FALSE	FALSE	TRUE	FALSE	FALSE	FALSE	FALSE	FALSE
Aurka	chr2	172356189	172370706	1	160.8162112	0.113422041	0.999797534	0.358490566	0.179459064	0.00801583	1	263	142	151	110	291	187	0.540098822	0.728656519	0.642734456	219	64	166	151	365	152	152	126	127	70	3.418096724	1.099272005	2.400394477	1.206185567	1.813124108	TRUE	FALSE	FALSE	FALSE	FALSE	FALSE	FALSE	FALSE	TRUE	FALSE	FALSE	FALSE	FALSE	FALSE
Aurkaip1	chr4	155831268	155833098	-1	366.7344669	-0.038897675	0.999797534	0.538461538	0.241289904	0.003880794	1	609	301	351	247	470	320	2.022915975	1.420882234	1.468603561	238	114	628	350	526	433	612	315	352	305	0.479210416	0.557395319	0.823227523	0.514785166	0.866515195	TRUE	FALSE	FALSE	FALSE	FALSE	FALSE	FALSE	FALSE	TRUE	FALSE	FALSE	FALSE	FALSE	FALSE
Aurkb	chr11	69045624	69051664	-1	142.221088	-0.072449457	0.999797534	0.517241379	0.311710927	0.01546475	1	91	72	108	89	205	191	1.263522885	1.213243547	1.073260073	243	127	104	164	181	182	110	74	157	199	0.522830111	1.576368876	1.005521811	0.673024523	1.26734564	TRUE	FALSE	FALSE	FALSE	FALSE	FALSE	FALSE	FALSE	TRUE	FALSE	FALSE	FALSE	FALSE	FALSE
Aurkc	chr7	6977207	7003091	-1	11.95260884	0.807369253	0.999797534	0.214285714	0.110619469	NA	1	2	14	21	0	8	3	6.714285714	0.004739336	0.382716049	81	4	33	14	6	3	5	2	30	0	19.7804878	2.34751773	1.967741935	2.428571429	301	TRUE	FALSE	FALSE	TRUE	FALSE	FALSE	FALSE	FALSE	FALSE	FALSE	FALSE	FALSE	FALSE	FALSE
Auts2	chr5	131437681	132542343	1	2778.595533	-0.246786199	0.999797534	0.502984265	0.573499425	0.057006429	1	4680	3784	4094	3027	4217	1790	1.236780212	1.352482574	2.355790179	7120	6356	957	801	2222	1923	1594	1604	1848	1733	0.892698136	0.837007627	0.865442599	1.006273132	0.93777393	TRUE	FALSE	FALSE	FALSE	FALSE	FALSE	FALSE	FALSE	TRUE	FALSE	FALSE	FALSE	FALSE	FALSE
Aven	chr2	112492884	112631253	-1	39.4844801	-0.577231812	0.999797534	0.415384615	0.264175258	0.184310151	0	66	31	50	32	33	21	2.125401929	1.560747664	1.568720379	94	125	40	38	11	27	23	29	30	33	1.329436769	0.950124688	2.441441441	1.25974026	1.099667774	TRUE	FALSE	FALSE	FALSE	FALSE	FALSE	FALSE	FALSE	FALSE	FALSE	FALSE	FALSE	FALSE	FALSE
Avl9	chr6	56714904	56761912	-1	34.89674514	-0.142796523	0.999797534	0.423728814	0.530448718	0.051613392	1	36	31	33	8	18	13	1.160771704	4.086419753	1.381679389	151	53	56	35	21	38	34	39	31	27	0.351422899	0.625668449	1.805687204	1.146627566	0.871382637	TRUE	FALSE	FALSE	FALSE	FALSE	FALSE	FALSE	FALSE	TRUE	FALSE	FALSE	FALSE	FALSE	FALSE
Avpi1	chr19	42123274	42128993	1	631.518547	0.191546001	0.999797534	0.2	0.000593178	0.065199663	0	502	507	581	587	641	710	1.009958176	1.010325245	1.107627515	141	82	710	662	1480	1043	740	661	556	512	1.71863581	1.072496602	1.418943534	1.119497807	1.085920719	TRUE	FALSE	FALSE	FALSE	FALSE	FALSE	FALSE	FALSE	TRUE	FALSE	FALSE	FALSE	FALSE	FALSE
Axin1	chr17	26131212	26195811	-1	56.44571823	-0.185952244	0.999797534	0.483333333	0.307216495	0.009815829	0	105	67	53	68	70	44	1.566318927	0.779735683	1.589569161	68	79	71	82	42	67	67	45	25	17	1.161527166	1.154711674	1.593824228	0.672131148	0.6812749	TRUE	FALSE	FALSE	FALSE	FALSE	FALSE	FALSE	FALSE	TRUE	FALSE	FALSE	FALSE	FALSE	FALSE
Axin2	chr11	108917827	108950783	-1	27.0529302	0.153756795	0.999797534	0.25	0.515991471	0.063952902	1	33	15	14	19	21	9	0.456193353	1.354609929	0.431279621	50	53	60	37	22	25	22	15	68	6	0.943502825	1.619946092	0.880478088	1.463576159	11.16393443	TRUE	FALSE	FALSE	FALSE	FALSE	FALSE	FALSE	FALSE	TRUE	FALSE	FALSE	FALSE	FALSE	FALSE
Azi2	chr9	118040521	118069798	-1	60.17020823	0.127361402	0.999797534	0.428571429	0.27264239	0.003063233	1	82	60	61	54	50	42	0.732034105	0.885433715	0.840319361	82	76	114	40	106	57	48	46	50	52	1.078843627	2.845386534	1.858143608	1.043383948	0.961612284	TRUE	FALSE	FALSE	FALSE	FALSE	FALSE	FALSE	FALSE	TRUE	FALSE	FALSE	FALSE	FALSE	FALSE
Azin1	chr15	38487429	38519285	1	36.73777273	-0.161924413	0.999797534	0.426229508	0.492668622	0.109633238	1	25	26	37	11	30	23	0.961685824	3.342342342	1.303030303	195	128	60	42	14	25	23	25	12	6	0.656586366	0.700499168	1.780141844	1.086580087	0.504132231	TRUE	FALSE	FALSE	FALSE	FALSE	FALSE	FALSE	FALSE	FALSE	FALSE	FALSE	FALSE	FALSE	FALSE
Azin2	chr4	128930232	128962460	1	9.652670442	3.182326468	0.109209342	0.024390244	0.025252525	NA	1	0	0	0	0	5	2	1	1	0.411764706	65	0	73	1	23	0	20	0	9	0	651	66.45454545	231	201	91	TRUE	FALSE	FALSE	TRUE	FALSE	FALSE	FALSE	FALSE	FALSE	FALSE	FALSE	FALSE	FALSE	FALSE
B130006D01Rik	chr11	95723585	95726773	-1	5.988678452	-0.254536874	0.999797534	0.466666667	0.336283186	NA	1	18	9	8	3	8	0	1.989010989	2.612903226	81	24	3	12	7	0	0	4	10	6	1	0.128630705	0.58677686	1	2.463414634	0.180327869	TRUE	FALSE	TRUE	FALSE	FALSE	FALSE	FALSE	FALSE	FALSE	FALSE	FALSE	FALSE	FALSE	FALSE
B230118H07Rik	chr2	101560780	101629332	1	60.94301899	1.782215296	0.382725769	0.181818182	0.009987516	0.883697815	1	156	40	151	22	72	3	0.256886611	0.146260754	0.042995839	26	0	131	0	141	3	189	3	149	0	261	1311	45.51612903	61	1491	TRUE	FALSE	FALSE	TRUE	FALSE	FALSE	FALSE	FALSE	FALSE	FALSE	FALSE	FALSE	FALSE	FALSE
B230208H11Rik	chr10	12916645	12923127	1	12.30616424	-0.727412672	0.999797534	0.615384615	0.621621622	NA	1	30	11	10	1	41	10	2.711711712	9.181818182	4.069306931	0	3	60	1	0	0	10	33	4	8	31	0.018302829	1	3.277227723	1.975609756	TRUE	FALSE	TRUE	FALSE	FALSE	FALSE	FALSE	FALSE	FALSE	FALSE	FALSE	FALSE	FALSE	FALSE
B230219D22Rik	chr13	55693123	55703500	-1	5.895033667	0.07096831	0.999797534	0.75	0.385416667	NA	1	3	4	1	5	2	5	1.322580645	4.636363636	2.428571429	4	5	6	22	3	6	8	11	5	6	0.803921569	0.2760181	0.508196721	0.72972973	0.836065574	TRUE	FALSE	TRUE	FALSE	FALSE	FALSE	FALSE	FALSE	FALSE	FALSE	FALSE	FALSE	FALSE	FALSE
B230307C23Rik	chr16	97997346	98016756	-1	43.10592373	-0.203513343	0.999797534	0.311111111	0.440460948	0.060789748	1	85	51	72	25	49	17	1.665362035	2.87250996	2.871345029	191	52	31	29	47	47	21	30	23	11	0.27263213	0.935691318	1	1.426540284	0.480519481	TRUE	FALSE	TRUE	FALSE	FALSE	FALSE	FALSE	FALSE	TRUE	FALSE	FALSE	FALSE	FALSE	FALSE
B230354K17Rik	chr17	45433830	45442544	-1	61.41189495	0.223552847	0.999797534	0.16	0.107238606	0.03738147	1	79	30	52	47	67	31	0.380530973	0.90403071	0.463487332	209	94	200	35	43	33	70	52	55	22	2.222104145	5.700854701	1.302114804	1.345489443	2.49321267	TRUE	FALSE	FALSE	FALSE	FALSE	FALSE	FALSE	FALSE	TRUE	FALSE	FALSE	FALSE	FALSE	FALSE
B2m	chr2	122147686	122153082	-1	176.9524507	0.078275437	0.999797534	0.181818182	0.003202077	0.031186765	1	73	128	26	105	60	141	1.752393981	4.026819923	2.347753744	209	354	321	401	93	270	119	300	46	258	0.590511155	0.800548492	0.344687153	0.396867711	0.178612941	TRUE	FALSE	TRUE	FALSE	FALSE	FALSE	FALSE	FALSE	TRUE	FALSE	FALSE	FALSE	FALSE	FALSE
B3galnt1	chr3	69573918	69598960	1	27.27174721	-1.160799019	0.999797534	0.357142857	0.262910798	0.601060849	0	2	7	11	1	13	4	0.295774648	10.09090909	3.195121951	0	98	24	56	50	11	25	20	21	83	981	2.32780083	0.221556886	0.800796813	3.938388626	TRUE	FALSE	TRUE	TRUE	FALSE	FALSE	FALSE	FALSE	FALSE	FALSE	FALSE	FALSE	FALSE	FALSE
B3galnt2	chr13	13954473	13999088	-1	19.112205	0.025605628	0.999797534	0.673469388	0.758346582	0.048280595	1	33	12	8	11	11	13	0.365558912	1.37037037	1.18018018	42	67	36	19	24	10	18	9	21	7	0.627421759	1.890052356	2.386138614	1.989010989	2.971830986	TRUE	FALSE	FALSE	FALSE	FALSE	FALSE	FALSE	FALSE	TRUE	FALSE	FALSE	FALSE	FALSE	FALSE
B3galt4	chr17	33949911	33951488	1	2.167859554	-0.221697231	0.999797534	0.166666667	0.142857143	NA	1	0	0	3	0	0	0	1	31	1	3	0	0	2	14	0	4	0	6	3	0.032258065	21	0.007092199	0.024390244	0.508196721	TRUE	FALSE	FALSE	FALSE	FALSE	FALSE	FALSE	FALSE	FALSE	FALSE	FALSE	FALSE	FALSE	FALSE
B3galt6	chr4	155989465	155992678	1	38.32118391	0.343355222	0.999797534	0.157894737	0.075617284	0.137480474	1	42	16	39	25	48	26	0.382422803	0.641943734	0.542619543	52	3	120	7	32	53	55	12	87	31	16.80645161	16.91549296	0.604519774	4.553719008	2.800643087	TRUE	FALSE	FALSE	TRUE	FALSE	FALSE	FALSE	FALSE	FALSE	FALSE	FALSE	FALSE	FALSE	FALSE
B3gat2	chr1	23761925	23847865	-1	4.782836573	-0.606042839	0.999797534	0.322580645	0.395833333	NA	0	18	0	2	15	2	0	181	0.139072848	21	0	0	0	2	0	9	9	9	3	6	1	21	91	1	1.967741935	TRUE	FALSE	TRUE	FALSE	FALSE	FALSE	FALSE	FALSE	FALSE	FALSE	FALSE	FALSE	FALSE	FALSE
B3gat3	chr19	8920392	8927236	-1	38.35996767	-0.273481113	0.999797534	0.466666667	0.343167702	0.047131474	0	70	42	44	40	33	21	1.665083135	1.099750623	1.568720379	16	69	68	37	44	14	34	37	29	46	4.291925466	0.544787078	0.319727891	1.08797654	1.58419244	TRUE	FALSE	FALSE	FALSE	FALSE	FALSE	FALSE	FALSE	TRUE	FALSE	FALSE	FALSE	FALSE	FALSE
B3glct	chr5	149678104	149762599	-1	87.17485762	-0.252840341	0.999797534	0.438202247	0.557901907	0.031030134	1	99	144	72	68	67	68	0.687716863	1.058737151	0.985315712	43	129	175	125	75	127	62	143	16	55	2.995359629	0.714448886	1.69241012	2.304347826	3.422360248	TRUE	FALSE	FALSE	TRUE	FALSE	FALSE	FALSE	FALSE	TRUE	FALSE	FALSE	FALSE	FALSE	FALSE
B3gnt2	chr11	22834738	22860336	1	11.44781366	-0.707121111	0.999797534	0.393939394	0.436893204	NA	1	44	20	26	1	10	5	2.194029851	23.72727273	1.980392157	17	27	11	0	11	4	3	8	13	6	1.584795322	0.009009009	0.369369369	2.612903226	0.465648855	TRUE	FALSE	FALSE	FALSE	TRUE	FALSE	FALSE	FALSE	FALSE	FALSE	FALSE	FALSE	FALSE	FALSE
B3gnt3	chr8	71691372	71702625	1	13.49310699	0.724201866	0.999797534	0.277777778	0.075630252	NA	0	9	14	3	9	7	6	1.549450549	2.935483871	0.85915493	20	6	50	19	22	22	29	10	4	8	3.295081967	2.623036649	1	2.881188119	0.50617284	TRUE	FALSE	FALSE	TRUE	FALSE	FALSE	FALSE	FALSE	FALSE	FALSE	FALSE	FALSE	FALSE	FALSE
B3gnt5	chr16	19760233	19772760	-1	469.8476129	-0.022875157	0.999797534	0.670731707	0.564242012	0.052820922	1	586	819	567	546	438	460	0.715541448	1.038454496	0.952184308	154	202	51	125	902	863	255	390	443	554	1.311486048	2.4481409	0.956767542	1.529204234	1.250507786	TRUE	FALSE	FALSE	FALSE	FALSE	FALSE	FALSE	FALSE	TRUE	FALSE	FALSE	FALSE	FALSE	FALSE
B3gnt6	chr7	98192414	98199475	1	4.026570972	-1.569853449	0.999797534	0.307692308	0.409090909	NA	0	5	0	0	0	0	0	51	1	1	0	2	10	14	4	14	2	5	6	4	21	1.396039604	3.43902439	2.428571429	0.672131148	TRUE	FALSE	FALSE	TRUE	FALSE	FALSE	FALSE	FALSE	FALSE	FALSE	FALSE	FALSE	FALSE	FALSE
B3gnt7	chr1	86303220	86307305	-1	73.47581715	-0.376198554	0.999797534	0.583333333	0.140468227	0.085259524	1	129	177	64	42	62	75	0.728966685	1.522565321	0.82689747	18	72	31	53	70	152	57	74	45	75	3.983425414	1.707395498	2.169757489	1.297723292	1.66518847	TRUE	FALSE	FALSE	FALSE	FALSE	FALSE	FALSE	FALSE	TRUE	FALSE	FALSE	FALSE	FALSE	FALSE
B3gnt8	chr7	25627587	25629492	-1	2.133604773	-0.333693352	0.999797534	0.625	0.8	NA	1	0	0	0	0	0	4	1	1	0.024390244	0	0	0	12	2	0	0	0	0	12	1	121	0.047619048	1	121	TRUE	FALSE	FALSE	FALSE	FALSE	FALSE	FALSE	FALSE	FALSE	FALSE	FALSE	FALSE	FALSE	FALSE
B3gntl1	chr11	121616196	121673159	1	9.495271984	0.369556059	0.999797534	0.346938776	0.296703297	NA	1	26	13	8	1	5	4	0.501915709	0.135802469	0.803921569	18	2	49	22	20	0	0	2	10	2	8.619047619	2.221719457	201	0.047619048	4.80952381	TRUE	FALSE	FALSE	TRUE	FALSE	FALSE	FALSE	FALSE	FALSE	FALSE	FALSE	FALSE	FALSE	FALSE
B430010I23Rik	chr8	41017467	41024216	-1	39.88290395	0.08884287	0.999797534	0.391666667	0.285289747	0.114168071	1	44	33	22	11	27	3	0.750566893	0.502262443	0.114391144	169	110	146	49	7	4	51	13	55	13	1.535876476	2.975560081	1.731707317	3.900763359	4.20610687	TRUE	FALSE	FALSE	TRUE	FALSE	FALSE	FALSE	FALSE	FALSE	FALSE	FALSE	FALSE	FALSE	FALSE
B430212C06Rik	chr18	67321208	67344103	1	7.16540006	0.625904921	0.999797534	0.357142857	0.20610687	NA	1	4	6	2	2	23	8	1.487804878	1	0.350649351	9	4	6	3	18	1	34	7	0	0	2.219512195	1.967741935	16.45454545	4.802816901	1	TRUE	FALSE	FALSE	FALSE	FALSE	FALSE	FALSE	FALSE	FALSE	FALSE	FALSE	FALSE	FALSE	FALSE
B430319G15Rik	chr9	92538800	92542869	1	37.96566695	0.478910229	0.999797534	0.090909091	0.00619195	0.192483613	1	48	133	25	61	17	82	2.767151767	2.434262948	4.801169591	39	58	9	29	25	32	1	32	20	12	0.672977625	0.312714777	0.781931464	0.034267913	1.661157025	TRUE	FALSE	TRUE	FALSE	FALSE	FALSE	FALSE	FALSE	FALSE	FALSE	FALSE	FALSE	FALSE	FALSE
B4galnt1	chr10	127165155	127172340	-1	3.500542928	-0.445062936	0.999797534	0.333333333	0.295081967	NA	1	0	0	10	0	0	2	1	101	0.047619048	3	1	12	0	5	8	16	4	0	0	0.35483871	0.008264463	1.588235294	0.254658385	1	TRUE	FALSE	FALSE	FALSE	FALSE	FALSE	FALSE	FALSE	FALSE	FALSE	FALSE	FALSE	FALSE	FALSE
B4galnt2	chr11	95863558	95914920	1	24.41002356	-0.392395929	0.999797534	0.363636364	0.342222222	0.18396844	1	79	21	13	4	5	18	3.748815166	3.195121951	0.281767956	86	48	16	36	4	24	44	26	18	8	0.558652729	2.242236025	5.87804878	0.591836735	0.447513812	TRUE	FALSE	TRUE	FALSE	FALSE	FALSE	FALSE	FALSE	FALSE	FALSE	FALSE	FALSE	FALSE	FALSE
B4galnt3	chr6	120200752	120295023	1	336.6710643	-0.164408041	0.999797534	0.488571429	0.452489481	0.022860664	1	785	402	835	373	421	201	1.952499378	2.238273921	2.093983093	242	312	272	137	538	182	386	182	235	201	1.28913672	0.503858875	0.338412934	0.471639472	0.855380689	TRUE	FALSE	FALSE	FALSE	FALSE	FALSE	FALSE	FALSE	TRUE	FALSE	FALSE	FALSE	FALSE	FALSE
B4galnt4	chr7	141061273	141072119	-1	2.375917306	2.650491793	0.999797534	0.222222222	0.111111111	NA	0	6	0	3	16	0	3	0.016393443	5.193548387	31	0	0	0	0	2	0	6	0	0	0	1	1	21	61	1	TRUE	FALSE	TRUE	FALSE	FALSE	FALSE	FALSE	FALSE	FALSE	FALSE	FALSE	FALSE	FALSE	FALSE
B4galt1	chr4	40804581	40855712	1	172.6482489	0.091921401	0.999797534	0.385714286	0.107305936	3.41e-05	1	360	164	226	87	238	113	0.455706748	0.385227775	0.4750105	312	164	261	115	302	90	304	114	167	49	1.901889092	2.268462207	3.352941176	2.66520596	3.403258656	TRUE	FALSE	FALSE	TRUE	FALSE	FALSE	FALSE	FALSE	TRUE	FALSE	FALSE	FALSE	FALSE	FALSE
B4galt2	chr4	117872999	117883482	1	0.698559018	2.004483214	0.999797534	0	0	NA	1	0	0	0	0	0	0	1	1	1	0	0	12	0	0	0	3	0	0	0	1	121	1	31	1	TRUE	FALSE	FALSE	FALSE	FALSE	FALSE	FALSE	FALSE	FALSE	FALSE	FALSE	FALSE	FALSE	FALSE
B4galt5	chr2	167298443	167349178	1	54.36442546	-0.015862402	0.999797534	0.422222222	0.646995708	0.002486175	1	102	80	75	62	52	39	1.274656679	1.209339775	1.332480818	68	82	72	45	39	20	67	51	42	36	1.205580029	0.625520111	0.514066496	0.761549925	0.857482185	TRUE	FALSE	FALSE	FALSE	FALSE	FALSE	FALSE	FALSE	TRUE	FALSE	FALSE	FALSE	FALSE	FALSE
B4galt6	chr18	20684598	20746404	1	117.4617012	0.197563333	0.999797534	0.31372549	0.175233645	0.033187631	1	178	76	84	40	127	96	0.42728804	0.476813317	0.756097561	417	68	200	169	80	40	295	135	92	43	6.124816446	1.183323477	1.997506234	2.18430792	2.136890951	TRUE	FALSE	FALSE	FALSE	FALSE	FALSE	FALSE	FALSE	TRUE	FALSE	FALSE	FALSE	FALSE	FALSE
B4galt7	chr13	55599895	55610443	-1	13.44616995	-0.529188665	0.999797534	0.545454545	0.216326531	NA	1	36	9	27	1	3	0	3.967032967	24.63636364	31	72	3	15	0	7	9	11	11	28	13	0.042995839	0.006622517	1.281690141	1	0.466192171	TRUE	FALSE	TRUE	FALSE	FALSE	FALSE	FALSE	FALSE	FALSE	FALSE	FALSE	FALSE	FALSE	FALSE
B4gat1	chr19	5038825	5041134	-1	17.91230444	0.436908764	0.999797534	0.25	0.237113402	0.195521764	1	15	29	0	15	5	24	1.927152318	151	4.725490196	13	50	15	11	2	34	30	19	10	19	0.261477046	1.36036036	0.061583578	1.57591623	0.528795812	TRUE	FALSE	TRUE	FALSE	FALSE	FALSE	FALSE	FALSE	FALSE	FALSE	FALSE	FALSE	FALSE	FALSE
B930041F14Rik	chr4	155694341	155696485	-1	2.454037344	0.364807143	0.999797534	0.333333333	0.297297297	NA	1	0	0	4	0	3	6	1	0.024390244	1.967741935	0	0	0	0	3	0	2	9	10	0	1	1	31	0.230769231	101	TRUE	FALSE	FALSE	FALSE	FALSE	FALSE	FALSE	FALSE	FALSE	FALSE	FALSE	FALSE	FALSE	FALSE
B930059L03Rik	chr12	110591373	110592679	-1	21.88889766	-0.613213921	0.999797534	0.333333333	0.38071066	0.348958982	1	12	20	57	12	11	0	0.60199005	4.719008264	111	69	46	77	30	15	6	0	17	2	20	0.667149059	0.390402075	0.40397351	171	9.571428571	TRUE	FALSE	TRUE	FALSE	FALSE	FALSE	FALSE	FALSE	FALSE	FALSE	FALSE	FALSE	FALSE	FALSE
B9d1	chr11	61505162	61512929	-1	42.11587183	0.569505869	0.999797534	0.307692308	0.019817073	0.281806395	1	50	80	4	73	33	73	1.598802395	17.82926829	2.208459215	0	12	34	35	30	72	58	11	30	61	0.008264463	0.971509972	0.417475728	5.234234234	0.492635025	TRUE	FALSE	FALSE	FALSE	FALSE	FALSE	FALSE	FALSE	FALSE	FALSE	FALSE	FALSE	FALSE	FALSE
BC003331	chr1	150361310	150393055	1	36.24530494	-0.396700525	0.999797534	0.228571429	0.180967239	0.051558461	0	72	33	26	36	38	36	2.178247734	0.72299169	1.055401662	15	66	46	65	35	33	35	37	18	22	4.377483444	1.412147505	0.943019943	1.056980057	1.220994475	TRUE	FALSE	FALSE	FALSE	FALSE	FALSE	FALSE	FALSE	TRUE	FALSE	FALSE	FALSE	FALSE	FALSE
BC003965	chr17	25184560	25187662	-1	64.66291626	0.112704426	0.999797534	0.272727273	0.079439252	0.008285926	1	83	75	55	55	77	59	0.903730445	1	0.766536965	33	32	116	53	82	76	79	65	72	58	1.031152648	2.186440678	1.078843627	1.215053763	1.240963855	TRUE	FALSE	FALSE	FALSE	FALSE	FALSE	FALSE	FALSE	TRUE	FALSE	FALSE	FALSE	FALSE	FALSE
BC004004	chr17	29268787	29302887	-1	70.72706354	-0.142393406	0.999797534	0.256410256	0.614583333	0.009808247	1	78	61	45	73	35	64	1.278232406	0.616963064	0.547581903	42	80	64	138	96	121	54	114	42	45	1.902612827	2.154446178	1.260145682	2.109057301	1.071258907	TRUE	FALSE	FALSE	FALSE	FALSE	FALSE	FALSE	FALSE	TRUE	FALSE	FALSE	FALSE	FALSE	FALSE
BC005537	chr13	24801656	24812899	-1	6.852016827	0.221772301	0.999797534	0.25	0.247933884	NA	0	5	0	3	5	1	7	0.019607843	1.64516129	6.454545455	32	22	16	10	3	6	0	0	0	11	1.452488688	1.594059406	0.508196721	1	0.009009009	TRUE	FALSE	FALSE	FALSE	FALSE	FALSE	FALSE	FALSE	FALSE	FALSE	FALSE	FALSE	FALSE	FALSE
BC005561	chr5	104508351	104522383	-1	37.41745657	0.354496268	0.999797534	0.428571429	0.482315113	0.108043472	0	90	62	22	76	41	49	0.689234184	3.443438914	1.194647202	32	17	29	27	37	19	18	58	35	10	1.877192982	1.073800738	1.942408377	0.311531842	3.475247525	TRUE	FALSE	FALSE	FALSE	FALSE	FALSE	FALSE	FALSE	FALSE	FALSE	FALSE	FALSE	FALSE	FALSE
BC005624	chr2	30970692	30981941	1	5.7773467	1.02973769	0.999797534	0.461538462	0.17	NA	1	0	10	12	2	8	0	101	0.173553719	0.012345679	0	0	18	1	11	0	19	6	13	0	1	16.45454545	111	3.131147541	131	TRUE	FALSE	FALSE	TRUE	FALSE	FALSE	FALSE	FALSE	FALSE	FALSE	FALSE	FALSE	FALSE	FALSE
BC016579	chr16	45626847	45655852	1	4.281632898	1.650616365	0.999797534	0.470588235	0.481927711	NA	1	33	15	5	0	6	0	0.456193353	0.019607843	0.016393443	0	0	0	0	11	0	9	0	4	0	1	1	111	91	41	TRUE	FALSE	FALSE	TRUE	FALSE	FALSE	FALSE	FALSE	FALSE	FALSE	FALSE	FALSE	FALSE	FALSE
BC017158	chr7	128271378	128298165	1	117.4893253	0.035039314	0.999797534	0.487179487	0.706470981	0.008413299	1	194	126	67	162	70	73	0.649665121	2.415797317	1.042796006	34	126	156	196	121	124	168	159	94	80	0.270420301	0.796022438	0.975825947	1.056568196	1.174781523	TRUE	FALSE	FALSE	FALSE	FALSE	FALSE	FALSE	FALSE	TRUE	FALSE	FALSE	FALSE	FALSE	FALSE
BC017643	chr11	121222587	121229557	1	44.79188953	-0.75353227	0.999797534	0.238095238	0.193324061	0.36976895	0	34	73	80	20	62	50	0.466484268	3.985074627	1.239520958	1	20	38	91	58	78	30	19	5	60	18.27272727	2.391076115	1.344234079	0.634551495	11.78431373	TRUE	FALSE	FALSE	TRUE	FALSE	FALSE	FALSE	FALSE	FALSE	FALSE	FALSE	FALSE	FALSE	FALSE
BC020402	chr10	7678970	7681158	1	2.197837454	0.88905716	0.999797534	0.416666667	0.540983607	NA	1	0	3	0	0	0	5	31	1	51	6	0	0	19	0	3	0	2	0	0	61	0.005235602	0.032258065	0.047619048	1	TRUE	FALSE	TRUE	FALSE	TRUE	FALSE	FALSE	FALSE	FALSE	FALSE	FALSE	FALSE	FALSE	FALSE
BC021614	chr19	4057469	4059588	1	7.169765469	-1.372294393	0.999797534	0.153846154	0.035211268	NA	1	14	0	0	0	0	0	141	1	1	2	0	75	30	0	0	3	3	14	1	0.047619048	0.400798935	1	1	0.078014184	TRUE	FALSE	FALSE	FALSE	FALSE	FALSE	FALSE	FALSE	FALSE	FALSE	FALSE	FALSE	FALSE	FALSE
BC022687	chr12	112808974	112816245	-1	2.511184671	-0.048311512	0.999797534	0.285714286	0.166666667	NA	1	9	1	1	4	0	0	8.272727273	0.268292683	1	10	5	8	6	0	0	2	0	0	2	0.504950495	0.75308642	1	0.047619048	21	TRUE	FALSE	FALSE	FALSE	FALSE	FALSE	FALSE	FALSE	FALSE	FALSE	FALSE	FALSE	FALSE	FALSE
BC024978	chr7	27195780	27206123	-1	5.606165479	-0.426839628	0.999797534	0.285714286	0.303030303	NA	0	16	16	7	6	10	5	1	1.163934426	1.980392157	7	2	9	7	0	6	1	5	0	2	0.295774648	0.78021978	61	4.636363636	21	TRUE	FALSE	FALSE	TRUE	FALSE	FALSE	FALSE	FALSE	FALSE	FALSE	FALSE	FALSE	FALSE	FALSE
BC026585	chr1	157455717	157490000	-1	90.57425113	-0.125952308	0.999797534	0.433333333	0.520414776	0.099991923	1	42	15	18	15	43	78	2.78807947	1.198675497	0.551856594	194	395	160	141	50	73	36	62	122	99	2.035548686	0.881324172	1.459081836	1.720221607	0.811629812	TRUE	FALSE	FALSE	FALSE	FALSE	FALSE	FALSE	FALSE	TRUE	FALSE	FALSE	FALSE	FALSE	FALSE
BC029214	chr2	25455119	25461276	1	117.5259651	0.184229827	0.999797534	0.21875	0.116940863	0.063674176	1	85	82	98	84	197	191	0.964747356	0.857288481	0.9695586	58	12	131	135	190	169	137	73	148	98	4.801652893	0.970392302	1.124186872	1.875512996	1.509683996	TRUE	FALSE	FALSE	FALSE	FALSE	FALSE	FALSE	FALSE	TRUE	FALSE	FALSE	FALSE	FALSE	FALSE
BC029722	chr2	155817729	155819203	1	2.025927953	0.307297743	0.999797534	0.2	0.583333333	NA	1	6	0	0	0	4	4	0.016393443	1	1	0	0	7	0	10	2	0	3	0	0	1	71	4.80952381	0.032258065	1	TRUE	FALSE	FALSE	FALSE	FALSE	FALSE	FALSE	FALSE	FALSE	FALSE	FALSE	FALSE	FALSE	FALSE
BC030336	chr7	120677619	120734854	-1	23.24413436	-0.318912646	0.999797534	0.43373494	0.454314721	0.118863971	1	18	33	28	21	15	9	0.546827795	1.331753555	1.659340659	36	95	27	13	4	14	21	22	19	19	2.63434903	0.483394834	3.43902439	1.047393365	1	TRUE	FALSE	FALSE	FALSE	FALSE	FALSE	FALSE	FALSE	FALSE	FALSE	FALSE	FALSE	FALSE	FALSE
BC030867	chr11	102248864	102265183	-1	161.5662765	0.00019693	0.999797534	0.350877193	0.500919456	0.009843335	1	157	199	194	120	233	132	1.26734564	0.61875322	0.566709567	311	26	212	237	99	138	138	182	220	121	11.91954023	0.894559258	0.717595945	0.758374519	1.817506193	TRUE	FALSE	FALSE	FALSE	FALSE	FALSE	FALSE	FALSE	TRUE	FALSE	FALSE	FALSE	FALSE	FALSE
BC031181	chr18	75005273	75009934	-1	48.2548165	0.045235674	0.999797534	0.2	0.004975124	0.014527318	1	63	60	38	23	50	49	0.952456418	0.606299213	0.98003992	40	13	65	69	97	55	49	45	38	50	3.061068702	0.94211288	1.762250454	1.088691796	0.760479042	TRUE	FALSE	FALSE	FALSE	FALSE	FALSE	FALSE	FALSE	TRUE	FALSE	FALSE	FALSE	FALSE	FALSE
BC037032	chr15	4020110	4027406	1	8.433152673	-1.726314968	0.284495327	0.055555556	0.004454343	NA	0	11	5	6	0	6	10	2.176470588	61	0.603960396	0	13	2	26	5	22	1	14	3	10	131	12.42857143	4.333333333	12.81818182	3.258064516	TRUE	FALSE	FALSE	TRUE	FALSE	FALSE	FALSE	FALSE	FALSE	FALSE	FALSE	FALSE	FALSE	FALSE
BC037704	chr19	43675177	43677170	-1	7.704455905	0.544364869	0.999797534	0.105263158	0.035856574	NA	1	0	25	2	14	0	2	251	6.714285714	21	0	0	11	12	0	4	0	37	0	12	1	0.917355372	0.024390244	0.002695418	0.008264463	TRUE	FALSE	TRUE	FALSE	FALSE	FALSE	FALSE	FALSE	FALSE	FALSE	FALSE	FALSE	FALSE	FALSE
BC039966	chr4	153948454	153950476	1	1.233415494	0.942256519	0.999797534	0	0	NA	1	4	0	0	0	0	0	0.024390244	1	1	0	0	0	0	0	0	0	0	15	0	1	1	1	1	151	TRUE	FALSE	FALSE	FALSE	FALSE	FALSE	FALSE	FALSE	FALSE	FALSE	FALSE	FALSE	FALSE	FALSE
BC048403	chr10	121739605	121752865	-1	18.78360132	0.790769794	0.999797534	0.294117647	0.225464191	0.444436338	1	82	19	17	9	35	0	0.232643118	0.532163743	0.002849003	112	0	25	0	16	11	49	0	2	0	1121	251	1.45045045	491	21	TRUE	FALSE	FALSE	TRUE	FALSE	FALSE	FALSE	FALSE	FALSE	FALSE	FALSE	FALSE	FALSE	FALSE
BC048546	chr6	128539821	128581606	1	3.703232426	2.423303027	0.999797534	0	0	NA	1	0	0	0	0	0	0	1	1	1	0	0	12	0	2	0	44	3	7	0	1	121	21	14.22580645	71	TRUE	FALSE	FALSE	TRUE	FALSE	FALSE	FALSE	FALSE	FALSE	FALSE	FALSE	FALSE	FALSE	FALSE
BC048679	chr7	81494271	81498367	1	64.12498582	0.181431114	0.999797534	0.25	0.004492363	0.126939281	1	167	50	118	27	190	128	0.299820467	0.229466554	0.673855865	27	0	125	38	49	16	71	35	54	18	271	3.283464567	3.049689441	2.025641026	2.988950276	TRUE	FALSE	FALSE	TRUE	FALSE	FALSE	FALSE	FALSE	FALSE	FALSE	FALSE	FALSE	FALSE	FALSE
BC051019	chr7	109712180	109723933	1	5.127016456	0.818074411	0.999797534	0.111111111	0.038095238	NA	1	0	0	0	0	4	0	1	1	0.024390244	53	5	10	0	6	0	23	0	4	0	10.41176471	101	61	231	41	TRUE	FALSE	FALSE	TRUE	FALSE	FALSE	FALSE	FALSE	FALSE	FALSE	FALSE	FALSE	FALSE	FALSE
BC051142	chr17	34398773	34460734	-1	10.63606282	1.674767916	0.999797534	0	0	NA	1	8	0	0	0	0	0	0.012345679	1	1	131	2	21	2	11	0	18	0	26	0	62.42857143	10.04761905	111	181	261	TRUE	FALSE	FALSE	TRUE	FALSE	FALSE	FALSE	FALSE	FALSE	FALSE	FALSE	FALSE	FALSE	FALSE
BC051665	chr13	60781886	60786364	1	186.0752378	0.683418037	0.999797534	0.321428571	0.04840211	0.435057548	1	779	353	378	240	112	3	0.453215248	0.635017191	0.02765388	9	1	4	2	1031	197	17	0	79	18	8.272727273	1.952380952	5.231354642	171	4.370165746	TRUE	FALSE	FALSE	TRUE	FALSE	FALSE	FALSE	FALSE	FALSE	FALSE	FALSE	FALSE	FALSE	FALSE
BC052040	chr2	115581617	115778774	-1	134.2772281	-0.281918893	0.999797534	0.462121212	0.479583333	0.059742756	1	230	159	156	85	100	84	1.446260214	1.834312573	1.190249703	454	390	134	146	74	64	81	98	65	80	0.859061881	1.089485459	0.865047233	1.209617756	1.230414747	TRUE	FALSE	FALSE	FALSE	FALSE	FALSE	FALSE	FALSE	TRUE	FALSE	FALSE	FALSE	FALSE	FALSE
BC052688	chr13	61771579	61787282	-1	76.27741873	0.126821558	0.999797534	0.266666667	0.007763975	0.005578486	1	76	64	58	35	54	78	0.842312746	0.604130809	1.443622921	150	84	103	116	57	55	96	78	108	76	1.784780024	0.888027562	1.036297641	1.230473752	1.420499343	TRUE	FALSE	FALSE	FALSE	FALSE	FALSE	FALSE	FALSE	TRUE	FALSE	FALSE	FALSE	FALSE	FALSE
BC053393	chr11	46571512	46589232	-1	1866.320411	-0.108944833	0.999797534	0.480519481	0.425753834	0.038213142	1	2519	1854	1636	1120	372	571	1.358664581	1.460673154	0.651549641	1804	2091	1848	1937	4926	3823	1383	1268	1755	1869	1.159082091	1.048157567	0.776090619	0.916853445	1.064953564	TRUE	FALSE	FALSE	FALSE	FALSE	FALSE	FALSE	FALSE	TRUE	FALSE	FALSE	FALSE	FALSE	FALSE
BC055324	chr1	163945989	163994971	1	39.23066827	-0.082734237	0.999797534	0.375	0.425550661	0.004186369	1	33	31	46	31	41	33	1.064308682	1.482315113	1.241691843	63	69	66	58	35	31	34	26	40	28	1.095087163	0.878971256	0.886039886	0.765395894	0.70074813	TRUE	FALSE	FALSE	FALSE	FALSE	FALSE	FALSE	FALSE	TRUE	FALSE	FALSE	FALSE	FALSE	FALSE
BC068281	chr12	4841631	4858901	-1	45.09850037	0.094307984	0.999797534	0.421052632	0.23491656	0.037590749	1	54	38	29	22	20	34	0.704251386	0.759450172	1.696517413	71	100	53	63	42	7	103	67	43	33	0.71028971	0.841521395	5.929577465	1.536512668	1.302114804	TRUE	FALSE	FALSE	FALSE	FALSE	FALSE	FALSE	FALSE	TRUE	FALSE	FALSE	FALSE	FALSE	FALSE
Babam1	chr8	71396419	71404772	-1	104.1874826	-0.128141412	0.999797534	0.59375	0.390824623	0.006623822	1	95	109	100	66	179	114	0.87167736	1.514372163	1.569675723	97	59	135	112	110	170	130	74	93	79	0.608650875	0.829755736	1.544959128	0.569561875	0.84962406	TRUE	FALSE	FALSE	FALSE	FALSE	FALSE	FALSE	FALSE	TRUE	FALSE	FALSE	FALSE	FALSE	FALSE
Bace1	chr9	45838544	45862484	-1	126.5591567	-0.136639671	0.999797534	0.449275362	0.707600757	4.37e-05	0	178	154	157	104	127	140	1.155743024	1.509125841	0.907209136	166	146	153	184	93	81	121	121	94	112	0.879590608	1.202482038	0.871106337	1	1.191285866	TRUE	FALSE	FALSE	FALSE	FALSE	FALSE	FALSE	FALSE	TRUE	FALSE	FALSE	FALSE	FALSE	FALSE
Bach1	chr16	87698953	87733346	-1	160.9178746	0.209442073	0.999797534	0.369863014	0.407380867	0.03560696	1	158	208	76	120	83	136	1.316255534	1.578186597	1.6377858	455	397	146	220	54	81	216	225	94	122	1.146058927	0.663789187	0.667077682	0.96001777	0.770679771	TRUE	FALSE	FALSE	FALSE	FALSE	FALSE	FALSE	FALSE	TRUE	FALSE	FALSE	FALSE	FALSE	FALSE
[truncated: 9,495 more rows]
[truncated: 100 more columns]
