# Supplementary material for: Genomic imprinting in mouse blastocysts is predominantly associated with H3K27me3
Source: Nat Commun. 2021 Jun 21;12:3804. doi: 10.1038/s41467-021-23510-4 (PMC8217501; doi:10.1038/s41467-021-23510-4)
Supplement: Supplementary file 6 — Supplementary Data 3 [file 41467_2021_23510_MOESM6_ESM.xlsx]

## Sheet: Supplementary_Dataset_3a
Sanger Sequencing Validation Summary
	Total_number_tested	PCR_successful	Sequencing_successful	Confirmed_status
Novel_candidates	18	13	11	10
nBiX	14	9	7	6
nBsX (non BiX)	4	4	4	4
Published_candidates	10	8	8	8
Equivalent_candidates	3	3	2	1

## Sheet: Supplementary_Dataset_3b
Sanger Sequencing Validation Overview
Candidate_tested	published_imprint	BsX	nBsX	BiX	nBiX	Equivalent	PCR_E3.5_worked?	Sequences_OK?	FW_cross_E3.5?	RV_cross_E3.5?	Expected_allele	Observed_allele	is_validated	PCR_E6.5_worked?	Sequences_OK?	FW_cross_E6.5?	RV_cross_E6.5?	Observed allele
Asz1	FALSE	TRUE	TRUE	TRUE	TRUE	FALSE	FALSE				maternal	undetermined	undetermined	FALSE				undetermined
Foxp1	FALSE	TRUE	TRUE	FALSE	FALSE	FALSE	TRUE	TRUE	FALSE	TRUE	maternal	maternal	TRUE	TRUE	TRUE	TRUE	TRUE	biallelic
Cblb	FALSE	TRUE	TRUE	TRUE	TRUE	FALSE	TRUE	TRUE	TRUE	TRUE	paternal	paternal	TRUE	TRUE	TRUE	TRUE	TRUE	biallelic
Tmem144	FALSE	TRUE	TRUE	FALSE	FALSE	FALSE	TRUE	TRUE	TRUE	TRUE	paternal	paternal	TRUE	TRUE	TRUE	TRUE	TRUE	biallelic
Myo1a	FALSE	TRUE	TRUE	TRUE	TRUE	FALSE	TRUE	TRUE	TRUE	TRUE	paternal	paternal	TRUE	FALSE				undetermined
Emc2	FALSE	TRUE	TRUE	TRUE	TRUE	FALSE	TRUE	TRUE	TRUE	TRUE	maternal	maternal	TRUE	TRUE	TRUE	TRUE	TRUE	biallelic
Nav3	FALSE	TRUE	TRUE	TRUE	TRUE	FALSE	FALSE				maternal	undetermined	undetermined	FALSE				undetermined
Sri	FALSE	TRUE	TRUE	FALSE	FALSE	FALSE	TRUE	TRUE	TRUE	TRUE	maternal	maternal	TRUE	TRUE	TRUE	TRUE	TRUE	biallelic
Smyd2	FALSE	TRUE	TRUE	TRUE	TRUE	FALSE	TRUE	TRUE	TRUE	TRUE	paternal	paternal	TRUE	TRUE	TRUE	TRUE	TRUE	biallelic
Ednra	FALSE	TRUE	TRUE	TRUE	TRUE	FALSE	TRUE	TRUE	TRUE	TRUE	paternal	Cast-biased	FALSE	TRUE	TRUE	TRUE	TRUE	Cast-biased
Wrap53	FALSE	TRUE	TRUE	FALSE	FALSE	FALSE	TRUE	TRUE	TRUE	TRUE	paternal	paternal	TRUE*	TRUE	TRUE	TRUE	TRUE	biallelic
Padi6	FALSE	TRUE	TRUE	TRUE	TRUE	FALSE	FALSE				maternal	undetermined	undetermined	FALSE				undetermined
Sfxn1	FALSE	TRUE	TRUE	TRUE	TRUE	FALSE	TRUE	TRUE	TRUE	TRUE	paternal	paternal	TRUE	TRUE	TRUE	TRUE	TRUE	biallelic
Slc29a4	FALSE	TRUE	TRUE	TRUE	TRUE	FALSE	TRUE	FALSE			paternal	undetermined	undetermined	FALSE				undetermined
Aard	FALSE	TRUE	TRUE	TRUE	TRUE	FALSE	TRUE	FALSE			paternal	undetermined	undetermined	TRUE	FALSE			undetermined
Bend4	FALSE	TRUE	TRUE	TRUE	TRUE	FALSE	FALSE				paternal	undetermined	undetermined	FALSE				undetermined
Abca1	FALSE	TRUE	TRUE	TRUE	TRUE	FALSE	FALSE				paternal	undetermined	undetermined	FALSE				undetermined
Pmaip1	FALSE	TRUE	TRUE	TRUE	TRUE	FALSE	TRUE	TRUE	TRUE	TRUE	paternal	paternal	TRUE	TRUE	TRUE	TRUE	TRUE	biallelic
Slc38a1	TRUE	TRUE	FALSE	TRUE	FALSE	FALSE	TRUE	TRUE	TRUE	TRUE	paternal	paternal	TRUE	TRUE	TRUE	TRUE	TRUE	biallelic
Slc38a4	TRUE	TRUE	FALSE	TRUE	FALSE	FALSE	TRUE	TRUE	TRUE	TRUE	paternal	paternal	TRUE	TRUE	TRUE	TRUE	TRUE	paternal
Peg3	TRUE	TRUE	FALSE	TRUE	FALSE	FALSE	TRUE	TRUE	TRUE	TRUE	paternal	paternal	TRUE	TRUE	TRUE	TRUE	TRUE	paternal
Meg3	TRUE	TRUE	FALSE	TRUE	FALSE	FALSE	FALSE				maternal	undetermined	undetermined	FALSE				undetermined
Jade1	TRUE	TRUE	FALSE	TRUE	FALSE	FALSE	TRUE	TRUE	TRUE	TRUE	paternal	paternal	TRUE	TRUE	TRUE	TRUE	TRUE	paternal/biallelic
Fkbp6	TRUE	TRUE	FALSE	TRUE	FALSE	FALSE	FALSE				paternal	undetermined	undetermined	FALSE				undetermined
Zfp64	TRUE	TRUE	FALSE	FALSE	FALSE	FALSE	TRUE	TRUE	TRUE	TRUE	paternal	paternal	TRUE	TRUE	TRUE	TRUE	FALSE	paternal
Bbx	TRUE	TRUE	FALSE	TRUE	FALSE	FALSE	TRUE	TRUE	TRUE	TRUE	paternal	paternal	TRUE	TRUE	TRUE	TRUE	TRUE	biallelic
Epas1	TRUE	TRUE	FALSE	TRUE	FALSE	FALSE	TRUE	TRUE	TRUE	TRUE	paternal	paternal	TRUE	FALSE				undetermined
Otx2	TRUE	TRUE	FALSE	TRUE	FALSE	FALSE	TRUE	TRUE	TRUE	TRUE	paternal	paternal	TRUE	TRUE	TRUE	TRUE	TRUE	biallelic
Pon2	TRUE	FALSE	FALSE	FALSE	FALSE	TRUE	TRUE	TRUE	TRUE	TRUE	biallelic	B6-biased	FALSE	TRUE	TRUE	TRUE	TRUE	B6-biased
Commd1	TRUE	FALSE	FALSE	FALSE	FALSE	TRUE	TRUE	TRUE	TRUE	TRUE	biallelic	Random	TRUE	TRUE	TRUE	TRUE	TRUE	Random
Nap1l4	TRUE	FALSE	FALSE	FALSE	FALSE	TRUE	TRUE	FALSE			biallelic	undetermined	undetermined	TRUE	FALSE			undetermined

## Sheet: Supplementary_Dataset_3c
Sanger Sequencing Validation Results
E3.5 embryos
PUBLISHED IMPRINTS	LOG2FC RNA-SEQ	NEAREST DMR DIST	FW CROSS 1	FW CROSS 2	FW CROSS 3	FW CROSS 4	FW CROSS 5	FW CROSS 6	FW CROSS 7	RV CROSS 1	RV CROSS 2	RV CROSS 3	RV CROSS 4	RV CROSS 5	RV CROSS 6	VALIDATED
Peg3	6.89295	0	p	p						p	p					YES
Slc38a4	9.0351	0	p	p						p	p					YES
Jade1	5.07072	810701	p	p							p					YES
Otx2	5.65288	3645520	p	p	p	p	p	p	p	b	b	b	p	p	p	YES
Bbx	6.08948	5721004	p	p							NA			NA	p	YES
Slc38a1	6.31202	405969	p	p						p	p					YES
Epas1	6.53396	300504	p	p							p			p		YES
Zfp64	2.62855	0	p	p							p					YES
NOVEL IMPRINTS	LOG2FC RNA-SEQ	NEAREST DMR DIST	FW CROSS 1	FW CROSS 2	FW CROSS 3	FW CROSS 4	FW CROSS 5	FW CROSS 6	FW CROSS 7	RV CROSS 1	RV CROSS 2	RV CROSS 3	RV CROSS 4	RV CROSS 5	RV CROSS 6	VALIDATED
Smyd2	4.07869	39497	p	p							p			p		YES
Cblb	4.07558	3945418	NA	NA	NA	p	NA	NA	NA	NA	p	NA	NA	NA	p	YES
Emc2	-2.85282	8636931	m	m							m			m		YES
Myo1a	4.4813	0	NA	NA		p			p		b			p	NA	YES
Pmaip1	2.32892	373389	p	p		p					p			p		YES
Ednra	5.87037	330364	p						p		m					NO
Sfxn1	3.77352	1412635	p	b		p				p	p	p		p		YES
Wrap53	0.853306	0	p	p		b			b		b	p	p	b	b	YES*
Tmem144	3.08466	3780402	p	p						p	p					YES
Sri	-2.04736	11434380	m	m							b			m		YES
Foxp1	-3.80849	1627915	NA	NA	NA	NA	NA	NA	NA		m				m	YES
EQUIVALENT GENES	LOG2FC RNA-SEQ	NEAREST DMR DIST	FW CROSS 1	FW CROSS 2	FW CROSS 3	FW CROSS 4	FW CROSS 5	FW CROSS 6	FW CROSS 7	RV CROSS 1	RV CROSS 2	RV CROSS 3	RV CROSS 4	RV CROSS 5	RV CROSS 6	VALIDATED
Pon2	0.079223	124717	m	m						p	p					NO
Commd1	0.166516	0	m	NA	NA	p	NA	NA	b	NA	b	NA	NA	m	m	YES
Table legend:
m=maternal allele
p=paternal allele
b=both alleles
NA= no PCR amplification

## Sheet: Supplementary_Dataset_3d
Sanger Sequencing Validation Results
E6.5 embryos
PUBLISHED IMPRINTS	LOG2FC RNA-SEQ	NEAREST DMR DIST	FW CROSS 1	FW CROSS 2	FW CROSS 3	FW CROSS 4	FW CROSS 5	FW CROSS 6	RV CROSS 1	RV CROSS 2	RV CROSS 3	RV CROSS 4	RV CROSS 5	RV CROSS 6
Peg3	6.89295	0	p	p					p	p
Slc38a4	9.0351	0	p	p					p	p
Jade1	5.07072	810701	p	p					b	b
Otx2	5.65288	3645520	b	b					b	b
Bbx	6.08948	5721004			b	b					b		b
Slc38a1	6.31202	405969	b	b					b	b
Epas1	6.53396	300504	NA	NA	NA	NA			NA	NA	NA	NA	NA	NA
Zfp64	2.62855	0			p
NOVEL IMPRINTS	LOG2FC RNA-SEQ	NEAREST DMR DIST	FW CROSS 1	FW CROSS 2	FW CROSS 3	FW CROSS 4	FW CROSS 5	FW CROSS 6	RV CROSS 1	RV CROSS 2	RV CROSS 3	RV CROSS 4	RV CROSS 5	RV CROSS 6
Smyd2	4.07869	39497			b	b					b		b
Cblb	4.07558	3945418	p	m	b				b	p	p		b
Emc2	-2.85282	8636931			b	b					b		b
Myo1a	4.4813	0	NA	NA	NA	NA			NA	NA	NA	NA	NA	NA
Pmaip1	2.32892	373389	b	b			b	b	b			b		b
Ednra	5.87037	330364			b	p					m	m
Sfxn1	3.77352	1412635	b					b	b	b		b		b
Wrap53	0.853306	0		b		b					b		b
Tmem144	3.08466	3780402	b	m					b	b
Sri	-2.04736	11434380			b	b					b		b
Foxp1	-3.80849	1627915	b	b	b				b	b	b
EQUIVALENT GENES	LOG2FC RNA-SEQ	NEAREST DMR DIST	FW CROSS 1	FW CROSS 2	FW CROSS 3	FW CROSS 4	FW CROSS 5	FW CROSS 6	RV CROSS 1	RV CROSS 2	RV CROSS 3	RV CROSS 4	RV CROSS 5	RV CROSS 6
Pon2	0.079223	124717	m	m					b	p
Commd1	0.166516	0	b	m	b	m			b	p	b	b	p	p
Table legend:
m=maternal allele
p=paternal allele
b=both alleles
NA= no PCR amplification
