# Supplementary material for: Genomic imprinting in mouse blastocysts is predominantly associated with H3K27me3
Source: Nat Commun. 2021 Jun 21;12:3804. doi: 10.1038/s41467-021-23510-4 (PMC8217501; doi:10.1038/s41467-021-23510-4)
Supplement: Supplementary file 7 — Supplementary Data 4 [file 41467_2021_23510_MOESM7_ESM.xlsx]

## Sheet: Supplementary_Dataset_4a
Development of parthenogenotes and androgenotes in vitro
Donor gamete: oocyte	Donor gamete: sperm	type*	No	E3.5 mor (%)	E4.5 mb (%)
129/SvJ	-	ph	152	92 (60.5)	-
129/SvJ	-	ph	100	-	28 (28.0)
mT§	-	ph	147	85 (57.8)	-
mT	-	ph	61	-	30 (49.2)
B6D2F1Dn¶	129/SvJ	ah	190	89 (46.8)	-
B6D2F1Dn	129/SvJ	ah	231	-	75 (32.5)
B6D2F1Dn	129/SvJ-eGFP+/-	ah	177	108 (61.0)	-
B6D2F1Dn	129/SvJ-eGFP+/-	ah	202	-	74 (36.6)
*abbreviations: ph, parthenogenetic haploid embryo; ah, androgenetic haploid embryo; mor, morula; mb, morula-blastocyst
§mT, xx
¶B6D2F1Dn, enucleated mII oocytes
Data were from at least 2 experimental days

## Sheet: Supplementary_Dataset_4b
Development in vitro after injection of mII oocytes with 129/SvJ-derived ahES cells
Donor	No.	Pb2, 2pn*	abnormal*	2-cell	>3-cell	mb	b [96h] (% 2-cell)
129/SvJ-eGFP+ ahES	164	93	0	87	73	62	39 (45)
		0	71	67	60	38	7 (10)
129/SvJ-eGFP- ahES	157	92	0	82	76	61	33 (40)
		0	65	62	55	34	5 (8)
129/SvJ-eGFP+/- ICSI§	54	54	0	11	11	11	9 (82)
*after 6 h
§sperm from 129/SvJ-eGFP+/- transgenic mice; some embryos in this series were transferred to pseudopregnant females
Data were from 2 experimental days

## Sheet: Supplementary_Dataset_4c
Development in vivo after injection of mII oocytes with sperm or ahES cell nuclei
Donor	No.	Pb2, 2pn*	abnormal*	2-cell ET§	pregnant	implants	pups
129/Sv-J-eGFP+ ahES	171	132	0	132	5/6	24	0
		0	39	39	0/2	0	0
129/Sv-J-eGFP- ahES	121	60	0	60	2/2	13	0
		0	61	61	0/3	0	0
129/Sv-J-eGFP+/- ICSI¶	32	32	0	32	3/4	24	18
*after 6 h
§oviductal embryo transfer (ET) was at the 2-cell stage
¶sperm from 129/Sv-J-eGFP+/- transgenic mice; 8 of the offspring were eGFP+
Data were from 2 or 3 experimental days
