# Supplementary material for: Genomic imprinting in mouse blastocysts is predominantly associated with H3K27me3
Source: Nat Commun. 2021 Jun 21;12:3804. doi: 10.1038/s41467-021-23510-4 (PMC8217501; doi:10.1038/s41467-021-23510-4)
Supplement: Supplementary file 8 — Supplementary Data 5 [file 41467_2021_23510_MOESM8_ESM.xlsx]

## Sheet: Supplementary_Dataset_5a
Association of DMRs with BsX genes
region_id	imprint_type	chrom	start	end	width	n_cpgs	pval	padj	min_cov	total_cov	beta_embryo_andro	beta_embryo_partheno	meth_diff	overlaps_known_num	overlaps_known	nearest_gene_dist	nearest_gene	nearest_expressed_gene_dist	nearest_expressed_gene	nearest_expressed_log2fc	nearest_published_imprinted_gene_dist	nearest_published_imprinted_gene	nearest_published_imprinted_gene_log2fc	nearest_bsx_dist	nearest_bsx	nearest_bsx_log2fc	nearest_nbsx_dist	nearest_nbsx	nearest_nbsx_log2fc	nearest_bix_dist	nearest_bix	nearest_bix_log2fc	nearest_nbix_dist	nearest_nbix	nearest_nbix_log2fc	chip_GSE115387_mES_445_peaks.bed	chip_GSM440256_Eset.bed	motif_SP1_MOUSE.H11MO.0.A	motif_NRF1_MOUSE.H11MO.0.A	motif_SP2_MOUSE.H11MO.0.B	motif_E2F2_MOUSE.H11MO.0.B	motif_MBD2_MOUSE.H11MO.0.B	motif_ZFX_MOUSE.H11MO.0.B	motif_E2F1_MOUSE.H11MO.0.A	motif_E2F4_MOUSE.H11MO.0.A	motif_RFX1_MOUSE.H11MO.0.A	motif_AHR_MOUSE.H11MO.0.B	motif_MYC_MOUSE.H11MO.0.A	motif_ASCL1_MOUSE.H11MO.0.A
r1	M	chr8	123590142	123625177	35036	573	3e-06	0.0543151	3007	20051	-0.70118	0.59839	-47.8055	0		0	n-R5s149	28750	Rhou	-0.207957	722744	Cdh15	-2.28841	34545979	Sall1	5.39073	34545979	Sall1	5.39073	34545979	Sall1	5.39073	34545979	Sall1	5.39073	FALSE	FALSE	TRUE	TRUE	TRUE	TRUE	FALSE	TRUE	TRUE	FALSE	TRUE	TRUE	FALSE	TRUE
r10	M	chr7	114927014	114927695	682	27	1.2e-05	0.0543151	73	590	-0.528308	1.33972	-72.7357	0		20953	A730082K24Rik	543175	Sox6	0.766995	13595886	Bag3	0.201967	17509463	Thrsp	-5.09812	17509463	Thrsp	-5.09812	17509463	Thrsp	-5.09812	17509463	Thrsp	-5.09812	FALSE	FALSE	FALSE	FALSE	TRUE	FALSE	FALSE	TRUE	FALSE	FALSE	TRUE	FALSE	FALSE	TRUE
r100	M	chr8	105978511	105979424	914	30	7.29999e-05	0.0571147	88	645	-0.73724	0.774992	-56.9375	0		0	Dpep3	0	Dpep3	0.311757	16868948	Cdh15	-2.28841	16934348	Sall1	5.39073	16934348	Sall1	5.39073	16934348	Sall1	5.39073	16934348	Sall1	5.39073	FALSE	TRUE	TRUE	TRUE	FALSE	FALSE	FALSE	TRUE	FALSE	FALSE	TRUE	FALSE	TRUE	TRUE
r1000	M	chr7	68347619	68361605	13987	101	0.001132	0.094952	342	2647	-0.431436	0.323335	-32.9097	0		0	Gm16158	0	Fam169b	0.106847	8207399	Snurf/Snrpn	5.66976	1523926	Cers3	2.83321	1523926	Cers3	2.83321	1523926	Cers3	2.83321	1523926	Cers3	2.83321	FALSE	FALSE	TRUE	TRUE	TRUE	FALSE	FALSE	TRUE	TRUE	TRUE	TRUE	TRUE	TRUE	TRUE
r1006	M	chr16	22547580	22549775	2196	33	0.001142	0.094952	92	816	-0.555586	0.635235	-43.5626	0		0	Gm15651	108009	Etv5	0.122334	18663020	Zfp597	1.2003	27642067	Bbx	6.08948	28176974	Dubr	6.58004	27642067	Bbx	6.08948	28176974	Dubr	6.58004	FALSE	FALSE	TRUE	TRUE	TRUE	FALSE	FALSE	TRUE	TRUE	TRUE	TRUE	TRUE	FALSE	TRUE
r1007	M	chr5	76340370	76341098	729	8	0.001144	0.094952	27	228	-0.853371	0.809001	-58.1494	0		0	Nmu	35369	Clock	-0.127007	28094011	Spp1	2.26137	8862470	C330024D21Rik	7.06524	8862470	C330024D21Rik	7.06524	8862470	C330024D21Rik	7.06524	8862470	C330024D21Rik	7.06524	FALSE	FALSE	FALSE	FALSE	FALSE	FALSE	FALSE	FALSE	FALSE	FALSE	FALSE	FALSE	FALSE	FALSE
r101	M	chr3	87755921	87758387	2467	38	7.29999e-05	0.0571147	120	954	-0.545323	0.889305	-57.593	0		0	Pear1	17886	Arhgef11	-0.358824	7809642	Fam198b	5.36714	610227	Bglap3	-2.92625	610227	Bglap3	-2.92625	7809642	Fam198b	5.36714	30023108	Snx7	-2.83246	FALSE	FALSE	TRUE	FALSE	TRUE	FALSE	TRUE	TRUE	FALSE	FALSE	TRUE	FALSE	TRUE	TRUE
r1010	P	chr4	137934146	137935350	1205	13	0.001145	0.094952	44	386	1.07347	-0.444	52.4212	0		0	Ece1	57661	Eif4g3	-0.155426	3914943	Lin28a	-0.731388	863895	Pla2g5	3.1401	863895	Pla2g5	3.1401	863895	Pla2g5	3.1401	863895	Pla2g5	3.1401	FALSE	FALSE	FALSE	FALSE	TRUE	FALSE	FALSE	FALSE	FALSE	FALSE	FALSE	FALSE	TRUE	TRUE
r1013	M	chr11	65158063	65158987	925	15	0.001148	0.094952	40	306	-0.597893	0.802211	-68.0136	0		0	Arhgap44	0	Arhgap44	-0.398132	2509480	Lrrc75a	-0.213975	2168114	Myh13	4.34856	2168114	Myh13	4.34856	2168114	Myh13	4.34856	2168114	Myh13	4.34856	FALSE	FALSE	TRUE	FALSE	TRUE	FALSE	TRUE	FALSE	FALSE	FALSE	FALSE	FALSE	FALSE	TRUE
r1014	M	chr5	111429657	111440764	11108	94	0.001151	0.094952	354	2503	-0.382254	0.459502	-32.1574	0		0	Mn1	41295	Pitpnb	0.108844	6988603	Spp1	2.26137	23850938	Fkbp6	4.92492	31251712	Slc29a4	4.37328	23850938	Fkbp6	4.92492	31251712	Slc29a4	4.37328	FALSE	FALSE	TRUE	TRUE	TRUE	TRUE	TRUE	TRUE	TRUE	TRUE	TRUE	TRUE	TRUE	TRUE
r1015	M	chr8	113434037	113434732	696	10	0.001152	0.094952	22	292	-1.18711	0.589096	-60.8573	0		8194	Gm29955	200852	Mon1b	-0.648953	9413640	Cdh15	-2.28841	24389874	Sall1	5.39073	24389874	Sall1	5.39073	24389874	Sall1	5.39073	24389874	Sall1	5.39073	FALSE	FALSE	FALSE	FALSE	FALSE	FALSE	FALSE	FALSE	FALSE	FALSE	FALSE	FALSE	FALSE	FALSE
r1016	P	chr16	35556839	35560367	3529	24	0.001152	0.094952	78	608	0.558773	-0.414319	35.5323	0		0	Sema5b	0	Sema5b	-0.0991807	14631475	Bbx	6.08948	14631475	Bbx	6.08948	15166382	Dubr	6.58004	14631475	Bbx	6.08948	15166382	Dubr	6.58004	FALSE	FALSE	TRUE	FALSE	TRUE	FALSE	FALSE	TRUE	TRUE	TRUE	FALSE	FALSE	FALSE	TRUE
r1017	M	chr4	91372416	91372700	285	5	0.001154	0.094952	13	160	-0.328411	1.21944	-46.0648	0		0	Elavl2	0	Elavl2	-4.41251	42630628	Lin28a	-0.731388	0	Elavl2	-4.41251	0	Elavl2	-4.41251	0	Elavl2	-4.41251	0	Elavl2	-4.41251	FALSE	FALSE	TRUE	TRUE	TRUE	TRUE	FALSE	TRUE	TRUE	TRUE	TRUE	FALSE	FALSE	TRUE
r1018	M	chr18	67291527	67301792	10266	74	0.001154	0.094952	298	2037	-0.581762	0.262869	-32.0343	0		0	Impa2	0	Impa2	-0.228165	13664565	Sall3	-2.28934	825968	Pmaip1	2.32892	825968	Pmaip1	2.32892	825968	Pmaip1	2.32892	825968	Pmaip1	2.32892	FALSE	FALSE	TRUE	TRUE	TRUE	FALSE	FALSE	TRUE	TRUE	TRUE	TRUE	FALSE	TRUE	TRUE
r1020	M	chr6	125710917	125713217	2301	16	0.001157	0.094952	61	490	-0.427911	0.869487	-49.2247	0		0	Ano2	216161	Cd9	0.459023	8322481	Etv6	4.27803	8322481	Etv6	4.27803	12763472	Srgap3	1.48843	75254562	Osbpl3	2.27988	75254562	Osbpl3	2.27988	FALSE	FALSE	TRUE	TRUE	TRUE	FALSE	FALSE	TRUE	TRUE	TRUE	TRUE	FALSE	FALSE	TRUE
r1025	M	chr9	119663969	119668357	4389	24	0.00117	0.094952	116	904	-0.938099	0.274702	-47.0798	0		0	Scn10a	221820	Acvr2b	0.410147	29587873	Ctsh	-0.177606	9255758	Ptpn23	-1.57743	9255758	Ptpn23	-1.57743	9255758	Ptpn23	-1.57743	9255758	Ptpn23	-1.57743	FALSE	FALSE	TRUE	FALSE	TRUE	FALSE	FALSE	FALSE	TRUE	TRUE	TRUE	FALSE	TRUE	TRUE
r1026	M	chr15	98590154	98601506	11353	116	0.00117	0.094952	385	3173	-0.414402	0.385765	-37.1044	0		0	Adcy6	19289	9330020H09Rik	0.64508	1534197	Slc38a4	9.0351	1534197	Slc38a4	9.0351	4046590	Pus7l	4.97926	1534197	Slc38a4	9.0351	10830789	Fam19a5	4.43215	FALSE	FALSE	TRUE	TRUE	TRUE	FALSE	TRUE	TRUE	TRUE	TRUE	TRUE	TRUE	TRUE	TRUE
r1029	M	chr13	103591930	103593640	1711	23	0.00117	0.094952	48	461	-0.456966	0.922194	-59.7254	0		0	Gm30551	144923	Srek1	0.0783068	4954519	Tmem174	0.158366	9439312	Cdc20b	3.33885	9439312	Cdc20b	3.33885	44457959	Ntrk2	3.20566	44457959	Ntrk2	3.20566	FALSE	FALSE	TRUE	FALSE	TRUE	FALSE	FALSE	TRUE	FALSE	TRUE	FALSE	FALSE	FALSE	FALSE
r103	M	chr10	80314628	80319343	4716	91	7.59999e-05	0.0571147	305	2207	-0.648654	0.446855	-37.963	0		0	Apc2	0	2310011J03Rik	-0.223043	124617	Efna2	-0.213553	5981067	Timp3	6.27403	5981067	Timp3	6.27403	5981067	Timp3	6.27403	5981067	Timp3	6.27403	FALSE	FALSE	TRUE	TRUE	TRUE	TRUE	TRUE	TRUE	TRUE	TRUE	TRUE	FALSE	TRUE	TRUE
r1031	M	chr7	123419183	123421954	2772	28	0.001172	0.094952	97	668	-0.71726	0.36878	-41.654	0		0	Lcmt1	0	Lcmt1	0.268888	5101627	Bag3	0.201967	19791155	Kcnq1ot1	6.01618	26001632	Thrsp	-5.09812	19791155	Kcnq1ot1	6.01618	26001632	Thrsp	-5.09812	FALSE	FALSE	FALSE	FALSE	FALSE	FALSE	TRUE	FALSE	FALSE	FALSE	FALSE	FALSE	FALSE	TRUE
r1032	M	chr12	99547653	99550055	2403	10	0.001173	0.094952	23	230	-0.360963	1.15742	-37.8106	0		0	Foxn3	0	Foxn3	-0.164937	9309973	Wars	-0.244272	9990939	Meg3	-5.94793	27138598	Rtn1	4.16893	9990939	Meg3	-5.94793	27138598	Rtn1	4.16893	FALSE	FALSE	TRUE	FALSE	TRUE	FALSE	FALSE	FALSE	FALSE	FALSE	TRUE	FALSE	FALSE	TRUE
r1033	M	chr6	122828900	122845031	16132	82	0.001178	0.094952	335	2500	-0.477147	0.346171	-31.5192	0		0	Mir7231	0	Foxj2	-1.08174	11190667	Etv6	4.27803	9881455	Srgap3	1.48843	9881455	Srgap3	1.48843	72372545	Osbpl3	2.27988	72372545	Osbpl3	2.27988	FALSE	FALSE	TRUE	TRUE	TRUE	FALSE	FALSE	TRUE	TRUE	TRUE	TRUE	FALSE	TRUE	TRUE
r1034	M	chr8	11732728	11738438	5711	34	0.001178	0.094952	145	983	-0.567169	0.550553	-36.2254	0		0	Arhgef7	0	Arhgef7	-0.225617	69025991	Gab1	5.82609	45785385	Galnt7	4.03413	45785385	Galnt7	4.03413	63134734	Isx	6.64209	63134734	Isx	6.64209	FALSE	FALSE	TRUE	FALSE	TRUE	TRUE	FALSE	TRUE	TRUE	TRUE	TRUE	TRUE	TRUE	TRUE
r1035	M	chr10	94582436	94591585	9150	69	0.00118	0.094952	234	1663	-0.475246	0.426268	-35.4685	0		0	Tmcc3	81906	Cep83os	-0.344819	14392425	Efna2	-0.213553	8232930	Timp3	6.27403	8232930	Timp3	6.27403	8232930	Timp3	6.27403	8232930	Timp3	6.27403	FALSE	FALSE	TRUE	TRUE	TRUE	FALSE	FALSE	TRUE	TRUE	TRUE	TRUE	FALSE	TRUE	TRUE
r1036	M	chr8	105713642	105718048	4407	38	0.001181	0.094952	150	1117	-0.603835	0.488186	-48.2235	0		0	Gfod2	0	Gfod2	0.285765	17130324	Cdh15	-2.28841	16669479	Sall1	5.39073	16669479	Sall1	5.39073	16669479	Sall1	5.39073	16669479	Sall1	5.39073	FALSE	FALSE	TRUE	TRUE	TRUE	TRUE	FALSE	FALSE	TRUE	TRUE	TRUE	FALSE	FALSE	TRUE
r1037	M	chr7	14304804	14307404	2601	12	0.001181	0.094952	48	466	-0.354035	1.10556	-57.4778	0		49933	Sult2a6	223248	Nlrp5-ps	0.402467	7337583	Usp29	-0.0270239	7574362	Peg3	6.89295	10684642	Ndufa3	-0.680412	7574362	Peg3	6.89295	28509421	Gm2381	3.02115	FALSE	FALSE	TRUE	FALSE	TRUE	FALSE	FALSE	TRUE	FALSE	TRUE	FALSE	FALSE	FALSE	TRUE
r1038	M	chr10	61831292	61834523	3232	22	0.001182	0.094952	119	814	-0.48419	0.928386	-53.1179	0		3709	Col13a1	3709	Col13a1	-1.64702	16343987	Lin28b	-1.04355	5709986	Ado	1.72637	5709986	Ado	1.72637	24465887	Timp3	6.27403	24465887	Timp3	6.27403	FALSE	FALSE	TRUE	FALSE	TRUE	TRUE	FALSE	TRUE	TRUE	TRUE	TRUE	FALSE	FALSE	TRUE
r1040	M	chr11	113391764	113398788	7025	65	0.001183	0.094952	252	1701	-0.584314	0.364379	-36.1883	0		0	Slc39a11	0	Slc39a11	0.309977	5829782	Ccdc40	1.78814	5077276	Engase	4.05245	5077276	Engase	4.05245	5077276	Engase	4.05245	5077276	Engase	4.05245	FALSE	FALSE	TRUE	TRUE	TRUE	FALSE	TRUE	TRUE	TRUE	TRUE	TRUE	FALSE	FALSE	TRUE
r1042	M	chr4	142297933	142304980	7048	37	0.001185	0.094952	156	1123	-0.658435	0.393084	-37.818	0		43735	LOC108168985	58531	Kazn	-0.256267	8278730	Lin28a	-0.731388	1555289	Padi6	-3.44607	1555289	Padi6	-3.44607	1555289	Padi6	-3.44607	1555289	Padi6	-3.44607	FALSE	FALSE	TRUE	TRUE	TRUE	FALSE	FALSE	TRUE	TRUE	TRUE	TRUE	TRUE	TRUE	TRUE
r1045	M	chr3	138797618	138811661	14044	78	0.001189	0.094952	361	2473	-0.438267	0.460079	-39.8268	0		0	Tspan5	114234	Rap1gds1	-1.05253	30651465	Gnai3	0.149781	10003923	Adgrl2	5.43123	10003923	Adgrl2	5.43123	10003923	Adgrl2	5.43123	10003923	Adgrl2	5.43123	FALSE	FALSE	TRUE	TRUE	TRUE	FALSE	TRUE	TRUE	TRUE	TRUE	TRUE	FALSE	TRUE	TRUE
r1046	M	chr3	35405720	35409451	3732	34	0.001189	0.094952	89	660	-0.71954	0.452034	-42.2797	0		0	Gm38512	187699	Gm6639	-0.0412853	6078228	Platr4	5.05975	6078228	Platr4	5.05975	16277867	Maml3	2.04595	6078228	Platr4	5.05975	16277867	Maml3	2.04595	FALSE	FALSE	TRUE	FALSE	TRUE	TRUE	FALSE	FALSE	TRUE	FALSE	FALSE	FALSE	FALSE	TRUE
r1047	P	chr8	13745825	13748231	2407	21	0.00119	0.094952	70	583	0.701566	-0.353743	44.1467	0		0	LOC108167523	9416	Cdc16	0.0430953	67016198	Gab1	5.82609	43775592	Galnt7	4.03413	43775592	Galnt7	4.03413	61124941	Isx	6.64209	61124941	Isx	6.64209	FALSE	FALSE	TRUE	TRUE	TRUE	FALSE	FALSE	TRUE	FALSE	FALSE	TRUE	FALSE	TRUE	TRUE
r1048	M	chr7	137588854	137591142	2289	17	0.00119	0.094952	37	379	-0.868709	0.574478	-44.1767	0		39372	LOC108167464	120259	Glrx3	0.0429639	5059624	Igf2	1.26132	5621967	Kcnq1ot1	6.01618	40171303	Thrsp	-5.09812	5621967	Kcnq1ot1	6.01618	40171303	Thrsp	-5.09812	FALSE	FALSE	TRUE	FALSE	FALSE	FALSE	TRUE	TRUE	FALSE	FALSE	TRUE	FALSE	FALSE	FALSE
r1049	M	chr5	66469683	66472164	2482	15	0.001191	0.094952	52	472	-0.919794	0.286707	-39.1671	0		0	Apbb2	0	Apbb2	-0.415196	36449707	Il6	0.0624728	919981	Bend4	2.88085	919981	Bend4	2.88085	919981	Bend4	2.88085	919981	Bend4	2.88085	FALSE	FALSE	TRUE	FALSE	FALSE	FALSE	FALSE	FALSE	FALSE	FALSE	TRUE	FALSE	FALSE	TRUE
r105	M	chr7	44838199	44845688	7490	117	7.59999e-05	0.0571147	474	3244	-0.512533	0.632333	-44.1789	0		0	Tbc1d17	0	Tbc1d17	-0.151168	1395297	Otog	3.33405	987017	Klk5	7.13413	987017	Klk5	7.13413	987017	Klk5	7.13413	987017	Klk5	7.13413	FALSE	FALSE	TRUE	TRUE	TRUE	TRUE	TRUE	TRUE	TRUE	TRUE	TRUE	FALSE	TRUE	TRUE
r1051	P	chr1	34675378	34675996	619	6	0.001193	0.094952	15	127	0.849795	-0.259112	39.2708	0		8373	Gm38647	125724	Arhgef4	0.820128	28500833	Eef1b2	0.00645318	9875499	Gulp1	-2.03546	9875499	Gulp1	-2.03546	9875499	Gulp1	-2.03546	9875499	Gulp1	-2.03546	FALSE	FALSE	FALSE	FALSE	FALSE	FALSE	FALSE	FALSE	FALSE	FALSE	FALSE	FALSE	FALSE	FALSE
r1053	M	chr7	141209497	141213634	4138	39	0.001198	0.094952	131	1068	-0.457039	0.500041	-40.3862	0		0	Lrrc56	0	Lrrc56	-1.02323	1437132	Igf2	1.26132	1999475	Kcnq1ot1	6.01618	43791946	Thrsp	-5.09812	1999475	Kcnq1ot1	6.01618	43791946	Thrsp	-5.09812	FALSE	FALSE	TRUE	TRUE	TRUE	FALSE	TRUE	TRUE	TRUE	TRUE	TRUE	FALSE	TRUE	TRUE
r1054	M	chr10	119436490	119439504	3015	23	0.001198	0.094952	91	604	-0.518239	1.07847	-61.4648	0		9625	1700025F24Rik	196434	Cand1	-0.970892	39246479	Efna2	-0.213553	2154217	Lyz2	-5.33509	2154217	Lyz2	-5.33509	2154217	Lyz2	-5.33509	2154217	Lyz2	-5.33509	FALSE	FALSE	TRUE	TRUE	TRUE	TRUE	FALSE	FALSE	TRUE	TRUE	TRUE	FALSE	FALSE	FALSE
r1056	M	chr8	77327281	77332663	5383	34	0.001198	0.094952	119	959	-0.332876	0.753942	-39.1324	0		0	Arhgap10	0	Arhgap10	-0.114574	3431766	Gab1	5.82609	330364	Ednra	5.87037	330364	Ednra	5.87037	330364	Ednra	5.87037	330364	Ednra	5.87037	FALSE	FALSE	TRUE	FALSE	TRUE	FALSE	FALSE	FALSE	FALSE	FALSE	TRUE	FALSE	TRUE	TRUE
r1057	M	chr14	70438969	70441420	2452	32	0.001199	0.094952	90	784	-0.582919	0.711364	-46.5178	0		0	Polr3d	0	Polr3d	0.387294	21771324	Otx2	5.65288	6236146	1700108F19Rik	4.59225	6236146	1700108F19Rik	4.59225	6236146	1700108F19Rik	4.59225	6236146	1700108F19Rik	4.59225	FALSE	FALSE	TRUE	TRUE	TRUE	FALSE	TRUE	TRUE	FALSE	FALSE	FALSE	FALSE	FALSE	TRUE
r1058	M	chr5	105756170	105759582	3413	36	0.0012	0.094952	131	1040	-0.541187	0.500393	-34.4585	0		0	Lrrc8d	0	Lrrc8d	0.392301	1315116	Spp1	2.26137	29532120	Fkbp6	4.92492	36932894	Slc29a4	4.37328	29532120	Fkbp6	4.92492	36932894	Slc29a4	4.37328	FALSE	FALSE	TRUE	FALSE	TRUE	FALSE	FALSE	FALSE	TRUE	FALSE	FALSE	FALSE	TRUE	TRUE
r1059	M	chr16	56153466	56153661	196	7	0.0012	0.094952	12	140	-0.529063	0.880595	-57.9233	0		0	Senp7	0	Senp7	-0.415029	5721004	Bbx	6.08948	3945418	Cblb	4.07558	3945418	Cblb	4.07558	3945418	Cblb	4.07558	3945418	Cblb	4.07558	FALSE	FALSE	FALSE	FALSE	FALSE	FALSE	FALSE	FALSE	FALSE	FALSE	FALSE	FALSE	FALSE	FALSE
r1060	P	chr19	48181353	48181674	322	5	0.0012	0.094952	9	111	1.23666	-0.538588	71.0119	0		24349	Sorcs3	316562	Gsto1	0.143344	9261429	Tbc1d12	-0.41421	6796282	Pik3ap1	4.2653	6796282	Pik3ap1	4.2653	6796282	Pik3ap1	4.2653	6796282	Pik3ap1	4.2653	FALSE	FALSE	TRUE	FALSE	FALSE	FALSE	FALSE	FALSE	FALSE	FALSE	FALSE	FALSE	FALSE	FALSE
r1061	M	chr8	110369430	110373173	3744	25	0.001203	0.094952	77	613	-0.808604	0.420501	-47.772	0		0	Hydin	0	Hydin	0.124558	12475199	Cdh15	-2.28841	21325267	Sall1	5.39073	21325267	Sall1	5.39073	21325267	Sall1	5.39073	21325267	Sall1	5.39073	FALSE	FALSE	TRUE	FALSE	TRUE	FALSE	FALSE	FALSE	FALSE	FALSE	FALSE	FALSE	TRUE	FALSE
r1063	M	chr1	182923023	182929493	6471	44	0.001205	0.094952	168	1090	-0.399168	0.609718	-42.5091	0		25257	Tlr5	156769	Disp1	-0.0949535	27715455	Stx6	1.25872	1966929	Mark1	5.13191	1966929	Mark1	5.13191	1966929	Mark1	5.13191	1966929	Mark1	5.13191	FALSE	FALSE	TRUE	TRUE	TRUE	FALSE	FALSE	TRUE	TRUE	TRUE	TRUE	FALSE	FALSE	TRUE
r1064	M	chr5	119541898	119544675	2778	22	0.001206	0.094952	86	636	-0.759853	0.510198	-55.7337	0		13921	Gm31314	125642	Tbx3	0.0225762	15100844	Spp1	2.26137	15747027	Fkbp6	4.92492	23147801	Slc29a4	4.37328	15747027	Fkbp6	4.92492	23147801	Slc29a4	4.37328	FALSE	FALSE	TRUE	TRUE	TRUE	FALSE	FALSE	FALSE	FALSE	TRUE	TRUE	FALSE	FALSE	TRUE
r1068	M	chr8	25485891	25497864	11974	73	0.001207	0.094952	278	1958	-0.334037	0.50611	-34.1933	0		2090	Gm31045	15757	Fgfr1	0.0689822	55266565	Gab1	5.82609	32025959	Galnt7	4.03413	32025959	Galnt7	4.03413	49375308	Isx	6.64209	49375308	Isx	6.64209	FALSE	FALSE	TRUE	TRUE	TRUE	TRUE	FALSE	TRUE	FALSE	TRUE	TRUE	FALSE	TRUE	TRUE
r1069	P	chr4	140318739	140323953	5215	35	0.00121	0.094952	106	1115	0.261739	-0.678601	40.4423	0		0	Gm33895	377518	Rcc2	0.0899091	6299536	Lin28a	-0.731388	403400	Padi6	-3.44607	403400	Padi6	-3.44607	403400	Padi6	-3.44607	403400	Padi6	-3.44607	FALSE	FALSE	TRUE	TRUE	TRUE	TRUE	TRUE	TRUE	TRUE	TRUE	TRUE	FALSE	TRUE	TRUE
r107	M	chr10	127710359	127716145	5787	73	7.59999e-05	0.0571147	313	2101	-0.655303	0.603135	-47.1483	0		0	Myo1a	0	Myo1a	4.4813	47520348	Efna2	-0.213553	0	Myo1a	4.4813	0	Myo1a	4.4813	0	Myo1a	4.4813	0	Myo1a	4.4813	FALSE	FALSE	TRUE	TRUE	TRUE	FALSE	FALSE	TRUE	TRUE	TRUE	TRUE	FALSE	TRUE	TRUE
r1070	M	chr14	76452146	76453700	1555	18	0.001213	0.094952	48	406	-0.263955	1.09049	-52.1379	0		0	Tsc22d1	0	Tsc22d1	-0.0261835	27784501	Otx2	5.65288	223866	1700108F19Rik	4.59225	223866	1700108F19Rik	4.59225	223866	1700108F19Rik	4.59225	223866	1700108F19Rik	4.59225	FALSE	FALSE	FALSE	FALSE	FALSE	FALSE	FALSE	FALSE	FALSE	FALSE	FALSE	FALSE	FALSE	TRUE
r1071	M	chr19	58814513	58820060	5548	39	0.001213	0.094952	160	1169	-0.464201	0.452366	-33.9454	0		0	Hspa12a	0	Hspa12a	-0.448519	19894589	Tbc1d12	-0.41421	17429442	Pik3ap1	4.2653	17429442	Pik3ap1	4.2653	17429442	Pik3ap1	4.2653	17429442	Pik3ap1	4.2653	FALSE	FALSE	TRUE	TRUE	TRUE	FALSE	FALSE	FALSE	TRUE	TRUE	FALSE	FALSE	FALSE	TRUE
r1072	M	chr13	38458094	38468437	10344	30	0.001215	0.094952	123	853	-0.571487	0.653082	-38.3319	0		0	Bmp6	177252	Eef1e1	0.103485	8471974	E2f3	3.9694	8211399	Mboat1	3.6767	8211399	Mboat1	3.6767	8211399	Mboat1	3.6767	8211399	Mboat1	3.6767	FALSE	FALSE	TRUE	FALSE	TRUE	FALSE	TRUE	TRUE	TRUE	TRUE	TRUE	FALSE	FALSE	TRUE
r1074	M	chr9	7976838	7979779	2942	15	0.00122	0.094952	44	334	-0.352137	0.909416	-36.3102	0		0	Yap1	0	Yap1	0.217452	32313452	Gramd1b	4.2336	24037100	Arhgap32	3.59528	24037100	Arhgap32	3.59528	32211390	Zfp202	5.89398	32211390	Zfp202	5.89398	FALSE	FALSE	TRUE	TRUE	TRUE	FALSE	FALSE	TRUE	FALSE	FALSE	FALSE	FALSE	FALSE	FALSE
r1077	M	chr5	119546920	119547739	820	20	0.001221	0.094952	46	444	-1.07071	0.48914	-50.3391	0		18943	Gm31314	122578	Tbx3	0.0225762	15105866	Spp1	2.26137	15743963	Fkbp6	4.92492	23144737	Slc29a4	4.37328	15743963	Fkbp6	4.92492	23144737	Slc29a4	4.37328	FALSE	FALSE	TRUE	FALSE	TRUE	FALSE	FALSE	FALSE	TRUE	TRUE	FALSE	FALSE	FALSE	FALSE
r1078	M	chr3	87951572	87955191	3620	25	0.001221	0.094952	98	706	-0.443921	0.611406	-38.8042	0		0	Crabp2	10885	Isg20l2	-0.0463646	8005293	Fam198b	5.36714	413423	Bglap3	-2.92625	413423	Bglap3	-2.92625	8005293	Fam198b	5.36714	29826304	Snx7	-2.83246	FALSE	FALSE	TRUE	FALSE	TRUE	FALSE	FALSE	TRUE	FALSE	FALSE	TRUE	FALSE	FALSE	TRUE
r1079	M	chr13	70003622	70003859	238	7	0.001221	0.094952	16	142	-0.427831	1.32819	-56.7315	0		189	1700084F23Rik	187519	Med10	0.126357	9139205	4930486L24Rik	-0.561883	10869651	Ntrk2	3.20566	10869651	Ntrk2	3.20566	10869651	Ntrk2	3.20566	10869651	Ntrk2	3.20566	FALSE	FALSE	FALSE	FALSE	FALSE	FALSE	FALSE	FALSE	FALSE	FALSE	FALSE	FALSE	FALSE	FALSE
r108	M	chr5	148287607	148289836	2230	13	7.69999e-05	0.0571147	59	509	-0.762953	1.22038	-71.794	0		0	Mtus2	0	Mtus2	-0.325995	12935796	Fkbp6	4.92492	5565116	Slc29a4	4.37328	5565116	Slc29a4	4.37328	5565116	Slc29a4	4.37328	5565116	Slc29a4	4.37328	FALSE	FALSE	TRUE	TRUE	TRUE	FALSE	FALSE	TRUE	TRUE	TRUE	FALSE	FALSE	FALSE	TRUE
r1080	M	chr15	25779142	25783649	4508	45	0.001221	0.094952	185	1647	-0.533081	0.68187	-52.9436	0		0	Myo10	0	Myo10	-0.195955	42300063	Zfat	0.127028	5440734	Dap	1.73376	5440734	Dap	1.73376	17693578	Emc2	-2.85282	17693578	Emc2	-2.85282	FALSE	FALSE	TRUE	FALSE	TRUE	FALSE	FALSE	TRUE	TRUE	TRUE	TRUE	FALSE	TRUE	TRUE
r1081	P	chr9	29596265	29596437	173	7	0.001222	0.094952	13	128	0.971243	-0.431264	52.8571	0		0	Ntm	830611	Snx19	-0.81426	10696794	Gramd1b	4.2336	2420442	Arhgap32	3.59528	2420442	Arhgap32	3.59528	10594732	Zfp202	5.89398	10594732	Zfp202	5.89398	FALSE	FALSE	FALSE	FALSE	FALSE	FALSE	FALSE	FALSE	FALSE	FALSE	FALSE	FALSE	FALSE	FALSE
r1082	M	chr3	87535207	87536579	1373	33	0.001222	0.094952	102	775	-0.570307	0.897468	-59.4184	0		0	Etv3	0	Etv3	0.672021	7588928	Fam198b	5.36714	832035	Bglap3	-2.92625	832035	Bglap3	-2.92625	7588928	Fam198b	5.36714	30244916	Snx7	-2.83246	FALSE	FALSE	TRUE	FALSE	TRUE	FALSE	TRUE	TRUE	FALSE	TRUE	FALSE	FALSE	FALSE	TRUE
r1084	M	chr4	137679902	137682622	2721	52	0.001224	0.094952	140	1185	-0.703378	0.511761	-44.1269	0		0	Rap1gap	0	Rap1gap	-1.32042	3660699	Lin28a	-0.731388	843889	Ephb2	3.30556	843889	Ephb2	3.30556	1116623	Pla2g5	3.1401	1116623	Pla2g5	3.1401	FALSE	FALSE	TRUE	TRUE	TRUE	FALSE	TRUE	TRUE	TRUE	TRUE	TRUE	FALSE	TRUE	TRUE
r1085	M	chr6	83351196	83355387	4192	49	0.001224	0.094952	166	1331	-0.503726	0.505605	-34.2406	0		0	Bola3	0	Bola3	-0.149669	24430797	Herc3	1.24941	6984	Tet3	-1.83438	6984	Tet3	-1.83438	32894841	Osbpl3	2.27988	32894841	Osbpl3	2.27988	FALSE	FALSE	TRUE	TRUE	TRUE	FALSE	TRUE	TRUE	TRUE	TRUE	TRUE	FALSE	TRUE	TRUE
r1086	M	chr5	127359420	127362299	2880	35	0.001225	0.094952	99	891	-0.837039	0.418249	-49.2787	0		0	Tmem132c	233177	Slc15a4	-0.131288	7929403	Fkbp6	4.92492	7929403	Fkbp6	4.92492	15330177	Slc29a4	4.37328	7929403	Fkbp6	4.92492	15330177	Slc29a4	4.37328	FALSE	FALSE	TRUE	FALSE	TRUE	FALSE	FALSE	TRUE	TRUE	TRUE	TRUE	FALSE	TRUE	TRUE
r1087	M	chr5	102146595	102148713	2119	16	0.001227	0.094952	49	533	-0.38459	1.20052	-58.311	0		24799	Gm42136	74467	Wdfy3	0.000695951	2286396	Spp1	2.26137	33142989	Fkbp6	4.92492	34668695	C330024D21Rik	7.06524	33142989	Fkbp6	4.92492	34668695	C330024D21Rik	7.06524	FALSE	FALSE	TRUE	FALSE	TRUE	FALSE	FALSE	FALSE	TRUE	TRUE	TRUE	FALSE	TRUE	TRUE
r1090	M	chr18	80235174	80237016	1843	42	0.001228	0.094952	74	959	-0.422715	0.706742	-43.9296	0		0	Hsbp1l1	0	Hsbp1l1	-0.237978	729341	Sall3	-2.28934	10547206	Tcf4	4.00238	10547206	Tcf4	4.00238	10547206	Tcf4	4.00238	10547206	Tcf4	4.00238	FALSE	FALSE	TRUE	TRUE	TRUE	TRUE	TRUE	TRUE	TRUE	TRUE	TRUE	FALSE	TRUE	TRUE
r1091	M	chr3	138830382	138832645	2264	19	0.001229	0.094952	57	447	-0.638307	0.597402	-53.0378	0		0	Tspan5	93250	Rap1gds1	-1.05253	30684229	Gnai3	0.149781	9982939	Adgrl2	5.43123	9982939	Adgrl2	5.43123	9982939	Adgrl2	5.43123	9982939	Adgrl2	5.43123	FALSE	FALSE	FALSE	FALSE	FALSE	FALSE	FALSE	FALSE	FALSE	FALSE	FALSE	FALSE	FALSE	TRUE
r1092	M	chr7	133858006	133862361	4356	21	0.001229	0.094952	73	699	-0.502866	0.845133	-47.3953	0		0	Fank1	0	Fank1	0.795371	5161568	Inpp5f	0.38591	9350748	Kcnq1ot1	6.01618	36440455	Thrsp	-5.09812	9350748	Kcnq1ot1	6.01618	36440455	Thrsp	-5.09812	FALSE	FALSE	TRUE	FALSE	TRUE	FALSE	FALSE	FALSE	TRUE	TRUE	FALSE	FALSE	TRUE	TRUE
r1093	P	chr2	158712514	158714580	2067	15	0.001229	0.094952	56	417	0.643455	-0.475072	36.4888	0		0	Ppp1r16b	53517	Fam83d	0.430611	5817192	Tpx2	0.0446111	5484290	Wfdc15a	5.18925	5484290	Wfdc15a	5.18925	5484290	Wfdc15a	5.18925	5484290	Wfdc15a	5.18925	FALSE	FALSE	TRUE	FALSE	TRUE	FALSE	FALSE	TRUE	TRUE	TRUE	TRUE	FALSE	TRUE	TRUE
r1094	M	chr1	87470420	87475886	5467	43	0.001232	0.094952	155	1212	-0.431439	0.790688	-37.9246	0		0	3110079O15Rik	19609	Gigyf2	-0.0258941	24155843	Zdbf2	4.49226	1279002	Platr5	4.26427	1279002	Platr5	4.26427	1279002	Platr5	4.26427	1279002	Platr5	4.26427	FALSE	FALSE	TRUE	TRUE	TRUE	TRUE	FALSE	TRUE	TRUE	TRUE	TRUE	FALSE	TRUE	TRUE
r1096	M	chr10	121341310	121343076	1767	8	0.001232	0.094952	38	285	-0.890287	0.915612	-59.4139	0		0	LOC102639054	22012	Gns	-0.45642	41151299	Efna2	-0.213553	437913	Srgap1	-1.31097	437913	Srgap1	-1.31097	4059037	Lyz2	-5.33509	4059037	Lyz2	-5.33509	FALSE	FALSE	TRUE	FALSE	TRUE	FALSE	FALSE	FALSE	TRUE	TRUE	FALSE	FALSE	FALSE	TRUE
r1097	M	chr10	58600080	58603162	3083	20	0.001235	0.094952	86	613	-0.934164	0.27613	-38.2762	0		0	Edar	23835	Ccdc138	-0.625785	13112775	Lin28b	-1.04355	8941347	Ado	1.72637	8941347	Ado	1.72637	27697248	Timp3	6.27403	27697248	Timp3	6.27403	FALSE	FALSE	TRUE	FALSE	TRUE	FALSE	FALSE	TRUE	TRUE	TRUE	FALSE	FALSE	TRUE	TRUE
r1099	M	chr4	40173366	40176385	3020	33	0.001237	0.094952	125	902	-0.589093	0.546327	-45.7856	0		0	Aco1	0	Aco1	0.3972	18406154	Tstd3	0.457278	9485224	Grin3a	-4.68768	9485224	Grin3a	-4.68768	9485224	Grin3a	-4.68768	9485224	Grin3a	-4.68768	FALSE	FALSE	TRUE	TRUE	FALSE	FALSE	FALSE	TRUE	FALSE	FALSE	TRUE	TRUE	TRUE	FALSE
r11	M	chr14	106106261	106107486	1226	33	1.2e-05	0.0543151	113	974	-0.726614	1.11316	-77.5451	0		0	Trim52	209441	Spry2	0.207851	12125745	Sox21	3.69451	12125745	Sox21	3.69451	12128744	LOC105245869	5.18081	12125745	Sox21	3.69451	12128744	LOC105245869	5.18081	FALSE	FALSE	TRUE	TRUE	TRUE	FALSE	FALSE	TRUE	TRUE	TRUE	TRUE	FALSE	TRUE	TRUE
r1101	M	chr5	103539031	103545828	6798	45	0.001238	0.094952	157	1175	-0.786332	0.255093	-42.245	0		0	Ptpn13	0	Ptpn13	0.095726	889281	Spp1	2.26137	31745874	Fkbp6	4.92492	36061131	C330024D21Rik	7.06524	31745874	Fkbp6	4.92492	36061131	C330024D21Rik	7.06524	FALSE	FALSE	TRUE	TRUE	TRUE	FALSE	FALSE	FALSE	FALSE	FALSE	TRUE	FALSE	FALSE	TRUE
r1104	M	chr17	47908751	47911181	2431	33	0.00124	0.094952	144	1052	-0.570276	0.456353	-38.0448	0		0	Foxp4	0	Foxp4	0.0414761	2082075	Rftn1	2.4166	2821941	Tbc1d5	-1.35136	2821941	Tbc1d5	-1.35136	19018442	Pnpla1	-4.1611	19018442	Pnpla1	-4.1611	FALSE	FALSE	TRUE	FALSE	TRUE	FALSE	FALSE	TRUE	TRUE	TRUE	FALSE	TRUE	FALSE	TRUE
r1105	M	chr14	24874375	24877501	3127	18	0.00124	0.094952	64	534	-0.721135	0.696846	-38.9681	0		0	Gm32008	378228	Rps24	-0.0912379	23779949	Otx2	5.65288	12549882	3830406C13Rik	-2.16466	12549882	3830406C13Rik	-2.16466	13712322	Fhit	-1.93453	13712322	Fhit	-1.93453	FALSE	FALSE	TRUE	FALSE	FALSE	FALSE	TRUE	TRUE	FALSE	FALSE	FALSE	FALSE	FALSE	TRUE
r1107	M	chr8	4249066	4250545	1480	46	0.001241	0.094952	132	931	-0.455954	0.5899	-36.8284	0		0	Tgfbr3l	1168	Map2k7	-0.143396	76513884	Gab1	5.82609	53273278	Galnt7	4.03413	53273278	Galnt7	4.03413	70622627	Isx	6.64209	70622627	Isx	6.64209	FALSE	FALSE	TRUE	TRUE	TRUE	FALSE	FALSE	TRUE	TRUE	TRUE	TRUE	FALSE	TRUE	TRUE
r1109	M	chr4	118107129	118117109	9981	83	0.001242	0.094952	313	2175	-0.539402	0.378545	-32.5585	0		0	St3gal3	0	St3gal3	-0.185272	15886219	Lin28a	-0.731388	3013234	Pdzk1ip1	1.56141	3013234	Pdzk1ip1	1.56141	7373095	Grik3	4.28979	7373095	Grik3	4.28979	FALSE	FALSE	TRUE	TRUE	TRUE	TRUE	FALSE	TRUE	TRUE	TRUE	TRUE	FALSE	TRUE	TRUE
r111	M	chr11	11768876	11769651	776	24	7.79999e-05	0.0571147	54	732	-0.738913	0.585415	-63.7255	0		0	Ikzf1	30635	Fignl1	-0.329624	44448	Ddc	0.0776962	14617431	Fancl	-2.19622	14617431	Fancl	-2.19622	39127612	Zfp2	3.72076	39127612	Zfp2	3.72076	FALSE	FALSE	FALSE	FALSE	FALSE	FALSE	FALSE	TRUE	FALSE	FALSE	TRUE	TRUE	TRUE	TRUE
r1111	M	chr6	140307590	140307835	246	9	0.001242	0.094952	13	190	-0.827033	1.17135	-73.7179	0		21854	Gm38917	115802	Plekha5	0.0181884	6037431	Etv6	4.27803	6037431	Etv6	4.27803	27360145	Srgap3	1.48843	89851235	Osbpl3	2.27988	89851235	Osbpl3	2.27988	FALSE	FALSE	FALSE	FALSE	FALSE	FALSE	FALSE	FALSE	FALSE	FALSE	FALSE	TRUE	FALSE	FALSE
r1113	M	chr11	69227406	69228583	1178	17	0.001242	0.094952	52	471	-0.868751	0.784122	-60.0617	0		0	Gucy2e	0	Gucy2e	0.180825	6578823	Lrrc75a	-0.213975	333169	Wrap53	0.853306	333169	Wrap53	0.853306	1855903	Myh13	4.34856	1855903	Myh13	4.34856	FALSE	FALSE	TRUE	FALSE	TRUE	FALSE	FALSE	FALSE	FALSE	FALSE	FALSE	FALSE	FALSE	FALSE
r1114	M	chr17	25834707	25841675	6969	100	0.001242	0.094952	300	2333	-0.409146	0.543176	-35.6198	0		0	Rhot2	0	Rhot2	-0.281752	11140444	Thbs2	2.14488	3016288	Pnpla1	-4.1611	3016288	Pnpla1	-4.1611	3016288	Pnpla1	-4.1611	3016288	Pnpla1	-4.1611	FALSE	FALSE	TRUE	TRUE	TRUE	TRUE	TRUE	TRUE	TRUE	TRUE	TRUE	FALSE	TRUE	TRUE
r1116	M	chr8	48287683	48287988	306	12	0.001242	0.094952	17	199	-0.842088	0.828055	-72.1777	0		0	Tenm3	0	Tenm3	-0.122345	32476441	Gab1	5.82609	9235835	Galnt7	4.03413	9235835	Galnt7	4.03413	26585184	Isx	6.64209	26585184	Isx	6.64209	FALSE	FALSE	FALSE	FALSE	FALSE	FALSE	TRUE	FALSE	FALSE	FALSE	FALSE	FALSE	FALSE	FALSE
r1117	M	chr15	53309336	53312269	2934	21	0.001244	0.094952	85	680	-0.661524	0.66808	-45.8167	0		0	Ext1	0	Ext1	-0.112809	14771443	Zfat	0.127028	1263613	Aard	2.31444	1263613	Aard	2.31444	1263613	Aard	2.31444	1263613	Aard	2.31444	FALSE	FALSE	TRUE	FALSE	TRUE	FALSE	FALSE	TRUE	TRUE	FALSE	FALSE	FALSE	FALSE	TRUE
r1118	M	chr6	52457669	52459360	1692	21	0.001247	0.094952	69	603	-0.503475	0.790842	-46.7858	0		33089	1700094M24Rik	86868	Hibadh	-0.504023	6372092	Herc3	1.24941	2001314	Osbpl3	2.27988	2001314	Osbpl3	2.27988	2001314	Osbpl3	2.27988	2001314	Osbpl3	2.27988	FALSE	FALSE	TRUE	FALSE	TRUE	FALSE	FALSE	FALSE	FALSE	FALSE	FALSE	FALSE	FALSE	FALSE
r1119	M	chr9	45768252	45769235	984	21	0.001248	0.094952	63	519	-0.64549	0.780487	-57.7423	0		0	Cep164	0	Cep164	0.307499	4827103	Sdhd	0.0726941	5236763	Gramd1b	4.2336	5554647	Zfp202	5.89398	5236763	Gramd1b	4.2336	5554647	Zfp202	5.89398	FALSE	FALSE	TRUE	FALSE	TRUE	FALSE	FALSE	FALSE	FALSE	TRUE	TRUE	FALSE	FALSE	FALSE
r112	M	chr12	84648356	84650095	1740	20	7.79999e-05	0.0571147	77	718	-0.707258	1.05657	-67.5698	0		0	Vrtn	30872	Abcd4	0.533383	3461941	Smoc1	5.48753	3461941	Smoc1	5.48753	12239301	Rtn1	4.16893	3461941	Smoc1	5.48753	12239301	Rtn1	4.16893	FALSE	FALSE	TRUE	FALSE	TRUE	FALSE	FALSE	FALSE	FALSE	FALSE	TRUE	FALSE	TRUE	TRUE
r1121	M	chr14	21553807	21556871	3065	25	0.001248	0.094952	57	477	-0.502139	0.673052	-40.4324	0		0	Kat6b	0	Kat6b	0.00319402	27100579	Otx2	5.65288	9229314	3830406C13Rik	-2.16466	9229314	3830406C13Rik	-2.16466	10391754	Fhit	-1.93453	10391754	Fhit	-1.93453	FALSE	FALSE	TRUE	FALSE	TRUE	FALSE	FALSE	FALSE	FALSE	TRUE	FALSE	TRUE	TRUE	TRUE
r1122	P	chr12	102253972	102255579	1608	8	0.001248	0.094952	22	170	0.330146	-1.22828	51.1508	0		0	Slc24a4	27248	Rin3	-0.0395155	6604449	Wars	-0.244272	7285415	Meg3	-5.94793	29844917	Rtn1	4.16893	7285415	Meg3	-5.94793	29844917	Rtn1	4.16893	FALSE	FALSE	TRUE	FALSE	TRUE	FALSE	FALSE	FALSE	FALSE	FALSE	FALSE	FALSE	FALSE	FALSE
r1123	M	chr16	21608474	21613786	5313	25	0.001252	0.094952	116	869	-0.59838	0.712253	-51.9391	0		0	Vps8	0	Vps8	0.113952	17723914	Zfp597	1.2003	28578056	Bbx	6.08948	29112963	Dubr	6.58004	28578056	Bbx	6.08948	29112963	Dubr	6.58004	FALSE	FALSE	TRUE	FALSE	TRUE	FALSE	FALSE	FALSE	FALSE	FALSE	TRUE	FALSE	FALSE	TRUE
r1125	M	chr17	15268542	15270602	2061	19	0.001258	0.094952	64	562	-1.1007	0.314976	-65.7567	0		11682	Gm35576	125598	Fam120b	-1.05156	574279	Thbs2	2.14488	2408657	Airn	4.2728	13587361	Pnpla1	-4.1611	2408657	Airn	4.2728	13587361	Pnpla1	-4.1611	FALSE	FALSE	TRUE	FALSE	FALSE	FALSE	FALSE	TRUE	FALSE	FALSE	TRUE	FALSE	FALSE	FALSE
r1126	M	chr6	39255217	39257384	2168	17	0.001259	0.094952	93	871	-0.710153	0.689343	-43.1952	0		0	Gm34147	48443	Kdm7a	-0.228633	8358384	Copg2	0.436044	1813024	Creb3l2	2.19009	1813024	Creb3l2	2.19009	11035941	Osbpl3	2.27988	11035941	Osbpl3	2.27988	FALSE	FALSE	TRUE	TRUE	TRUE	FALSE	TRUE	FALSE	TRUE	TRUE	TRUE	FALSE	TRUE	TRUE
r1127	M	chr7	137599785	137607772	7988	40	0.001271	0.094952	140	1074	-0.500758	0.628166	-47.0857	0		22742	LOC108167464	131190	Glrx3	0.0429639	5042994	Igf2	1.26132	5605337	Kcnq1ot1	6.01618	40182234	Thrsp	-5.09812	5605337	Kcnq1ot1	6.01618	40182234	Thrsp	-5.09812	FALSE	FALSE	TRUE	TRUE	TRUE	FALSE	TRUE	TRUE	FALSE	FALSE	TRUE	FALSE	TRUE	TRUE
r1129	M	chr10	120356634	120358330	1697	14	0.001275	0.094952	35	295	-0.576386	0.864631	-42.0486	0		2936	Hmga2	2936	Hmga2	-0.255482	40166623	Efna2	-0.213553	1422659	Srgap1	-1.31097	1422659	Srgap1	-1.31097	3074361	Lyz2	-5.33509	3074361	Lyz2	-5.33509	FALSE	FALSE	FALSE	FALSE	FALSE	FALSE	FALSE	FALSE	FALSE	FALSE	TRUE	FALSE	FALSE	TRUE
r1131	M	chr17	64087059	64087388	330	6	0.00128	0.094952	14	129	-0.959654	0.411509	-61.9048	0		0	Fer	0	Fer	-0.407894	13896561	Rftn1	2.4166	12906911	Tbc1d5	-1.35136	12906911	Tbc1d5	-1.35136	14281822	Fez2	2.55855	14281822	Fez2	2.55855	FALSE	FALSE	TRUE	FALSE	FALSE	FALSE	FALSE	FALSE	FALSE	FALSE	FALSE	FALSE	FALSE	TRUE
r1133	M	chr4	86341098	86343129	2032	24	0.001281	0.094952	86	663	-0.355077	0.790606	-45.7537	0		0	Adamtsl1	101294	Saxo1	0.566213	47660199	Lin28a	-0.731388	1664743	Bnc2	-3.46432	1664743	Bnc2	-3.46432	4907635	Elavl2	-4.41251	4907635	Elavl2	-4.41251	FALSE	FALSE	TRUE	FALSE	TRUE	FALSE	FALSE	TRUE	FALSE	FALSE	TRUE	FALSE	FALSE	TRUE
r1137	M	chr5	38123956	38128602	4647	23	0.001282	0.094952	75	644	-0.460292	0.626022	-36.1605	0		0	Stx18	0	Stx18	0.173816	8103980	Il6	0.0624728	29263543	Bend4	2.88085	29263543	Bend4	2.88085	29263543	Bend4	2.88085	29263543	Bend4	2.88085	FALSE	FALSE	TRUE	TRUE	TRUE	FALSE	TRUE	TRUE	FALSE	FALSE	TRUE	FALSE	FALSE	TRUE
r1139	M	chr1	39345688	39346265	578	8	0.001284	0.094952	20	225	-0.892694	0.787705	-58.8008	0		0	Npas2	0	Npas2	3.55638	23830564	Eef1b2	0.00645318	5205230	Gulp1	-2.03546	5205230	Gulp1	-2.03546	5205230	Gulp1	-2.03546	5205230	Gulp1	-2.03546	FALSE	FALSE	FALSE	FALSE	FALSE	FALSE	FALSE	FALSE	FALSE	FALSE	FALSE	FALSE	FALSE	FALSE
r114	M	chr5	148076944	148080164	3221	25	7.89999e-05	0.0571147	67	865	-0.361601	1.13357	-56.2114	0		0	Mtus2	0	Mtus2	-0.325995	12725133	Fkbp6	4.92492	5354453	Slc29a4	4.37328	5354453	Slc29a4	4.37328	5354453	Slc29a4	4.37328	5354453	Slc29a4	4.37328	FALSE	FALSE	TRUE	FALSE	TRUE	FALSE	FALSE	TRUE	TRUE	TRUE	FALSE	FALSE	TRUE	TRUE
r1140	P	chr11	60989738	60994790	5053	25	0.001284	0.094952	92	646	0.880262	-0.281081	45.2677	0		0	Gm35681	36934	Map2k3	-0.161517	1254192	Adora2b	3.66161	6332311	Myh13	4.34856	6332311	Myh13	4.34856	6332311	Myh13	4.34856	6332311	Myh13	4.34856	FALSE	FALSE	TRUE	FALSE	TRUE	FALSE	FALSE	TRUE	TRUE	TRUE	TRUE	TRUE	TRUE	TRUE
r1142	M	chr4	126748461	126751846	3386	44	0.001284	0.094952	161	1178	-0.474424	0.562713	-34.6505	0		0	Ncdn	0	Ncdn	0.124297	7251482	Lin28a	-0.731388	1034287	Grik3	4.28979	1034287	Grik3	4.28979	1034287	Grik3	4.28979	1034287	Grik3	4.28979	FALSE	FALSE	TRUE	FALSE	TRUE	FALSE	FALSE	TRUE	FALSE	TRUE	TRUE	FALSE	FALSE	TRUE
r1143	M	chr15	97785714	97797070	11357	94	0.001286	0.094952	379	2556	-0.450301	0.346115	-30.5891	0		0	Slc48a1	0	Hdac7	1.73908	729757	Slc38a4	9.0351	729757	Slc38a4	9.0351	3242150	Pus7l	4.97926	729757	Slc38a4	9.0351	10026349	Fam19a5	4.43215	FALSE	FALSE	TRUE	TRUE	TRUE	FALSE	TRUE	TRUE	TRUE	TRUE	TRUE	TRUE	TRUE	TRUE
r1148	M	chr7	46038053	46045356	7304	44	0.001288	0.094952	170	1520	-0.347893	0.614022	-31.8127	0		0	Nomo1	0	Nomo1	-0.0150293	195629	Otog	3.33405	2186871	Klk5	7.13413	2186871	Klk5	7.13413	2186871	Klk5	7.13413	2186871	Klk5	7.13413	FALSE	FALSE	TRUE	FALSE	TRUE	FALSE	FALSE	FALSE	TRUE	TRUE	TRUE	FALSE	TRUE	TRUE
r115	M	chr9	121271018	121279846	8829	88	7.89999e-05	0.0571147	374	2533	-0.693111	0.467225	-42.8834	0		0	Ulk4	0	Ulk4	-0.292327	31194922	Ctsh	-0.177606	10862807	Ptpn23	-1.57743	10862807	Ptpn23	-1.57743	10862807	Ptpn23	-1.57743	10862807	Ptpn23	-1.57743	FALSE	FALSE	TRUE	FALSE	TRUE	TRUE	TRUE	TRUE	TRUE	TRUE	TRUE	FALSE	TRUE	TRUE
r1152	M	chr4	34718987	34721660	2674	18	0.001291	0.094952	85	631	-0.540548	0.864612	-43.4637	0		0	Cfap206	31148	Slc35a1	-1.32702	12951775	Tstd3	0.457278	14939949	Grin3a	-4.68768	14939949	Grin3a	-4.68768	14939949	Grin3a	-4.68768	14939949	Grin3a	-4.68768	FALSE	FALSE	TRUE	TRUE	TRUE	FALSE	FALSE	TRUE	TRUE	TRUE	TRUE	FALSE	FALSE	TRUE
r1154	M	chr13	58730548	58734279	3732	19	0.001294	0.094952	84	627	-0.802945	0.674285	-57.1721	0		6793	4930455J16Rik	72288	Ntrk2	3.20566	2108331	4930486L24Rik	-0.561883	72288	Ntrk2	3.20566	72288	Ntrk2	3.20566	72288	Ntrk2	3.20566	72288	Ntrk2	3.20566	FALSE	FALSE	TRUE	TRUE	TRUE	FALSE	FALSE	FALSE	FALSE	FALSE	TRUE	FALSE	FALSE	TRUE
r1159	M	chr5	138363331	138365073	1743	38	0.001298	0.094952	96	735	-0.877673	0.626921	-62.8323	0		3530	Pvrig	50933	Stag3	-1.42912	3011520	Fkbp6	4.92492	3011520	Fkbp6	4.92492	4327403	Slc29a4	4.37328	3011520	Fkbp6	4.92492	4327403	Slc29a4	4.37328	FALSE	FALSE	TRUE	FALSE	FALSE	FALSE	TRUE	TRUE	FALSE	FALSE	FALSE	FALSE	TRUE	TRUE
r1161	M	chr9	108106483	108108914	2432	51	0.001298	0.094952	168	1336	-0.289446	0.746097	-44.9186	0		0	Bsn	0	Bsn	-0.0943388	18030387	Ctsh	-0.177606	2276168	Ptpn23	-1.57743	2276168	Ptpn23	-1.57743	2276168	Ptpn23	-1.57743	2276168	Ptpn23	-1.57743	FALSE	FALSE	TRUE	FALSE	TRUE	FALSE	FALSE	FALSE	TRUE	TRUE	TRUE	FALSE	FALSE	TRUE
r1163	P	chr3	36514026	36514411	386	5	0.0013	0.094952	17	116	1.31616	-0.275534	55.8929	0		644	Gm11549	38138	Anxa5	1.01788	4973268	Platr4	5.05975	4973268	Platr4	5.05975	15172907	Maml3	2.04595	4973268	Platr4	5.05975	15172907	Maml3	2.04595	FALSE	FALSE	FALSE	FALSE	FALSE	FALSE	FALSE	FALSE	FALSE	FALSE	FALSE	FALSE	FALSE	FALSE
r1165	M	chr8	110460627	110462779	2153	14	0.001304	0.094952	47	372	-0.827325	0.433409	-39.8584	0		0	Hydin	0	Hydin	0.124558	12385593	Cdh15	-2.28841	21416464	Sall1	5.39073	21416464	Sall1	5.39073	21416464	Sall1	5.39073	21416464	Sall1	5.39073	FALSE	FALSE	TRUE	TRUE	TRUE	FALSE	FALSE	FALSE	TRUE	TRUE	FALSE	TRUE	FALSE	FALSE
r1166	M	chr6	29089409	29093421	4013	20	0.001306	0.094952	87	634	-0.59282	0.836534	-53.8001	0		15531	Lep	30150	Rbm28	0.256692	1308432	Klhdc10	0.00611476	8233832	Creb3l2	2.19009	8233832	Creb3l2	2.19009	10980347	Asz1	-7.01169	10980347	Asz1	-7.01169	FALSE	FALSE	TRUE	FALSE	TRUE	FALSE	FALSE	FALSE	FALSE	TRUE	TRUE	TRUE	FALSE	TRUE
r1167	M	chr6	88256437	88261574	5138	26	0.001306	0.094952	78	603	-0.701786	0.555701	-44.0215	0		0	Eefsec	0	Eefsec	0.194356	29336038	Herc3	1.24941	462836	Mgll	1.16637	462836	Mgll	1.16637	37800082	Osbpl3	2.27988	37800082	Osbpl3	2.27988	FALSE	FALSE	TRUE	FALSE	TRUE	FALSE	FALSE	TRUE	FALSE	TRUE	FALSE	FALSE	TRUE	TRUE
r1171	M	chr19	45736029	45739293	3265	42	0.001308	0.094952	148	1101	-0.424232	0.761679	-47.4451	0		0	Fgf8	8439	Npm3	-0.491775	6816105	Tbc1d12	-0.41421	4350958	Pik3ap1	4.2653	4350958	Pik3ap1	4.2653	4350958	Pik3ap1	4.2653	4350958	Pik3ap1	4.2653	FALSE	FALSE	TRUE	TRUE	TRUE	FALSE	FALSE	TRUE	FALSE	TRUE	FALSE	TRUE	TRUE	TRUE
r1173	M	chr7	60002806	60003937	1132	6	0.001312	0.094952	11	152	-0.983071	1.06356	-68.1667	0		0	Snurf/Snrpn	0	Snurf/Snrpn	5.66976	0	Snurf/Snrpn	5.66976	0	Snurf/Snrpn	5.66976	6729166	Cers3	2.83321	0	Snurf/Snrpn	5.66976	6729166	Cers3	2.83321	FALSE	FALSE	FALSE	TRUE	FALSE	FALSE	FALSE	FALSE	FALSE	FALSE	FALSE	FALSE	FALSE	FALSE
r1174	M	chr2	76734104	76743659	9556	82	0.001312	0.094952	375	2456	-0.553473	0.317057	-38.4918	0		0	Ttn	0	Ttn	-3.72393	15770653	Rbms1	5.0489	15770653	Rbms1	5.0489	63462687	Rsu1	-1.68379	15770653	Rbms1	5.0489	87455211	Wfdc15a	5.18925	FALSE	FALSE	TRUE	FALSE	FALSE	FALSE	FALSE	TRUE	TRUE	FALSE	TRUE	FALSE	FALSE	TRUE
r1175	M	chr3	9693209	9704404	11196	73	0.001314	0.094952	318	2204	-0.462024	0.489107	-32.4588	0		0	Pag1	0	Pag1	-0.677081	31783275	Platr4	5.05975	2139360	Zc2hc1a	-2.58076	2139360	Zc2hc1a	-2.58076	31783275	Platr4	5.05975	41982914	Maml3	2.04595	FALSE	FALSE	TRUE	TRUE	TRUE	FALSE	FALSE	TRUE	TRUE	TRUE	TRUE	TRUE	TRUE	TRUE
r1176	M	chr3	129733311	129738871	5561	39	0.001319	0.094952	136	1021	-0.875938	0.251523	-37.2381	0		0	Egf	0	Egf	0.984218	21587158	Gnai3	0.149781	11864374	Snx7	-2.83246	11864374	Snx7	-2.83246	11864374	Snx7	-2.83246	11864374	Snx7	-2.83246	FALSE	FALSE	TRUE	TRUE	FALSE	FALSE	FALSE	FALSE	FALSE	FALSE	FALSE	FALSE	TRUE	TRUE
r1178	M	chr18	39118760	39124291	5532	35	0.001322	0.094952	107	852	-0.606166	0.51709	-47.8067	0		0	Arhgap26	0	Arhgap26	0.0592741	26125809	Impact	0.320899	3520928	Ppp2r2b	1.57094	3520928	Ppp2r2b	1.57094	5111083	Epb41l4a	3.11007	5111083	Epb41l4a	3.11007	FALSE	FALSE	TRUE	TRUE	TRUE	FALSE	FALSE	FALSE	FALSE	FALSE	FALSE	FALSE	FALSE	TRUE
r1179	M	chr10	23920606	23921082	477	9	0.001323	0.094952	25	210	-0.539744	1.20906	-68.6474	0		0	Taar1	15261	Vnn1	-0.0468495	10446088	Phactr2	2.03778	43623427	Ado	1.72637	43623427	Ado	1.72637	62379328	Timp3	6.27403	62379328	Timp3	6.27403	FALSE	FALSE	TRUE	FALSE	FALSE	FALSE	FALSE	FALSE	FALSE	TRUE	TRUE	FALSE	FALSE	TRUE
r1181	M	chr5	128780237	128785673	5437	54	0.001325	0.094952	219	1671	-0.567263	0.495517	-45.5314	0		0	Rimbp2	198882	Stx2	1.20172	6506029	Fkbp6	4.92492	6506029	Fkbp6	4.92492	13906803	Slc29a4	4.37328	6506029	Fkbp6	4.92492	13906803	Slc29a4	4.37328	FALSE	FALSE	TRUE	TRUE	TRUE	TRUE	FALSE	TRUE	TRUE	TRUE	TRUE	FALSE	TRUE	TRUE
r1183	M	chr7	80215207	80221159	5953	74	0.001327	0.094952	235	1580	-0.268512	0.476829	-30.2508	0		0	Sema4b	0	Sema4b	0.389916	2038747	Sh3gl3	3.69668	3711696	Cemip	3.76976	3711696	Cemip	3.76976	3711696	Cemip	3.76976	3711696	Cemip	3.76976	FALSE	FALSE	TRUE	FALSE	TRUE	FALSE	FALSE	TRUE	TRUE	TRUE	TRUE	FALSE	TRUE	TRUE
r1190	P	chr4	102921106	102921678	573	8	0.001333	0.094952	12	187	0.371192	-1.06325	60.4274	0		0	Sgip1	113075	Wdr78	-0.636969	31081650	Lin28a	-0.731388	11521046	Elavl2	-4.41251	11521046	Elavl2	-4.41251	11521046	Elavl2	-4.41251	11521046	Elavl2	-4.41251	FALSE	FALSE	TRUE	FALSE	TRUE	FALSE	TRUE	FALSE	FALSE	FALSE	TRUE	FALSE	TRUE	TRUE
r1192	M	chr9	14554568	14565209	10642	64	0.001336	0.094952	255	1795	-0.676135	0.317522	-36.8429	0		0	Amotl1	0	Amotl1	-0.870456	25728022	Gramd1b	4.2336	17451670	Arhgap32	3.59528	17451670	Arhgap32	3.59528	25625960	Zfp202	5.89398	25625960	Zfp202	5.89398	FALSE	FALSE	TRUE	TRUE	TRUE	FALSE	FALSE	TRUE	TRUE	TRUE	TRUE	FALSE	TRUE	TRUE
r1194	P	chr5	138897808	138900741	2934	15	0.001338	0.094952	59	402	0.877619	-0.594325	43.0669	0		33845	Gm38726	75638	Pdgfa	0.621318	3545997	Fkbp6	4.92492	3545997	Fkbp6	4.92492	3791735	Slc29a4	4.37328	3545997	Fkbp6	4.92492	3791735	Slc29a4	4.37328	FALSE	FALSE	TRUE	FALSE	TRUE	FALSE	FALSE	TRUE	FALSE	TRUE	FALSE	TRUE	TRUE	TRUE
r1195	M	chr7	127866236	127873444	7209	71	0.001339	0.094952	260	1940	-0.466708	0.348784	-34.4411	0		0	Zfp668	0	Zfp668	-0.439261	650137	Bag3	0.201967	15339665	Kcnq1ot1	6.01618	30448685	Thrsp	-5.09812	15339665	Kcnq1ot1	6.01618	30448685	Thrsp	-5.09812	FALSE	FALSE	TRUE	TRUE	TRUE	FALSE	TRUE	TRUE	FALSE	FALSE	TRUE	FALSE	TRUE	TRUE
r1196	P	chr12	109526791	109534020	7230	47	0.001339	0.094952	184	1339	0.654884	-0.481382	52.3328	1	Dlk1	0	Gm34081	6974	Meg3	-5.94793	6974	Meg3	-5.94793	6974	Meg3	-5.94793	37117736	Rtn1	4.16893	6974	Meg3	-5.94793	37117736	Rtn1	4.16893	TRUE	TRUE	TRUE	FALSE	TRUE	TRUE	FALSE	TRUE	TRUE	TRUE	FALSE	FALSE	TRUE	FALSE
r1197	M	chr8	116319546	116322113	2568	14	0.001339	0.094952	44	388	-0.936064	0.647749	-51.0892	0		0	Gm31278	246608	Cdyl2	0.296896	6526259	Cdh15	-2.28841	27275383	Sall1	5.39073	27275383	Sall1	5.39073	27275383	Sall1	5.39073	27275383	Sall1	5.39073	FALSE	FALSE	TRUE	FALSE	FALSE	FALSE	FALSE	FALSE	FALSE	FALSE	FALSE	FALSE	FALSE	TRUE
r1199	M	chr4	122008168	122009213	1046	46	0.00134	0.094952	131	1010	-0.477666	0.742761	-50.552	0		87334	Gm21404	793049	Rlf	0.989084	11994115	Lin28a	-0.731388	3480991	Grik3	4.28979	3480991	Grik3	4.28979	3480991	Grik3	4.28979	3480991	Grik3	4.28979	FALSE	FALSE	TRUE	FALSE	TRUE	TRUE	FALSE	TRUE	TRUE	TRUE	TRUE	FALSE	TRUE	TRUE
r12	M	chr1	139928199	139929549	1351	23	1.2e-05	0.0543151	70	565	-0.897725	1.12733	-74.3797	0		69499	Cfhr2	434110	Aspm	-0.00472711	15229126	Stx6	1.25872	19657116	Steap3	1.56117	19657116	Steap3	1.56117	30385149	Nos1ap	2.86955	30385149	Nos1ap	2.86955	FALSE	FALSE	FALSE	FALSE	TRUE	FALSE	FALSE	TRUE	TRUE	TRUE	FALSE	FALSE	TRUE	TRUE
r120	M	chr16	5884825	5885462	638	19	8.89999e-05	0.0620257	60	537	-0.965684	0.806305	-52.8705	0		0	Rbfox1	628868	Eef2kmt	-0.0710096	2000265	Zfp597	1.2003	44306380	Bbx	6.08948	44841287	Dubr	6.58004	44306380	Bbx	6.08948	44841287	Dubr	6.58004	FALSE	FALSE	TRUE	TRUE	TRUE	FALSE	TRUE	FALSE	TRUE	TRUE	FALSE	FALSE	TRUE	TRUE
r1203	M	chr15	72004948	72007145	2198	22	0.001343	0.094952	60	497	-0.692334	0.81533	-58.1846	0		0	Col22a1	582473	Trappc9	-0.358591	582473	Trappc9	-0.358591	2947904	Ly6e	1.72628	2947904	Ly6e	1.72628	3036871	Ly6c1	4.63762	3036871	Ly6c1	4.63762	FALSE	FALSE	TRUE	FALSE	FALSE	FALSE	TRUE	TRUE	FALSE	FALSE	FALSE	FALSE	FALSE	TRUE
r1206	M	chr18	60617617	60630884	13268	101	0.001346	0.094952	396	2844	-0.370291	0.455081	-32.8515	0		0	Synpo	44887	Rbm22	-0.0359676	20335473	Sall3	-2.28934	5827718	Pmaip1	2.32892	5827718	Pmaip1	2.32892	5827718	Pmaip1	2.32892	5827718	Pmaip1	2.32892	FALSE	FALSE	TRUE	FALSE	TRUE	TRUE	FALSE	TRUE	TRUE	TRUE	TRUE	FALSE	TRUE	TRUE
r1207	P	chr6	67548515	67549437	923	6	0.001348	0.094952	14	110	0.328004	-0.896383	62.7778	0		12692	Tacstd2	12692	Tacstd2	-0.149177	8628116	Herc3	1.24941	15812934	Tet3	-1.83438	15812934	Tet3	-1.83438	17092160	Osbpl3	2.27988	17092160	Osbpl3	2.27988	FALSE	FALSE	FALSE	FALSE	FALSE	FALSE	FALSE	FALSE	FALSE	TRUE	FALSE	FALSE	FALSE	FALSE
r1208	M	chr10	94809952	94812561	2610	12	0.001348	0.094952	29	283	-0.835272	0.755263	-52.6403	0		0	Plxnc1	19615	Cep83	-0.3686	14619941	Efna2	-0.213553	8460446	Timp3	6.27403	8460446	Timp3	6.27403	8460446	Timp3	6.27403	8460446	Timp3	6.27403	FALSE	FALSE	FALSE	FALSE	FALSE	FALSE	FALSE	TRUE	FALSE	FALSE	FALSE	FALSE	TRUE	FALSE
r121	M	chr9	44018088	44020945	2858	36	8.89999e-05	0.0620257	124	975	-0.728605	0.781372	-55.7698	0		0	Gm39323	89834	Rnf26	-0.149244	3486599	Gramd1b	4.2336	3486599	Gramd1b	4.2336	3804483	Zfp202	5.89398	3486599	Gramd1b	4.2336	3804483	Zfp202	5.89398	FALSE	FALSE	TRUE	TRUE	TRUE	FALSE	FALSE	FALSE	TRUE	TRUE	FALSE	FALSE	TRUE	TRUE
r1210	P	chr1	192848063	192849096	1034	5	0.001348	0.094952	15	154	1.03267	-0.486048	60.4762	0		0	Sertad4	36576	Syt14	0.308327	37640495	Stx6	1.25872	2925686	Smyd2	4.07869	2925686	Smyd2	4.07869	2925686	Smyd2	4.07869	2925686	Smyd2	4.07869	FALSE	FALSE	TRUE	FALSE	TRUE	FALSE	FALSE	FALSE	FALSE	FALSE	FALSE	FALSE	FALSE	TRUE
r1211	M	chr18	82228306	82230057	1752	16	0.001348	0.094952	51	389	-0.648601	0.715989	-46.516	0		162437	Galr1	245064	Mbp	0.764035	1241354	Sall3	-2.28934	12540338	Tcf4	4.00238	12540338	Tcf4	4.00238	12540338	Tcf4	4.00238	12540338	Tcf4	4.00238	FALSE	FALSE	FALSE	FALSE	FALSE	FALSE	FALSE	TRUE	FALSE	FALSE	FALSE	TRUE	FALSE	FALSE
r1214	M	chr8	106163110	106164173	1064	19	0.001348	0.094952	61	461	-0.473417	0.820644	-51.8089	0		0	Pla2g15	0	Pla2g15	0.43574	16684199	Cdh15	-2.28841	17118947	Sall1	5.39073	17118947	Sall1	5.39073	17118947	Sall1	5.39073	17118947	Sall1	5.39073	FALSE	FALSE	TRUE	FALSE	FALSE	FALSE	FALSE	FALSE	FALSE	FALSE	FALSE	FALSE	FALSE	FALSE
r1215	M	chr1	73124778	73126119	1342	10	0.001348	0.094952	44	321	-0.671988	0.821065	-53.095	0		1168	Gm31254	410964	Rpl37a	0.0668173	9810201	Zdbf2	4.49226	9810201	Zdbf2	4.49226	15628769	Platr5	4.26427	9810201	Zdbf2	4.49226	15628769	Platr5	4.26427	FALSE	FALSE	TRUE	FALSE	TRUE	FALSE	FALSE	FALSE	TRUE	TRUE	FALSE	FALSE	FALSE	FALSE
r1216	M	chr17	65758933	65763957	5025	44	0.001351	0.094952	172	1202	-0.442506	0.5352	-44.4454	0		0	Rab31	0	Rab31	-0.425459	15568435	Rftn1	2.4166	12605253	Fez2	2.55855	12605253	Fez2	2.55855	12605253	Fez2	2.55855	12605253	Fez2	2.55855	FALSE	FALSE	TRUE	FALSE	FALSE	FALSE	FALSE	FALSE	TRUE	TRUE	TRUE	FALSE	TRUE	TRUE
r122	M	chr7	13259961	13261625	1665	33	9.59999e-05	0.0634081	108	877	-0.827534	0.947267	-74.1718	0		0	6330408A02Rik	0	6330408A02Rik	-0.889905	6292740	Usp29	-0.0270239	6529519	Peg3	6.89295	9639799	Ndufa3	-0.680412	6529519	Peg3	6.89295	29555200	Gm2381	3.02115	FALSE	FALSE	TRUE	FALSE	TRUE	FALSE	TRUE	TRUE	TRUE	TRUE	TRUE	TRUE	TRUE	TRUE
r1221	M	chr17	3414094	3414998	905	20	0.001354	0.094952	53	462	-0.661122	0.903192	-66.826	0		0	Tiam2	0	Tiam2	-2.33328	1579191	Arid1b	-0.475426	9326311	Airn	4.2728	25442965	Pnpla1	-4.1611	9326311	Airn	4.2728	25442965	Pnpla1	-4.1611	FALSE	FALSE	TRUE	FALSE	TRUE	FALSE	FALSE	FALSE	FALSE	FALSE	TRUE	FALSE	FALSE	TRUE
r1226	M	chr11	101164489	101170874	6386	82	0.001354	0.094952	297	2137	-0.455844	0.481609	-34.5917	0		0	Plekhh3	2701	Tubg2	-0.892729	3060397	Mapt	-0.176253	3541595	2410003L11Rik	3.19604	17305190	Engase	4.05245	3541595	2410003L11Rik	3.19604	17305190	Engase	4.05245	FALSE	FALSE	TRUE	FALSE	TRUE	TRUE	TRUE	TRUE	TRUE	TRUE	TRUE	FALSE	TRUE	TRUE
r1228	P	chr7	35868992	35871422	2431	13	0.001355	0.094952	54	388	0.623132	-0.877294	50.0738	0		30917	E130304I02Rik	66002	Zfp507	0.0812623	5914550	Zfp74	0.294233	6945403	Gm2381	3.02115	6945403	Gm2381	3.02115	6945403	Gm2381	3.02115	6945403	Gm2381	3.02115	FALSE	FALSE	TRUE	FALSE	FALSE	FALSE	FALSE	FALSE	FALSE	FALSE	FALSE	TRUE	FALSE	TRUE
r123	M	chr2	164984344	164998384	14041	143	9.79999e-05	0.0634081	631	4115	-0.632403	0.320359	-30.9965	0		0	Slc12a5	1967	Ncoa5	-0.589161	3926975	Zfp64	2.62855	784226	Wfdc15a	5.18925	784226	Wfdc15a	5.18925	784226	Wfdc15a	5.18925	784226	Wfdc15a	5.18925	FALSE	FALSE	TRUE	TRUE	TRUE	FALSE	TRUE	TRUE	TRUE	TRUE	TRUE	TRUE	TRUE	TRUE
r1231	P	chr2	32332455	32338233	5779	52	0.001358	0.094952	210	1663	0.637558	-0.287987	31.408	0		0	Dnm1	24533	Golga2	1.32505	21737201	Sfmbt2	7.5732	19061038	Rsu1	-1.68379	19061038	Rsu1	-1.68379	21737201	Sfmbt2	7.5732	131860637	Wfdc15a	5.18925	FALSE	FALSE	TRUE	FALSE	TRUE	TRUE	FALSE	TRUE	TRUE	TRUE	TRUE	FALSE	TRUE	TRUE
r1235	M	chr7	128007651	128013978	6328	57	0.00136	0.094952	214	1550	-0.59644	0.446824	-34.2863	0		0	Trim72	13783	Pycard	0.601736	509603	Bag3	0.201967	15199131	Kcnq1ot1	6.01618	30590100	Thrsp	-5.09812	15199131	Kcnq1ot1	6.01618	30590100	Thrsp	-5.09812	FALSE	FALSE	TRUE	TRUE	TRUE	TRUE	TRUE	TRUE	TRUE	TRUE	TRUE	TRUE	TRUE	TRUE
r1236	M	chr4	149549401	149560142	10742	49	0.001367	0.094955	219	1516	-0.379429	0.436958	-31.1305	0		0	Ctnnbip1	0	Ctnnbip1	-0.453929	1360011	Tnfrsf9	-0.103178	419330	H6pd	4.1458	419330	H6pd	4.1458	419330	H6pd	4.1458	419330	H6pd	4.1458	FALSE	FALSE	TRUE	TRUE	TRUE	FALSE	TRUE	TRUE	TRUE	TRUE	TRUE	TRUE	FALSE	TRUE
r124	M	chr2	4603397	4605682	2286	49	9.79999e-05	0.0634081	133	1183	-0.682	0.716042	-50.9359	0		0	Frmd4a	0	Frmd4a	-0.487054	5764753	Sfmbt2	7.5732	112147	Bend7	-2.32838	112147	Bend7	-2.32838	5764753	Sfmbt2	7.5732	159593188	Wfdc15a	5.18925	FALSE	FALSE	TRUE	TRUE	TRUE	FALSE	TRUE	FALSE	FALSE	FALSE	FALSE	FALSE	FALSE	TRUE
r1243	M	chr7	24302786	24304886	2101	31	0.001374	0.094955	111	827	-0.68283	0.515193	-47.3029	0		0	Zfp94	0	Zfp94	0.408189	5627773	Zfp74	0.294233	17572344	Peg3	6.89295	18511939	Gm2381	3.02115	17572344	Peg3	6.89295	18511939	Gm2381	3.02115	FALSE	FALSE	TRUE	FALSE	TRUE	FALSE	FALSE	TRUE	TRUE	FALSE	FALSE	FALSE	FALSE	TRUE
r1244	M	chr17	85415998	85416139	142	9	0.001374	0.094955	13	131	-0.691941	0.798389	-60.1852	0		0	Camkmt	0	Camkmt	-0.236281	1337723	Epas1	6.53396	1337723	Epas1	6.53396	5730930	Rmdn2	5.11767	1337723	Epas1	6.53396	5730930	Rmdn2	5.11767	FALSE	FALSE	TRUE	FALSE	TRUE	FALSE	FALSE	FALSE	FALSE	FALSE	FALSE	FALSE	FALSE	FALSE
r1246	M	chr9	103550585	103561034	10450	59	0.001375	0.094955	232	1804	-0.648142	0.290379	-37.5523	0		0	Tmem108	70256	Bfsp2	1.77649	13474489	Ctsh	-0.177606	6824048	Ptpn23	-1.57743	6824048	Ptpn23	-1.57743	6824048	Ptpn23	-1.57743	6824048	Ptpn23	-1.57743	FALSE	FALSE	TRUE	FALSE	TRUE	FALSE	FALSE	TRUE	TRUE	FALSE	TRUE	FALSE	TRUE	TRUE
r1247	M	chr4	149056567	149059030	2464	25	0.001375	0.094955	82	696	-0.461773	0.649027	-42.7771	0		0	Pex14	0	Pex14	0.127302	1861123	Tnfrsf9	-0.103178	920442	H6pd	4.1458	920442	H6pd	4.1458	920442	H6pd	4.1458	920442	H6pd	4.1458	FALSE	FALSE	TRUE	FALSE	TRUE	FALSE	FALSE	TRUE	TRUE	FALSE	TRUE	FALSE	FALSE	TRUE
r1248	M	chr15	12310879	12312357	1479	12	0.001376	0.094955	32	304	-0.451031	1.04455	-45.7547	0		8838	Golph3	8838	Golph3	-0.134669	55771355	Zfat	0.127028	18912026	Dap	1.73376	18912026	Dap	1.73376	31164870	Emc2	-2.85282	31164870	Emc2	-2.85282	FALSE	FALSE	TRUE	FALSE	TRUE	FALSE	FALSE	FALSE	FALSE	TRUE	FALSE	FALSE	TRUE	TRUE
r1249	M	chr5	90608412	90609938	1527	20	0.001378	0.0949925	36	361	-0.953953	0.374324	-52.5533	0		0	Rassf6	241839	Ankrd17	0.0518626	13825171	Spp1	2.26137	23130512	C330024D21Rik	7.06524	23130512	C330024D21Rik	7.06524	23130512	C330024D21Rik	7.06524	23130512	C330024D21Rik	7.06524	FALSE	FALSE	FALSE	FALSE	FALSE	FALSE	FALSE	TRUE	FALSE	FALSE	TRUE	FALSE	TRUE	FALSE
r125	M	chr5	113860675	113891263	30589	239	9.89999e-05	0.0634081	991	6699	-0.272605	0.490592	-31.0646	0		0	Gm42005	0	Coro1c	-0.00264603	9419621	Spp1	2.26137	21400439	Fkbp6	4.92492	28801213	Slc29a4	4.37328	21400439	Fkbp6	4.92492	28801213	Slc29a4	4.37328	FALSE	FALSE	TRUE	TRUE	TRUE	TRUE	TRUE	TRUE	TRUE	TRUE	TRUE	TRUE	TRUE	TRUE
r1252	M	chr5	115163003	115170701	7699	63	0.001384	0.0950515	223	1739	-0.340583	0.575895	-31.7755	0		0	Gm35465	4826	Mlec	-0.342576	10721949	Spp1	2.26137	20121001	Fkbp6	4.92492	27521775	Slc29a4	4.37328	20121001	Fkbp6	4.92492	27521775	Slc29a4	4.37328	FALSE	FALSE	TRUE	TRUE	TRUE	FALSE	TRUE	TRUE	TRUE	TRUE	TRUE	TRUE	TRUE	TRUE
r1254	M	chr1	36558941	36566544	7604	45	0.001386	0.0950515	155	1181	-0.420637	0.46847	-32.3248	0		0	Fam178b	0	Fam178b	-0.948314	26610285	Eef1b2	0.00645318	7984951	Gulp1	-2.03546	7984951	Gulp1	-2.03546	7984951	Gulp1	-2.03546	7984951	Gulp1	-2.03546	FALSE	FALSE	TRUE	TRUE	TRUE	FALSE	TRUE	TRUE	TRUE	TRUE	TRUE	FALSE	TRUE	TRUE
r1255	M	chr7	126948288	126960307	12020	99	0.001386	0.0950515	418	2803	-0.460355	0.322424	-30.8463	0		0	Sez6l2	0	Sez6l2	-0.318445	1563274	Bag3	0.201967	16252802	Kcnq1ot1	6.01618	29530737	Thrsp	-5.09812	16252802	Kcnq1ot1	6.01618	29530737	Thrsp	-5.09812	FALSE	FALSE	TRUE	TRUE	TRUE	FALSE	FALSE	TRUE	TRUE	TRUE	TRUE	FALSE	TRUE	TRUE
r1256	M	chr1	183423554	183427134	3581	45	0.001386	0.0950515	143	1196	-0.662675	0.527207	-42.4107	0		0	Hhipl2	13352	Taf1a	0.186999	28215986	Stx6	1.25872	1469288	Mark1	5.13191	1469288	Mark1	5.13191	1469288	Mark1	5.13191	1469288	Mark1	5.13191	FALSE	FALSE	TRUE	FALSE	TRUE	FALSE	FALSE	FALSE	TRUE	TRUE	FALSE	FALSE	FALSE	TRUE
r1257	M	chr8	24418002	24420080	2079	18	0.00139	0.0951782	50	395	-0.661441	0.547973	-44.3434	0		1065	Gm30692	529529	Adam9	0.978096	56344349	Gab1	5.82609	33103743	Galnt7	4.03413	33103743	Galnt7	4.03413	50453092	Isx	6.64209	50453092	Isx	6.64209	FALSE	FALSE	TRUE	FALSE	FALSE	FALSE	FALSE	FALSE	FALSE	FALSE	TRUE	FALSE	FALSE	FALSE
r1258	M	chr13	102731954	102740238	8285	62	0.001391	0.0951782	219	1809	-0.42468	0.558598	-37.862	0		0	Mast4	0	Mast4	-1.15628	4094543	Tmem174	0.158366	10292714	Cdc20b	3.33885	10292714	Cdc20b	3.33885	43597983	Ntrk2	3.20566	43597983	Ntrk2	3.20566	FALSE	FALSE	TRUE	FALSE	TRUE	FALSE	FALSE	TRUE	TRUE	TRUE	TRUE	FALSE	TRUE	TRUE
r1259	P	chr11	113820178	113823412	3235	31	0.001394	0.0951782	109	802	0.624966	-0.303505	37.9252	0		0	Sdk2	0	Sdk2	-0.370342	5405158	Ccdc40	1.78814	4652652	Engase	4.05245	4652652	Engase	4.05245	4652652	Engase	4.05245	4652652	Engase	4.05245	FALSE	FALSE	TRUE	FALSE	TRUE	FALSE	FALSE	TRUE	FALSE	TRUE	TRUE	FALSE	TRUE	TRUE
r126	M	chr17	87133915	87135867	1953	31	9.89999e-05	0.0634081	64	798	-0.748795	0.821518	-61.51	0		0	Socs5	0	Socs5	0.42842	300504	Epas1	6.53396	300504	Epas1	6.53396	7448847	Rmdn2	5.11767	300504	Epas1	6.53396	7448847	Rmdn2	5.11767	FALSE	FALSE	TRUE	FALSE	FALSE	FALSE	FALSE	FALSE	FALSE	FALSE	FALSE	FALSE	TRUE	FALSE
r1260	M	chr10	127370146	127370981	836	16	0.001394	0.0951782	37	271	-1.04819	0.481945	-66.829	0		0	Inhbc	9349	R3hdm2	-0.123047	47180135	Efna2	-0.213553	332454	Myo1a	4.4813	332454	Myo1a	4.4813	332454	Myo1a	4.4813	332454	Myo1a	4.4813	FALSE	FALSE	TRUE	TRUE	TRUE	FALSE	FALSE	TRUE	TRUE	FALSE	TRUE	FALSE	FALSE	TRUE
r1261	M	chr10	83189455	83191208	1754	19	0.001394	0.0951782	34	406	-0.694118	0.711924	-51.6994	0		0	Chst11	0	Chst11	1.34292	2999444	Efna2	-0.213553	3109202	Timp3	6.27403	3109202	Timp3	6.27403	3109202	Timp3	6.27403	3109202	Timp3	6.27403	FALSE	FALSE	FALSE	TRUE	FALSE	FALSE	FALSE	FALSE	FALSE	FALSE	TRUE	TRUE	FALSE	TRUE
r1265	M	chr10	42688120	42688958	839	6	0.001406	0.0954014	17	176	-0.342215	0.974762	-31.4435	0		0	Ostm1	0	Ostm1	0.158998	1261347	Aim1	-0.608935	24855551	Ado	1.72637	24855551	Ado	1.72637	43611452	Timp3	6.27403	43611452	Timp3	6.27403	FALSE	FALSE	TRUE	FALSE	TRUE	FALSE	FALSE	TRUE	FALSE	FALSE	FALSE	FALSE	FALSE	FALSE
r1266	M	chr6	48096430	48099988	3559	24	0.001408	0.0954014	63	491	-0.681072	0.527619	-44.5968	0		9735	Zfp746	9735	Zfp746	0.433776	10731464	Herc3	1.24941	2193337	Osbpl3	2.27988	2193337	Osbpl3	2.27988	2193337	Osbpl3	2.27988	2193337	Osbpl3	2.27988	FALSE	FALSE	FALSE	TRUE	TRUE	FALSE	FALSE	FALSE	FALSE	TRUE	TRUE	FALSE	FALSE	TRUE
r1267	M	chr2	72252555	72255590	3036	14	0.001408	0.0954014	52	417	-1.06186	0.579584	-57.7728	0		0	Rapgef4	30045	Zak	0.861496	11289104	Rbms1	5.0489	11289104	Rbms1	5.0489	58981138	Rsu1	-1.68379	11289104	Rbms1	5.0489	91943280	Wfdc15a	5.18925	FALSE	FALSE	TRUE	FALSE	TRUE	FALSE	FALSE	TRUE	TRUE	FALSE	FALSE	FALSE	TRUE	TRUE
r1269	P	chr5	111473266	111476680	3415	24	0.001408	0.0954014	76	606	0.707121	-0.319198	35.5026	0		0	Gm42154	84904	Pitpnb	0.108844	7032212	Spp1	2.26137	23815022	Fkbp6	4.92492	31215796	Slc29a4	4.37328	23815022	Fkbp6	4.92492	31215796	Slc29a4	4.37328	FALSE	FALSE	TRUE	FALSE	TRUE	TRUE	FALSE	TRUE	TRUE	TRUE	FALSE	FALSE	FALSE	TRUE
r1270	M	chr16	33576760	33578030	1271	18	0.001409	0.0954014	62	504	-0.440482	0.671617	-34.8875	0		0	Slc12a8	72856	Zfp148	0.00270603	16613812	Bbx	6.08948	16613812	Bbx	6.08948	17148719	Dubr	6.58004	16613812	Bbx	6.08948	17148719	Dubr	6.58004	FALSE	FALSE	TRUE	TRUE	TRUE	FALSE	FALSE	TRUE	FALSE	FALSE	FALSE	FALSE	FALSE	TRUE
r1271	M	chr18	65638724	65640185	1462	14	0.001409	0.0954014	32	387	-0.46506	0.96236	-44.4861	0		0	Zfp532	0	Zfp532	-0.210684	15326172	Sall3	-2.28934	818417	Pmaip1	2.32892	818417	Pmaip1	2.32892	818417	Pmaip1	2.32892	818417	Pmaip1	2.32892	FALSE	FALSE	FALSE	TRUE	TRUE	FALSE	FALSE	FALSE	FALSE	TRUE	FALSE	FALSE	FALSE	TRUE
r1272	M	chr1	34861325	34866269	4945	43	0.00141	0.0954014	176	1244	-0.69749	0.406948	-38.9907	0		0	Plekhb2	18274	Fam168b	-0.0531854	28310560	Eef1b2	0.00645318	9685226	Gulp1	-2.03546	9685226	Gulp1	-2.03546	9685226	Gulp1	-2.03546	9685226	Gulp1	-2.03546	FALSE	FALSE	TRUE	TRUE	TRUE	FALSE	FALSE	TRUE	TRUE	TRUE	TRUE	FALSE	TRUE	TRUE
r1274	M	chr10	70031176	70033622	2447	26	0.001414	0.0954014	88	618	-0.574116	0.851182	-45.2063	0		3739	Ank3	3739	Ank3	0.435208	10145858	Efna2	-0.213553	2482220	Ado	1.72637	2482220	Ado	1.72637	16266788	Timp3	6.27403	16266788	Timp3	6.27403	FALSE	FALSE	TRUE	TRUE	TRUE	FALSE	FALSE	FALSE	FALSE	FALSE	FALSE	TRUE	FALSE	TRUE
r1276	M	chr14	78646487	78650977	4491	29	0.001415	0.0954014	122	791	-0.605488	0.439486	-39.1872	0		0	Gm30716	0	Dgkh	1.45503	29978842	Otx2	5.65288	1959378	1700108F19Rik	4.59225	1959378	1700108F19Rik	4.59225	1959378	1700108F19Rik	4.59225	1959378	1700108F19Rik	4.59225	FALSE	FALSE	TRUE	FALSE	TRUE	FALSE	FALSE	FALSE	TRUE	FALSE	FALSE	TRUE	TRUE	TRUE
r1278	M	chr9	121015374	121018265	2892	22	0.001415	0.0954014	72	535	-0.475634	0.969626	-50.1316	0		0	Ulk4	0	Ulk4	-0.292327	30939278	Ctsh	-0.177606	10607163	Ptpn23	-1.57743	10607163	Ptpn23	-1.57743	10607163	Ptpn23	-1.57743	10607163	Ptpn23	-1.57743	FALSE	FALSE	TRUE	FALSE	TRUE	FALSE	FALSE	FALSE	TRUE	TRUE	TRUE	FALSE	TRUE	TRUE
r128	M	chr19	55889408	55915718	26311	165	9.89999e-05	0.0634081	705	4634	-0.4254	0.519519	-35.6208	0		0	Tcf7l2	0	Tcf7l2	-0.620696	16969484	Tbc1d12	-0.41421	14504337	Pik3ap1	4.2653	14504337	Pik3ap1	4.2653	14504337	Pik3ap1	4.2653	14504337	Pik3ap1	4.2653	FALSE	FALSE	TRUE	FALSE	TRUE	TRUE	TRUE	TRUE	TRUE	TRUE	TRUE	TRUE	TRUE	TRUE
r1282	M	chr5	147038639	147047707	9069	85	0.001429	0.0958364	377	2721	-0.432885	0.328991	-32.4023	0		0	Lnx2	0	Lnx2	-0.484899	11686828	Fkbp6	4.92492	4316148	Slc29a4	4.37328	4316148	Slc29a4	4.37328	4316148	Slc29a4	4.37328	4316148	Slc29a4	4.37328	FALSE	FALSE	TRUE	TRUE	TRUE	TRUE	FALSE	TRUE	TRUE	TRUE	TRUE	FALSE	TRUE	TRUE
r1284	M	chr8	25245506	25245877	372	9	0.001432	0.0958364	17	207	-0.351381	1.05503	-64.2614	0		0	Tacc1	0	Tacc1	-0.258127	55518552	Gab1	5.82609	32277946	Galnt7	4.03413	32277946	Galnt7	4.03413	49627295	Isx	6.64209	49627295	Isx	6.64209	FALSE	FALSE	FALSE	FALSE	FALSE	FALSE	FALSE	FALSE	FALSE	FALSE	FALSE	FALSE	FALSE	TRUE
r129	M	chr10	80123403	80136524	13122	188	9.99999e-05	0.0634081	595	4629	-0.346931	0.581061	-31.4129	0		0	Stk11	0	Stk11	-0.02007	42956	Efna2	-0.213553	6163886	Timp3	6.27403	6163886	Timp3	6.27403	6163886	Timp3	6.27403	6163886	Timp3	6.27403	FALSE	FALSE	TRUE	TRUE	TRUE	TRUE	TRUE	TRUE	TRUE	TRUE	TRUE	TRUE	TRUE	TRUE
r1290	M	chr9	67376703	67380673	3971	19	0.001438	0.0958364	60	437	-0.335172	0.88167	-34.199	0		0	Tln2	0	Tln2	-0.0438032	5958205	Tle3	2.75296	11234871	Cd109	2.06773	11234871	Cd109	2.06773	11234871	Cd109	2.06773	11234871	Cd109	2.06773	FALSE	FALSE	TRUE	FALSE	FALSE	FALSE	FALSE	TRUE	FALSE	FALSE	FALSE	FALSE	FALSE	FALSE
r1291	P	chr5	146350384	146352508	2125	22	0.001439	0.0958364	69	518	0.618467	-0.647078	40.7036	0		1023	Gm38747	47509	Cdk8	-0.129902	10998573	Fkbp6	4.92492	3627893	Slc29a4	4.37328	3627893	Slc29a4	4.37328	3627893	Slc29a4	4.37328	3627893	Slc29a4	4.37328	FALSE	FALSE	TRUE	TRUE	FALSE	FALSE	FALSE	FALSE	FALSE	FALSE	FALSE	FALSE	FALSE	TRUE
r1292	M	chr7	45439402	45440018	617	20	0.00144	0.0958364	46	357	-0.991914	0.428169	-59.4499	0		0	Gys1	0	Gys1	-0.515337	800967	Otog	3.33405	1588220	Klk5	7.13413	1588220	Klk5	7.13413	1588220	Klk5	7.13413	1588220	Klk5	7.13413	FALSE	FALSE	TRUE	FALSE	TRUE	FALSE	FALSE	FALSE	FALSE	FALSE	FALSE	FALSE	FALSE	TRUE
r1293	M	chr10	22729686	22731978	2293	55	0.001441	0.0958364	162	1890	-0.366687	0.550066	-32.7825	0		0	Tbpl1	0	Tbpl1	-0.00121324	9255168	Phactr2	2.03778	44812531	Ado	1.72637	44812531	Ado	1.72637	63568432	Timp3	6.27403	63568432	Timp3	6.27403	FALSE	FALSE	TRUE	TRUE	TRUE	FALSE	TRUE	TRUE	TRUE	TRUE	TRUE	FALSE	TRUE	TRUE
r1298	M	chr17	67461085	67461348	264	8	0.001443	0.0958364	20	170	-0.452325	1.72053	-81.7979	0		98398	Gm36201	235777	Lama1	0.153891	17270587	Rftn1	2.4166	10907862	Fez2	2.55855	10907862	Fez2	2.55855	10907862	Fez2	2.55855	10907862	Fez2	2.55855	FALSE	FALSE	FALSE	FALSE	FALSE	FALSE	FALSE	FALSE	FALSE	FALSE	TRUE	FALSE	FALSE	FALSE
r1299	M	chr7	6187496	6189910	2415	37	0.001444	0.0958364	121	1069	-0.508783	0.652656	-57.0453	0		0	Zfp444	0	Zfp444	0.201789	513980	Peg3	6.89295	513980	Peg3	6.89295	2567334	Ndufa3	-0.680412	513980	Peg3	6.89295	36626915	Gm2381	3.02115	FALSE	FALSE	TRUE	FALSE	TRUE	FALSE	FALSE	TRUE	TRUE	TRUE	TRUE	TRUE	FALSE	TRUE
r13	M	chr17	30865696	30880385	14690	184	1.2e-05	0.0543151	964	6426	-0.573655	0.368886	-37.1001	0		0	Dnah8	74261	Umodl1	0.96335	16171433	Thbs2	2.14488	1975387	Pnpla1	-4.1611	1975387	Pnpla1	-4.1611	1975387	Pnpla1	-4.1611	1975387	Pnpla1	-4.1611	FALSE	FALSE	TRUE	TRUE	TRUE	FALSE	FALSE	TRUE	TRUE	TRUE	TRUE	FALSE	FALSE	TRUE
r130	M	chr6	33077309	33078866	1558	19	9.99999e-05	0.0634081	51	457	-0.522605	1.1672	-60.1618	0		17030	Chchd3	17030	Chchd3	0.152738	2180476	Copg2	0.436044	4248387	Creb3l2	2.19009	4248387	Creb3l2	2.19009	14968247	Asz1	-7.01169	14968247	Asz1	-7.01169	FALSE	FALSE	TRUE	FALSE	TRUE	FALSE	FALSE	FALSE	FALSE	TRUE	TRUE	FALSE	FALSE	FALSE
r1300	M	chr5	119687296	119689572	2277	18	0.001444	0.0958364	73	623	-0.264586	1.20146	-54.2542	0		0	Tbx3os2	2571	Tbx3	0.0225762	15246242	Spp1	2.26137	15602130	Fkbp6	4.92492	23002904	Slc29a4	4.37328	15602130	Fkbp6	4.92492	23002904	Slc29a4	4.37328	FALSE	FALSE	TRUE	TRUE	TRUE	FALSE	FALSE	FALSE	FALSE	FALSE	FALSE	TRUE	FALSE	TRUE
r1301	M	chr13	46751598	46753229	1632	26	0.001447	0.0958364	76	516	-0.531637	0.727482	-50.2614	0		0	Kif13a	0	Kif13a	0.42633	9684733	Slc25a48	0.246529	7318594	Sfxn1	3.77352	7318594	Sfxn1	3.77352	7318594	Sfxn1	3.77352	7318594	Sfxn1	3.77352	FALSE	FALSE	TRUE	FALSE	TRUE	FALSE	FALSE	TRUE	FALSE	FALSE	FALSE	FALSE	FALSE	FALSE
r1302	M	chr17	51556982	51558451	1470	6	0.001447	0.0958364	20	194	-0.431547	1.07692	-65.7993	0		22236	Gm31143	177734	Satb1	-0.0986439	1366484	Rftn1	2.4166	376834	Tbc1d5	-1.35136	376834	Tbc1d5	-1.35136	22666673	Pnpla1	-4.1611	22666673	Pnpla1	-4.1611	FALSE	FALSE	FALSE	FALSE	FALSE	FALSE	FALSE	FALSE	FALSE	FALSE	TRUE	FALSE	FALSE	TRUE
r1303	M	chr3	97587027	97598086	11060	84	0.001447	0.0958364	284	2283	-0.383586	0.459384	-30.9382	0		0	Chd1l	0	Chd1l	-0.648187	10509187	Gnai3	0.149781	9214285	Bglap3	-2.92625	9214285	Bglap3	-2.92625	17640748	Fam198b	5.36714	20183409	Snx7	-2.83246	FALSE	FALSE	TRUE	TRUE	TRUE	FALSE	TRUE	TRUE	TRUE	TRUE	TRUE	TRUE	FALSE	TRUE
r1306	M	chr8	127252186	127252883	698	13	0.001453	0.0958923	41	325	-0.824632	0.432994	-45.4768	0		0	Pard3	0	Pard3	-0.300679	4384788	Cdh15	-2.28841	38208023	Sall1	5.39073	38208023	Sall1	5.39073	38208023	Sall1	5.39073	38208023	Sall1	5.39073	FALSE	FALSE	FALSE	FALSE	FALSE	FALSE	FALSE	FALSE	FALSE	FALSE	FALSE	FALSE	FALSE	FALSE
r1308	M	chr13	102665040	102672065	7026	49	0.001458	0.0958923	199	1368	-0.367311	0.702721	-41.7044	0		0	Gm41046	60419	Mast4	-1.15628	4027629	Tmem174	0.158366	10360887	Cdc20b	3.33885	10360887	Cdc20b	3.33885	43531069	Ntrk2	3.20566	43531069	Ntrk2	3.20566	FALSE	FALSE	TRUE	TRUE	TRUE	FALSE	TRUE	FALSE	FALSE	FALSE	TRUE	TRUE	TRUE	TRUE
r1309	M	chr8	3679031	3680316	1286	23	0.001458	0.0958923	66	638	-0.287362	1.1071	-56.9877	0		0	Trappc5	0	Trappc5	-0.165172	77084113	Gab1	5.82609	53843507	Galnt7	4.03413	53843507	Galnt7	4.03413	71192856	Isx	6.64209	71192856	Isx	6.64209	FALSE	FALSE	TRUE	FALSE	TRUE	FALSE	FALSE	FALSE	TRUE	TRUE	FALSE	FALSE	FALSE	TRUE
r131	M	chr9	108110171	108116318	6148	154	9.99999e-05	0.0634081	501	4070	-0.555589	0.421435	-42.9049	0		0	Bsn	0	Bsn	-0.0943388	18034075	Ctsh	-0.177606	2268764	Ptpn23	-1.57743	2268764	Ptpn23	-1.57743	2268764	Ptpn23	-1.57743	2268764	Ptpn23	-1.57743	FALSE	FALSE	TRUE	TRUE	TRUE	TRUE	TRUE	TRUE	TRUE	TRUE	TRUE	FALSE	TRUE	TRUE
r1312	P	chr1	189840178	189840993	816	21	0.001458	0.0958923	38	450	1.06418	-0.271291	38.3627	0		0	Ptpn14	0	Ptpn14	2.77309	34632610	Stx6	1.25872	39497	Smyd2	4.07869	39497	Smyd2	4.07869	39497	Smyd2	4.07869	39497	Smyd2	4.07869	FALSE	FALSE	TRUE	FALSE	FALSE	FALSE	FALSE	FALSE	FALSE	FALSE	FALSE	FALSE	FALSE	FALSE
r1313	M	chr13	6597515	6601100	3586	31	0.001459	0.0958923	73	606	-0.679867	0.399626	-40.9652	0		0	Pfkp	0	Pfkp	-0.804988	16982568	Hist1h2be	0.612148	17356	Pitrm1	-1.25577	17356	Pitrm1	-1.25577	23305473	E2f3	3.9694	23535347	Mboat1	3.6767	FALSE	FALSE	TRUE	FALSE	FALSE	TRUE	FALSE	TRUE	FALSE	FALSE	TRUE	FALSE	FALSE	TRUE
r1314	M	chr2	180658868	180661249	2382	36	0.001468	0.0962734	108	755	-0.660124	0.557525	-43.1691	0		0	Gm30345	0	Dido1	0.159713	6312123	Gnas	0.609831	1241987	4930591A17Rik	4.20384	1241987	4930591A17Rik	4.20384	1241987	4930591A17Rik	4.20384	1241987	4930591A17Rik	4.20384	FALSE	FALSE	TRUE	TRUE	TRUE	FALSE	FALSE	TRUE	FALSE	FALSE	FALSE	FALSE	TRUE	TRUE
r1318	M	chr8	4216296	4216934	639	11	0.001471	0.0962734	31	339	-0.631042	0.850113	-46.4662	0		0	Prr36	8245	Evi5l	-2.17533	76547495	Gab1	5.82609	53306889	Galnt7	4.03413	53306889	Galnt7	4.03413	70656238	Isx	6.64209	70656238	Isx	6.64209	FALSE	FALSE	TRUE	TRUE	TRUE	FALSE	TRUE	TRUE	TRUE	TRUE	FALSE	FALSE	TRUE	TRUE
r1319	M	chr8	13365071	13375307	10237	77	0.001474	0.0962734	357	2376	-0.430369	0.42934	-30.5537	0		0	Tfdp1	0	Tfdp1	-0.348742	67389122	Gab1	5.82609	44148516	Galnt7	4.03413	44148516	Galnt7	4.03413	61497865	Isx	6.64209	61497865	Isx	6.64209	FALSE	FALSE	TRUE	TRUE	TRUE	FALSE	TRUE	TRUE	TRUE	TRUE	TRUE	TRUE	TRUE	TRUE
r1320	M	chr15	96007654	96013723	6070	24	0.001474	0.0962734	126	914	-0.59824	0.743499	-51.1444	0		32181	Ano6	32181	Ano6	-0.286023	557693	Slc38a1	6.31202	557693	Slc38a1	6.31202	1464090	Pus7l	4.97926	557693	Slc38a1	6.31202	8248289	Fam19a5	4.43215	FALSE	FALSE	TRUE	FALSE	TRUE	FALSE	FALSE	TRUE	TRUE	TRUE	FALSE	FALSE	TRUE	TRUE
r1321	M	chr5	131572482	131588453	15972	83	0.001476	0.0962734	375	2479	-0.411998	0.45346	-33.5703	0		0	Auts2	0	Auts2	-0.246786	3703249	Fkbp6	4.92492	3703249	Fkbp6	4.92492	11104023	Slc29a4	4.37328	3703249	Fkbp6	4.92492	11104023	Slc29a4	4.37328	FALSE	FALSE	TRUE	TRUE	TRUE	TRUE	TRUE	TRUE	TRUE	TRUE	TRUE	TRUE	TRUE	TRUE
r1322	P	chr4	139782066	139785679	3614	27	0.001476	0.0962734	103	773	0.63217	-0.427939	39.2006	0		0	Pax7	132374	Aldh4a1	-0.307898	5762863	Lin28a	-0.731388	918596	Pla2g5	3.1401	918596	Pla2g5	3.1401	918596	Pla2g5	3.1401	918596	Pla2g5	3.1401	FALSE	FALSE	TRUE	FALSE	TRUE	FALSE	FALSE	TRUE	TRUE	TRUE	TRUE	FALSE	FALSE	TRUE
r1324	M	chr18	74217770	74222859	5090	72	0.00148	0.0964378	268	2009	-0.262276	0.59338	-32.3603	0		0	Cxxc1	0	Cxxc1	-0.10171	6743498	Sall3	-2.28934	4529802	Tcf4	4.00238	4529802	Tcf4	4.00238	4529802	Tcf4	4.00238	4529802	Tcf4	4.00238	FALSE	FALSE	TRUE	FALSE	TRUE	FALSE	TRUE	TRUE	TRUE	TRUE	TRUE	FALSE	FALSE	TRUE
r1328	M	chr12	81917420	81919311	1892	33	0.001485	0.0964378	100	791	-0.68611	0.410455	-44.3693	0		0	Pcnx	0	Pcnx	0.192228	731005	Smoc1	5.48753	731005	Smoc1	5.48753	9508365	Rtn1	4.16893	731005	Smoc1	5.48753	9508365	Rtn1	4.16893	FALSE	FALSE	TRUE	TRUE	TRUE	FALSE	FALSE	FALSE	TRUE	FALSE	TRUE	FALSE	TRUE	FALSE
r1329	M	chr1	131182082	131195736	13655	68	0.001485	0.0964378	270	2098	-0.369532	0.504525	-35.4805	0		0	Rassf5	0	Eif2d	-0.424289	11759833	Inhbb	1.64063	10910999	Steap3	1.56117	10910999	Steap3	1.56117	39118962	Nos1ap	2.86955	39118962	Nos1ap	2.86955	FALSE	FALSE	TRUE	TRUE	TRUE	TRUE	TRUE	TRUE	TRUE	TRUE	TRUE	TRUE	TRUE	TRUE
r1330	M	chr1	72399110	72406936	7827	45	0.001486	0.0964378	163	1187	-0.585856	0.530293	-43.0885	0		4156	Xrcc5	4156	Xrcc5	-0.0951827	9084533	Zdbf2	4.49226	9084533	Zdbf2	4.49226	16347952	Platr5	4.26427	9084533	Zdbf2	4.49226	16347952	Platr5	4.26427	FALSE	FALSE	TRUE	FALSE	TRUE	FALSE	FALSE	TRUE	TRUE	FALSE	TRUE	FALSE	TRUE	TRUE
r1331	M	chr5	144914495	144916091	1597	7	0.001491	0.0966024	22	292	-1.02394	0.641724	-34.9274	0		0	Smurf1	0	Smurf1	0.132195	9562684	Fkbp6	4.92492	2192004	Slc29a4	4.37328	2192004	Slc29a4	4.37328	2192004	Slc29a4	4.37328	2192004	Slc29a4	4.37328	FALSE	FALSE	TRUE	TRUE	TRUE	FALSE	FALSE	TRUE	FALSE	FALSE	FALSE	FALSE	TRUE	FALSE
r1332	M	chr1	40263167	40271976	8810	59	0.001493	0.0966024	252	1620	-0.425195	0.434357	-36.6409	0		0	Il1r1	236856	Map4k4	-0.150435	22904853	Eef1b2	0.00645318	4279519	Gulp1	-2.03546	4279519	Gulp1	-2.03546	4279519	Gulp1	-2.03546	4279519	Gulp1	-2.03546	FALSE	FALSE	TRUE	TRUE	TRUE	FALSE	TRUE	TRUE	TRUE	TRUE	TRUE	TRUE	TRUE	TRUE
r1334	M	chr13	34131600	34134884	3285	26	0.001494	0.0966024	106	728	-0.61555	0.50071	-38.1381	0		0	Gm36500	28078	Psmg4	-0.276217	4145480	E2f3	3.9694	3884905	Mboat1	3.6767	3884905	Mboat1	3.6767	3884905	Mboat1	3.6767	3884905	Mboat1	3.6767	FALSE	FALSE	TRUE	TRUE	TRUE	FALSE	FALSE	FALSE	FALSE	FALSE	TRUE	FALSE	TRUE	TRUE
r1336	M	chr8	61322521	61324127	1607	10	0.001501	0.0966024	39	278	-0.970434	0.702011	-50.6648	0		0	Sh3rf1	0	Sh3rf1	-0.269936	19440302	Gab1	5.82609	3669465	Galnt7	4.03413	3669465	Galnt7	4.03413	13549045	Isx	6.64209	13549045	Isx	6.64209	FALSE	FALSE	FALSE	TRUE	FALSE	FALSE	FALSE	FALSE	FALSE	FALSE	FALSE	FALSE	FALSE	TRUE
r1338	M	chr1	36743367	36749089	5723	36	0.001503	0.0966024	150	1043	-0.457597	0.543547	-39.8181	0		0	Gm33533	12707	Zap70	-0.286934	26427740	Eef1b2	0.00645318	7802406	Gulp1	-2.03546	7802406	Gulp1	-2.03546	7802406	Gulp1	-2.03546	7802406	Gulp1	-2.03546	FALSE	FALSE	TRUE	FALSE	TRUE	FALSE	FALSE	TRUE	TRUE	TRUE	TRUE	FALSE	FALSE	TRUE
r1343	M	chr1	42743759	42744177	419	7	0.00151	0.0966024	23	173	-0.290066	1.27135	-47.735	0		0	LOC108167622	107054	Mrps9	-0.0402101	20432652	Eef1b2	0.00645318	1807318	Gulp1	-2.03546	1807318	Gulp1	-2.03546	1807318	Gulp1	-2.03546	1807318	Gulp1	-2.03546	FALSE	FALSE	TRUE	FALSE	TRUE	FALSE	FALSE	FALSE	FALSE	FALSE	FALSE	TRUE	FALSE	FALSE
r1344	M	chr4	132789415	132797338	7924	54	0.001512	0.0966024	234	1664	-0.561995	0.335364	-37.0729	0		0	Themis2	10668	Rpa2	0.268156	1205990	Lin28a	-0.731388	3850196	Ephb2	3.30556	3850196	Ephb2	3.30556	6001907	Pla2g5	3.1401	6001907	Pla2g5	3.1401	FALSE	FALSE	TRUE	FALSE	TRUE	FALSE	FALSE	TRUE	TRUE	TRUE	TRUE	TRUE	FALSE	TRUE
r1345	M	chr7	12970758	12972635	1878	45	0.001513	0.0966024	107	1068	-0.775512	0.36123	-50.1079	0		0	Zfp324	0	Zfp324	0.599587	6003537	Usp29	-0.0270239	6240316	Peg3	6.89295	9350596	Ndufa3	-0.680412	6240316	Peg3	6.89295	29844190	Gm2381	3.02115	FALSE	FALSE	FALSE	TRUE	TRUE	TRUE	FALSE	TRUE	FALSE	FALSE	FALSE	TRUE	FALSE	TRUE
r1346	M	chr3	40652490	40656566	4077	35	0.001514	0.0966024	135	900	-0.696775	0.516996	-39.7105	0		0	Intu	0	Intu	-0.591182	831113	Platr4	5.05975	831113	Platr4	5.05975	11030752	Maml3	2.04595	831113	Platr4	5.05975	11030752	Maml3	2.04595	FALSE	FALSE	TRUE	FALSE	FALSE	TRUE	FALSE	FALSE	TRUE	TRUE	TRUE	TRUE	TRUE	TRUE
r1347	M	chr17	64540374	64543150	2777	21	0.001514	0.0966024	43	492	-0.59032	0.815338	-56.3058	0		0	AU016765	58497	Man2a1	-0.758712	14349876	Rftn1	2.4166	13360226	Tbc1d5	-1.35136	13360226	Tbc1d5	-1.35136	13826060	Fez2	2.55855	13826060	Fez2	2.55855	FALSE	FALSE	TRUE	TRUE	FALSE	FALSE	FALSE	FALSE	FALSE	TRUE	FALSE	FALSE	TRUE	FALSE
r135	M	chr11	80470628	80480199	9572	131	0.000103	0.0647794	505	3324	-0.656443	0.522724	-40.0031	0		0	Psmd11	1925	Myo1d	0.492585	1718898	Fam58b	-0.0263345	399962	Asic2	3.54207	399962	Asic2	3.54207	399962	Asic2	3.54207	399962	Asic2	3.54207	FALSE	FALSE	TRUE	TRUE	TRUE	TRUE	TRUE	TRUE	TRUE	TRUE	TRUE	TRUE	TRUE	TRUE
r1352	M	chr7	79905207	79906656	1450	7	0.001518	0.0966024	28	194	-0.426781	1.11211	-62.5229	0		0	Ap3s2	0	Ap3s2	-0.313032	2353250	Sh3gl3	3.69668	4026199	Cemip	3.76976	4026199	Cemip	3.76976	4026199	Cemip	3.76976	4026199	Cemip	3.76976	FALSE	FALSE	TRUE	FALSE	FALSE	FALSE	FALSE	FALSE	TRUE	TRUE	TRUE	FALSE	FALSE	FALSE
r1355	M	chr5	148292565	148293365	801	7	0.001522	0.0966024	34	228	-0.595165	0.952186	-49.7848	0		0	Mtus2	0	Mtus2	-0.325995	12940754	Fkbp6	4.92492	5570074	Slc29a4	4.37328	5570074	Slc29a4	4.37328	5570074	Slc29a4	4.37328	5570074	Slc29a4	4.37328	FALSE	FALSE	TRUE	FALSE	TRUE	FALSE	FALSE	FALSE	TRUE	TRUE	FALSE	FALSE	FALSE	FALSE
r1358	P	chr19	41036287	41042427	6141	26	0.001526	0.0966024	98	783	0.43478	-0.645427	44.8337	0		0	Dntt	41751	Blnk	0.622278	2116363	Tbc1d12	-0.41421	230112	Pik3ap1	4.2653	230112	Pik3ap1	4.2653	230112	Pik3ap1	4.2653	230112	Pik3ap1	4.2653	FALSE	FALSE	TRUE	TRUE	FALSE	FALSE	FALSE	FALSE	FALSE	FALSE	FALSE	FALSE	TRUE	TRUE
r1359	M	chr9	90204521	90220955	16435	92	0.001526	0.0966024	403	2794	-0.384241	0.491072	-33.4944	0		0	Tbc1d2b	0	Tbc1d2b	0.55967	128425	Ctsh	-0.177606	11488260	Cd109	2.06773	11488260	Cd109	2.06773	11488260	Cd109	2.06773	11488260	Cd109	2.06773	FALSE	FALSE	TRUE	TRUE	TRUE	TRUE	TRUE	TRUE	TRUE	TRUE	TRUE	FALSE	TRUE	TRUE
r136	M	chr18	53471353	53474247	2895	49	0.000104	0.0648808	133	1129	-0.79672	0.912654	-57.8643	0		0	Prdm6	53345	Ppic	2.57329	27492110	Sall3	-2.28934	53345	Ppic	2.57329	53345	Ppic	2.57329	12984355	Pmaip1	2.32892	12984355	Pmaip1	2.32892	FALSE	FALSE	TRUE	TRUE	TRUE	TRUE	TRUE	TRUE	TRUE	TRUE	TRUE	FALSE	TRUE	FALSE
r1360	P	chr5	149271226	149273905	2680	17	0.001526	0.0966024	54	438	0.643033	-0.618819	47.6128	0		0	Alox5ap	0	Alox5ap	1.12101	13919415	Fkbp6	4.92492	6548735	Slc29a4	4.37328	6548735	Slc29a4	4.37328	6548735	Slc29a4	4.37328	6548735	Slc29a4	4.37328	FALSE	FALSE	TRUE	FALSE	TRUE	FALSE	FALSE	FALSE	FALSE	FALSE	FALSE	FALSE	FALSE	TRUE
r1361	M	chr4	45469830	45476823	6994	55	0.001526	0.0966024	189	1363	-0.374276	0.464206	-30.4914	0		0	Shb	60901	Slc25a51	-0.211697	23702618	Tstd3	0.457278	4184786	Grin3a	-4.68768	4184786	Grin3a	-4.68768	4184786	Grin3a	-4.68768	4184786	Grin3a	-4.68768	FALSE	FALSE	TRUE	FALSE	TRUE	FALSE	TRUE	TRUE	TRUE	TRUE	TRUE	FALSE	TRUE	TRUE
r1362	M	chr5	20680972	20682368	1397	19	0.001526	0.0966024	64	502	-0.598574	0.714156	-46.8176	0		0	Magi2	0	Magi2	0.651235	0	Magi2	0.651235	12611657	Sri	-2.04736	12611657	Sri	-2.04736	46709777	Bend4	2.88085	46709777	Bend4	2.88085	FALSE	FALSE	FALSE	FALSE	FALSE	FALSE	FALSE	TRUE	FALSE	FALSE	FALSE	FALSE	FALSE	TRUE
r1368	M	chr11	79112137	79123323	11187	62	0.001539	0.0968068	275	1804	-0.449093	0.422224	-31.3542	0		0	Ksr1	0	Ksr1	0.114641	360407	Fam58b	-0.0263345	1756838	Asic2	3.54207	1756838	Asic2	3.54207	1756838	Asic2	3.54207	1756838	Asic2	3.54207	FALSE	FALSE	TRUE	TRUE	TRUE	FALSE	FALSE	TRUE	TRUE	TRUE	TRUE	TRUE	TRUE	TRUE
r137	M	chr10	18531485	18531931	447	19	0.000105	0.0649807	39	394	-1.21656	0.475021	-65.7872	0		0	Nhsl1	0	Nhsl1	-0.2386	5056967	Phactr2	2.03778	49012578	Ado	1.72637	49012578	Ado	1.72637	67768479	Timp3	6.27403	67768479	Timp3	6.27403	FALSE	FALSE	FALSE	FALSE	TRUE	FALSE	FALSE	FALSE	FALSE	FALSE	FALSE	FALSE	FALSE	TRUE
r1372	M	chr5	114594083	114600416	6334	43	0.001543	0.0968068	192	1358	-0.467508	0.455485	-37.4449	0		0	Gm34844	69072	Gltp	-0.409707	10153029	Spp1	2.26137	20691286	Fkbp6	4.92492	28092060	Slc29a4	4.37328	20691286	Fkbp6	4.92492	28092060	Slc29a4	4.37328	FALSE	FALSE	TRUE	TRUE	TRUE	TRUE	FALSE	TRUE	FALSE	TRUE	TRUE	FALSE	FALSE	TRUE
r1374	M	chr10	71473379	71477436	4058	25	0.001544	0.0968068	92	713	-0.539703	0.753588	-49.5552	0		49828	Gm34486	87493	Ipmk	0.127738	8702044	Efna2	-0.213553	3924423	Ado	1.72637	3924423	Ado	1.72637	14822974	Timp3	6.27403	14822974	Timp3	6.27403	FALSE	FALSE	TRUE	FALSE	FALSE	FALSE	FALSE	FALSE	FALSE	TRUE	TRUE	FALSE	FALSE	TRUE
r1375	M	chr8	13836795	13838544	1750	9	0.001544	0.0968068	43	330	-0.331545	1.0643	-53.9149	0		0	AF366264	31095	Champ1	-0.0599949	66925885	Gab1	5.82609	43685279	Galnt7	4.03413	43685279	Galnt7	4.03413	61034628	Isx	6.64209	61034628	Isx	6.64209	FALSE	FALSE	FALSE	FALSE	FALSE	FALSE	FALSE	TRUE	FALSE	FALSE	FALSE	FALSE	FALSE	FALSE
r1380	M	chr5	121043572	121046237	2666	12	0.001548	0.0968068	42	354	-0.967137	0.719705	-51.0017	0		33468	Rph3a	84294	Ptpn11	0.034215	14245465	Fkbp6	4.92492	14245465	Fkbp6	4.92492	21646239	Slc29a4	4.37328	14245465	Fkbp6	4.92492	21646239	Slc29a4	4.37328	FALSE	FALSE	TRUE	FALSE	TRUE	FALSE	TRUE	TRUE	FALSE	TRUE	FALSE	FALSE	FALSE	TRUE
r1383	M	chr7	25091292	25098149	6858	69	0.001559	0.0972694	238	1841	-0.61812	0.370717	-40.334	0		0	Pou2f2	7799	Zfp574	-0.0627616	4834510	Zfp74	0.294233	17718676	Gm2381	3.02115	17718676	Gm2381	3.02115	17718676	Gm2381	3.02115	17718676	Gm2381	3.02115	FALSE	FALSE	TRUE	TRUE	TRUE	FALSE	TRUE	TRUE	TRUE	TRUE	TRUE	TRUE	TRUE	TRUE
r1385	M	chr9	55242105	55242325	221	6	0.001562	0.0972694	7	136	-0.683946	1.28031	-78.0087	0		0	Nrg4	0	Nrg4	0.126413	3073374	Zc3h12c	1.20109	307552	Scaper	-1.8073	307552	Scaper	-1.8073	14710616	Gramd1b	4.2336	15028500	Zfp202	5.89398	FALSE	FALSE	FALSE	FALSE	FALSE	FALSE	FALSE	FALSE	FALSE	FALSE	FALSE	FALSE	FALSE	FALSE
r1386	M	chr16	34465809	34467677	1869	7	0.001567	0.0972694	25	210	-0.34719	1.52568	-54.4227	0		0	Kalrn	0	Kalrn	-0.681137	15724165	Bbx	6.08948	15724165	Bbx	6.08948	16259072	Dubr	6.58004	15724165	Bbx	6.08948	16259072	Dubr	6.58004	FALSE	FALSE	TRUE	FALSE	TRUE	FALSE	FALSE	FALSE	FALSE	FALSE	FALSE	FALSE	TRUE	TRUE
r1387	M	chr2	165379573	165386896	7324	107	0.001567	0.0972694	344	2570	-0.538854	0.381848	-33.6661	0		0	Zfp334	53093	Elmo2	0.0135061	3538463	Zfp64	2.62855	1179455	Wfdc15a	5.18925	1179455	Wfdc15a	5.18925	1179455	Wfdc15a	5.18925	1179455	Wfdc15a	5.18925	FALSE	FALSE	TRUE	TRUE	TRUE	FALSE	FALSE	TRUE	TRUE	TRUE	FALSE	FALSE	TRUE	TRUE
r1389	M	chr14	52313165	52314502	1338	23	0.001569	0.0972694	73	578	-0.300958	0.747697	-44.6087	0		0	Sall2	7950	Mettl3	0.235076	3645520	Otx2	5.65288	3645520	Otx2	5.65288	6962409	Phf11a	1.86303	3645520	Otx2	5.65288	24363064	1700108F19Rik	4.59225	FALSE	FALSE	TRUE	FALSE	TRUE	FALSE	FALSE	TRUE	FALSE	FALSE	TRUE	FALSE	FALSE	TRUE
r139	M	chr7	128687551	128688536	986	49	0.00011	0.0670029	105	932	-1.16205	0.805164	-81.1175	1	Inpp5f	0	Inpp5f	0	Inpp5f	0.38591	0	Inpp5f	0.38591	14524573	Kcnq1ot1	6.01618	31270000	Thrsp	-5.09812	14524573	Kcnq1ot1	6.01618	31270000	Thrsp	-5.09812	FALSE	TRUE	TRUE	TRUE	TRUE	FALSE	FALSE	TRUE	TRUE	TRUE	FALSE	FALSE	TRUE	TRUE
r1390	M	chr2	69670039	69671075	1037	23	0.001571	0.0972694	50	452	-0.46275	0.872619	-54.1754	0		0	Klhl41	2469	Bbs5	0.142391	8706588	Rbms1	5.0489	8706588	Rbms1	5.0489	56398622	Rsu1	-1.68379	8706588	Rbms1	5.0489	94527795	Wfdc15a	5.18925	FALSE	FALSE	TRUE	FALSE	TRUE	FALSE	FALSE	FALSE	FALSE	FALSE	FALSE	FALSE	FALSE	FALSE
r1397	M	chr16	89894213	89903070	8858	83	0.001573	0.0972694	326	2366	-0.577819	0.302746	-32.9924	0		0	Tiam1	0	Tiam1	-0.27008	483325	Hunk	5.04033	2698394	Runx1	5.56133	4720260	App	3.30737	2698394	Runx1	5.56133	4720260	App	3.30737	FALSE	FALSE	TRUE	FALSE	TRUE	FALSE	FALSE	TRUE	TRUE	TRUE	TRUE	TRUE	TRUE	TRUE
r1398	M	chr17	84085725	84087125	1401	16	0.001576	0.0973771	41	354	-0.769882	0.57808	-51.6034	0		0	4933433H22Rik	96797	Zfp36l2	-0.848945	2666737	Epas1	6.53396	2666737	Epas1	6.53396	4400657	Rmdn2	5.11767	2666737	Epas1	6.53396	4400657	Rmdn2	5.11767	FALSE	FALSE	TRUE	FALSE	TRUE	FALSE	FALSE	TRUE	TRUE	TRUE	FALSE	TRUE	FALSE	TRUE
r14	M	chr17	30807249	30827019	19771	214	1.2e-05	0.0543151	1081	7349	-0.510435	0.291113	-31.354	0		0	Dnah8	127627	Umodl1	0.96335	16112986	Thbs2	2.14488	1916940	Pnpla1	-4.1611	1916940	Pnpla1	-4.1611	1916940	Pnpla1	-4.1611	1916940	Pnpla1	-4.1611	FALSE	TRUE	TRUE	TRUE	TRUE	TRUE	TRUE	TRUE	TRUE	TRUE	TRUE	TRUE	TRUE	TRUE
r140	M	chr2	157551266	157563681	12416	84	0.000112	0.0676882	418	3152	-0.679129	0.852636	-62.569	1	Nnat	0	Nnat	79427	Src	0.243863	4655944	Tpx2	0.0446111	4863319	Mcts2	6.95097	6635189	Wfdc15a	5.18925	4863319	Mcts2	6.95097	6635189	Wfdc15a	5.18925	TRUE	TRUE	TRUE	TRUE	TRUE	TRUE	TRUE	TRUE	TRUE	TRUE	TRUE	FALSE	TRUE	TRUE
r1400	M	chr13	56395083	56400547	5465	28	0.001581	0.0975302	90	658	-0.598776	0.500841	-35.9502	0		0	LOC108168087	37415	Slc25a48	0.246529	37415	Slc25a48	0.246529	2286736	Sfxn1	3.77352	2286736	Sfxn1	3.77352	2286736	Sfxn1	3.77352	2286736	Sfxn1	3.77352	FALSE	FALSE	TRUE	FALSE	TRUE	TRUE	FALSE	TRUE	FALSE	TRUE	TRUE	TRUE	FALSE	TRUE
r1402	M	chr13	6689739	6692775	3037	14	0.001585	0.0976344	55	421	-0.74459	0.705533	-51.0036	0		40946	Pfkp	40946	Pfkp	-0.804988	16890893	Hist1h2be	0.612148	109580	Pitrm1	-1.25577	109580	Pitrm1	-1.25577	23213798	E2f3	3.9694	23443672	Mboat1	3.6767	FALSE	FALSE	TRUE	FALSE	TRUE	FALSE	FALSE	FALSE	FALSE	FALSE	FALSE	FALSE	TRUE	TRUE
r1404	M	chr8	110788213	110789974	1762	24	0.001586	0.0976344	60	528	-0.509415	0.688836	-37.3398	0		0	Il34	0	Il34	1.23251	12058398	Cdh15	-2.28841	21744050	Sall1	5.39073	21744050	Sall1	5.39073	21744050	Sall1	5.39073	21744050	Sall1	5.39073	FALSE	FALSE	TRUE	FALSE	TRUE	FALSE	TRUE	TRUE	TRUE	TRUE	TRUE	FALSE	FALSE	TRUE
r1405	M	chr2	156693445	156708262	14818	133	0.001589	0.0976344	474	3375	-0.339733	0.360617	-31.3028	0		0	Gm34111	0	Dlgap4	0.499211	3798123	Tpx2	0.0446111	4005498	Mcts2	6.95097	7490608	Wfdc15a	5.18925	4005498	Mcts2	6.95097	7490608	Wfdc15a	5.18925	FALSE	FALSE	TRUE	TRUE	TRUE	TRUE	FALSE	TRUE	TRUE	TRUE	TRUE	FALSE	TRUE	TRUE
r1407	M	chr19	55926693	55930120	3428	21	0.001589	0.0976344	67	563	-0.554662	0.976974	-47.1743	0		0	Tcf7l2	0	Tcf7l2	-0.620696	17006769	Tbc1d12	-0.41421	14541622	Pik3ap1	4.2653	14541622	Pik3ap1	4.2653	14541622	Pik3ap1	4.2653	14541622	Pik3ap1	4.2653	FALSE	FALSE	TRUE	FALSE	TRUE	FALSE	FALSE	TRUE	TRUE	TRUE	FALSE	FALSE	TRUE	FALSE
r1408	P	chr5	118415540	118419686	4147	22	0.001596	0.097909	78	612	0.923506	-0.294803	38.1039	0		1958	Gm30657	141013	Med13l	0.185589	13974486	Spp1	2.26137	16872016	Fkbp6	4.92492	24272790	Slc29a4	4.37328	16872016	Fkbp6	4.92492	24272790	Slc29a4	4.37328	FALSE	FALSE	TRUE	FALSE	TRUE	FALSE	FALSE	FALSE	TRUE	FALSE	TRUE	FALSE	FALSE	TRUE
r141	M	chr13	60760667	60761715	1049	34	0.000114	0.0677588	114	888	-0.585603	0.672457	-48.0636	0		0	Dapk1	0	Dapk1	0.347978	80895	4930486L24Rik	-0.561883	1626696	Ntrk2	3.20566	1626696	Ntrk2	3.20566	1626696	Ntrk2	3.20566	1626696	Ntrk2	3.20566	FALSE	FALSE	FALSE	FALSE	FALSE	FALSE	FALSE	FALSE	FALSE	FALSE	FALSE	FALSE	FALSE	FALSE
r1414	M	chr10	122683616	122686366	2751	15	0.001607	0.0980516	48	384	-0.625699	0.860121	-57.7885	0		0	Ppm1h	305692	Mon2	0.275961	42493605	Efna2	-0.213553	636300	Srgap1	-1.31097	636300	Srgap1	-1.31097	5017069	Myo1a	4.4813	5017069	Myo1a	4.4813	FALSE	FALSE	TRUE	FALSE	FALSE	FALSE	FALSE	FALSE	FALSE	FALSE	FALSE	FALSE	FALSE	TRUE
r1416	M	chr8	118626994	118628994	2001	15	0.001609	0.0980516	33	272	-0.892244	0.803086	-51.9836	0		0	Cdh13	715542	Hsbp1	-0.0576706	4219378	Cdh15	-2.28841	29582831	Sall1	5.39073	29582831	Sall1	5.39073	29582831	Sall1	5.39073	29582831	Sall1	5.39073	FALSE	FALSE	FALSE	FALSE	FALSE	FALSE	FALSE	FALSE	FALSE	FALSE	FALSE	FALSE	TRUE	FALSE
r1419	M	chr15	81271687	81277176	5490	17	0.001611	0.0980516	65	540	-0.545099	0.627007	-34.6732	0		19824	8430426J06Rik	41743	Slc25a17	0.455634	1246908	Pdgfb	-3.09453	3097578	Ift27	2.60214	3097578	Ift27	2.60214	3780617	Apol10a	4.4421	3780617	Apol10a	4.4421	FALSE	FALSE	TRUE	TRUE	TRUE	FALSE	TRUE	TRUE	FALSE	FALSE	TRUE	FALSE	FALSE	TRUE
r142	M	chr2	73355989	73357261	1273	15	0.000115	0.0677588	54	370	-1.24707	0.34122	-48.4463	0		0	Gpr155	18170	Scrn3	0.373268	12392538	Rbms1	5.0489	12392538	Rbms1	5.0489	60084572	Rsu1	-1.68379	12392538	Rbms1	5.0489	90841609	Wfdc15a	5.18925	FALSE	FALSE	FALSE	FALSE	TRUE	FALSE	TRUE	FALSE	TRUE	TRUE	FALSE	FALSE	FALSE	TRUE
r1421	P	chr5	146878744	146879594	851	12	0.001611	0.0980516	20	215	0.763975	-0.443175	45.9028	0		0	Gm38748	41711	Rpl21	0.0491071	11526933	Fkbp6	4.92492	4156253	Slc29a4	4.37328	4156253	Slc29a4	4.37328	4156253	Slc29a4	4.37328	4156253	Slc29a4	4.37328	FALSE	FALSE	FALSE	FALSE	FALSE	FALSE	FALSE	FALSE	TRUE	FALSE	FALSE	FALSE	FALSE	TRUE
r1422	M	chr11	85955060	85956667	1608	21	0.001611	0.0980516	71	509	-0.892072	0.32349	-51.5052	0		38960	Tbx4	101462	Brip1	0.606668	3042729	Trim25	0.127539	3986663	Asic2	3.54207	3986663	Asic2	3.54207	3986663	Asic2	3.54207	3986663	Asic2	3.54207	FALSE	FALSE	TRUE	FALSE	FALSE	FALSE	FALSE	TRUE	FALSE	FALSE	FALSE	FALSE	FALSE	TRUE
r1424	M	chr16	22497162	22501672	4511	22	0.001614	0.098157	72	494	-0.625203	0.602723	-49.7257	0		0	Dgkg	57591	Etv5	0.122334	18612602	Zfp597	1.2003	27690170	Bbx	6.08948	28225077	Dubr	6.58004	27690170	Bbx	6.08948	28225077	Dubr	6.58004	FALSE	FALSE	TRUE	FALSE	TRUE	FALSE	FALSE	FALSE	FALSE	TRUE	TRUE	FALSE	FALSE	FALSE
r143	M	chr8	122333576	122341815	8240	126	0.000118	0.0677588	508	3698	-0.337621	0.679777	-42.4021	0		0	Zfpm1	0	Zfpm1	-0.490839	506557	Cdh15	-2.28841	33289413	Sall1	5.39073	33289413	Sall1	5.39073	33289413	Sall1	5.39073	33289413	Sall1	5.39073	FALSE	FALSE	TRUE	TRUE	TRUE	FALSE	TRUE	TRUE	TRUE	TRUE	TRUE	TRUE	TRUE	TRUE
r1431	P	chr4	153339517	153344157	4641	26	0.001629	0.0986041	70	593	0.590221	-0.332046	38.2972	0		29062	Ajap1	604296	BC039966	0.942257	1477748	Camta1	-0.133769	3330493	H6pd	4.1458	3330493	H6pd	4.1458	3330493	H6pd	4.1458	3330493	H6pd	4.1458	FALSE	FALSE	TRUE	TRUE	TRUE	FALSE	FALSE	TRUE	FALSE	FALSE	FALSE	FALSE	FALSE	FALSE
r1432	M	chr1	34471753	34472908	1156	19	0.001629	0.0986041	44	367	-0.550004	0.826353	-42.2544	0		0	Ptpn18	0	Ptpn18	-0.70592	28703921	Eef1b2	0.00645318	10078587	Gulp1	-2.03546	10078587	Gulp1	-2.03546	10078587	Gulp1	-2.03546	10078587	Gulp1	-2.03546	FALSE	FALSE	TRUE	FALSE	TRUE	FALSE	FALSE	TRUE	TRUE	TRUE	FALSE	FALSE	FALSE	FALSE
r1434	M	chr8	79363049	79372488	9440	77	0.001636	0.0986193	288	1968	-0.549545	0.432379	-36.711	0		0	Smad1	0	Smad1	0.132617	1391941	Gab1	5.82609	1391941	Gab1	5.82609	1638596	Ednra	5.87037	1391941	Gab1	5.82609	1638596	Ednra	5.87037	FALSE	FALSE	TRUE	FALSE	TRUE	FALSE	TRUE	TRUE	TRUE	TRUE	TRUE	FALSE	TRUE	TRUE
r1435	M	chr16	92152118	92160407	8290	67	0.001638	0.0986193	229	1783	-0.489245	0.46321	-44.0382	0		0	Gm41496	39890	Mrps6	0.185878	441057	Runx1	5.56133	441057	Runx1	5.56133	6978165	App	3.30737	441057	Runx1	5.56133	6978165	App	3.30737	FALSE	FALSE	TRUE	TRUE	TRUE	TRUE	FALSE	TRUE	TRUE	TRUE	FALSE	FALSE	TRUE	TRUE
r1438	P	chr7	78399150	78399348	199	5	0.001641	0.0986193	11	101	1.0522	-0.475805	61.6667	0		0	Ntrk3	375991	Mrpl46	0.0442868	3860558	Sh3gl3	3.69668	5533507	Cemip	3.76976	5533507	Cemip	3.76976	5533507	Cemip	3.76976	5533507	Cemip	3.76976	FALSE	FALSE	FALSE	FALSE	FALSE	FALSE	FALSE	FALSE	FALSE	FALSE	FALSE	TRUE	FALSE	FALSE
r1439	M	chr6	58906058	58907019	962	22	0.001641	0.0986193	50	438	-0.579338	1.04404	-71.7916	1	Nap1L5	0	Nap1l5	0	Herc3	1.24941	0	Herc3	1.24941	8449703	Osbpl3	2.27988	8449703	Osbpl3	2.27988	8449703	Osbpl3	2.27988	8449703	Osbpl3	2.27988	TRUE	TRUE	TRUE	FALSE	TRUE	FALSE	FALSE	TRUE	FALSE	FALSE	FALSE	TRUE	FALSE	TRUE
r1441	M	chr18	75644037	75655151	11115	63	0.001641	0.0986193	238	1677	-0.426417	0.413244	-33.7384	0		0	Ctif	165025	Zbtb7c	0.425559	5311206	Sall3	-2.28934	5956069	Tcf4	4.00238	5956069	Tcf4	4.00238	5956069	Tcf4	4.00238	5956069	Tcf4	4.00238	FALSE	FALSE	TRUE	TRUE	TRUE	FALSE	FALSE	TRUE	TRUE	TRUE	TRUE	TRUE	TRUE	TRUE
r1443	P	chr4	121467766	121468461	696	18	0.001642	0.0986193	30	437	0.408093	-0.906232	50.602	0		10102	Gm12880	252647	Rlf	0.989084	12534867	Lin28a	-0.731388	4021743	Grik3	4.28979	4021743	Grik3	4.28979	4021743	Grik3	4.28979	4021743	Grik3	4.28979	FALSE	FALSE	FALSE	TRUE	FALSE	FALSE	FALSE	TRUE	FALSE	FALSE	TRUE	FALSE	FALSE	FALSE
r1445	P	chr7	35849819	35852468	2650	9	0.001648	0.0988862	51	364	0.78234	-0.665498	43.9599	0		11744	E130304I02Rik	46829	Zfp507	0.0812623	5895377	Zfp74	0.294233	6964357	Gm2381	3.02115	6964357	Gm2381	3.02115	6964357	Gm2381	3.02115	6964357	Gm2381	3.02115	FALSE	FALSE	TRUE	FALSE	TRUE	FALSE	FALSE	FALSE	TRUE	FALSE	FALSE	FALSE	FALSE	TRUE
r1446	M	chr7	15968843	15974942	6100	72	0.001649	0.0988862	249	1881	-0.305246	0.54013	-30.1128	0		0	Gltscr1	0	Gltscr1	0.0569775	9001622	Usp29	-0.0270239	9238401	Peg3	6.89295	12348681	Ndufa3	-0.680412	9238401	Peg3	6.89295	26841883	Gm2381	3.02115	FALSE	FALSE	TRUE	TRUE	TRUE	FALSE	TRUE	TRUE	TRUE	TRUE	TRUE	TRUE	TRUE	FALSE
r1449	M	chr1	33896391	33897848	1458	17	0.001657	0.0991784	37	295	-0.370408	0.902311	-44.2167	0		0	Bend6	10363	Dst	-1.31163	29278981	Eef1b2	0.00645318	10653647	Gulp1	-2.03546	10653647	Gulp1	-2.03546	10653647	Gulp1	-2.03546	10653647	Gulp1	-2.03546	FALSE	FALSE	FALSE	FALSE	FALSE	FALSE	FALSE	FALSE	TRUE	TRUE	TRUE	FALSE	FALSE	TRUE
r1451	M	chr6	73086453	73089171	2719	21	0.001659	0.0991784	82	602	-0.597569	0.808859	-46.4429	0		0	Dnah6	0	Dnah6	-0.0839002	14166054	Herc3	1.24941	10273200	Tet3	-1.83438	10273200	Tet3	-1.83438	22630098	Osbpl3	2.27988	22630098	Osbpl3	2.27988	FALSE	FALSE	TRUE	TRUE	TRUE	FALSE	FALSE	FALSE	TRUE	TRUE	FALSE	FALSE	FALSE	FALSE
r1452	M	chr16	22184859	22188037	3179	33	0.001661	0.0992212	100	772	-0.282519	0.615002	-34.4088	0		21559	Igf2bp2	21559	Igf2bp2	0.0170035	18300299	Zfp597	1.2003	28003805	Bbx	6.08948	28538712	Dubr	6.58004	28003805	Bbx	6.08948	28538712	Dubr	6.58004	FALSE	FALSE	TRUE	FALSE	TRUE	FALSE	TRUE	TRUE	TRUE	TRUE	TRUE	FALSE	FALSE	TRUE
r1453	M	chr15	99402126	99411190	9065	71	0.001668	0.0994857	281	2044	-0.464916	0.32598	-32.4134	0		0	Tmbim6	0	Tmbim6	-0.00283451	1278723	Galnt6	0.438245	2346169	Slc38a4	9.0351	4858562	Pus7l	4.97926	2346169	Slc38a4	9.0351	11642761	Fam19a5	4.43215	FALSE	FALSE	TRUE	TRUE	TRUE	FALSE	TRUE	TRUE	TRUE	FALSE	TRUE	FALSE	TRUE	TRUE
r1456	M	chr8	36583732	36584956	1225	25	0.00167	0.0995283	68	786	-0.376278	0.90549	-47.0707	0		0	Dlc1	0	Dlc1	1.13473	44179473	Gab1	5.82609	20938867	Galnt7	4.03413	20938867	Galnt7	4.03413	38288216	Isx	6.64209	38288216	Isx	6.64209	FALSE	FALSE	TRUE	TRUE	TRUE	FALSE	TRUE	FALSE	TRUE	TRUE	TRUE	FALSE	FALSE	TRUE
r146	P	chr5	114533382	114535135	1754	29	0.00012	0.0677588	80	650	0.570387	-0.633445	43.5799	0		16152	Gm13790	72790	Mvk	-0.269029	10092328	Spp1	2.26137	20756567	Fkbp6	4.92492	28157341	Slc29a4	4.37328	20756567	Fkbp6	4.92492	28157341	Slc29a4	4.37328	FALSE	FALSE	FALSE	FALSE	TRUE	FALSE	FALSE	FALSE	FALSE	TRUE	TRUE	FALSE	FALSE	TRUE
r1461	P	chr1	119886623	119886889	267	8	0.00168	0.0998599	13	158	0.60887	-0.262909	34.4792	0		20009	Gm28209	20999	Tmem177	0.446516	464374	Inhbb	1.64063	339523	Steap3	1.56117	339523	Steap3	1.56117	31130889	Platr5	4.26427	31130889	Platr5	4.26427	FALSE	FALSE	FALSE	FALSE	FALSE	FALSE	FALSE	FALSE	TRUE	FALSE	FALSE	FALSE	FALSE	FALSE
r1463	M	chr9	105767267	105767435	169	6	0.001681	0.0998599	13	124	-0.810889	0.580166	-59.9603	0		0	Col6a6	79611	Pik3r4	0.132275	15691171	Ctsh	-0.177606	4617647	Ptpn23	-1.57743	4617647	Ptpn23	-1.57743	4617647	Ptpn23	-1.57743	4617647	Ptpn23	-1.57743	FALSE	FALSE	FALSE	FALSE	FALSE	FALSE	FALSE	FALSE	FALSE	FALSE	FALSE	FALSE	FALSE	FALSE
r1464	M	chr10	119270277	119270417	141	5	0.001684	0.0998599	16	123	-1.0903	0.369417	-58.3333	0		30221	Cand1	30221	Cand1	-0.970892	39080266	Efna2	-0.213553	1988004	Lyz2	-5.33509	1988004	Lyz2	-5.33509	1988004	Lyz2	-5.33509	1988004	Lyz2	-5.33509	FALSE	FALSE	FALSE	FALSE	TRUE	FALSE	FALSE	FALSE	FALSE	FALSE	FALSE	FALSE	FALSE	FALSE
r1465	M	chr13	55520982	55524386	3405	53	0.001687	0.0998599	163	1137	-0.276527	0.672298	-33.6652	0		0	Dok3	6022	Ddx41	0.0336886	913576	Slc25a48	0.246529	1412635	Sfxn1	3.77352	1412635	Sfxn1	3.77352	1412635	Sfxn1	3.77352	1412635	Sfxn1	3.77352	FALSE	FALSE	TRUE	FALSE	TRUE	FALSE	TRUE	TRUE	TRUE	TRUE	TRUE	FALSE	TRUE	TRUE
r1467	M	chr10	7837662	7840111	2450	29	0.001695	0.0998599	90	594	-0.429999	0.822395	-48.9033	0		0	Zc3h12d	15096	Ppil4	0.425379	156503	BC020402	0.889057	59704398	Ado	1.72637	59704398	Ado	1.72637	78460299	Timp3	6.27403	78460299	Timp3	6.27403	FALSE	FALSE	TRUE	TRUE	TRUE	FALSE	FALSE	TRUE	TRUE	TRUE	TRUE	FALSE	FALSE	TRUE
r1468	M	chr2	178406973	178407504	532	15	0.001697	0.0998599	60	473	-0.281881	0.950301	-54.2064	0		0	Sycp2	566636	Gm14325	-0.395647	4060228	Gnas	0.609831	1007430	4930591A17Rik	4.20384	1007430	4930591A17Rik	4.20384	1007430	4930591A17Rik	4.20384	1007430	4930591A17Rik	4.20384	FALSE	FALSE	TRUE	TRUE	TRUE	FALSE	FALSE	TRUE	TRUE	TRUE	TRUE	FALSE	TRUE	TRUE
r147	M	chr7	6728115	6731226	3112	47	0.00012	0.0677588	142	1498	-1.00356	0.832041	-81.3378	1	Zim2 (Peg3)	0	Usp29	0	Usp29	-0.0270239	0	Peg3	6.89295	0	Peg3	6.89295	3107953	Ndufa3	-0.680412	0	Peg3	6.89295	36085599	Gm2381	3.02115	TRUE	TRUE	TRUE	TRUE	TRUE	FALSE	FALSE	TRUE	TRUE	TRUE	TRUE	TRUE	FALSE	FALSE
r1471	M	chr8	87469060	87471081	2022	46	0.001698	0.0998599	138	1545	-0.450263	0.626105	-45.0717	0		0	Cbln1	1729	Gm2694	0.183205	6588540	Gab1	5.82609	1556156	Sall1	5.39073	1556156	Sall1	5.39073	1556156	Sall1	5.39073	1556156	Sall1	5.39073	FALSE	FALSE	TRUE	FALSE	TRUE	FALSE	TRUE	TRUE	TRUE	TRUE	FALSE	FALSE	TRUE	FALSE
r1472	M	chr2	168542296	168544403	2108	38	0.001698	0.0998599	94	701	-0.628993	0.391492	-37.2402	0		0	Nfatc2	90033	Atp9a	-0.0388555	380956	Zfp64	2.62855	380956	Zfp64	2.62855	4342178	Wfdc15a	5.18925	433864	1700017J07Rik	5.74222	4342178	Wfdc15a	5.18925	FALSE	FALSE	TRUE	TRUE	TRUE	FALSE	FALSE	TRUE	FALSE	FALSE	TRUE	FALSE	FALSE	FALSE
r1475	M	chr5	107830049	107830562	514	12	0.0017	0.0998599	43	407	-0.792871	0.606407	-56.0671	0		0	Ube2d2b	0	Evi5	-0.263601	3388995	Spp1	2.26137	27461140	Fkbp6	4.92492	34861914	Slc29a4	4.37328	27461140	Fkbp6	4.92492	34861914	Slc29a4	4.37328	FALSE	FALSE	FALSE	FALSE	TRUE	FALSE	TRUE	FALSE	FALSE	FALSE	FALSE	TRUE	FALSE	TRUE
r1477	P	chr9	89879764	89879924	161	7	0.0017	0.0998599	7	270	1.51213	-0.278053	67.7171	1	Rasgrf1	15735	4930524O08Rik	174341	Ctsh	-0.177606	174341	Ctsh	-0.177606	11163503	Cd109	2.06773	11163503	Cd109	2.06773	11163503	Cd109	2.06773	11163503	Cd109	2.06773	FALSE	TRUE	TRUE	TRUE	TRUE	FALSE	FALSE	FALSE	FALSE	FALSE	TRUE	TRUE	FALSE	TRUE
r1478	M	chr4	130337472	130338968	1497	15	0.0017	0.0998599	49	433	-0.90635	0.309491	-46.99	0		0	Zcchc17	0	Zcchc17	-0.106711	3664360	Lin28a	-0.731388	4623298	Grik3	4.28979	4623298	Grik3	4.28979	4623298	Grik3	4.28979	4623298	Grik3	4.28979	FALSE	FALSE	TRUE	FALSE	FALSE	FALSE	FALSE	FALSE	FALSE	FALSE	FALSE	FALSE	FALSE	FALSE
r148	P	chr5	26069541	26072076	2536	60	0.00012	0.0677588	332	2303	0.497565	-0.464854	37.3649	0		10094	Gm10471	218849	Actr3b	1.06408	3941036	Il6	0.0624728	18000226	Sri	-2.04736	18000226	Sri	-2.04736	41320069	Bend4	2.88085	41320069	Bend4	2.88085	FALSE	FALSE	TRUE	TRUE	TRUE	FALSE	FALSE	TRUE	FALSE	FALSE	FALSE	FALSE	TRUE	TRUE
r1481	M	chr17	67869801	67870402	602	6	0.001701	0.0998599	13	191	-0.36343	1.05749	-69.0169	0		0	Arhgap28	0	Arhgap28	0.115474	17679303	Rftn1	2.4166	10498808	Fez2	2.55855	10498808	Fez2	2.55855	10498808	Fez2	2.55855	10498808	Fez2	2.55855	FALSE	FALSE	TRUE	TRUE	FALSE	FALSE	FALSE	FALSE	FALSE	FALSE	FALSE	FALSE	FALSE	FALSE
r1487	M	chr14	122378861	122379263	403	8	0.001707	0.0998599	15	132	-1.34502	0.40484	-65.8249	0		0	Gm5089	0	Clybl	-0.364094	1947162	Mbnl2	5.94084	1947162	Mbnl2	5.94084	3672171	Abcc4	6.07976	1947162	Mbnl2	5.94084	3672171	Abcc4	6.07976	FALSE	FALSE	FALSE	FALSE	FALSE	FALSE	FALSE	FALSE	FALSE	FALSE	TRUE	FALSE	FALSE	FALSE
r1489	P	chr10	61228628	61229748	1121	21	0.001708	0.0998599	50	438	0.467539	-0.4492	34.2987	0		0	Adamts14	80943	Sgpl1	0.397737	15741323	Lin28b	-1.04355	6314761	Ado	1.72637	6314761	Ado	1.72637	25070662	Timp3	6.27403	25070662	Timp3	6.27403	FALSE	FALSE	FALSE	FALSE	FALSE	FALSE	FALSE	FALSE	FALSE	FALSE	TRUE	FALSE	TRUE	TRUE
r149	M	chr11	96723335	96724618	1284	24	0.00012	0.0677588	54	519	-0.361654	1.23979	-59.9565	0		0	Skap1	42926	Snx11	0.540965	873891	2410003L11Rik	3.19604	873891	2410003L11Rik	3.19604	14754938	Asic2	3.54207	873891	2410003L11Rik	3.19604	14754938	Asic2	3.54207	FALSE	FALSE	FALSE	TRUE	FALSE	FALSE	FALSE	FALSE	TRUE	FALSE	TRUE	TRUE	FALSE	FALSE
r1490	M	chr10	59071833	59072727	895	10	0.00171	0.0998599	27	247	-1.02198	0.60072	-63.6582	0		0	Sh3rf3	0	Sh3rf3	-0.299607	13584528	Lin28b	-1.04355	8471782	Ado	1.72637	8471782	Ado	1.72637	27227683	Timp3	6.27403	27227683	Timp3	6.27403	FALSE	FALSE	TRUE	FALSE	FALSE	FALSE	FALSE	TRUE	FALSE	TRUE	FALSE	FALSE	FALSE	TRUE
r1494	P	chr7	141803931	141807172	3242	20	0.001713	0.0998599	71	492	0.547726	-0.62907	42.5919	0		0	Muc5ac	74408	Tollip	-0.0770294	843594	Igf2	1.26132	1405937	Kcnq1ot1	6.01618	44386380	Thrsp	-5.09812	1405937	Kcnq1ot1	6.01618	44386380	Thrsp	-5.09812	FALSE	FALSE	TRUE	FALSE	FALSE	FALSE	FALSE	TRUE	TRUE	TRUE	FALSE	FALSE	FALSE	TRUE
r150	M	chr4	145314774	145315106	333	12	0.00012	0.0677588	27	238	-0.436034	1.2598	-64.9786	0		0	Tnfrsf8	119403	Vps13d	0.221389	5605047	Tnfrsf9	-0.103178	4572130	Padi6	-3.44607	4572130	Padi6	-3.44607	4572130	Padi6	-3.44607	4572130	Padi6	-3.44607	FALSE	FALSE	TRUE	FALSE	FALSE	TRUE	FALSE	TRUE	TRUE	TRUE	FALSE	FALSE	TRUE	TRUE
r151	M	chr2	174325832	174329149	3318	77	0.00012	0.0677588	211	2224	-0.601364	0.782782	-51.4082	1	Gnas	0	Gnas	0	Gnas	0.609831	0	Gnas	0.609831	30395	Nespas	6.43448	5085785	4930591A17Rik	4.20384	30395	Nespas	6.43448	5085785	4930591A17Rik	4.20384	FALSE	FALSE	TRUE	TRUE	TRUE	TRUE	TRUE	TRUE	TRUE	TRUE	TRUE	TRUE	TRUE	FALSE
r153	M	chr18	64555762	64557010	1249	19	0.000126	0.0706311	38	450	-1.10189	0.707747	-66.8465	0		0	Atp8b1	0	Atp8b1	-0.293851	16409347	Sall3	-2.28934	1901592	Pmaip1	2.32892	1901592	Pmaip1	2.32892	1901592	Pmaip1	2.32892	1901592	Pmaip1	2.32892	FALSE	FALSE	FALSE	FALSE	FALSE	FALSE	FALSE	TRUE	FALSE	FALSE	FALSE	FALSE	FALSE	TRUE
r154	M	chr1	155231469	155242872	11404	72	0.000132	0.0721661	277	1930	-0.749576	0.322695	-41.1186	0		0	BC034090	23901	Stx6	1.25872	23901	Stx6	1.25872	15071826	Nos1ap	2.86955	15071826	Nos1ap	2.86955	15071826	Nos1ap	2.86955	15071826	Nos1ap	2.86955	FALSE	FALSE	TRUE	TRUE	TRUE	FALSE	TRUE	TRUE	TRUE	TRUE	TRUE	TRUE	TRUE	TRUE
r155	M	chr5	130838881	130841667	2787	28	0.000133	0.0721661	102	755	-0.58674	0.960832	-54.6896	0		0	Caln1	497313	Tyw1	0.289375	4450035	Fkbp6	4.92492	4450035	Fkbp6	4.92492	11850809	Slc29a4	4.37328	4450035	Fkbp6	4.92492	11850809	Slc29a4	4.37328	FALSE	FALSE	TRUE	TRUE	FALSE	FALSE	FALSE	FALSE	FALSE	FALSE	FALSE	FALSE	FALSE	FALSE
r159	M	chr5	146582979	146587075	4097	78	0.000138	0.0721661	261	2137	-0.688604	0.628768	-54.9378	0		0	Gpr12	147732	Usp12	0.150266	11231168	Fkbp6	4.92492	3860488	Slc29a4	4.37328	3860488	Slc29a4	4.37328	3860488	Slc29a4	4.37328	3860488	Slc29a4	4.37328	FALSE	FALSE	TRUE	TRUE	TRUE	TRUE	TRUE	TRUE	TRUE	TRUE	TRUE	FALSE	TRUE	TRUE
r16	M	chr1	69376816	69378472	1657	55	1.7e-05	0.0543151	149	1475	-0.655986	1.0372	-68.2969	0		52661	Gm28497	1649057	Bard1	0.346536	6062239	Zdbf2	4.49226	6062239	Zdbf2	4.49226	14819131	Pgap1	-2.72154	6062239	Zdbf2	4.49226	14819131	Pgap1	-2.72154	FALSE	FALSE	TRUE	TRUE	TRUE	FALSE	FALSE	TRUE	TRUE	FALSE	TRUE	TRUE	TRUE	TRUE
r163	M	chr9	107193458	107194332	875	20	0.000139	0.0721661	46	533	-1.0901	0.575814	-65.2554	0		0	Dock3	60592	Mapkapk3	0.764361	17117362	Ctsh	-0.177606	3190750	Ptpn23	-1.57743	3190750	Ptpn23	-1.57743	3190750	Ptpn23	-1.57743	3190750	Ptpn23	-1.57743	FALSE	FALSE	FALSE	FALSE	FALSE	FALSE	FALSE	FALSE	FALSE	FALSE	TRUE	FALSE	FALSE	TRUE
r169	M	chr10	81189834	81193952	4119	134	0.000144	0.0728075	484	3416	-0.360699	0.488279	-33.275	0		0	Dapk3	0	Dapk3	0.153441	999823	Efna2	-0.213553	5106458	Timp3	6.27403	5106458	Timp3	6.27403	5106458	Timp3	6.27403	5106458	Timp3	6.27403	FALSE	FALSE	TRUE	TRUE	TRUE	TRUE	TRUE	TRUE	TRUE	TRUE	TRUE	TRUE	TRUE	TRUE
r17	M	chr5	92937409	92943408	6000	148	1.7e-05	0.0543151	507	3684	-0.558949	0.608977	-42.0297	0		0	Shroom3	0	Shroom3	-0.331571	11491701	Spp1	2.26137	25459509	C330024D21Rik	7.06524	25459509	C330024D21Rik	7.06524	25459509	C330024D21Rik	7.06524	25459509	C330024D21Rik	7.06524	FALSE	FALSE	TRUE	TRUE	TRUE	TRUE	TRUE	TRUE	TRUE	TRUE	TRUE	FALSE	TRUE	TRUE
r170	M	chr15	97054891	97055991	1101	21	0.000144	0.0728075	56	608	-0.947454	0.982699	-84.9834	1	Slc38a4	0	Slc38a4	0	Slc38a4	9.0351	0	Slc38a4	9.0351	0	Slc38a4	9.0351	2511327	Pus7l	4.97926	0	Slc38a4	9.0351	9295526	Fam19a5	4.43215	FALSE	FALSE	TRUE	TRUE	TRUE	FALSE	TRUE	FALSE	TRUE	TRUE	TRUE	FALSE	TRUE	TRUE
r174	M	chr18	52693791	52695098	1308	14	0.000155	0.0752911	34	314	-1.362	0.633893	-84.406	0		0	Gykl1	201857	Srfbp1	-0.427082	28271259	Sall3	-2.28934	711241	Ppic	2.57329	711241	Ppic	2.57329	13763504	Pmaip1	2.32892	13763504	Pmaip1	2.32892	FALSE	FALSE	TRUE	FALSE	TRUE	TRUE	FALSE	FALSE	FALSE	FALSE	TRUE	FALSE	FALSE	FALSE
r178	M	chr10	75666730	75670424	3695	63	0.00016	0.0752911	224	1674	-0.336808	0.836844	-43.183	0		0	Cabin1	0	Cabin1	-0.0938884	4509056	Efna2	-0.213553	8117774	Ado	1.72637	8117774	Ado	1.72637	10629986	Timp3	6.27403	10629986	Timp3	6.27403	FALSE	FALSE	TRUE	TRUE	TRUE	FALSE	TRUE	TRUE	TRUE	TRUE	FALSE	TRUE	FALSE	TRUE
r179	M	chr7	44851598	44854506	2909	55	0.000165	0.0752911	161	1422	-0.675351	0.853383	-57.8317	0		0	Akt1s1	0	Akt1s1	0.140184	1386479	Otog	3.33405	1000416	Klk5	7.13413	1000416	Klk5	7.13413	1000416	Klk5	7.13413	1000416	Klk5	7.13413	FALSE	FALSE	TRUE	TRUE	TRUE	FALSE	TRUE	TRUE	TRUE	TRUE	TRUE	FALSE	FALSE	TRUE
r180	M	chr3	40744454	40745031	578	5	0.000165	0.0752911	26	218	-0.724391	1.33083	-32.4875	0		0	Hspa4l	0	Hspa4l	-0.467635	742648	Platr4	5.05975	742648	Platr4	5.05975	10942287	Maml3	2.04595	742648	Platr4	5.05975	10942287	Maml3	2.04595	FALSE	FALSE	TRUE	TRUE	TRUE	TRUE	TRUE	TRUE	TRUE	TRUE	TRUE	FALSE	FALSE	TRUE
r182	M	chr5	105478562	105482908	4347	59	0.00017	0.0752911	184	1580	-0.923663	0.782329	-69.5834	0		0	Lrrc8b	0	Lrrc8b	1.03186	1037508	Spp1	2.26137	29808794	Fkbp6	4.92492	37209568	Slc29a4	4.37328	29808794	Fkbp6	4.92492	37209568	Slc29a4	4.37328	FALSE	FALSE	TRUE	FALSE	TRUE	FALSE	TRUE	TRUE	TRUE	FALSE	TRUE	FALSE	TRUE	TRUE
r188	M	chr5	114037076	114043832	6757	55	0.000176	0.0752911	208	1498	-0.793107	0.508007	-44.6849	0		0	Svop	43318	Ssh1	-0.222063	9596022	Spp1	2.26137	21247870	Fkbp6	4.92492	28648644	Slc29a4	4.37328	21247870	Fkbp6	4.92492	28648644	Slc29a4	4.37328	FALSE	FALSE	TRUE	TRUE	TRUE	FALSE	FALSE	TRUE	TRUE	TRUE	TRUE	TRUE	FALSE	TRUE
r19	M	chr11	22971765	22974429	2665	54	1.7e-05	0.0543151	212	1668	-0.972944	1.17287	-84.6817	1	Commd1	0	Zrsr1	0	Zrsr1	4.0785	0	Commd1	0.166516	3412653	Fancl	-2.19622	3412653	Fancl	-2.19622	27922834	Zfp2	3.72076	27922834	Zfp2	3.72076	TRUE	TRUE	TRUE	TRUE	TRUE	FALSE	FALSE	FALSE	FALSE	TRUE	FALSE	FALSE	FALSE	FALSE
r193	M	chr8	107042806	107049101	6296	103	0.000178	0.0752911	331	2149	-0.257793	0.769127	-40.8055	0		0	Vps4a	0	Vps4a	-0.0221259	15799271	Cdh15	-2.28841	17998643	Sall1	5.39073	17998643	Sall1	5.39073	17998643	Sall1	5.39073	17998643	Sall1	5.39073	FALSE	FALSE	TRUE	TRUE	TRUE	TRUE	TRUE	TRUE	TRUE	FALSE	TRUE	TRUE	TRUE	TRUE
r195	M	chr5	119658775	119663613	4839	33	0.000183	0.0752911	135	1080	-0.775295	0.99763	-68.8663	0		0	Tbx3os1	6704	Tbx3	0.0225762	15217721	Spp1	2.26137	15628089	Fkbp6	4.92492	23028863	Slc29a4	4.37328	15628089	Fkbp6	4.92492	23028863	Slc29a4	4.37328	FALSE	FALSE	TRUE	TRUE	TRUE	FALSE	FALSE	TRUE	TRUE	TRUE	TRUE	FALSE	FALSE	TRUE
r196	M	chr6	5423091	5423804	714	18	0.000183	0.0752911	42	479	-1.21665	0.539871	-68.153	0		0	Asb4	0	Asb4	-0.61898	0	Asb4	-0.61898	779709	Casd1	3.41261	12627158	Asz1	-7.01169	779709	Casd1	3.41261	12627158	Asz1	-7.01169	FALSE	FALSE	FALSE	FALSE	FALSE	FALSE	FALSE	FALSE	FALSE	FALSE	FALSE	FALSE	TRUE	TRUE
r199	M	chr5	121960648	121982150	21503	177	0.000188	0.0752911	801	5196	-0.574143	0.25642	-36.0094	0		0	Cux2	0	Cux2	-0.524226	13309552	Fkbp6	4.92492	13309552	Fkbp6	4.92492	20710326	Slc29a4	4.37328	13309552	Fkbp6	4.92492	20710326	Slc29a4	4.37328	FALSE	FALSE	TRUE	TRUE	TRUE	FALSE	TRUE	TRUE	TRUE	TRUE	TRUE	TRUE	TRUE	TRUE
r2	M	chr2	174294409	174301320	6912	143	3e-06	0.0543151	643	4305	-1.11704	1.05684	-81.6366	1	Nespas	0	Nespas	0	Nespas	6.43448	0	Nespas	6.43448	0	Nespas	6.43448	5113614	4930591A17Rik	4.20384	0	Nespas	6.43448	5113614	4930591A17Rik	4.20384	TRUE	TRUE	TRUE	TRUE	TRUE	TRUE	TRUE	TRUE	TRUE	TRUE	TRUE	TRUE	TRUE	TRUE
r20	M	chr6	30735608	30739354	3747	73	1.8e-05	0.0543151	236	2018	-1.02493	1.06996	-83.3701	1	Mest (Peg1)	0	Mest	0	Mest	1.51339	0	Mest	1.51339	6587899	Creb3l2	2.19009	6587899	Creb3l2	2.19009	12626546	Asz1	-7.01169	12626546	Asz1	-7.01169	TRUE	TRUE	TRUE	TRUE	TRUE	TRUE	TRUE	TRUE	TRUE	TRUE	TRUE	TRUE	TRUE	FALSE
r200	M	chr15	80365375	80370570	5196	54	0.000192	0.0752911	148	1169	-1.03943	0.395772	-59.737	0		0	Cacna1i	101068	Rps19bp1	-0.196565	340596	Pdgfb	-3.09453	2191266	Ift27	2.60214	2191266	Ift27	2.60214	2874305	Apol10a	4.4421	2874305	Apol10a	4.4421	FALSE	FALSE	TRUE	FALSE	TRUE	FALSE	FALSE	TRUE	TRUE	TRUE	TRUE	TRUE	FALSE	TRUE
r205	M	chr2	152680242	152690777	10536	91	0.000195	0.0752911	290	2146	-0.51598	0.687107	-50.5026	1	Mcts2/H13	0	Mcts2	0	Mcts2	6.95097	0	H13	-0.595106	0	Mcts2	6.95097	11508093	Wfdc15a	5.18925	0	Mcts2	6.95097	11508093	Wfdc15a	5.18925	FALSE	FALSE	TRUE	TRUE	TRUE	FALSE	FALSE	TRUE	TRUE	FALSE	TRUE	FALSE	TRUE	TRUE
r206	M	chr10	126791963	126794466	2504	19	0.000195	0.0752911	64	478	-0.347417	1.23829	-60.0307	0		0	4930484H19Rik	73959	Xrcc6bp1	-1.18903	46601952	Efna2	-0.213553	908969	Myo1a	4.4813	908969	Myo1a	4.4813	908969	Myo1a	4.4813	908969	Myo1a	4.4813	FALSE	FALSE	TRUE	TRUE	TRUE	FALSE	FALSE	FALSE	TRUE	TRUE	FALSE	FALSE	FALSE	FALSE
r208	M	chr2	157020584	157023665	3082	46	0.000195	0.0752911	150	1359	-0.676295	0.474259	-52.0122	0		0	Soga1	0	Soga1	0.244072	4125262	Tpx2	0.0446111	4332637	Mcts2	6.95097	7175205	Wfdc15a	5.18925	4332637	Mcts2	6.95097	7175205	Wfdc15a	5.18925	FALSE	FALSE	TRUE	FALSE	TRUE	FALSE	FALSE	TRUE	TRUE	TRUE	TRUE	FALSE	TRUE	TRUE
r209	M	chr15	101039310	101040394	1085	41	0.000195	0.0752911	114	887	-0.921155	0.916373	-71.0464	0		0	Scn8a	213817	Nr4a1	0.608124	309933	Galnt6	0.438245	3983353	Slc38a4	9.0351	6495746	Pus7l	4.97926	3983353	Slc38a4	9.0351	13279945	Fam19a5	4.43215	FALSE	FALSE	TRUE	TRUE	FALSE	FALSE	FALSE	TRUE	TRUE	FALSE	FALSE	FALSE	FALSE	TRUE
r21	M	chr6	48022835	48025341	2507	50	1.8e-05	0.0543151	149	1193	-1.59225	0.278275	-70.4398	0		0	Zfp777	0	Zfp777	-0.255414	10806111	Herc3	1.24941	2267984	Osbpl3	2.27988	2267984	Osbpl3	2.27988	2267984	Osbpl3	2.27988	2267984	Osbpl3	2.27988	FALSE	FALSE	TRUE	TRUE	TRUE	FALSE	FALSE	TRUE	TRUE	TRUE	TRUE	TRUE	TRUE	TRUE
r211	M	chr7	6130603	6133508	2906	52	0.000195	0.0752911	199	1375	-0.429561	1.2386	-70.8758	0		0	Zfp787	0	Zfp787	-0.521616	570382	Peg3	6.89295	570382	Peg3	6.89295	2510441	Ndufa3	-0.680412	570382	Peg3	6.89295	36683317	Gm2381	3.02115	FALSE	FALSE	TRUE	TRUE	TRUE	FALSE	TRUE	TRUE	TRUE	TRUE	FALSE	TRUE	TRUE	TRUE
r212	M	chr10	90049850	90050418	569	19	0.000195	0.0752911	45	452	-0.965914	0.649574	-65.8993	0		0	Anks1b	229958	Uhrf1bp1l	0.010073	9859839	Efna2	-0.213553	3700344	Timp3	6.27403	3700344	Timp3	6.27403	3700344	Timp3	6.27403	3700344	Timp3	6.27403	FALSE	FALSE	TRUE	FALSE	TRUE	FALSE	FALSE	FALSE	TRUE	TRUE	FALSE	FALSE	FALSE	TRUE
r213	M	chr18	6300855	6301422	568	8	0.000197	0.0752911	16	162	-0.344409	1.05292	-53.125	0		0	Gm41664	59330	Kif5b	-0.0427882	6661518	Impact	0.320899	26075774	Bin1	3.39606	26075774	Bin1	3.39606	26075774	Bin1	3.39606	26075774	Bin1	3.39606	FALSE	FALSE	TRUE	FALSE	TRUE	FALSE	FALSE	FALSE	TRUE	FALSE	FALSE	FALSE	FALSE	FALSE
r214	M	chr5	135132418	135134297	1880	38	0.000198	0.0752911	104	817	-0.555351	0.73183	-49.2075	0		0	Mlxipl	0	Mlxipl	0.432855	157405	Fkbp6	4.92492	157405	Fkbp6	4.92492	7558179	Slc29a4	4.37328	157405	Fkbp6	4.92492	7558179	Slc29a4	4.37328	FALSE	FALSE	TRUE	FALSE	TRUE	FALSE	TRUE	TRUE	TRUE	TRUE	FALSE	FALSE	FALSE	TRUE
r217	M	chr8	125071882	125091946	20065	139	0.000201	0.0752911	558	3951	-0.463194	0.416518	-32.3471	0		0	Disc1	0	Disc1	-0.895742	2204484	Cdh15	-2.28841	36027719	Sall1	5.39073	36027719	Sall1	5.39073	36027719	Sall1	5.39073	36027719	Sall1	5.39073	FALSE	FALSE	TRUE	TRUE	TRUE	FALSE	TRUE	TRUE	TRUE	TRUE	TRUE	TRUE	TRUE	TRUE
r218	M	chr13	55962174	55968424	6251	60	0.000201	0.0752911	212	1622	-0.743179	0.589908	-47.464	0		52072	Gm31542	105196	H2afy	0.04685	469538	Slc25a48	0.246529	1853827	Sfxn1	3.77352	1853827	Sfxn1	3.77352	1853827	Sfxn1	3.77352	1853827	Sfxn1	3.77352	FALSE	FALSE	TRUE	FALSE	TRUE	FALSE	TRUE	TRUE	TRUE	TRUE	FALSE	FALSE	TRUE	TRUE
r219	M	chr12	54066865	54069043	2179	77	0.000201	0.0752911	237	1914	-0.902803	0.326332	-43.0761	0		0	Npas3	576329	Sptssa	-0.142247	13932636	Scin	-1.12662	17377361	Ispd	5.58805	17377361	Ispd	5.58805	17377361	Ispd	5.58805	17377361	Ispd	5.58805	FALSE	FALSE	TRUE	TRUE	TRUE	FALSE	FALSE	TRUE	TRUE	TRUE	TRUE	FALSE	TRUE	FALSE
r22	M	chr6	47903501	47906998	3498	42	1.8e-05	0.0543151	173	1567	-0.982578	0.738593	-59.0891	0		0	Zfp282	0	Zfp282	0.236886	10924454	Herc3	1.24941	2386327	Osbpl3	2.27988	2386327	Osbpl3	2.27988	2386327	Osbpl3	2.27988	2386327	Osbpl3	2.27988	FALSE	FALSE	TRUE	FALSE	TRUE	FALSE	FALSE	TRUE	TRUE	TRUE	TRUE	FALSE	TRUE	TRUE
r223	P	chr2	27127600	27130320	2721	32	0.000204	0.0752911	106	780	0.687009	-0.56329	49.8395	0		0	Fam163b	106510	Cacfd1	-0.298435	16532346	Sfmbt2	7.5732	13856183	Rsu1	-1.68379	13856183	Rsu1	-1.68379	16532346	Sfmbt2	7.5732	137068550	Wfdc15a	5.18925	FALSE	FALSE	TRUE	TRUE	TRUE	FALSE	FALSE	TRUE	TRUE	TRUE	FALSE	FALSE	FALSE	TRUE
r224	M	chr8	105702189	105706699	4511	68	0.000204	0.0752911	218	1533	-0.741034	0.430645	-47.6615	0		0	Pard6a	0	Pard6a	-0.784512	17141673	Cdh15	-2.28841	16658026	Sall1	5.39073	16658026	Sall1	5.39073	16658026	Sall1	5.39073	16658026	Sall1	5.39073	FALSE	FALSE	TRUE	FALSE	TRUE	FALSE	TRUE	TRUE	TRUE	TRUE	TRUE	TRUE	TRUE	TRUE
r225	M	chr9	96983565	96996311	12747	121	0.000204	0.0752911	419	3242	-0.555944	0.455969	-39.8995	0		0	Spsb4	0	Spsb4	-0.0486308	6907469	Ctsh	-0.177606	13388771	Ptpn23	-1.57743	13388771	Ptpn23	-1.57743	13388771	Ptpn23	-1.57743	13388771	Ptpn23	-1.57743	FALSE	FALSE	TRUE	FALSE	TRUE	FALSE	TRUE	TRUE	TRUE	TRUE	TRUE	TRUE	TRUE	TRUE
r227	M	chr11	68212277	68214820	2544	26	0.000208	0.0752911	79	712	-0.603526	0.916638	-60.4276	0		0	Ntn1	5128	Stx8	0.212446	5563694	Lrrc75a	-0.213975	840774	Myh13	4.34856	840774	Myh13	4.34856	840774	Myh13	4.34856	840774	Myh13	4.34856	FALSE	FALSE	TRUE	TRUE	TRUE	TRUE	FALSE	TRUE	TRUE	TRUE	TRUE	FALSE	TRUE	TRUE
r229	M	chr16	89953811	89969431	15621	87	0.000208	0.0752911	449	3250	-0.35183	0.61759	-39.7736	0		0	Tiam1	0	Tiam1	-0.27008	416964	Hunk	5.04033	2632033	Runx1	5.56133	4779858	App	3.30737	2632033	Runx1	5.56133	4779858	App	3.30737	FALSE	FALSE	TRUE	TRUE	TRUE	FALSE	TRUE	FALSE	TRUE	TRUE	TRUE	FALSE	TRUE	TRUE
r23	P	chr15	76102620	76113721	11102	178	1.8e-05	0.0543151	734	6100	0.510101	-0.47043	38.8556	0		0	LOC108168258	21670	Puf60	0.0392816	2917672	Ago2	-0.139177	830382	Ly6f	3.44982	830382	Ly6f	3.44982	830382	Ly6f	3.44982	830382	Ly6f	3.44982	FALSE	FALSE	TRUE	FALSE	TRUE	FALSE	TRUE	TRUE	TRUE	TRUE	TRUE	FALSE	TRUE	TRUE
r230	M	chr13	48489280	48491356	2077	34	0.000208	0.0752911	90	853	-0.840442	0.697594	-63.4623	0		0	Zfp169	310392	Phf2	-0.282769	7946606	Slc25a48	0.246529	5580467	Sfxn1	3.77352	5580467	Sfxn1	3.77352	5580467	Sfxn1	3.77352	5580467	Sfxn1	3.77352	FALSE	FALSE	TRUE	FALSE	TRUE	FALSE	FALSE	TRUE	FALSE	FALSE	FALSE	FALSE	FALSE	FALSE
r232	M	chr18	66084748	66085213	466	23	0.00021	0.0752911	48	407	-1.06632	0.645663	-68.3913	0		0	Ccbe1	82112	Lman1	0.2699	14881144	Sall3	-2.28934	373389	Pmaip1	2.32892	373389	Pmaip1	2.32892	373389	Pmaip1	2.32892	373389	Pmaip1	2.32892	FALSE	FALSE	FALSE	FALSE	FALSE	FALSE	FALSE	FALSE	FALSE	FALSE	FALSE	FALSE	TRUE	TRUE
r233	M	chr15	97057645	97063737	6093	36	0.00021	0.0752911	179	1224	-0.357325	1.11463	-60.9637	0		0	Gm32840	1688	Slc38a4	9.0351	1688	Slc38a4	9.0351	1688	Slc38a4	9.0351	2514081	Pus7l	4.97926	1688	Slc38a4	9.0351	9298280	Fam19a5	4.43215	FALSE	FALSE	TRUE	FALSE	TRUE	FALSE	FALSE	TRUE	TRUE	TRUE	TRUE	TRUE	FALSE	TRUE
r236	M	chr9	21230133	21234023	3891	69	0.000211	0.0752911	179	1697	-0.499342	0.705195	-52.3284	0		0	Keap1	0	Keap1	0.237355	19059208	Gramd1b	4.2336	10782856	Arhgap32	3.59528	10782856	Arhgap32	3.59528	18957146	Zfp202	5.89398	18957146	Zfp202	5.89398	FALSE	FALSE	TRUE	FALSE	TRUE	FALSE	TRUE	TRUE	TRUE	TRUE	TRUE	TRUE	FALSE	TRUE
r237	M	chr10	119465782	119468318	2537	30	0.000211	0.0752911	110	930	-0.782391	0.646438	-55.9518	0		0	Grip1	225726	Cand1	-0.970892	39275771	Efna2	-0.213553	2183509	Lyz2	-5.33509	2183509	Lyz2	-5.33509	2183509	Lyz2	-5.33509	2183509	Lyz2	-5.33509	FALSE	FALSE	TRUE	FALSE	TRUE	FALSE	FALSE	FALSE	TRUE	TRUE	FALSE	FALSE	FALSE	TRUE
r238	M	chr10	76218871	76227523	8653	71	0.000214	0.0752911	272	1971	-0.73146	0.310189	-32.7907	0		0	Prmt2	35524	Dip2a	-1.83103	3951957	Efna2	-0.213553	8669915	Ado	1.72637	8669915	Ado	1.72637	10072887	Timp3	6.27403	10072887	Timp3	6.27403	FALSE	FALSE	TRUE	FALSE	TRUE	TRUE	FALSE	TRUE	TRUE	TRUE	TRUE	TRUE	FALSE	TRUE
r239	M	chr18	53575229	53578453	3225	25	0.000214	0.0752911	92	763	-0.348227	1.08123	-42.4314	0		0	Prdm6	103268	Cep120	-0.277112	27387904	Sall3	-2.28934	157221	Ppic	2.57329	157221	Ppic	2.57329	12880149	Pmaip1	2.32892	12880149	Pmaip1	2.32892	FALSE	FALSE	TRUE	FALSE	TRUE	TRUE	TRUE	TRUE	TRUE	FALSE	FALSE	FALSE	FALSE	TRUE
r24	M	chr10	79965316	79980055	14740	250	2e-05	0.0543151	950	6739	-0.548725	0.447471	-38.3257	0		0	Wdr18	0	Wdr18	0.243659	199425	Efna2	-0.213553	6320355	Timp3	6.27403	6320355	Timp3	6.27403	6320355	Timp3	6.27403	6320355	Timp3	6.27403	FALSE	FALSE	TRUE	TRUE	TRUE	TRUE	TRUE	TRUE	TRUE	TRUE	TRUE	TRUE	TRUE	TRUE
r240	M	chr11	3758365	3761903	3539	34	0.000214	0.0752911	136	964	-0.535425	0.697627	-40.1754	0		0	Osbp2	67887	Morc2a	0.254974	8052196	Ddc	0.0776962	22625179	Fancl	-2.19622	22625179	Fancl	-2.19622	47135360	Zfp2	3.72076	47135360	Zfp2	3.72076	FALSE	FALSE	TRUE	TRUE	TRUE	TRUE	TRUE	TRUE	TRUE	TRUE	TRUE	TRUE	TRUE	TRUE
r241	P	chr15	83686328	83700878	14551	90	0.000215	0.0752911	408	2887	0.386238	-0.552731	35.1646	0		0	Scube1	91170	Ttll12	0.0474732	3661549	Pdgfb	-3.09453	3843419	Fam19a5	4.43215	3843419	Fam19a5	4.43215	3843419	Fam19a5	4.43215	3843419	Fam19a5	4.43215	FALSE	FALSE	TRUE	TRUE	TRUE	TRUE	FALSE	TRUE	TRUE	TRUE	TRUE	FALSE	TRUE	TRUE
r242	M	chr5	117840545	117843575	3031	56	0.000215	0.0752911	186	1278	-0.988681	0.340142	-54.2133	0		0	Nos1	0	Nos1	-0.174843	13399491	Spp1	2.26137	17448127	Fkbp6	4.92492	24848901	Slc29a4	4.37328	17448127	Fkbp6	4.92492	24848901	Slc29a4	4.37328	FALSE	FALSE	TRUE	TRUE	TRUE	TRUE	TRUE	FALSE	TRUE	TRUE	TRUE	FALSE	FALSE	TRUE
r243	M	chr14	79212590	79214209	1620	27	0.000215	0.0752911	81	589	-0.504878	0.949606	-70.6972	0		0	Zfp957	10279	Vwa8	0.00748172	30544945	Otx2	5.65288	2525481	1700108F19Rik	4.59225	2525481	1700108F19Rik	4.59225	2525481	1700108F19Rik	4.59225	2525481	1700108F19Rik	4.59225	FALSE	FALSE	TRUE	TRUE	FALSE	FALSE	FALSE	FALSE	FALSE	FALSE	TRUE	FALSE	FALSE	FALSE
r244	M	chr17	30703044	30708482	5439	71	0.000215	0.0752911	348	2442	-0.517855	0.323497	-38.074	0		0	Dnah8	90384	Glo1	0.0516082	16008781	Thbs2	2.14488	1812735	Pnpla1	-4.1611	1812735	Pnpla1	-4.1611	1812735	Pnpla1	-4.1611	1812735	Pnpla1	-4.1611	FALSE	FALSE	TRUE	TRUE	TRUE	FALSE	TRUE	TRUE	TRUE	TRUE	FALSE	FALSE	FALSE	TRUE
r246	M	chr6	48526684	48532786	6103	60	0.000215	0.0752911	260	1653	-0.611569	0.590245	-45.9142	0		0	Zfp862-ps	0	Zfp862-ps	0.466517	10298666	Herc3	1.24941	1760539	Osbpl3	2.27988	1760539	Osbpl3	2.27988	1760539	Osbpl3	2.27988	1760539	Osbpl3	2.27988	FALSE	FALSE	TRUE	FALSE	TRUE	FALSE	TRUE	TRUE	FALSE	TRUE	TRUE	FALSE	TRUE	TRUE
r248	M	chr5	19503695	19506548	2854	26	0.000216	0.0752911	92	664	-0.536421	0.895464	-56.6909	0		0	Magi2	0	Magi2	0.651235	0	Magi2	0.651235	11434380	Sri	-2.04736	11434380	Sri	-2.04736	47885597	Bend4	2.88085	47885597	Bend4	2.88085	FALSE	FALSE	TRUE	FALSE	TRUE	FALSE	TRUE	TRUE	FALSE	FALSE	FALSE	TRUE	FALSE	TRUE
r25	M	chr7	143295093	143296904	1812	41	2.2e-05	0.0543151	154	1204	-1.26959	0.994572	-90.7312	2	Kcnq1,Kcnq1ot1	0	Kcnq1ot1	0	Kcnq1ot1	6.01618	0	Kcnq1ot1	6.01618	0	Kcnq1ot1	6.01618	45877542	Thrsp	-5.09812	0	Kcnq1ot1	6.01618	45877542	Thrsp	-5.09812	TRUE	TRUE	TRUE	TRUE	TRUE	FALSE	FALSE	FALSE	FALSE	FALSE	TRUE	FALSE	TRUE	FALSE
r250	M	chr15	12370173	12380283	10111	105	0.000218	0.0752911	357	2643	-0.317811	0.700227	-35.8337	0		0	Pdzd2	0	Pdzd2	-0.477722	55703429	Zfat	0.127028	18844100	Dap	1.73376	18844100	Dap	1.73376	31096944	Emc2	-2.85282	31096944	Emc2	-2.85282	FALSE	FALSE	TRUE	TRUE	TRUE	TRUE	TRUE	TRUE	TRUE	TRUE	TRUE	FALSE	TRUE	TRUE
r251	M	chr8	11560249	11565154	4906	57	0.000222	0.0752911	263	2018	-0.489399	0.519959	-35.9003	0		0	Ing1	0	Ing1	-0.0563283	69199275	Gab1	5.82609	45958669	Galnt7	4.03413	45958669	Galnt7	4.03413	63308018	Isx	6.64209	63308018	Isx	6.64209	FALSE	FALSE	FALSE	FALSE	TRUE	FALSE	FALSE	TRUE	TRUE	TRUE	TRUE	TRUE	TRUE	TRUE
r252	M	chr4	152315609	152316317	709	25	0.000223	0.0752911	64	732	-0.606528	0.924599	-64.6505	0		0	Rnf207	0	Rnf207	0.980629	453840	Camta1	-0.133769	2306585	H6pd	4.1458	2306585	H6pd	4.1458	2306585	H6pd	4.1458	2306585	H6pd	4.1458	FALSE	FALSE	TRUE	TRUE	TRUE	FALSE	FALSE	FALSE	TRUE	TRUE	FALSE	FALSE	TRUE	TRUE
r253	M	chr17	5013908	5015369	1462	29	0.000224	0.0752911	67	583	-0.485428	0.606674	-43.6877	0		0	Arid1b	0	Arid1b	-0.475426	0	Arid1b	-0.475426	7725940	Airn	4.2728	23842594	Pnpla1	-4.1611	7725940	Airn	4.2728	23842594	Pnpla1	-4.1611	FALSE	FALSE	TRUE	TRUE	TRUE	FALSE	FALSE	FALSE	FALSE	FALSE	FALSE	FALSE	FALSE	TRUE
r255	M	chr5	111215537	111229892	14356	178	0.000228	0.0752911	657	4422	-0.398394	0.333979	-31.8002	0		0	Ttc28	0	Ttc28	-0.118578	6774483	Spp1	2.26137	24061810	Fkbp6	4.92492	31462584	Slc29a4	4.37328	24061810	Fkbp6	4.92492	31462584	Slc29a4	4.37328	FALSE	FALSE	TRUE	TRUE	TRUE	TRUE	FALSE	TRUE	TRUE	TRUE	TRUE	TRUE	TRUE	TRUE
r258	M	chr1	136945956	136949135	3180	56	0.000232	0.0752911	188	1655	-0.448644	0.666521	-44.3301	0		0	Nr5a2	0	Nr5a2	0.145213	17523707	Inhbb	1.64063	16674873	Steap3	1.56117	16674873	Steap3	1.56117	33365563	Nos1ap	2.86955	33365563	Nos1ap	2.86955	FALSE	FALSE	TRUE	FALSE	TRUE	TRUE	TRUE	TRUE	TRUE	TRUE	TRUE	FALSE	FALSE	TRUE
r259	M	chr10	121379152	121403610	24459	217	0.000232	0.0752911	962	6418	-0.385216	0.329494	-30.1859	0		0	Gns	0	Gns	-0.45642	41189141	Efna2	-0.213553	377379	Srgap1	-1.31097	377379	Srgap1	-1.31097	4096879	Lyz2	-5.33509	4096879	Lyz2	-5.33509	FALSE	FALSE	TRUE	TRUE	TRUE	TRUE	FALSE	TRUE	TRUE	TRUE	TRUE	TRUE	TRUE	TRUE
r26	M	chr1	10993523	10994521	999	54	2.2e-05	0.0543151	157	1109	-0.662011	1.03407	-62.1499	0		0	Prex2	419040	A830018L16Rik	-2.1375	52182308	Eef1b2	0.00645318	33556974	Gulp1	-2.03546	33556974	Gulp1	-2.03546	33556974	Gulp1	-2.03546	33556974	Gulp1	-2.03546	FALSE	FALSE	TRUE	TRUE	TRUE	TRUE	TRUE	TRUE	TRUE	TRUE	FALSE	TRUE	FALSE	TRUE
r261	M	chr13	95248712	95250880	2169	29	0.000233	0.0752911	87	825	-1.12308	0.303305	-56.4414	0		0	Pde8b	72723	Zbed3	-1.60956	1990223	Enc1	2.51124	17782072	Cdc20b	3.33885	17782072	Cdc20b	3.33885	36114741	Ntrk2	3.20566	36114741	Ntrk2	3.20566	FALSE	FALSE	TRUE	TRUE	TRUE	FALSE	FALSE	FALSE	TRUE	TRUE	TRUE	TRUE	TRUE	TRUE
r262	M	chr13	55942160	55958927	16768	117	0.000235	0.0752911	418	2979	-0.582823	0.302762	-31.2361	0		32058	Gm31542	114693	H2afy	0.04685	479035	Slc25a48	0.246529	1833813	Sfxn1	3.77352	1833813	Sfxn1	3.77352	1833813	Sfxn1	3.77352	1833813	Sfxn1	3.77352	FALSE	FALSE	TRUE	TRUE	TRUE	FALSE	TRUE	TRUE	TRUE	TRUE	TRUE	FALSE	TRUE	TRUE
r263	M	chr13	58067952	58071649	3698	53	0.000235	0.0752911	146	1161	-0.76325	0.583935	-52.0995	0		0	Klhl3	0	Klhl3	-2.06232	1595584	Slc25a48	0.246529	734918	Ntrk2	3.20566	734918	Ntrk2	3.20566	734918	Ntrk2	3.20566	734918	Ntrk2	3.20566	FALSE	FALSE	TRUE	TRUE	TRUE	FALSE	TRUE	TRUE	TRUE	TRUE	TRUE	TRUE	TRUE	TRUE
r268	M	chr4	139206238	139226305	20068	112	0.000241	0.0752911	438	3131	-0.535604	0.351116	-35.6401	0		0	Capzb	0	Capzb	0.713502	5187035	Lin28a	-0.731388	342768	Pla2g5	3.1401	342768	Pla2g5	3.1401	342768	Pla2g5	3.1401	342768	Pla2g5	3.1401	FALSE	FALSE	TRUE	TRUE	TRUE	TRUE	FALSE	TRUE	TRUE	TRUE	TRUE	FALSE	TRUE	TRUE
r269	M	chr8	104309361	104310889	1529	32	0.000243	0.0752911	86	628	-0.395687	1.04049	-58.8583	0		0	Cmtm1	28492	Cmtm3	2.57479	18537483	Cdh15	-2.28841	15265198	Sall1	5.39073	15265198	Sall1	5.39073	15265198	Sall1	5.39073	15265198	Sall1	5.39073	FALSE	FALSE	TRUE	FALSE	TRUE	FALSE	TRUE	TRUE	FALSE	FALSE	FALSE	FALSE	FALSE	TRUE
r27	M	chr17	12741303	12743328	2026	37	2.3e-05	0.0543151	166	1335	-1.30755	0.674367	-79.9767	1	Igf2r	0	Igf2r	0	Igf2r	2.017	0	Igf2r	2.017	0	Airn	4.2728	16114635	Pnpla1	-4.1611	0	Airn	4.2728	16114635	Pnpla1	-4.1611	TRUE	TRUE	TRUE	FALSE	TRUE	TRUE	FALSE	FALSE	FALSE	FALSE	TRUE	FALSE	TRUE	TRUE
r270	M	chr2	151591759	151606107	14349	101	0.000243	0.0752911	387	2520	-0.419595	0.564437	-36.836	0		0	Snph	1753	Sdcbp2	0.214477	1063327	H13	-0.595106	1081039	Mcts2	6.95097	12592763	Wfdc15a	5.18925	1081039	Mcts2	6.95097	12592763	Wfdc15a	5.18925	FALSE	FALSE	TRUE	TRUE	TRUE	TRUE	FALSE	TRUE	TRUE	TRUE	TRUE	TRUE	TRUE	TRUE
r271	M	chr9	72944270	72946676	2407	30	0.000243	0.0752911	91	824	-0.45186	1.03495	-51.1747	0		0	Pygo1	10688	Dyx1c1	0.398289	11525772	Tle3	2.75296	5668868	Cd109	2.06773	5668868	Cd109	2.06773	5668868	Cd109	2.06773	5668868	Cd109	2.06773	FALSE	FALSE	TRUE	TRUE	FALSE	TRUE	FALSE	TRUE	FALSE	FALSE	TRUE	FALSE	TRUE	TRUE
r273	M	chr4	136288947	136295148	6202	96	0.000243	0.0752911	308	2520	-0.633919	0.426388	-38.8646	0		0	Zfp46	0	Zfp46	0.242519	2269744	Lin28a	-0.731388	352386	Ephb2	3.30556	352386	Ephb2	3.30556	2504097	Pla2g5	3.1401	2504097	Pla2g5	3.1401	FALSE	FALSE	TRUE	TRUE	TRUE	FALSE	FALSE	TRUE	TRUE	TRUE	FALSE	TRUE	TRUE	TRUE
r277	M	chr1	64734881	64736109	1229	50	0.000244	0.0752911	140	1292	-0.512227	0.718801	-44.5193	0		0	Fzd5	0	Fzd5	-0.669366	1420304	Zdbf2	4.49226	1420304	Zdbf2	4.49226	10177196	Pgap1	-2.72154	1420304	Zdbf2	4.49226	10177196	Pgap1	-2.72154	FALSE	FALSE	TRUE	FALSE	FALSE	FALSE	TRUE	FALSE	FALSE	FALSE	FALSE	FALSE	TRUE	FALSE
r278	M	chr6	101198703	101198932	230	9	0.000245	0.0752911	20	149	-0.674275	1.23442	-70.9596	0		0	Pdzrn3	328768	Ppp4r2	-0.222084	32836766	Etv6	4.27803	1675882	Foxp1	-3.80849	1675882	Foxp1	-3.80849	50742348	Osbpl3	2.27988	50742348	Osbpl3	2.27988	FALSE	FALSE	TRUE	TRUE	TRUE	FALSE	FALSE	TRUE	TRUE	TRUE	TRUE	TRUE	FALSE	TRUE
r28	M	chr8	108785349	108802402	17054	181	2.3e-05	0.0543151	743	5040	-0.543186	0.552649	-44.6647	0		0	Zfhx3	0	Zfhx3	-0.135402	14045970	Cdh15	-2.28841	19741186	Sall1	5.39073	19741186	Sall1	5.39073	19741186	Sall1	5.39073	19741186	Sall1	5.39073	FALSE	FALSE	TRUE	TRUE	TRUE	TRUE	TRUE	TRUE	TRUE	TRUE	TRUE	TRUE	TRUE	TRUE
r281	M	chr10	82866968	82867388	421	12	0.000246	0.0752911	16	220	-0.400579	1.49027	-69.8102	0		0	Txnrd1	0	Txnrd1	-0.273844	2676957	Efna2	-0.213553	3433022	Timp3	6.27403	3433022	Timp3	6.27403	3433022	Timp3	6.27403	3433022	Timp3	6.27403	FALSE	FALSE	TRUE	TRUE	TRUE	FALSE	FALSE	FALSE	TRUE	TRUE	FALSE	FALSE	FALSE	TRUE
r284	M	chr2	130634045	130637098	3054	56	0.000247	0.0752911	203	1438	-0.641734	0.432169	-46.5056	0		0	Lzts3	4006	Ubox5	-0.0953986	22032336	H13	-0.595106	22050048	Mcts2	6.95097	33561772	Wfdc15a	5.18925	22050048	Mcts2	6.95097	33561772	Wfdc15a	5.18925	FALSE	FALSE	TRUE	TRUE	TRUE	TRUE	FALSE	TRUE	TRUE	TRUE	TRUE	FALSE	TRUE	TRUE
r285	M	chr2	34544859	34545256	398	7	0.000248	0.0752911	10	126	-1.07759	1.07353	-89.4048	0		0	Mapkap1	0	Mapkap1	-0.638091	23949605	Sfmbt2	7.5732	21273442	Rsu1	-1.68379	21273442	Rsu1	-1.68379	23949605	Sfmbt2	7.5732	129653614	Wfdc15a	5.18925	FALSE	FALSE	TRUE	FALSE	FALSE	FALSE	FALSE	FALSE	TRUE	FALSE	FALSE	FALSE	FALSE	FALSE
r286	M	chr4	138706394	138709619	3226	23	0.00025	0.0752911	109	849	-0.813093	0.670603	-48.5572	0		0	Gm32770	40912	Pla2g2f	2.60265	4687191	Lin28a	-0.731388	89626	Pla2g5	3.1401	89626	Pla2g5	3.1401	89626	Pla2g5	3.1401	89626	Pla2g5	3.1401	FALSE	FALSE	TRUE	FALSE	TRUE	TRUE	FALSE	TRUE	TRUE	TRUE	FALSE	FALSE	TRUE	TRUE
r287	M	chr8	119863755	119878773	15019	122	0.00025	0.0752911	540	3668	-0.418413	0.499054	-35.652	0		0	Klhl36	31585	Usp10	-0.119392	2969599	Cdh15	-2.28841	30819592	Sall1	5.39073	30819592	Sall1	5.39073	30819592	Sall1	5.39073	30819592	Sall1	5.39073	FALSE	FALSE	TRUE	TRUE	TRUE	FALSE	TRUE	TRUE	TRUE	TRUE	TRUE	FALSE	TRUE	TRUE
r289	M	chr4	100440615	100442968	2354	26	0.000253	0.0752911	83	787	-0.984764	0.41865	-53.5928	0		0	Ror1	333709	Cachd1	-0.848537	33560360	Lin28a	-0.731388	9040555	Elavl2	-4.41251	9040555	Elavl2	-4.41251	9040555	Elavl2	-4.41251	9040555	Elavl2	-4.41251	FALSE	FALSE	FALSE	TRUE	FALSE	FALSE	FALSE	FALSE	FALSE	FALSE	TRUE	FALSE	TRUE	TRUE
r29	M	chr10	120414652	120415502	851	30	2.3e-05	0.0543151	77	768	-1.03274	0.471445	-60.659	0		0	Hmga2	0	Hmga2	-0.255482	40224641	Efna2	-0.213553	1365487	Srgap1	-1.31097	1365487	Srgap1	-1.31097	3132379	Lyz2	-5.33509	3132379	Lyz2	-5.33509	FALSE	FALSE	TRUE	TRUE	FALSE	FALSE	FALSE	FALSE	FALSE	FALSE	FALSE	FALSE	TRUE	TRUE
r290	M	chr11	64009772	64011734	1963	18	0.000253	0.0752911	64	506	-1.11813	0.49818	-55.4946	0		0	Cox10	0	Cox10	0.193544	1361189	Lrrc75a	-0.213975	3315367	Myh13	4.34856	3315367	Myh13	4.34856	3315367	Myh13	4.34856	3315367	Myh13	4.34856	FALSE	FALSE	FALSE	FALSE	FALSE	FALSE	FALSE	TRUE	FALSE	FALSE	FALSE	FALSE	FALSE	TRUE
r292	M	chr2	76717379	76727063	9685	75	0.000255	0.0752911	303	2354	-0.724611	0.357732	-39.906	0		0	Ttn	0	Ttn	-3.72393	15753928	Rbms1	5.0489	15753928	Rbms1	5.0489	63445962	Rsu1	-1.68379	15753928	Rbms1	5.0489	87471807	Wfdc15a	5.18925	FALSE	FALSE	TRUE	FALSE	FALSE	FALSE	FALSE	TRUE	FALSE	FALSE	TRUE	FALSE	FALSE	TRUE
r293	M	chr9	118856398	118864929	8532	73	0.000255	0.0752911	247	1795	-0.49086	0.556331	-42.4644	0		0	Itga9	61605	Ctdspl	-0.111779	28780302	Ctsh	-0.177606	8448187	Ptpn23	-1.57743	8448187	Ptpn23	-1.57743	8448187	Ptpn23	-1.57743	8448187	Ptpn23	-1.57743	FALSE	FALSE	TRUE	TRUE	TRUE	FALSE	FALSE	TRUE	TRUE	TRUE	TRUE	FALSE	TRUE	TRUE
r294	M	chr2	168949418	168962993	13576	124	0.000255	0.0752911	457	3184	-0.471244	0.335989	-34.528	0		0	Zfp64	0	Zfp64	2.62855	0	Zfp64	2.62855	0	Zfp64	2.62855	4749300	Wfdc15a	5.18925	15274	1700017J07Rik	5.74222	4749300	Wfdc15a	5.18925	FALSE	FALSE	TRUE	TRUE	TRUE	FALSE	TRUE	TRUE	TRUE	TRUE	TRUE	TRUE	TRUE	TRUE
r295	M	chr7	45819617	45820608	992	18	0.000255	0.0752911	50	437	-0.286194	1.30522	-52.8877	0		0	Kcnj14	4613	Grwd1	0.126671	420377	Otog	3.33405	1968435	Klk5	7.13413	1968435	Klk5	7.13413	1968435	Klk5	7.13413	1968435	Klk5	7.13413	FALSE	FALSE	TRUE	TRUE	TRUE	FALSE	FALSE	TRUE	TRUE	TRUE	FALSE	FALSE	FALSE	FALSE
r296	M	chr10	63583674	63585123	1450	22	0.000255	0.0752911	79	591	-1.30962	0.403344	-59.0718	0		0	Ctnna3	174833	Dnajc12	-2.88528	16594357	Efna2	-0.213553	3959386	Ado	1.72637	3959386	Ado	1.72637	22715287	Timp3	6.27403	22715287	Timp3	6.27403	FALSE	FALSE	FALSE	TRUE	FALSE	FALSE	FALSE	FALSE	FALSE	FALSE	FALSE	TRUE	FALSE	TRUE
r297	M	chr11	79014993	79025325	10333	113	0.000261	0.075996	402	3001	-0.492831	0.530481	-36.837	0		0	Ksr1	0	Ksr1	0.114641	263263	Fam58b	-0.0263345	1854836	Asic2	3.54207	1854836	Asic2	3.54207	1854836	Asic2	3.54207	1854836	Asic2	3.54207	FALSE	FALSE	TRUE	TRUE	TRUE	TRUE	FALSE	TRUE	TRUE	TRUE	TRUE	TRUE	TRUE	TRUE
r299	M	chr13	37856956	37859755	2800	51	0.000261	0.075996	152	1383	-0.322727	1.01019	-44.043	0		0	Rreb1	0	Rreb1	0.090918	7870836	E2f3	3.9694	7610261	Mboat1	3.6767	7610261	Mboat1	3.6767	7610261	Mboat1	3.6767	7610261	Mboat1	3.6767	FALSE	FALSE	TRUE	FALSE	TRUE	TRUE	TRUE	TRUE	TRUE	TRUE	TRUE	FALSE	FALSE	TRUE
r3	M	chr11	12023119	12026959	3841	83	3e-06	0.0543151	283	2451	-1.12423	1.02641	-83.8289	1	Grb10	0	Grb10	0	Grb10	-0.997184	0	Grb10	-0.997184	14360123	Fancl	-2.19622	14360123	Fancl	-2.19622	38870304	Zfp2	3.72076	38870304	Zfp2	3.72076	FALSE	TRUE	TRUE	FALSE	TRUE	FALSE	FALSE	TRUE	FALSE	FALSE	TRUE	TRUE	TRUE	TRUE
r30	M	chr6	4746094	4748838	2745	34	2.3e-05	0.0543151	156	1385	-1.06091	0.794006	-72.3429	1	Peg10	0	Sgce	102712	Casd1	3.41261	102712	Casd1	3.41261	102712	Casd1	3.41261	13302124	Asz1	-7.01169	102712	Casd1	3.41261	13302124	Asz1	-7.01169	FALSE	FALSE	TRUE	TRUE	TRUE	FALSE	TRUE	TRUE	TRUE	TRUE	TRUE	TRUE	TRUE	TRUE
r301	M	chr12	5209946	5217910	7965	72	0.000264	0.075996	278	1954	-0.601133	0.448279	-40.5542	0		0	Klhl29	162535	Atad2b	0.0743791	34841857	Scin	-1.12662	11317757	Lpin1	3.95725	11317757	Lpin1	3.95725	11317757	Lpin1	3.95725	11317757	Lpin1	3.95725	FALSE	FALSE	TRUE	FALSE	TRUE	FALSE	FALSE	TRUE	TRUE	TRUE	TRUE	FALSE	TRUE	TRUE
r302	M	chr17	63936106	63936955	850	7	0.000264	0.075996	21	177	-0.450866	1.33029	-65.5641	0		0	Fer	0	Fer	-0.407894	13745608	Rftn1	2.4166	12755958	Tbc1d5	-1.35136	12755958	Tbc1d5	-1.35136	14432255	Fez2	2.55855	14432255	Fez2	2.55855	FALSE	FALSE	TRUE	FALSE	TRUE	FALSE	FALSE	FALSE	TRUE	TRUE	TRUE	FALSE	FALSE	FALSE
r303	M	chr8	108922799	108934624	11826	104	0.000265	0.075996	386	2764	-0.455184	0.461287	-36.5568	0		0	Zfhx3	0	Zfhx3	-0.135402	13913748	Cdh15	-2.28841	19878636	Sall1	5.39073	19878636	Sall1	5.39073	19878636	Sall1	5.39073	19878636	Sall1	5.39073	FALSE	FALSE	TRUE	TRUE	TRUE	FALSE	TRUE	TRUE	TRUE	TRUE	TRUE	TRUE	TRUE	TRUE
r304	M	chr8	70328040	70333851	5812	107	0.000267	0.075996	362	3118	-0.617879	0.478815	-42.7871	0		0	Upf1	0	Upf1	0.294242	10430578	Gab1	5.82609	4539321	Isx	6.64209	4539321	Isx	6.64209	4539321	Isx	6.64209	4539321	Isx	6.64209	FALSE	FALSE	TRUE	TRUE	TRUE	FALSE	TRUE	TRUE	TRUE	TRUE	TRUE	FALSE	TRUE	TRUE
r305	M	chr8	8997552	9000384	2833	27	0.00027	0.075996	83	761	-0.990183	0.564374	-57.6455	0		125026	4933430N04Rik	307002	Arglu1	0.503612	71764045	Gab1	5.82609	48523439	Galnt7	4.03413	48523439	Galnt7	4.03413	65872788	Isx	6.64209	65872788	Isx	6.64209	FALSE	FALSE	TRUE	FALSE	TRUE	FALSE	FALSE	TRUE	FALSE	FALSE	FALSE	TRUE	FALSE	TRUE
r307	M	chr5	105730398	105733766	3369	44	0.00027	0.075996	146	1163	-0.500499	0.92574	-57.5928	0		0	Lrrc8d	0	Lrrc8d	0.392301	1289344	Spp1	2.26137	29557936	Fkbp6	4.92492	36958710	Slc29a4	4.37328	29557936	Fkbp6	4.92492	36958710	Slc29a4	4.37328	FALSE	FALSE	TRUE	TRUE	TRUE	FALSE	TRUE	FALSE	TRUE	TRUE	TRUE	FALSE	TRUE	TRUE
r308	M	chr15	98718979	98725428	6450	54	0.000272	0.075996	208	1644	-0.526856	0.609515	-37.8445	0		0	Fkbp11	0	Fkbp11	-0.167683	1663022	Slc38a4	9.0351	1663022	Slc38a4	9.0351	4175415	Pus7l	4.97926	1663022	Slc38a4	9.0351	10959614	Fam19a5	4.43215	FALSE	FALSE	TRUE	TRUE	TRUE	FALSE	TRUE	TRUE	TRUE	TRUE	TRUE	TRUE	FALSE	TRUE
r31	M	chr18	12972811	12975659	2849	40	2.3e-05	0.0543151	121	888	-1.05983	1.15968	-86.3724	1	Impact	0	Impact	0	Impact	0.320899	0	Impact	0.320899	19401537	Bin1	3.39606	19401537	Bin1	3.39606	19401537	Bin1	3.39606	19401537	Bin1	3.39606	TRUE	TRUE	FALSE	TRUE	TRUE	FALSE	FALSE	TRUE	TRUE	TRUE	FALSE	FALSE	FALSE	TRUE
r310	M	chr1	92914391	92922918	8528	92	0.000272	0.075996	275	2228	-0.304821	0.588199	-30.221	0		0	Rnpepl1	0	Rnpepl1	-0.0819639	26492545	Inhbb	1.64063	4158657	Platr5	4.26427	4158657	Platr5	4.26427	4158657	Platr5	4.26427	4158657	Platr5	4.26427	FALSE	FALSE	TRUE	TRUE	TRUE	TRUE	TRUE	TRUE	TRUE	TRUE	TRUE	FALSE	TRUE	TRUE
r311	P	chr9	121658887	121663178	4292	21	0.000273	0.075996	83	627	0.689463	-0.518953	42.0526	0		0	Vipr1	16865	Sec22c	0.686056	31582791	Ctsh	-0.177606	11250676	Ptpn23	-1.57743	11250676	Ptpn23	-1.57743	11250676	Ptpn23	-1.57743	11250676	Ptpn23	-1.57743	FALSE	FALSE	TRUE	FALSE	TRUE	FALSE	TRUE	TRUE	TRUE	TRUE	TRUE	FALSE	FALSE	TRUE
r312	M	chr1	131199589	131206541	6953	60	0.000274	0.075996	232	1512	-0.724355	0.575586	-50.9971	0		0	Rassf5	11929	Eif2d	-0.424289	11777340	Inhbb	1.64063	10928506	Steap3	1.56117	10928506	Steap3	1.56117	39108157	Nos1ap	2.86955	39108157	Nos1ap	2.86955	FALSE	FALSE	TRUE	FALSE	TRUE	FALSE	FALSE	TRUE	TRUE	TRUE	TRUE	FALSE	TRUE	TRUE
r313	M	chr3	109059419	109060339	921	8	0.000274	0.075996	14	221	-0.342579	1.31405	-67.507	0		0	Gm36778	62808	Slc25a24	-1.804	913266	Gnai3	0.149781	8721156	Snx7	-2.83246	8721156	Snx7	-2.83246	8721156	Snx7	-2.83246	8721156	Snx7	-2.83246	FALSE	FALSE	FALSE	FALSE	FALSE	FALSE	FALSE	FALSE	FALSE	FALSE	FALSE	FALSE	FALSE	FALSE
r314	M	chr6	48619401	48623894	4494	50	0.000275	0.075996	178	1599	-0.840351	0.328657	-40.6076	0		0	Zfp775	0	Zfp775	0.254041	10207558	Herc3	1.24941	1669431	Osbpl3	2.27988	1669431	Osbpl3	2.27988	1669431	Osbpl3	2.27988	1669431	Osbpl3	2.27988	FALSE	FALSE	TRUE	TRUE	TRUE	FALSE	FALSE	TRUE	FALSE	TRUE	TRUE	TRUE	TRUE	TRUE
r315	M	chr8	61759216	61760223	1008	24	0.000276	0.075996	62	532	-0.761675	0.428006	-43.4257	0		0	Palld	0	Palld	-1.46161	19004206	Gab1	5.82609	4106160	Galnt7	4.03413	4106160	Galnt7	4.03413	13112949	Isx	6.64209	13112949	Isx	6.64209	FALSE	FALSE	TRUE	FALSE	TRUE	FALSE	FALSE	FALSE	TRUE	FALSE	TRUE	FALSE	FALSE	TRUE
r317	M	chr2	168474757	168483987	9231	90	0.000278	0.075996	312	2256	-0.599045	0.560645	-41.9208	0		0	Nfatc2	150449	Atp9a	-0.0388555	441372	Zfp64	2.62855	441372	Zfp64	2.62855	4274639	Wfdc15a	5.18925	494280	1700017J07Rik	5.74222	4274639	Wfdc15a	5.18925	FALSE	FALSE	TRUE	TRUE	TRUE	FALSE	FALSE	TRUE	FALSE	TRUE	TRUE	FALSE	TRUE	TRUE
r318	M	chr5	123844343	123846885	2543	12	0.000279	0.075996	49	386	-0.261948	1.61988	-51.9608	0		16683	Hcar2	22749	Kntc1	0.41185	11444817	Fkbp6	4.92492	11444817	Fkbp6	4.92492	18845591	Slc29a4	4.37328	11444817	Fkbp6	4.92492	18845591	Slc29a4	4.37328	FALSE	FALSE	TRUE	FALSE	TRUE	FALSE	FALSE	TRUE	TRUE	TRUE	TRUE	FALSE	FALSE	TRUE
r319	M	chr10	70514380	70519188	4809	29	0.000279	0.075996	104	802	-0.558672	0.903613	-46.3269	0		0	Fam13c	228428	Slc16a9	-1.90648	9660292	Efna2	-0.213553	2965424	Ado	1.72637	2965424	Ado	1.72637	15781222	Timp3	6.27403	15781222	Timp3	6.27403	FALSE	FALSE	TRUE	FALSE	TRUE	FALSE	FALSE	TRUE	TRUE	TRUE	TRUE	TRUE	TRUE	FALSE
r32	P	chr1	5071694	5072711	1018	27	2.5e-05	0.0543151	123	956	0.434237	-0.968902	52.3335	0		1385	Rgs20	10265	Atp6v1h	-0.0149029	58104118	Eef1b2	0.00645318	39478784	Gulp1	-2.03546	39478784	Gulp1	-2.03546	39478784	Gulp1	-2.03546	39478784	Gulp1	-2.03546	FALSE	FALSE	FALSE	FALSE	FALSE	FALSE	FALSE	FALSE	FALSE	FALSE	FALSE	FALSE	FALSE	FALSE
r321	M	chr10	121602065	121614670	12606	150	0.000284	0.0770865	516	4018	-0.359333	0.362619	-32.3194	0		0	Xpot	0	Xpot	0.15468	41412054	Efna2	-0.213553	166319	Srgap1	-1.31097	166319	Srgap1	-1.31097	4319792	Lyz2	-5.33509	4319792	Lyz2	-5.33509	FALSE	FALSE	TRUE	TRUE	TRUE	FALSE	FALSE	TRUE	TRUE	TRUE	TRUE	TRUE	TRUE	TRUE
r322	M	chr10	117594207	117596948	2742	33	0.000293	0.078599	100	882	-0.701731	0.58921	-50.2778	0		7077	Gm32319	91925	Mdm2	0.635141	37404196	Efna2	-0.213553	311934	Lyz2	-5.33509	311934	Lyz2	-5.33509	311934	Lyz2	-5.33509	311934	Lyz2	-5.33509	FALSE	FALSE	TRUE	TRUE	TRUE	FALSE	FALSE	FALSE	FALSE	FALSE	FALSE	FALSE	TRUE	TRUE
r324	M	chr15	79617028	79621661	4634	38	0.000296	0.078599	175	1131	-0.505426	0.716323	-42.9039	0		0	Fam227a	0	Fam227a	0.057802	374202	Pdgfb	-3.09453	1442919	Ift27	2.60214	1442919	Ift27	2.60214	2125958	Apol10a	4.4421	2125958	Apol10a	4.4421	FALSE	FALSE	TRUE	FALSE	TRUE	FALSE	TRUE	TRUE	TRUE	TRUE	FALSE	FALSE	FALSE	TRUE
r326	M	chr5	114945735	114952706	6972	91	0.000296	0.078599	333	2231	-0.588824	0.364483	-38.6058	0		0	Hnf1a	0	Hnf1a	-0.995684	10504681	Spp1	2.26137	20338996	Fkbp6	4.92492	27739770	Slc29a4	4.37328	20338996	Fkbp6	4.92492	27739770	Slc29a4	4.37328	FALSE	FALSE	TRUE	FALSE	TRUE	FALSE	TRUE	TRUE	TRUE	TRUE	TRUE	TRUE	TRUE	TRUE
r327	M	chr10	94916545	94930776	14232	69	0.000298	0.078599	292	2049	-0.6693	0.536873	-42.7162	0		0	Plxnc1	126208	Cep83	-0.3686	14726534	Efna2	-0.213553	8567039	Timp3	6.27403	8567039	Timp3	6.27403	8567039	Timp3	6.27403	8567039	Timp3	6.27403	FALSE	FALSE	TRUE	FALSE	TRUE	FALSE	FALSE	TRUE	TRUE	TRUE	TRUE	FALSE	TRUE	TRUE
r329	M	chr4	132113503	132113971	469	39	0.0003	0.078599	86	813	-0.487144	0.734688	-53.0596	0		0	Oprd1	37923	Epb41	-0.0233053	1889357	Lin28a	-0.731388	4533563	Ephb2	3.30556	4533563	Ephb2	3.30556	6399329	Grik3	4.28979	6399329	Grik3	4.28979	FALSE	FALSE	TRUE	TRUE	TRUE	FALSE	FALSE	TRUE	FALSE	FALSE	TRUE	FALSE	FALSE	FALSE
r33	M	chr10	62124126	62134548	10423	122	2.5e-05	0.0543151	457	3212	-0.735546	0.644037	-49.9711	0		0	Neurog3	13051	2010107G23Rik	-0.390738	16636821	Lin28b	-1.04355	5409961	Ado	1.72637	5409961	Ado	1.72637	24165862	Timp3	6.27403	24165862	Timp3	6.27403	FALSE	FALSE	TRUE	TRUE	TRUE	TRUE	TRUE	TRUE	TRUE	TRUE	TRUE	TRUE	TRUE	TRUE
r330	P	chr12	112173852	112181858	8007	143	0.0003	0.078599	588	4043	0.387255	-0.498629	33.9013	0		0	Kif26a	46278	Aspg	-2.08789	1506907	Dync1h1	-0.13024	2602122	Meg3	-5.94793	39764797	Rtn1	4.16893	2602122	Meg3	-5.94793	39764797	Rtn1	4.16893	FALSE	FALSE	TRUE	TRUE	TRUE	FALSE	TRUE	TRUE	TRUE	TRUE	TRUE	FALSE	TRUE	TRUE
r331	M	chr17	67846750	67850703	3954	21	0.000304	0.078599	101	742	-0.842548	0.701894	-51.5965	0		0	Arhgap28	0	Arhgap28	0.115474	17656252	Rftn1	2.4166	10518507	Fez2	2.55855	10518507	Fez2	2.55855	10518507	Fez2	2.55855	10518507	Fez2	2.55855	FALSE	FALSE	TRUE	FALSE	TRUE	FALSE	FALSE	FALSE	TRUE	TRUE	TRUE	FALSE	FALSE	TRUE
r332	M	chr8	45043028	45044579	1552	28	0.000304	0.078599	54	509	-0.358323	1.15012	-55.1252	0		0	Fat1	0	Fat1	-0.105731	35719850	Gab1	5.82609	12479244	Galnt7	4.03413	12479244	Galnt7	4.03413	29828593	Isx	6.64209	29828593	Isx	6.64209	FALSE	FALSE	FALSE	FALSE	TRUE	FALSE	FALSE	FALSE	TRUE	TRUE	FALSE	FALSE	TRUE	TRUE
r333	M	chr15	101362849	101384617	21769	131	0.000304	0.078599	599	4078	-0.493889	0.315428	-31.5829	0		0	Mir1941	27784	Krt7	-0.818209	633472	Galnt6	0.438245	4306892	Slc38a4	9.0351	6819285	Pus7l	4.97926	4306892	Slc38a4	9.0351	13603484	Fam19a5	4.43215	FALSE	FALSE	TRUE	TRUE	TRUE	TRUE	TRUE	TRUE	TRUE	TRUE	TRUE	TRUE	TRUE	TRUE
r334	M	chr4	11399279	11400728	1450	17	0.000304	0.078599	50	437	-0.488595	1.08067	-58.0154	0		0	Gm11821	12495	Esrp1	0.161097	10356652	Tstd3	0.457278	38260881	Grin3a	-4.68768	38260881	Grin3a	-4.68768	38260881	Grin3a	-4.68768	38260881	Grin3a	-4.68768	FALSE	FALSE	TRUE	FALSE	TRUE	FALSE	TRUE	TRUE	FALSE	FALSE	TRUE	FALSE	FALSE	TRUE
r336	M	chr11	3996190	3998808	2619	65	0.000305	0.078599	233	1917	-0.527843	0.515152	-40.307	0		0	Gal3st1	0	Gal3st1	-0.266757	7815291	Ddc	0.0776962	22388274	Fancl	-2.19622	22388274	Fancl	-2.19622	46898455	Zfp2	3.72076	46898455	Zfp2	3.72076	FALSE	FALSE	TRUE	TRUE	TRUE	TRUE	TRUE	TRUE	TRUE	TRUE	TRUE	FALSE	TRUE	TRUE
r337	M	chr8	87772418	87783691	11274	115	0.000306	0.078599	493	3235	-0.624156	0.32213	-36.5231	0		0	Zfp423	246863	Gm2694	0.183205	6891898	Gab1	5.82609	1243546	Sall1	5.39073	1243546	Sall1	5.39073	1243546	Sall1	5.39073	1243546	Sall1	5.39073	FALSE	FALSE	TRUE	TRUE	TRUE	FALSE	TRUE	TRUE	TRUE	FALSE	TRUE	FALSE	TRUE	TRUE
r338	M	chr10	61827255	61828810	1556	28	0.000307	0.078599	85	760	-0.423075	0.923664	-57.5016	0		9422	Col13a1	9422	Col13a1	-1.64702	16339950	Lin28b	-1.04355	5715699	Ado	1.72637	5715699	Ado	1.72637	24471600	Timp3	6.27403	24471600	Timp3	6.27403	FALSE	FALSE	FALSE	TRUE	TRUE	FALSE	FALSE	TRUE	FALSE	FALSE	FALSE	FALSE	FALSE	TRUE
r340	M	chr13	95222043	95224136	2094	55	0.000312	0.078599	166	1638	-0.406802	0.572738	-33.1161	0		0	Pde8b	99467	Zbed3	-1.60956	2016967	Enc1	2.51124	17808816	Cdc20b	3.33885	17808816	Cdc20b	3.33885	36088072	Ntrk2	3.20566	36088072	Ntrk2	3.20566	FALSE	FALSE	TRUE	TRUE	TRUE	FALSE	TRUE	TRUE	TRUE	TRUE	TRUE	FALSE	TRUE	TRUE
r347	M	chr10	75608170	75610736	2567	25	0.00032	0.078599	83	566	-1.04879	0.512696	-57.8996	0		0	Ggt5	21977	Ggt1	0.0457448	4568744	Efna2	-0.213553	8059214	Ado	1.72637	8059214	Ado	1.72637	10689674	Timp3	6.27403	10689674	Timp3	6.27403	FALSE	FALSE	TRUE	TRUE	TRUE	FALSE	FALSE	TRUE	TRUE	TRUE	TRUE	FALSE	TRUE	TRUE
r349	M	chr6	120958024	120965943	7920	64	0.00032	0.078599	275	1764	-0.356713	0.759682	-39.8149	0		0	Mical3	0	Mical3	-0.283237	13069755	Etv6	4.27803	8010579	Srgap3	1.48843	8010579	Srgap3	1.48843	70501669	Osbpl3	2.27988	70501669	Osbpl3	2.27988	FALSE	FALSE	TRUE	TRUE	TRUE	TRUE	FALSE	TRUE	TRUE	TRUE	TRUE	FALSE	TRUE	TRUE
r350	M	chr17	47920410	47923585	3176	52	0.00032	0.078599	153	1324	-0.492983	0.941866	-57.3776	0		0	Foxp4	0	Foxp4	0.0414761	2069671	Rftn1	2.4166	2809537	Tbc1d5	-1.35136	2809537	Tbc1d5	-1.35136	19030101	Pnpla1	-4.1611	19030101	Pnpla1	-4.1611	FALSE	FALSE	TRUE	FALSE	TRUE	TRUE	FALSE	TRUE	TRUE	TRUE	TRUE	TRUE	FALSE	FALSE
r352	M	chr15	97745257	97747169	1913	39	0.00032	0.078599	134	949	-0.810234	0.499277	-45.793	0		0	Rapgef3	39434	Rpap3	0.320535	689300	Slc38a4	9.0351	689300	Slc38a4	9.0351	3201693	Pus7l	4.97926	689300	Slc38a4	9.0351	9985892	Fam19a5	4.43215	FALSE	FALSE	TRUE	TRUE	TRUE	FALSE	FALSE	FALSE	TRUE	TRUE	FALSE	TRUE	TRUE	TRUE
r354	M	chr1	133277122	133286764	9643	73	0.000327	0.078599	282	2051	-0.676812	0.363613	-42.5089	0		0	Plekha6	0	Plekha6	0.401293	13854873	Inhbb	1.64063	13006039	Steap3	1.56117	13006039	Steap3	1.56117	37027934	Nos1ap	2.86955	37027934	Nos1ap	2.86955	FALSE	FALSE	TRUE	TRUE	TRUE	FALSE	TRUE	TRUE	TRUE	TRUE	TRUE	FALSE	TRUE	TRUE
r355	M	chr19	6826534	6832310	5777	83	0.000328	0.078599	326	2152	-0.303011	0.761171	-40.9467	0		0	Rps6ka4	0	Rps6ka4	0.659819	32004267	Tbc1d12	-0.41421	34440229	Pik3ap1	4.2653	34440229	Pik3ap1	4.2653	34440229	Pik3ap1	4.2653	34440229	Pik3ap1	4.2653	FALSE	FALSE	TRUE	TRUE	TRUE	TRUE	TRUE	TRUE	TRUE	TRUE	TRUE	FALSE	TRUE	TRUE
r357	M	chr14	99441650	99442585	936	18	0.000328	0.078599	52	385	-0.630705	0.830521	-61.7821	0		79206	Gm41230	128237	Klf5	0.116383	18790646	Sox21	3.69451	18790646	Sox21	3.69451	18793645	LOC105245869	5.18081	18790646	Sox21	3.69451	18793645	LOC105245869	5.18081	FALSE	FALSE	FALSE	TRUE	FALSE	FALSE	FALSE	FALSE	FALSE	FALSE	FALSE	FALSE	TRUE	TRUE
r358	M	chr14	36917504	36919523	2020	18	0.000328	0.078599	41	363	-1.09109	0.708043	-58.1676	0		0	Ccser2	0	Ccser2	0.993325	11737927	Otx2	5.65288	11737927	Otx2	5.65288	22357388	Phf11a	1.86303	11737927	Otx2	5.65288	25755451	Fhit	-1.93453	FALSE	FALSE	TRUE	FALSE	TRUE	FALSE	FALSE	FALSE	TRUE	FALSE	TRUE	TRUE	FALSE	TRUE
r36	M	chr10	13089125	13092028	2904	51	2.9e-05	0.0543151	169	1410	-1.12213	1.01019	-81.7526	1	Plagl1 (Zac1)	0	Plagl1	0	Plagl1	4.40322	0	Plagl1	4.40322	54452481	Ado	1.72637	54452481	Ado	1.72637	73208382	Timp3	6.27403	73208382	Timp3	6.27403	TRUE	TRUE	TRUE	TRUE	TRUE	FALSE	TRUE	TRUE	TRUE	TRUE	TRUE	FALSE	FALSE	FALSE
r360	M	chr11	113655954	113658536	2583	26	0.000328	0.078599	94	746	-0.976992	0.347471	-43.8639	0		0	Cog1	0	Cog1	-0.0355297	5570034	Ccdc40	1.78814	4817528	Engase	4.05245	4817528	Engase	4.05245	4817528	Engase	4.05245	4817528	Engase	4.05245	FALSE	FALSE	TRUE	TRUE	TRUE	FALSE	FALSE	FALSE	FALSE	FALSE	TRUE	FALSE	FALSE	TRUE
r361	P	chr9	58535552	58538650	3099	43	0.000329	0.078599	129	913	0.626114	-0.414373	42.65	0		0	Cd276	43588	Nptn	0.00401598	2833674	Tle3	2.75296	2597393	Scaper	-1.8073	2597393	Scaper	-1.8073	18004063	Gramd1b	4.2336	18321947	Zfp202	5.89398	FALSE	FALSE	TRUE	FALSE	TRUE	FALSE	TRUE	TRUE	FALSE	FALSE	FALSE	FALSE	FALSE	TRUE
r362	M	chr19	6852997	6858673	5677	64	0.000332	0.078599	247	1897	-0.488457	0.650907	-42.5741	0		0	Ccdc88b	12007	Rps6ka4	0.659819	31977904	Tbc1d12	-0.41421	34413866	Pik3ap1	4.2653	34413866	Pik3ap1	4.2653	34413866	Pik3ap1	4.2653	34413866	Pik3ap1	4.2653	FALSE	FALSE	TRUE	FALSE	TRUE	FALSE	TRUE	TRUE	TRUE	TRUE	TRUE	TRUE	TRUE	TRUE
r364	M	chr11	50227346	50235621	8276	92	0.000337	0.078599	319	2483	-0.547324	0.403778	-38.6337	0		0	Mir6919	0	Mgat4b	0.0186127	366462	Adamts2	3.06414	661642	Zfp2	3.72076	661642	Zfp2	3.72076	661642	Zfp2	3.72076	661642	Zfp2	3.72076	FALSE	FALSE	TRUE	TRUE	TRUE	TRUE	FALSE	TRUE	TRUE	TRUE	TRUE	FALSE	TRUE	TRUE
r365	M	chr10	70734109	70735093	985	10	0.000338	0.078599	22	197	-1.33777	0.619259	-67.5818	0		0	Gm33979	187742	Bicc1	-0.909976	9444387	Efna2	-0.213553	3185153	Ado	1.72637	3185153	Ado	1.72637	15565317	Timp3	6.27403	15565317	Timp3	6.27403	FALSE	FALSE	FALSE	FALSE	FALSE	FALSE	FALSE	FALSE	FALSE	FALSE	FALSE	FALSE	FALSE	FALSE
r366	M	chr10	94261398	94263385	1988	19	0.000338	0.078599	41	394	-0.720185	0.940652	-68.0067	0		22786	Gm32749	40449	Ndufa12	-0.00865722	14071387	Efna2	-0.213553	7911892	Timp3	6.27403	7911892	Timp3	6.27403	7911892	Timp3	6.27403	7911892	Timp3	6.27403	FALSE	FALSE	TRUE	FALSE	TRUE	FALSE	FALSE	TRUE	TRUE	TRUE	FALSE	FALSE	FALSE	TRUE
r369	M	chr15	81235509	81242918	7410	77	0.000339	0.078599	260	1919	-0.647437	0.251373	-35.834	0		0	Mchr1	44751	Mkl1	0.205357	1210730	Pdgfb	-3.09453	3061400	Ift27	2.60214	3061400	Ift27	2.60214	3744439	Apol10a	4.4421	3744439	Apol10a	4.4421	FALSE	FALSE	TRUE	FALSE	TRUE	TRUE	FALSE	TRUE	FALSE	TRUE	TRUE	FALSE	TRUE	TRUE
r37	M	chr15	75883483	75888681	5199	102	2.9e-05	0.0543151	317	2486	-0.509364	0.66447	-45.9097	0		0	Mroh6	2281	Naprt	0.669013	2698535	Ago2	-0.139177	611245	Ly6f	3.44982	611245	Ly6f	3.44982	611245	Ly6f	3.44982	611245	Ly6f	3.44982	FALSE	FALSE	TRUE	TRUE	TRUE	FALSE	TRUE	TRUE	TRUE	TRUE	TRUE	FALSE	TRUE	TRUE
r371	M	chr5	97084164	97088555	4392	34	0.000339	0.078599	143	1157	-0.895386	0.665943	-53.653	0		0	Paqr3	0	Paqr3	-0.641767	7346554	Spp1	2.26137	29606264	C330024D21Rik	7.06524	29606264	C330024D21Rik	7.06524	29606264	C330024D21Rik	7.06524	29606264	C330024D21Rik	7.06524	FALSE	FALSE	TRUE	TRUE	TRUE	FALSE	FALSE	TRUE	TRUE	TRUE	FALSE	FALSE	TRUE	TRUE
r372	P	chr11	116226840	116228172	1333	25	0.00034	0.078599	64	596	0.810613	-0.615141	49.3111	0		0	Gm33250	0	Evpl	0.927416	3000398	Ccdc40	1.78814	2247892	Engase	4.05245	2247892	Engase	4.05245	2247892	Engase	4.05245	2247892	Engase	4.05245	FALSE	FALSE	FALSE	TRUE	FALSE	FALSE	FALSE	TRUE	FALSE	FALSE	FALSE	FALSE	FALSE	TRUE
r373	M	chr4	45900016	45911347	11332	88	0.000342	0.078599	316	2126	-0.478704	0.384239	-33.1327	0		0	Ccdc180	95407	Aldh1b1	3.22976	24132804	Tstd3	0.457278	3750262	Grin3a	-4.68768	3750262	Grin3a	-4.68768	3750262	Grin3a	-4.68768	3750262	Grin3a	-4.68768	FALSE	FALSE	TRUE	TRUE	TRUE	TRUE	FALSE	TRUE	TRUE	TRUE	TRUE	FALSE	TRUE	TRUE
r374	M	chr3	26936971	26938880	1910	24	0.000348	0.078599	65	483	-0.368211	1.03954	-54.3585	0		0	Spata16	158340	Ect2	0.739731	14548799	Platr4	5.05975	14548799	Platr4	5.05975	19383122	Zc2hc1a	-2.58076	14548799	Platr4	5.05975	24748438	Maml3	2.04595	FALSE	FALSE	TRUE	FALSE	TRUE	FALSE	FALSE	FALSE	FALSE	FALSE	TRUE	TRUE	TRUE	FALSE
r375	M	chr16	59529514	59530459	946	20	0.000348	0.078599	52	430	-0.534521	1.01046	-63.2618	0		0	Crybg3	0	Crybg3	-0.677188	9097052	Bbx	6.08948	7321466	Cblb	4.07558	7321466	Cblb	4.07558	7321466	Cblb	4.07558	7321466	Cblb	4.07558	FALSE	FALSE	TRUE	FALSE	TRUE	FALSE	FALSE	FALSE	TRUE	TRUE	FALSE	FALSE	FALSE	TRUE
r376	M	chr15	7877668	7882047	4380	36	0.000348	0.078599	116	827	-0.693358	0.485029	-33.6271	0		0	Wdr70	0	Wdr70	-0.0382493	60201665	Zfat	0.127028	23342336	Dap	1.73376	23342336	Dap	1.73376	35595180	Emc2	-2.85282	35595180	Emc2	-2.85282	FALSE	FALSE	TRUE	TRUE	TRUE	FALSE	FALSE	TRUE	FALSE	TRUE	TRUE	TRUE	TRUE	TRUE
r378	M	chr5	112091510	112092975	1466	5	0.000348	0.078599	14	114	-1.47525	0.576549	-69.0088	0		11868	Gm30032	183705	Tpst2	0.214999	7650456	Spp1	2.26137	23198727	Fkbp6	4.92492	30599501	Slc29a4	4.37328	23198727	Fkbp6	4.92492	30599501	Slc29a4	4.37328	FALSE	FALSE	FALSE	TRUE	FALSE	FALSE	FALSE	FALSE	FALSE	FALSE	FALSE	FALSE	FALSE	FALSE
r380	M	chr9	119660304	119662789	2486	28	0.000352	0.078599	112	785	-0.786363	0.673528	-55.4607	0		0	Scn10a	218155	Acvr2b	0.410147	29584208	Ctsh	-0.177606	9252093	Ptpn23	-1.57743	9252093	Ptpn23	-1.57743	9252093	Ptpn23	-1.57743	9252093	Ptpn23	-1.57743	FALSE	FALSE	TRUE	TRUE	TRUE	FALSE	FALSE	FALSE	TRUE	TRUE	TRUE	FALSE	FALSE	TRUE
r382	M	chr19	46577883	46582953	5071	57	0.000353	0.078599	262	2082	-0.771577	0.257459	-37.4358	0		0	Sfxn2	0	Sfxn2	0.0121949	7657959	Tbc1d12	-0.41421	5192812	Pik3ap1	4.2653	5192812	Pik3ap1	4.2653	5192812	Pik3ap1	4.2653	5192812	Pik3ap1	4.2653	FALSE	FALSE	TRUE	FALSE	TRUE	FALSE	FALSE	TRUE	TRUE	TRUE	TRUE	FALSE	TRUE	TRUE
r383	M	chr17	33305237	33306273	1037	20	0.000355	0.078599	57	478	-0.291269	1.10308	-55.7066	0		547	Zfp955b	547	Zfp955b	0.383587	16686983	Rftn1	2.4166	357821	Cyp4f13	2.82426	357821	Cyp4f13	2.82426	4414928	Pnpla1	-4.1611	4414928	Pnpla1	-4.1611	FALSE	FALSE	FALSE	TRUE	FALSE	FALSE	FALSE	FALSE	FALSE	FALSE	TRUE	FALSE	TRUE	FALSE
r385	M	chr3	26331164	26334101	2938	47	0.000356	0.078599	154	1200	-0.403877	1.00528	-50.407	0		0	Nlgn1	763119	Ect2	0.739731	15153578	Platr4	5.05975	15153578	Platr4	5.05975	18777315	Zc2hc1a	-2.58076	15153578	Platr4	5.05975	25353217	Maml3	2.04595	FALSE	FALSE	TRUE	TRUE	TRUE	FALSE	FALSE	TRUE	FALSE	TRUE	TRUE	FALSE	TRUE	TRUE
r386	M	chr7	105617046	105622135	5090	49	0.000356	0.078599	199	1338	-0.810615	0.285104	-49.5545	0		0	Trim3	0	Trim3	0.57335	22901446	Bag3	0.201967	8199495	Thrsp	-5.09812	8199495	Thrsp	-5.09812	8199495	Thrsp	-5.09812	8199495	Thrsp	-5.09812	FALSE	FALSE	TRUE	TRUE	TRUE	FALSE	FALSE	TRUE	TRUE	TRUE	FALSE	TRUE	FALSE	TRUE
r387	M	chr12	110541259	110558457	17199	160	0.000357	0.078599	604	4056	-0.317513	0.371555	-30.0838	0		0	Ppp2r5c	0	Ppp2r5c	-0.0854266	0	Ppp2r5c	-0.0854266	969529	Meg3	-5.94793	38132204	Rtn1	4.16893	969529	Meg3	-5.94793	38132204	Rtn1	4.16893	FALSE	FALSE	TRUE	TRUE	TRUE	FALSE	TRUE	TRUE	TRUE	TRUE	TRUE	TRUE	TRUE	TRUE
r388	M	chr4	150876985	150879985	3001	17	0.000359	0.078599	65	631	-1.14298	0.624235	-66.95	0		8095	Errfi1	8095	Errfi1	0.866663	40168	Tnfrsf9	-0.103178	867961	H6pd	4.1458	867961	H6pd	4.1458	867961	H6pd	4.1458	867961	H6pd	4.1458	FALSE	FALSE	TRUE	FALSE	TRUE	TRUE	FALSE	TRUE	TRUE	FALSE	TRUE	FALSE	FALSE	FALSE
r389	M	chr10	4352501	4355936	3436	37	0.000361	0.078599	185	1388	-0.715733	0.496453	-46.5576	0		0	Akap12	0	Akap12	0.488989	3323033	BC020402	0.889057	63188573	Ado	1.72637	63188573	Ado	1.72637	81944474	Timp3	6.27403	81944474	Timp3	6.27403	FALSE	FALSE	TRUE	FALSE	TRUE	FALSE	FALSE	TRUE	TRUE	TRUE	TRUE	FALSE	TRUE	TRUE
r39	M	chr12	117150792	117156467	5676	88	2.9e-05	0.0543151	339	2707	-0.51006	0.907392	-46.7213	0		0	Ptprn2	360010	Rapgef5	0.245551	6483847	Dync1h1	-0.13024	7579062	Meg3	-5.94793	44741737	Rtn1	4.16893	7579062	Meg3	-5.94793	44741737	Rtn1	4.16893	FALSE	FALSE	TRUE	TRUE	TRUE	TRUE	TRUE	TRUE	TRUE	TRUE	TRUE	TRUE	TRUE	TRUE
r390	M	chr3	9445960	9453453	7494	83	0.000363	0.078599	335	2611	-0.403465	0.65832	-44.968	0		0	Zfp704	0	Zfp704	-0.0335538	32034226	Platr4	5.05975	1892111	Zc2hc1a	-2.58076	1892111	Zc2hc1a	-2.58076	32034226	Platr4	5.05975	42233865	Maml3	2.04595	FALSE	FALSE	TRUE	TRUE	TRUE	FALSE	FALSE	TRUE	FALSE	FALSE	TRUE	TRUE	TRUE	TRUE
r391	M	chr13	55835575	55837732	2158	63	0.000363	0.078599	185	1538	-0.699763	0.411182	-41.0825	0		0	Pitx1	58744	Pcbd2	-0.144721	600230	Slc25a48	0.246529	1727228	Sfxn1	3.77352	1727228	Sfxn1	3.77352	1727228	Sfxn1	3.77352	1727228	Sfxn1	3.77352	FALSE	FALSE	TRUE	FALSE	TRUE	FALSE	TRUE	TRUE	TRUE	TRUE	TRUE	TRUE	TRUE	TRUE
r393	M	chr17	8525573	8528839	3267	37	0.000363	0.078599	97	788	-0.994054	0.363737	-49.356	0		0	Pde10a	198130	Sft2d1	-0.279615	1677630	Qk	0.0753515	4212470	Airn	4.2728	20329124	Pnpla1	-4.1611	4212470	Airn	4.2728	20329124	Pnpla1	-4.1611	FALSE	FALSE	TRUE	TRUE	TRUE	FALSE	TRUE	TRUE	TRUE	TRUE	TRUE	TRUE	TRUE	TRUE
r394	M	chr4	142430610	142441887	11278	60	0.000368	0.078599	224	1637	-0.610743	0.433755	-42.1239	0		16302	Gm42339	191208	Kazn	-0.256267	8411407	Lin28a	-0.731388	1687966	Padi6	-3.44607	1687966	Padi6	-3.44607	1687966	Padi6	-3.44607	1687966	Padi6	-3.44607	FALSE	FALSE	TRUE	TRUE	TRUE	FALSE	FALSE	TRUE	TRUE	TRUE	TRUE	FALSE	TRUE	TRUE
r396	M	chr1	36777091	36791921	14831	117	0.000369	0.078599	474	3734	-0.395154	0.525972	-32.0104	0		0	Zap70	0	Zap70	-0.286934	26384908	Eef1b2	0.00645318	7759574	Gulp1	-2.03546	7759574	Gulp1	-2.03546	7759574	Gulp1	-2.03546	7759574	Gulp1	-2.03546	FALSE	FALSE	TRUE	TRUE	TRUE	TRUE	TRUE	TRUE	TRUE	TRUE	TRUE	TRUE	TRUE	TRUE
r397	M	chr14	30040851	30057366	16516	111	0.000369	0.078599	454	3089	-0.430972	0.309083	-30.5206	0		0	Cacna1d	0	Cacna1d	-0.322846	18600084	Otx2	5.65288	17716358	3830406C13Rik	-2.16466	17716358	3830406C13Rik	-2.16466	18600084	Otx2	5.65288	18878798	Fhit	-1.93453	FALSE	FALSE	TRUE	TRUE	TRUE	FALSE	FALSE	TRUE	TRUE	TRUE	TRUE	TRUE	TRUE	TRUE
r398	M	chr4	32858366	32871585	13220	95	0.000369	0.078599	406	2629	-0.419455	0.511772	-38.0291	0		0	Ankrd6	0	Ankrd6	-0.896164	11091154	Tstd3	0.457278	16790024	Grin3a	-4.68768	16790024	Grin3a	-4.68768	16790024	Grin3a	-4.68768	16790024	Grin3a	-4.68768	FALSE	FALSE	TRUE	TRUE	TRUE	FALSE	TRUE	FALSE	TRUE	TRUE	TRUE	FALSE	TRUE	TRUE
r399	M	chr10	7860481	7864327	3847	38	0.000369	0.078599	131	969	-0.514126	0.604503	-40.8712	0		0	Zc3h12d	37915	Ppil4	0.425379	179322	BC020402	0.889057	59680182	Ado	1.72637	59680182	Ado	1.72637	78436083	Timp3	6.27403	78436083	Timp3	6.27403	FALSE	FALSE	TRUE	FALSE	TRUE	FALSE	FALSE	TRUE	TRUE	TRUE	FALSE	FALSE	FALSE	TRUE
r4	M	chr8	123539304	123576170	36867	391	3e-06	0.0543151	2363	15832	-0.88104	0.433089	-50.8629	0		0	n-R5s122	2646	Gas8	-0.490437	671906	Cdh15	-2.28841	34495141	Sall1	5.39073	34495141	Sall1	5.39073	34495141	Sall1	5.39073	34495141	Sall1	5.39073	FALSE	FALSE	TRUE	TRUE	TRUE	TRUE	FALSE	TRUE	TRUE	FALSE	TRUE	TRUE	FALSE	TRUE
r40	M	chr10	79726995	79744159	17165	217	2.9e-05	0.0543151	916	6683	-0.672873	0.275915	-41.6264	0		0	Polrmt	0	Polrmt	0.108483	435321	Efna2	-0.213553	6556251	Timp3	6.27403	6556251	Timp3	6.27403	6556251	Timp3	6.27403	6556251	Timp3	6.27403	FALSE	TRUE	TRUE	TRUE	TRUE	TRUE	TRUE	TRUE	TRUE	TRUE	TRUE	TRUE	TRUE	TRUE
r401	M	chr12	69789119	69791320	2202	35	0.000373	0.078599	133	992	-0.56199	0.456606	-42.6694	0		0	Cdkl1	0	Cdkl1	-2.57757	6533079	Akap5	-0.605841	2420427	Rtn1	4.16893	2420427	Rtn1	4.16893	2420427	Rtn1	4.16893	2420427	Rtn1	4.16893	FALSE	FALSE	TRUE	TRUE	TRUE	FALSE	FALSE	FALSE	TRUE	TRUE	TRUE	FALSE	FALSE	TRUE
r402	M	chr11	102305366	102315190	9825	117	0.000373	0.078599	477	3107	-0.353193	0.478083	-30.9061	0		0	Ubtf	0	Ubtf	-0.0384302	1916081	Mapt	-0.176253	4682472	2410003L11Rik	3.19604	16160874	Engase	4.05245	4682472	2410003L11Rik	3.19604	16160874	Engase	4.05245	FALSE	FALSE	TRUE	TRUE	TRUE	FALSE	TRUE	TRUE	TRUE	TRUE	FALSE	FALSE	TRUE	TRUE
r404	M	chr15	62218170	62221254	3085	52	0.000373	0.078599	137	1162	-0.529812	0.742628	-55.9394	0		0	Pvt1	0	Pvt1	-0.141422	5862458	Zfat	0.127028	10172447	Aard	2.31444	10172447	Aard	2.31444	10172447	Aard	2.31444	10172447	Aard	2.31444	FALSE	FALSE	TRUE	FALSE	TRUE	FALSE	FALSE	TRUE	TRUE	TRUE	TRUE	FALSE	FALSE	TRUE
r405	M	chr4	101875603	101876113	511	19	0.000373	0.078599	36	322	-0.558525	0.815059	-56.8591	0		13909	C130073F10Rik	60248	Lepr	-3.36761	32127215	Lin28a	-0.731388	10475543	Elavl2	-4.41251	10475543	Elavl2	-4.41251	10475543	Elavl2	-4.41251	10475543	Elavl2	-4.41251	FALSE	FALSE	FALSE	FALSE	FALSE	FALSE	FALSE	FALSE	FALSE	FALSE	FALSE	FALSE	FALSE	FALSE
r407	M	chr14	121252423	121268470	16048	128	0.000378	0.078599	558	3654	-0.393633	0.321108	-30.8702	0		0	Farp1	0	Farp1	0.0324194	820724	Mbnl2	5.94084	820724	Mbnl2	5.94084	2545733	Abcc4	6.07976	820724	Mbnl2	5.94084	2545733	Abcc4	6.07976	FALSE	FALSE	TRUE	TRUE	TRUE	TRUE	TRUE	TRUE	TRUE	TRUE	TRUE	TRUE	TRUE	TRUE
r408	M	chr16	33552801	33566615	13815	64	0.000378	0.078599	277	1919	-0.700386	0.328424	-34.574	0		0	Slc12a8	48897	Zfp148	0.00270603	16625227	Bbx	6.08948	16625227	Bbx	6.08948	17160134	Dubr	6.58004	16625227	Bbx	6.08948	17160134	Dubr	6.58004	FALSE	FALSE	TRUE	FALSE	TRUE	TRUE	FALSE	TRUE	TRUE	TRUE	TRUE	FALSE	TRUE	TRUE
r41	M	chr10	80306111	80313608	7498	154	3.1e-05	0.0543151	610	3919	-0.508194	0.535639	-38.202	0		0	Apc2	4645	2310011J03Rik	-0.223043	116100	Efna2	-0.213553	5986802	Timp3	6.27403	5986802	Timp3	6.27403	5986802	Timp3	6.27403	5986802	Timp3	6.27403	FALSE	FALSE	TRUE	TRUE	TRUE	FALSE	FALSE	TRUE	TRUE	TRUE	TRUE	TRUE	TRUE	TRUE
r411	P	chr7	142580547	142582858	2312	29	0.000379	0.078599	110	722	0.585712	-1.04874	73.0703	1	H19/Igf2	2400	H19	39799	Mrpl23	0.160069	67908	Igf2	1.26132	630251	Kcnq1ot1	6.01618	45162996	Thrsp	-5.09812	630251	Kcnq1ot1	6.01618	45162996	Thrsp	-5.09812	FALSE	TRUE	FALSE	FALSE	TRUE	FALSE	FALSE	FALSE	TRUE	FALSE	TRUE	FALSE	FALSE	TRUE
r413	M	chr5	100762371	100771788	9418	113	0.00038	0.078599	399	2680	-0.453023	0.369876	-31.4242	0		0	Helq	0	Helq	0.137701	3663321	Spp1	2.26137	33284471	C330024D21Rik	7.06524	33284471	C330024D21Rik	7.06524	33284471	C330024D21Rik	7.06524	33284471	C330024D21Rik	7.06524	FALSE	FALSE	TRUE	FALSE	TRUE	FALSE	TRUE	TRUE	TRUE	TRUE	TRUE	TRUE	TRUE	TRUE
r414	M	chr10	127741200	127748090	6891	95	0.00038	0.078599	317	2487	-0.501649	0.275593	-30.043	0		0	Zbtb39	0	Zbtb39	0.210308	47551189	Efna2	-0.213553	20259	Myo1a	4.4813	20259	Myo1a	4.4813	20259	Myo1a	4.4813	20259	Myo1a	4.4813	FALSE	FALSE	TRUE	FALSE	TRUE	FALSE	FALSE	TRUE	TRUE	TRUE	TRUE	FALSE	TRUE	TRUE
r415	P	chr11	33058516	33060018	1503	10	0.00038	0.078599	38	291	0.661033	-0.59511	38.4454	0		56950	Fgf18	92478	Npm1	-0.0846128	10075407	Commd1	0.166516	6586632	Fancl	-2.19622	6586632	Fancl	-2.19622	17837245	Zfp2	3.72076	17837245	Zfp2	3.72076	FALSE	FALSE	TRUE	FALSE	FALSE	FALSE	FALSE	FALSE	FALSE	FALSE	TRUE	FALSE	TRUE	TRUE
r416	M	chr6	52315349	52316076	728	19	0.000384	0.0789822	51	374	-0.555605	1.0149	-65.5876	0		0	Evx1	230152	Hibadh	-0.504023	6515376	Herc3	1.24941	1858994	Osbpl3	2.27988	1858994	Osbpl3	2.27988	1858994	Osbpl3	2.27988	1858994	Osbpl3	2.27988	FALSE	FALSE	TRUE	FALSE	TRUE	FALSE	TRUE	TRUE	TRUE	TRUE	TRUE	FALSE	FALSE	TRUE
r418	M	chr8	125102422	125109382	6961	57	0.000387	0.0789822	230	1514	-0.670762	0.469614	-41.7525	0		0	Disc1	0	Disc1	-0.895742	2235024	Cdh15	-2.28841	36058259	Sall1	5.39073	36058259	Sall1	5.39073	36058259	Sall1	5.39073	36058259	Sall1	5.39073	FALSE	FALSE	TRUE	FALSE	TRUE	FALSE	TRUE	TRUE	TRUE	TRUE	TRUE	TRUE	TRUE	FALSE
r426	M	chr12	98688341	98692590	4250	59	0.000394	0.0791663	187	1405	-0.394729	0.824926	-44.1129	0		0	Ptpn21	0	Ptpn21	-0.549335	10167438	Wars	-0.244272	10848404	Meg3	-5.94793	26279286	Rtn1	4.16893	10848404	Meg3	-5.94793	26279286	Rtn1	4.16893	FALSE	FALSE	TRUE	FALSE	TRUE	FALSE	TRUE	FALSE	TRUE	TRUE	TRUE	FALSE	FALSE	TRUE
r427	M	chr9	118838901	118841484	2584	25	0.000394	0.0791663	71	493	-0.597193	0.771421	-56.2099	0		0	Itga9	85050	Ctdspl	-0.111779	28762805	Ctsh	-0.177606	8430690	Ptpn23	-1.57743	8430690	Ptpn23	-1.57743	8430690	Ptpn23	-1.57743	8430690	Ptpn23	-1.57743	FALSE	FALSE	TRUE	FALSE	TRUE	FALSE	FALSE	TRUE	TRUE	TRUE	TRUE	FALSE	FALSE	TRUE
r428	M	chr12	104474193	104478860	4668	60	0.000397	0.0795624	215	1617	-0.537457	0.487253	-37.5961	0		0	Gm1000	956	Gsc	0.0794639	4381168	Wars	-0.244272	5062134	Meg3	-5.94793	32065138	Rtn1	4.16893	5062134	Meg3	-5.94793	32065138	Rtn1	4.16893	FALSE	FALSE	TRUE	TRUE	TRUE	TRUE	TRUE	TRUE	TRUE	TRUE	TRUE	TRUE	FALSE	TRUE
r429	M	chr6	146312281	146319278	6998	48	0.0004	0.0797443	185	1397	-0.626203	0.515798	-40.4552	0		0	Itpr2	0	Itpr2	-0.539815	12042122	Etv6	4.27803	12042122	Etv6	4.27803	33364836	Srgap3	1.48843	95855926	Osbpl3	2.27988	95855926	Osbpl3	2.27988	FALSE	FALSE	TRUE	FALSE	TRUE	FALSE	FALSE	TRUE	TRUE	TRUE	TRUE	FALSE	TRUE	TRUE
r43	M	chr13	55822291	55834022	11732	188	3.1e-05	0.0543151	763	5009	-0.640366	0.369561	-37.3479	0		0	Pitx1	45460	Pcbd2	-0.144721	603940	Slc25a48	0.246529	1713944	Sfxn1	3.77352	1713944	Sfxn1	3.77352	1713944	Sfxn1	3.77352	1713944	Sfxn1	3.77352	FALSE	TRUE	TRUE	TRUE	TRUE	TRUE	TRUE	TRUE	TRUE	TRUE	TRUE	TRUE	TRUE	TRUE
r430	M	chr19	45023780	45029327	5548	87	0.0004	0.0797443	358	2436	-0.563598	0.343931	-35.0935	0		0	Pdzd7	0	Lzts2	-0.80961	6103856	Tbc1d12	-0.41421	3638709	Pik3ap1	4.2653	3638709	Pik3ap1	4.2653	3638709	Pik3ap1	4.2653	3638709	Pik3ap1	4.2653	FALSE	FALSE	TRUE	TRUE	TRUE	FALSE	FALSE	TRUE	TRUE	TRUE	TRUE	TRUE	TRUE	TRUE
r431	M	chr8	48274538	48279513	4976	41	0.000401	0.0797443	166	1279	-0.813937	0.575398	-54.3168	0		0	Tenm3	0	Tenm3	-0.122345	32484916	Gab1	5.82609	9244310	Galnt7	4.03413	9244310	Galnt7	4.03413	26593659	Isx	6.64209	26593659	Isx	6.64209	FALSE	FALSE	TRUE	TRUE	TRUE	FALSE	FALSE	TRUE	FALSE	FALSE	TRUE	FALSE	FALSE	TRUE
r432	M	chr6	143267434	143273775	6342	49	0.000405	0.0798847	169	1229	-0.645825	0.522608	-43.0168	0		0	D6Ertd474e	58887	Etnk1	0.0877988	8997275	Etv6	4.27803	8997275	Etv6	4.27803	30319989	Srgap3	1.48843	92811079	Osbpl3	2.27988	92811079	Osbpl3	2.27988	FALSE	FALSE	TRUE	TRUE	TRUE	FALSE	FALSE	TRUE	TRUE	TRUE	FALSE	FALSE	TRUE	TRUE
r433	P	chr7	111470748	111474224	3477	19	0.000407	0.0798847	63	550	0.591933	-0.810795	43.5487	0		0	Galnt18	348072	1700012D14Rik	0.0465353	17049357	Bag3	0.201967	14053197	Thrsp	-5.09812	14053197	Thrsp	-5.09812	14053197	Thrsp	-5.09812	14053197	Thrsp	-5.09812	FALSE	FALSE	TRUE	FALSE	TRUE	FALSE	FALSE	TRUE	FALSE	TRUE	FALSE	TRUE	FALSE	TRUE
r434	M	chr3	31309358	31311038	1681	40	0.000407	0.0798847	84	1048	-0.524071	1.0622	-59.0349	0		0	Slc7a14	186434	Skil	0.98622	10176641	Platr4	5.05975	10176641	Platr4	5.05975	20376280	Maml3	2.04595	10176641	Platr4	5.05975	20376280	Maml3	2.04595	FALSE	FALSE	TRUE	TRUE	TRUE	FALSE	FALSE	TRUE	TRUE	TRUE	FALSE	TRUE	FALSE	FALSE
r436	M	chr15	102095371	102100886	5516	32	0.000407	0.0798847	166	1234	-0.551702	0.850482	-47.0205	0		0	Tns2	0	Eif4b	0.0341007	1365994	Galnt6	0.438245	5039414	Slc38a4	9.0351	7551807	Pus7l	4.97926	5039414	Slc38a4	9.0351	14336006	Fam19a5	4.43215	FALSE	FALSE	TRUE	FALSE	TRUE	TRUE	TRUE	TRUE	TRUE	TRUE	FALSE	FALSE	TRUE	TRUE
r437	M	chr12	4458579	4460777	2199	20	0.000407	0.0798847	53	520	-0.506477	0.945082	-41.7896	0		0	Ncoa1	0	Ncoa1	-0.192738	35598990	Scin	-1.12662	12074890	Lpin1	3.95725	12074890	Lpin1	3.95725	12074890	Lpin1	3.95725	12074890	Lpin1	3.95725	FALSE	FALSE	TRUE	TRUE	FALSE	TRUE	TRUE	FALSE	FALSE	FALSE	FALSE	FALSE	FALSE	TRUE
r44	M	chr5	22724705	22727329	2625	30	3.1e-05	0.0543151	102	907	-0.933743	0.835897	-62.7376	0		11579	A930003O13Rik	166533	6030443J06Rik	-1.4056	2019912	Magi2	0.651235	14655390	Sri	-2.04736	14655390	Sri	-2.04736	44664816	Bend4	2.88085	44664816	Bend4	2.88085	FALSE	FALSE	TRUE	TRUE	TRUE	FALSE	FALSE	TRUE	FALSE	FALSE	TRUE	FALSE	FALSE	TRUE
r441	M	chr10	120319583	120320104	522	11	0.000411	0.0798847	33	231	-1.02939	0.660928	-49.4036	0		41162	Hmga2	41162	Hmga2	-0.255482	40129572	Efna2	-0.213553	1460885	Srgap1	-1.31097	1460885	Srgap1	-1.31097	3037310	Lyz2	-5.33509	3037310	Lyz2	-5.33509	FALSE	FALSE	FALSE	FALSE	FALSE	FALSE	FALSE	FALSE	FALSE	FALSE	FALSE	FALSE	TRUE	FALSE
r443	M	chr6	28414819	28420899	6081	39	0.000411	0.0798847	170	1167	-0.521002	0.640834	-42.5899	0		0	Gcc1	0	Gcc1	0.480843	1980954	Klhdc10	0.00611476	8906354	Creb3l2	2.19009	8906354	Creb3l2	2.19009	10305757	Asz1	-7.01169	10305757	Asz1	-7.01169	FALSE	FALSE	TRUE	FALSE	TRUE	FALSE	FALSE	TRUE	TRUE	TRUE	TRUE	TRUE	TRUE	TRUE
r445	M	chr4	43422026	43431225	9200	99	0.000416	0.0806456	405	2948	-0.507039	0.455367	-34.348	0		0	Rusc2	0	Rusc2	1.15244	21654814	Tstd3	0.457278	6230384	Grin3a	-4.68768	6230384	Grin3a	-4.68768	6230384	Grin3a	-4.68768	6230384	Grin3a	-4.68768	FALSE	FALSE	TRUE	TRUE	TRUE	FALSE	FALSE	TRUE	TRUE	TRUE	TRUE	FALSE	TRUE	TRUE
r447	M	chr10	61943379	61958012	14634	93	0.000421	0.0808001	309	2325	-0.632992	0.298664	-34.5572	0		0	Col13a1	0	Col13a1	-1.64702	16456074	Lin28b	-1.04355	5586497	Ado	1.72637	5586497	Ado	1.72637	24342398	Timp3	6.27403	24342398	Timp3	6.27403	FALSE	FALSE	TRUE	TRUE	TRUE	FALSE	TRUE	TRUE	TRUE	TRUE	TRUE	FALSE	TRUE	TRUE
r449	M	chr8	120504417	120514725	10309	82	0.000425	0.0808001	365	2477	-0.414879	0.548285	-32.9917	0		0	Gse1	0	Gse1	-0.634593	2333647	Cdh15	-2.28841	31460254	Sall1	5.39073	31460254	Sall1	5.39073	31460254	Sall1	5.39073	31460254	Sall1	5.39073	FALSE	FALSE	TRUE	FALSE	TRUE	FALSE	FALSE	TRUE	TRUE	TRUE	TRUE	TRUE	FALSE	TRUE
r45	M	chr12	69907846	69908751	906	28	3.1e-05	0.0543151	81	636	-0.78454	0.737301	-57.3504	0		0	Atl1	0	Atl1	-0.829492	6415648	Akap5	-0.605841	2302996	Rtn1	4.16893	2302996	Rtn1	4.16893	2302996	Rtn1	4.16893	2302996	Rtn1	4.16893	FALSE	FALSE	TRUE	FALSE	TRUE	FALSE	FALSE	TRUE	FALSE	FALSE	FALSE	FALSE	FALSE	FALSE
r450	M	chr9	100617094	100619302	2209	17	0.000425	0.0808001	57	443	-0.973899	0.659711	-53.037	0		0	Stag1	0	Stag1	0.493935	10540998	Ctsh	-0.177606	9765780	Ptpn23	-1.57743	9765780	Ptpn23	-1.57743	9765780	Ptpn23	-1.57743	9765780	Ptpn23	-1.57743	FALSE	FALSE	TRUE	FALSE	TRUE	FALSE	FALSE	FALSE	TRUE	TRUE	FALSE	TRUE	FALSE	TRUE
r451	M	chr8	109214710	109217703	2994	19	0.000432	0.0808001	58	552	-0.856089	0.679647	-49.948	0		0	LOC105243282	122082	Gm1943	-0.497528	13630669	Cdh15	-2.28841	20170547	Sall1	5.39073	20170547	Sall1	5.39073	20170547	Sall1	5.39073	20170547	Sall1	5.39073	FALSE	FALSE	FALSE	FALSE	TRUE	FALSE	FALSE	FALSE	TRUE	TRUE	TRUE	TRUE	FALSE	TRUE
r453	P	chr4	115916170	115916446	277	7	0.000434	0.0808001	9	160	0.785425	-0.57121	44.6032	0		0	Dmbx1	36913	Mknk1	-0.255882	18086882	Lin28a	-0.731388	822275	Pdzk1ip1	1.56141	822275	Pdzk1ip1	1.56141	9573758	Grik3	4.28979	9573758	Grik3	4.28979	FALSE	FALSE	FALSE	FALSE	FALSE	FALSE	FALSE	FALSE	FALSE	FALSE	FALSE	FALSE	FALSE	FALSE
r454	M	chr2	179550646	179559849	9204	50	0.000436	0.0808001	218	1435	-0.851755	0.344385	-39.9528	0		0	Cdh4	0	Cdh4	2.65947	5203901	Gnas	0.609831	133765	4930591A17Rik	4.20384	133765	4930591A17Rik	4.20384	133765	4930591A17Rik	4.20384	133765	4930591A17Rik	4.20384	FALSE	FALSE	TRUE	FALSE	TRUE	FALSE	FALSE	TRUE	TRUE	TRUE	TRUE	FALSE	TRUE	TRUE
r455	M	chr15	76851052	76855475	4424	50	0.000436	0.0808001	182	1297	-0.609031	0.652594	-42.5754	0		0	Zfp251	0	Zfp251	0.115268	3140388	Pdgfb	-3.09453	621476	Apol10a	4.4421	621476	Apol10a	4.4421	621476	Apol10a	4.4421	621476	Apol10a	4.4421	FALSE	FALSE	TRUE	FALSE	TRUE	TRUE	FALSE	TRUE	FALSE	TRUE	TRUE	FALSE	TRUE	TRUE
r456	M	chr2	101796093	101798056	1964	54	0.000437	0.0808001	197	1500	-0.695373	0.616422	-53.1111	0		0	Prr5l	88204	Commd9	-0.244222	40832642	Rbms1	5.0489	40832642	Rbms1	5.0489	62400814	Wfdc15a	5.18925	40832642	Rbms1	5.0489	62400814	Wfdc15a	5.18925	FALSE	FALSE	TRUE	TRUE	TRUE	TRUE	FALSE	FALSE	TRUE	TRUE	TRUE	FALSE	TRUE	FALSE
r458	P	chr9	13534314	13534926	613	16	0.000437	0.0808001	60	693	0.334708	-0.764187	43.4867	0		0	Maml2	213415	Mtmr2	0.133057	26758305	Gramd1b	4.2336	18481953	Arhgap32	3.59528	18481953	Arhgap32	3.59528	26656243	Zfp202	5.89398	26656243	Zfp202	5.89398	FALSE	FALSE	FALSE	FALSE	FALSE	FALSE	FALSE	FALSE	FALSE	FALSE	FALSE	FALSE	FALSE	FALSE
r46	M	chr8	108943154	108955917	12764	166	3.2e-05	0.0543151	663	4925	-0.538275	0.611468	-46.2126	0		0	Zfhx3	0	Zfhx3	-0.135402	13892455	Cdh15	-2.28841	19898991	Sall1	5.39073	19898991	Sall1	5.39073	19898991	Sall1	5.39073	19898991	Sall1	5.39073	FALSE	FALSE	TRUE	TRUE	TRUE	TRUE	TRUE	TRUE	TRUE	TRUE	TRUE	FALSE	TRUE	TRUE
r460	M	chr16	9195463	9196411	949	13	0.000439	0.0808001	30	352	-0.582642	0.651601	-45.1812	0		83559	Gm41418	336538	1810013L24Rik	0.0991098	5310903	Zfp597	1.2003	40995431	Bbx	6.08948	41530338	Dubr	6.58004	40995431	Bbx	6.08948	41530338	Dubr	6.58004	FALSE	FALSE	TRUE	FALSE	FALSE	TRUE	FALSE	TRUE	TRUE	FALSE	FALSE	FALSE	FALSE	FALSE
r462	M	chr8	110449991	110450365	375	8	0.000441	0.0808001	12	106	-0.453931	1.35291	-72.3958	0		0	Hydin	0	Hydin	0.124558	12398007	Cdh15	-2.28841	21405828	Sall1	5.39073	21405828	Sall1	5.39073	21405828	Sall1	5.39073	21405828	Sall1	5.39073	FALSE	FALSE	FALSE	FALSE	FALSE	FALSE	FALSE	FALSE	FALSE	FALSE	FALSE	FALSE	FALSE	TRUE
r463	M	chr10	80806703	80807103	401	16	0.000441	0.0808001	34	385	-0.70886	0.706455	-53.7502	0		0	Amh	1778	Sf3a2	-0.044873	616692	Efna2	-0.213553	5493307	Timp3	6.27403	5493307	Timp3	6.27403	5493307	Timp3	6.27403	5493307	Timp3	6.27403	FALSE	FALSE	TRUE	FALSE	TRUE	FALSE	FALSE	TRUE	FALSE	FALSE	TRUE	TRUE	FALSE	FALSE
r464	P	chr17	88815057	88815684	628	5	0.000441	0.0808001	18	150	1.61024	-0.331689	66.8687	0		22997	Lhcgr	169332	Ston1	-2.23268	1981646	Epas1	6.53396	1981646	Epas1	6.53396	9129989	Rmdn2	5.11767	1981646	Epas1	6.53396	9129989	Rmdn2	5.11767	FALSE	FALSE	FALSE	FALSE	FALSE	FALSE	FALSE	FALSE	FALSE	FALSE	FALSE	FALSE	FALSE	FALSE
r465	M	chr10	4707148	4710277	3130	28	0.000441	0.0808001	82	615	-1.00468	0.315629	-53.4786	0		0	Esr1	144773	Ccdc170	-0.748605	2968692	BC020402	0.889057	62834232	Ado	1.72637	62834232	Ado	1.72637	81590133	Timp3	6.27403	81590133	Timp3	6.27403	FALSE	FALSE	TRUE	FALSE	TRUE	FALSE	FALSE	FALSE	FALSE	TRUE	FALSE	FALSE	FALSE	TRUE
r466	M	chr4	130974997	130986808	11812	53	0.000441	0.0808001	222	1599	-0.782805	0.328751	-34.4721	0		0	LOC108168713	193432	Pum1	0.0876503	3016520	Lin28a	-0.731388	5260823	Grik3	4.28979	5260823	Grik3	4.28979	5260823	Grik3	4.28979	5260823	Grik3	4.28979	FALSE	FALSE	TRUE	TRUE	TRUE	FALSE	TRUE	TRUE	TRUE	TRUE	TRUE	FALSE	TRUE	TRUE
r467	M	chr17	66692993	66698112	5120	50	0.000444	0.0808001	166	1310	-0.702951	0.34447	-46.2651	0		0	Ptprm	98370	Themis3	0.737762	16502495	Rftn1	2.4166	11671098	Fez2	2.55855	11671098	Fez2	2.55855	11671098	Fez2	2.55855	11671098	Fez2	2.55855	FALSE	FALSE	TRUE	TRUE	TRUE	FALSE	TRUE	TRUE	TRUE	TRUE	TRUE	FALSE	TRUE	TRUE
r473	M	chr6	124809467	124813374	3908	38	0.000446	0.0808001	128	1149	-0.415251	0.741542	-50.9849	0		0	Tpi1	0	Tpi1	2.56533	9222324	Etv6	4.27803	9222324	Etv6	4.27803	11862022	Srgap3	1.48843	74353112	Osbpl3	2.27988	74353112	Osbpl3	2.27988	FALSE	FALSE	TRUE	TRUE	TRUE	TRUE	FALSE	TRUE	TRUE	TRUE	TRUE	TRUE	TRUE	TRUE
r475	M	chr10	69952882	69956633	3752	41	0.000446	0.0808001	115	1012	-0.822519	0.390572	-46.1188	0		0	Ank3	0	Ank3	0.435208	10222847	Efna2	-0.213553	2403926	Ado	1.72637	2403926	Ado	1.72637	16343777	Timp3	6.27403	16343777	Timp3	6.27403	FALSE	FALSE	TRUE	FALSE	TRUE	FALSE	FALSE	FALSE	TRUE	TRUE	TRUE	FALSE	FALSE	TRUE
r476	M	chr9	118761928	118764830	2903	25	0.000449	0.0811535	94	622	-0.562604	0.758548	-42.4266	0		0	Itga9	161704	Ctdspl	-0.111779	28685832	Ctsh	-0.177606	8353717	Ptpn23	-1.57743	8353717	Ptpn23	-1.57743	8353717	Ptpn23	-1.57743	8353717	Ptpn23	-1.57743	FALSE	FALSE	TRUE	FALSE	TRUE	FALSE	TRUE	TRUE	TRUE	TRUE	FALSE	FALSE	FALSE	TRUE
r479	M	chr7	19522451	19525548	3098	89	0.000463	0.0828962	325	2577	-0.803441	0.270831	-42.9562	0		0	Nkpd1	5417	Ppp1r37	-0.00493155	10407111	Zfp74	0.294233	12792009	Peg3	6.89295	15902289	Ndufa3	-0.680412	12792009	Peg3	6.89295	23291277	Gm2381	3.02115	FALSE	FALSE	TRUE	TRUE	TRUE	FALSE	FALSE	TRUE	FALSE	FALSE	FALSE	TRUE	TRUE	TRUE
r481	M	chr5	77434216	77435782	1567	16	0.000464	0.0828962	31	365	-1.47065	0.304933	-67.1348	0		0	LOC108169051	84887	Polr2b	0.00453612	26999327	Spp1	2.26137	9956316	C330024D21Rik	7.06524	9956316	C330024D21Rik	7.06524	9956316	C330024D21Rik	7.06524	9956316	C330024D21Rik	7.06524	FALSE	FALSE	TRUE	FALSE	TRUE	FALSE	FALSE	FALSE	TRUE	FALSE	FALSE	FALSE	FALSE	TRUE
r489	M	chr16	89881069	89886141	5073	58	0.000488	0.084833	214	1602	-0.427562	0.710652	-42.0886	0		0	Tiam1	0	Tiam1	-0.27008	500254	Hunk	5.04033	2715323	Runx1	5.56133	4707116	App	3.30737	2715323	Runx1	5.56133	4707116	App	3.30737	FALSE	FALSE	TRUE	TRUE	TRUE	TRUE	FALSE	TRUE	TRUE	TRUE	TRUE	FALSE	FALSE	TRUE
r49	M	chr11	72265196	72267138	1943	52	3.3e-05	0.0543151	151	1182	-0.675215	0.798407	-55.8932	0		0	Slc13a5	0	Slc13a5	1.49651	6483366	Fam58b	-0.0263345	2684831	Wrap53	0.853306	2684831	Wrap53	0.853306	4893693	Myh13	4.34856	4893693	Myh13	4.34856	FALSE	FALSE	TRUE	TRUE	TRUE	FALSE	FALSE	TRUE	TRUE	TRUE	TRUE	TRUE	TRUE	TRUE
r491	M	chr13	111748678	111752668	3991	46	0.000488	0.084833	163	1126	-0.841084	0.63032	-56.6663	0		0	Map3k1	0	Map3k1	1.54685	1792708	Pde4d	-1.36767	1280284	Cdc20b	3.33885	1280284	Cdc20b	3.33885	52614707	Ntrk2	3.20566	52614707	Ntrk2	3.20566	FALSE	FALSE	TRUE	FALSE	TRUE	FALSE	FALSE	TRUE	TRUE	TRUE	FALSE	FALSE	FALSE	TRUE
r492	M	chr18	61256911	61258354	1444	28	0.000488	0.084833	65	609	-0.571343	0.697189	-52.2526	0		0	Pde6a	0	Pde6a	-0.855572	19708003	Sall3	-2.28934	5200248	Pmaip1	2.32892	5200248	Pmaip1	2.32892	5200248	Pmaip1	2.32892	5200248	Pmaip1	2.32892	FALSE	FALSE	TRUE	TRUE	TRUE	FALSE	FALSE	FALSE	TRUE	TRUE	TRUE	FALSE	FALSE	FALSE
r493	M	chr10	42223760	42227043	3284	33	0.000488	0.084833	124	871	-0.480656	0.659948	-35.7431	0		0	Foxo3	0	Foxo3	-0.0585848	1723262	Aim1	-0.608935	25317466	Ado	1.72637	25317466	Ado	1.72637	44073367	Timp3	6.27403	44073367	Timp3	6.27403	FALSE	FALSE	TRUE	TRUE	TRUE	FALSE	FALSE	TRUE	TRUE	TRUE	FALSE	FALSE	TRUE	TRUE
r494	M	chr15	97048883	97053774	4892	37	0.000488	0.084833	143	957	-0.528267	0.824407	-54.7538	0		0	Slc38a4	0	Slc38a4	9.0351	0	Slc38a4	9.0351	0	Slc38a4	9.0351	2505319	Pus7l	4.97926	0	Slc38a4	9.0351	9289518	Fam19a5	4.43215	FALSE	FALSE	TRUE	FALSE	TRUE	FALSE	TRUE	TRUE	TRUE	TRUE	TRUE	TRUE	FALSE	TRUE
r497	M	chr15	83345133	83346501	1369	14	0.000491	0.0851631	37	363	-0.386159	1.06811	-48.1275	0		0	Arfgap3	0	Arfgap3	-2.53141	3320354	Pdgfb	-3.09453	4197796	Fam19a5	4.43215	4197796	Fam19a5	4.43215	4197796	Fam19a5	4.43215	4197796	Fam19a5	4.43215	FALSE	FALSE	TRUE	FALSE	FALSE	FALSE	FALSE	FALSE	FALSE	FALSE	FALSE	FALSE	TRUE	TRUE
r499	M	chr8	117955898	117961677	5780	28	0.000498	0.0857595	104	743	-0.562727	0.88941	-51.5477	0		7467	Gm39262	153962	Mphosph6	0.0747846	4886695	Cdh15	-2.28841	28911735	Sall1	5.39073	28911735	Sall1	5.39073	28911735	Sall1	5.39073	28911735	Sall1	5.39073	FALSE	FALSE	TRUE	TRUE	TRUE	FALSE	FALSE	TRUE	TRUE	FALSE	TRUE	FALSE	TRUE	TRUE
r501	P	chr6	55095628	55101337	5710	28	0.000499	0.0857595	90	734	0.859367	-0.2508	37.0499	0		0	Crhr2	16123	Gars	0.105048	3730115	Herc3	1.24941	4639273	Osbpl3	2.27988	4639273	Osbpl3	2.27988	4639273	Osbpl3	2.27988	4639273	Osbpl3	2.27988	FALSE	FALSE	TRUE	TRUE	TRUE	FALSE	FALSE	FALSE	TRUE	TRUE	TRUE	FALSE	TRUE	TRUE
r502	P	chr4	151451477	151452485	1009	7	0.000504999	0.0857595	23	233	1.23577	-0.456478	51.4762	0		0	Camta1	0	Camta1	-0.133769	0	Camta1	-0.133769	1442453	H6pd	4.1458	1442453	H6pd	4.1458	1442453	H6pd	4.1458	1442453	H6pd	4.1458	FALSE	FALSE	TRUE	FALSE	TRUE	FALSE	FALSE	FALSE	FALSE	FALSE	FALSE	FALSE	TRUE	TRUE
r507	M	chr17	45690634	45698611	7978	79	0.000506999	0.0857595	263	1975	-0.31303	0.612504	-33.1221	0		0	Mrpl14	0	Mrpl14	-0.252107	4294645	Rftn1	2.4166	5034511	Tbc1d5	-1.35136	5034511	Tbc1d5	-1.35136	16800325	Pnpla1	-4.1611	16800325	Pnpla1	-4.1611	FALSE	FALSE	TRUE	TRUE	TRUE	TRUE	FALSE	TRUE	TRUE	TRUE	TRUE	TRUE	FALSE	TRUE
r508	M	chr13	96748304	96748735	432	12	0.000507999	0.0857595	30	315	-0.444091	1.33492	-72.8684	0		0	Ankrd31	77367	Hmgcr	-0.0567081	492368	Enc1	2.51124	16284217	Cdc20b	3.33885	16284217	Cdc20b	3.33885	37614333	Ntrk2	3.20566	37614333	Ntrk2	3.20566	FALSE	FALSE	TRUE	TRUE	TRUE	TRUE	FALSE	TRUE	TRUE	TRUE	FALSE	FALSE	FALSE	FALSE
r509	M	chr5	90594528	90596862	2335	14	0.000508999	0.0857595	38	280	-0.893031	0.903145	-49.8444	0		0	5830473C10Rik	227955	Ankrd17	0.0518626	13838247	Spp1	2.26137	23116628	C330024D21Rik	7.06524	23116628	C330024D21Rik	7.06524	23116628	C330024D21Rik	7.06524	23116628	C330024D21Rik	7.06524	FALSE	FALSE	FALSE	TRUE	FALSE	FALSE	FALSE	FALSE	FALSE	FALSE	FALSE	FALSE	FALSE	FALSE
r51	M	chr12	104471250	104472314	1065	29	3.3e-05	0.0543151	137	1069	-0.557392	1.07472	-62.2466	0		0	Gsc	0	Gsc	0.0794639	4387714	Wars	-0.244272	5068680	Meg3	-5.94793	32062195	Rtn1	4.16893	5068680	Meg3	-5.94793	32062195	Rtn1	4.16893	FALSE	FALSE	TRUE	TRUE	TRUE	TRUE	TRUE	TRUE	TRUE	TRUE	TRUE	FALSE	TRUE	TRUE
r510	M	chr4	107683457	107684245	789	26	0.000508999	0.0857595	92	785	-0.323518	1.04132	-54.3751	0		0	Dmrtb1	117965	Lrp8	1.76226	26319083	Lin28a	-0.731388	7404461	Pdzk1ip1	1.56141	7404461	Pdzk1ip1	1.56141	16283397	Elavl2	-4.41251	16283397	Elavl2	-4.41251	FALSE	FALSE	TRUE	FALSE	TRUE	TRUE	TRUE	TRUE	TRUE	TRUE	TRUE	FALSE	TRUE	TRUE
r512	M	chr15	100936215	100937578	1364	32	0.000509999	0.0857595	53	546	-1.06028	0.493841	-61.6871	0		0	Scn8a	112243	Slc4a8	-0.71202	206838	Galnt6	0.438245	3880258	Slc38a4	9.0351	6392651	Pus7l	4.97926	3880258	Slc38a4	9.0351	13176850	Fam19a5	4.43215	FALSE	FALSE	TRUE	FALSE	FALSE	FALSE	FALSE	TRUE	TRUE	TRUE	FALSE	FALSE	TRUE	FALSE
r513	M	chr6	53817289	53818338	1050	40	0.000510999	0.0857595	118	868	-0.379049	0.640199	-35.726	0		0	Tril	221592	Chn2	-0.0675674	5013114	Herc3	1.24941	3360934	Osbpl3	2.27988	3360934	Osbpl3	2.27988	3360934	Osbpl3	2.27988	3360934	Osbpl3	2.27988	FALSE	FALSE	TRUE	FALSE	TRUE	FALSE	FALSE	FALSE	TRUE	FALSE	FALSE	FALSE	FALSE	FALSE
r515	M	chr10	80892819	80898196	5378	73	0.000514999	0.0857595	266	1926	-0.404075	0.505971	-30.2864	0		0	Tmprss9	1252	Timm13	0.0954186	702808	Efna2	-0.213553	5402214	Timp3	6.27403	5402214	Timp3	6.27403	5402214	Timp3	6.27403	5402214	Timp3	6.27403	FALSE	FALSE	TRUE	TRUE	TRUE	FALSE	FALSE	TRUE	TRUE	TRUE	TRUE	FALSE	TRUE	TRUE
r516	M	chr10	90132904	90135339	2436	52	0.000521999	0.0857595	174	1299	-0.602464	0.799072	-60.3385	0		0	Anks1b	313012	Uhrf1bp1l	0.010073	9942893	Efna2	-0.213553	3783398	Timp3	6.27403	3783398	Timp3	6.27403	3783398	Timp3	6.27403	3783398	Timp3	6.27403	FALSE	FALSE	TRUE	FALSE	TRUE	TRUE	TRUE	TRUE	TRUE	TRUE	TRUE	FALSE	TRUE	TRUE
r517	M	chr5	116191898	116201188	9291	61	0.000522999	0.0857595	247	1883	-0.649557	0.393847	-33.9288	0		0	Gm36552	0	Ccdc60	1.11863	11750844	Spp1	2.26137	19090514	Fkbp6	4.92492	26491288	Slc29a4	4.37328	19090514	Fkbp6	4.92492	26491288	Slc29a4	4.37328	FALSE	FALSE	TRUE	TRUE	TRUE	TRUE	TRUE	TRUE	TRUE	TRUE	TRUE	FALSE	TRUE	TRUE
r519	P	chr6	88080413	88082254	1842	12	0.000527999	0.0857595	43	311	0.675528	-0.479298	40.4903	0		2217	Rpn1	2217	Rpn1	-0.0486467	29160014	Herc3	1.24941	642156	Mgll	1.16637	642156	Mgll	1.16637	37624058	Osbpl3	2.27988	37624058	Osbpl3	2.27988	FALSE	FALSE	TRUE	FALSE	TRUE	FALSE	FALSE	FALSE	TRUE	TRUE	TRUE	FALSE	FALSE	TRUE
r52	M	chr11	20010931	20021685	10755	89	3.5e-05	0.0546056	358	2525	-0.909904	0.632647	-53.0146	0		0	Spred2	0	Spred2	0.443104	2813052	B3gnt2	-0.707121	6365397	Fancl	-2.19622	6365397	Fancl	-2.19622	30875578	Zfp2	3.72076	30875578	Zfp2	3.72076	FALSE	FALSE	TRUE	FALSE	TRUE	TRUE	FALSE	TRUE	TRUE	TRUE	FALSE	TRUE	TRUE	TRUE
r520	M	chr11	114543848	114562573	18726	97	0.000527999	0.0857595	415	3000	-0.419081	0.45124	-31.6644	0		0	Gm31724	105243	Rpl38	-1.763	4665997	Ccdc40	1.78814	3913491	Engase	4.05245	3913491	Engase	4.05245	3913491	Engase	4.05245	3913491	Engase	4.05245	FALSE	FALSE	TRUE	TRUE	TRUE	FALSE	FALSE	TRUE	TRUE	TRUE	TRUE	TRUE	TRUE	TRUE
r521	M	chr8	9206257	9208532	2276	29	0.000528999	0.0857595	102	851	-0.971357	0.379519	-51.6133	0		0	Fam155a	515707	Arglu1	0.503612	71555897	Gab1	5.82609	48315291	Galnt7	4.03413	48315291	Galnt7	4.03413	65664640	Isx	6.64209	65664640	Isx	6.64209	FALSE	FALSE	TRUE	TRUE	TRUE	FALSE	TRUE	TRUE	FALSE	FALSE	FALSE	TRUE	TRUE	TRUE
r522	M	chr18	53487270	53493753	6484	40	0.000528999	0.0857595	133	946	-0.832105	0.269981	-35.8974	0		0	Prdm6	69262	Ppic	2.57329	27472604	Sall3	-2.28934	69262	Ppic	2.57329	69262	Ppic	2.57329	12964849	Pmaip1	2.32892	12964849	Pmaip1	2.32892	FALSE	FALSE	TRUE	FALSE	TRUE	FALSE	FALSE	FALSE	TRUE	TRUE	TRUE	FALSE	TRUE	TRUE
r525	P	chr2	179075457	179079188	3732	23	0.000531999	0.0857595	72	506	0.588632	-0.801684	42.8962	0		26517	Gm35948	335746	4930591A17Rik	4.20384	4728712	Gnas	0.609831	335746	4930591A17Rik	4.20384	335746	4930591A17Rik	4.20384	335746	4930591A17Rik	4.20384	335746	4930591A17Rik	4.20384	FALSE	FALSE	TRUE	FALSE	TRUE	FALSE	FALSE	TRUE	TRUE	TRUE	TRUE	FALSE	FALSE	TRUE
r526	M	chr13	55897384	55902631	5248	42	0.000531999	0.0857595	154	1137	-0.806571	0.435862	-53.0766	0		1975	Gm31542	120553	Pcbd2	-0.144721	535331	Slc25a48	0.246529	1789037	Sfxn1	3.77352	1789037	Sfxn1	3.77352	1789037	Sfxn1	3.77352	1789037	Sfxn1	3.77352	FALSE	FALSE	TRUE	TRUE	TRUE	FALSE	FALSE	TRUE	TRUE	TRUE	TRUE	FALSE	FALSE	TRUE
r527	M	chr5	135344331	135352995	8665	56	0.000531999	0.0857595	257	1774	-0.922211	0.280436	-57.8212	0		0	Trim50	0	Fkbp6	4.92492	0	Fkbp6	4.92492	0	Fkbp6	4.92492	7339481	Slc29a4	4.37328	0	Fkbp6	4.92492	7339481	Slc29a4	4.37328	FALSE	TRUE	TRUE	TRUE	TRUE	TRUE	FALSE	TRUE	TRUE	TRUE	TRUE	FALSE	TRUE	TRUE
r529	M	chr3	96645622	96658112	12491	93	0.000534999	0.0857595	358	2350	-0.536535	0.293833	-30.0787	0		0	Itga10	0	Itga10	0.858869	11449161	Gnai3	0.149781	8272880	Bglap3	-2.92625	8272880	Bglap3	-2.92625	16699343	Fam198b	5.36714	21123383	Snx7	-2.83246	FALSE	FALSE	TRUE	TRUE	TRUE	FALSE	TRUE	TRUE	TRUE	TRUE	TRUE	FALSE	TRUE	TRUE
r530	M	chr8	105687794	105692927	5134	63	0.000534999	0.0857595	247	1801	-0.580269	0.463416	-42.6461	0		0	Rltpr	0	Rltpr	-0.786844	17155445	Cdh15	-2.28841	16643631	Sall1	5.39073	16643631	Sall1	5.39073	16643631	Sall1	5.39073	16643631	Sall1	5.39073	FALSE	FALSE	TRUE	TRUE	TRUE	FALSE	TRUE	TRUE	TRUE	TRUE	TRUE	FALSE	TRUE	TRUE
r531	M	chr17	30690371	30697710	7340	67	0.000534999	0.0857595	316	2045	-0.401468	0.480504	-35.8253	0		0	Dnah8	77711	Glo1	0.0516082	15996108	Thbs2	2.14488	1800062	Pnpla1	-4.1611	1800062	Pnpla1	-4.1611	1800062	Pnpla1	-4.1611	1800062	Pnpla1	-4.1611	FALSE	FALSE	TRUE	FALSE	TRUE	FALSE	FALSE	TRUE	FALSE	TRUE	FALSE	FALSE	FALSE	TRUE
r532	M	chr17	5325665	5342926	17262	107	0.000535999	0.0857595	384	3261	-0.436357	0.437977	-34.8673	0		0	Arid1b	0	Arid1b	-0.475426	0	Arid1b	-0.475426	7398383	Airn	4.2728	23515037	Pnpla1	-4.1611	7398383	Airn	4.2728	23515037	Pnpla1	-4.1611	FALSE	FALSE	TRUE	TRUE	TRUE	FALSE	FALSE	TRUE	TRUE	TRUE	TRUE	TRUE	TRUE	TRUE
r533	M	chr17	23818476	23823657	5182	84	0.000537999	0.0857595	262	2081	-0.507696	0.279065	-34.7847	0		0	Srrm2	0	Srrm2	-0.210297	9124213	Thbs2	2.14488	5034306	Pnpla1	-4.1611	5034306	Pnpla1	-4.1611	5034306	Pnpla1	-4.1611	5034306	Pnpla1	-4.1611	FALSE	TRUE	TRUE	TRUE	TRUE	FALSE	FALSE	FALSE	TRUE	TRUE	TRUE	FALSE	FALSE	TRUE
r534	M	chr15	80371594	80375613	4020	66	0.000537999	0.0857595	178	1325	-0.709652	0.320933	-45.1925	0		0	Cacna1i	107287	Rps19bp1	-0.196565	346815	Pdgfb	-3.09453	2197485	Ift27	2.60214	2197485	Ift27	2.60214	2880524	Apol10a	4.4421	2880524	Apol10a	4.4421	FALSE	FALSE	TRUE	FALSE	TRUE	TRUE	TRUE	TRUE	TRUE	TRUE	TRUE	FALSE	TRUE	TRUE
r536	M	chr5	111957675	111958413	739	26	0.000537999	0.0857595	79	696	-0.817063	0.791547	-70.0964	0		10143	Gm42156	195946	E130006D01Rik	2.16131	7516621	Spp1	2.26137	23333289	Fkbp6	4.92492	30734063	Slc29a4	4.37328	23333289	Fkbp6	4.92492	30734063	Slc29a4	4.37328	FALSE	FALSE	TRUE	FALSE	FALSE	TRUE	FALSE	FALSE	TRUE	TRUE	FALSE	FALSE	FALSE	FALSE
r538	M	chr5	116178907	116184157	5251	43	0.000540999	0.0857595	134	1014	-0.816758	0.43138	-38.9626	0		0	Ccdc60	0	Ccdc60	1.11863	11737853	Spp1	2.26137	19107545	Fkbp6	4.92492	26508319	Slc29a4	4.37328	19107545	Fkbp6	4.92492	26508319	Slc29a4	4.37328	FALSE	FALSE	TRUE	FALSE	TRUE	FALSE	FALSE	TRUE	TRUE	TRUE	FALSE	FALSE	TRUE	TRUE
r539	M	chr8	123577459	123582138	4680	56	0.000540999	0.0857595	239	1988	-0.602585	0.622227	-44.5115	0		0	n-R5s124	40801	Gas8	-0.490437	710061	Cdh15	-2.28841	34533296	Sall1	5.39073	34533296	Sall1	5.39073	34533296	Sall1	5.39073	34533296	Sall1	5.39073	FALSE	FALSE	TRUE	TRUE	TRUE	TRUE	FALSE	TRUE	TRUE	FALSE	TRUE	TRUE	FALSE	TRUE
r54	M	chr4	62602748	62632338	29591	180	3.6e-05	0.0546056	796	5205	-0.440181	0.475117	-35.6121	0		0	Rgs3	0	Rgs3	-1.14992	40835536	Tstd3	0.457278	9442759	Abca1	2.59634	9442759	Abca1	2.59634	9442759	Abca1	2.59634	9442759	Abca1	2.59634	FALSE	FALSE	TRUE	TRUE	TRUE	TRUE	TRUE	TRUE	TRUE	TRUE	TRUE	TRUE	TRUE	TRUE
r543	M	chr16	21904710	21911274	6565	42	0.000540999	0.0857595	176	1393	-0.417585	0.7432	-41.8562	0		0	Map3k13	23051	Tmem41a	0.213015	18020150	Zfp597	1.2003	28280568	Bbx	6.08948	28815475	Dubr	6.58004	28280568	Bbx	6.08948	28815475	Dubr	6.58004	FALSE	FALSE	TRUE	TRUE	TRUE	FALSE	FALSE	TRUE	TRUE	TRUE	FALSE	FALSE	TRUE	TRUE
r544	M	chr14	63458675	63464591	5917	39	0.000540999	0.0857595	137	996	-0.689276	0.336115	-36.9146	0		0	Fam167a	27754	Tdh	-0.390509	14791030	Otx2	5.65288	4161151	Phf11a	1.86303	4161151	Phf11a	1.86303	13212975	1700108F19Rik	4.59225	13212975	1700108F19Rik	4.59225	FALSE	FALSE	TRUE	FALSE	TRUE	FALSE	TRUE	TRUE	FALSE	FALSE	TRUE	FALSE	FALSE	TRUE
r545	M	chr2	168980942	168994661	13720	80	0.000546999	0.0864774	328	2424	-0.438051	0.519614	-37.7958	0		0	Gm33622	2035	1700017J07Rik	5.74222	2035	1700017J07Rik	5.74222	2035	1700017J07Rik	5.74222	4780824	Wfdc15a	5.18925	2035	1700017J07Rik	5.74222	4780824	Wfdc15a	5.18925	FALSE	FALSE	TRUE	TRUE	TRUE	FALSE	TRUE	TRUE	TRUE	TRUE	TRUE	TRUE	TRUE	TRUE
r546	M	chr17	71271930	71275108	3179	48	0.000548999	0.0864774	126	1089	-0.880715	0.410629	-51.5657	0		0	Emilin2	22111	Lpin2	-1.18334	15478754	Epas1	6.53396	7094102	Fez2	2.55855	7094102	Fez2	2.55855	7094102	Fez2	2.55855	7094102	Fez2	2.55855	FALSE	FALSE	TRUE	FALSE	FALSE	FALSE	FALSE	TRUE	FALSE	FALSE	TRUE	FALSE	FALSE	TRUE
r547	M	chr2	168969833	168971758	1926	25	0.000549999	0.0864774	77	648	-0.992674	0.77467	-61.713	0		6509	1700017J07Rik	6509	1700017J07Rik	5.74222	6509	1700017J07Rik	5.74222	6509	1700017J07Rik	5.74222	4769715	Wfdc15a	5.18925	6509	1700017J07Rik	5.74222	4769715	Wfdc15a	5.18925	FALSE	FALSE	TRUE	FALSE	TRUE	FALSE	FALSE	FALSE	FALSE	FALSE	FALSE	FALSE	TRUE	TRUE
r548	M	chr10	120102647	120106079	3433	54	0.000549999	0.0864774	187	1389	-0.571977	0.573734	-46.8172	0		0	Helb	0	Helb	-0.785212	39912636	Efna2	-0.213553	1674910	Srgap1	-1.31097	1674910	Srgap1	-1.31097	2820374	Lyz2	-5.33509	2820374	Lyz2	-5.33509	FALSE	FALSE	TRUE	FALSE	TRUE	FALSE	FALSE	FALSE	TRUE	TRUE	TRUE	FALSE	TRUE	TRUE
r55	M	chr14	99521700	99522220	521	18	3.6e-05	0.0546056	35	338	-0.310771	1.2926	-59.0459	0		0	Gm41230	208287	Klf5	0.116383	18711011	Sox21	3.69451	18711011	Sox21	3.69451	18714010	LOC105245869	5.18081	18711011	Sox21	3.69451	18714010	LOC105245869	5.18081	FALSE	FALSE	TRUE	TRUE	TRUE	FALSE	FALSE	FALSE	TRUE	TRUE	FALSE	FALSE	TRUE	FALSE
r551	M	chr7	68211331	68226086	14756	95	0.000564999	0.087383	460	3015	-0.395805	0.49423	-34.5845	0		0	Igf1r	0	Igf1r	-1.71749	8071111	Snurf/Snrpn	5.66976	1387638	Cers3	2.83321	1387638	Cers3	2.83321	1387638	Cers3	2.83321	1387638	Cers3	2.83321	FALSE	FALSE	TRUE	TRUE	TRUE	TRUE	FALSE	TRUE	TRUE	TRUE	TRUE	FALSE	TRUE	TRUE
r552	M	chr19	53838801	53845601	6801	62	0.000567999	0.087383	202	1406	-0.6257	0.458125	-39.8182	0		0	Rbm20	0	Rbm20	-0.567966	14918877	Tbc1d12	-0.41421	12453730	Pik3ap1	4.2653	12453730	Pik3ap1	4.2653	12453730	Pik3ap1	4.2653	12453730	Pik3ap1	4.2653	FALSE	FALSE	TRUE	TRUE	TRUE	FALSE	FALSE	FALSE	TRUE	TRUE	FALSE	FALSE	TRUE	TRUE
r553	M	chr4	133526584	133536851	10268	84	0.000569999	0.087383	265	2327	-0.497285	0.312658	-31.6814	0		0	Nudc	0	Nudc	0.00710857	466477	Lin28a	-0.731388	3110683	Ephb2	3.30556	3110683	Ephb2	3.30556	5262394	Pla2g5	3.1401	5262394	Pla2g5	3.1401	FALSE	FALSE	TRUE	TRUE	TRUE	FALSE	FALSE	TRUE	TRUE	TRUE	TRUE	FALSE	TRUE	TRUE
r554	M	chr18	53660827	53661819	993	14	0.000569999	0.087383	34	286	-0.534512	1.06103	-68.0469	0		0	Gm19466	19902	Cep120	-0.277112	27304538	Sall3	-2.28934	242819	Ppic	2.57329	242819	Ppic	2.57329	12796783	Pmaip1	2.32892	12796783	Pmaip1	2.32892	FALSE	FALSE	TRUE	FALSE	FALSE	FALSE	FALSE	FALSE	FALSE	FALSE	TRUE	TRUE	FALSE	TRUE
r555	M	chr2	76899633	76903878	4246	35	0.000569999	0.087383	108	930	-0.877838	0.374379	-43.9305	0		0	Ttn	0	Ttn	-3.72393	15936182	Rbms1	5.0489	15936182	Rbms1	5.0489	63628216	Rsu1	-1.68379	15936182	Rbms1	5.0489	87294992	Wfdc15a	5.18925	FALSE	FALSE	TRUE	FALSE	TRUE	FALSE	TRUE	FALSE	TRUE	TRUE	FALSE	FALSE	FALSE	TRUE
r556	M	chr7	128682301	128683437	1137	9	0.000571999	0.087383	17	165	-0.498064	1.27343	-38.6061	0		0	Inpp5f	0	Inpp5f	0.38591	0	Inpp5f	0.38591	14529672	Kcnq1ot1	6.01618	31264750	Thrsp	-5.09812	14529672	Kcnq1ot1	6.01618	31264750	Thrsp	-5.09812	FALSE	FALSE	FALSE	FALSE	FALSE	FALSE	FALSE	FALSE	FALSE	FALSE	FALSE	FALSE	FALSE	FALSE
r557	M	chr7	99910260	99919468	9209	83	0.000571999	0.087383	291	2272	-0.260147	0.621298	-34.9484	0		0	Xrra1	784	Rnf169	-0.0132277	17602839	Sh3gl3	3.69668	2492709	Thrsp	-5.09812	2492709	Thrsp	-5.09812	2492709	Thrsp	-5.09812	2492709	Thrsp	-5.09812	FALSE	FALSE	TRUE	TRUE	TRUE	FALSE	FALSE	TRUE	TRUE	TRUE	TRUE	TRUE	TRUE	TRUE
r559	M	chr12	91537546	91541204	3659	35	0.000572999	0.087383	138	917	-0.450745	0.629538	-45.675	0		0	Tshr	14056	Gtf2a1	0.180267	10351131	Smoc1	5.48753	10351131	Smoc1	5.48753	19128491	Rtn1	4.16893	10351131	Smoc1	5.48753	19128491	Rtn1	4.16893	FALSE	FALSE	FALSE	FALSE	FALSE	FALSE	FALSE	TRUE	TRUE	FALSE	TRUE	TRUE	TRUE	TRUE
r561	M	chr16	91169990	91170146	157	7	0.000572999	0.087383	9	126	-1.79915	0.327315	-77.5	0		0	Gm9881	125379	Paxbp1	0.401137	670434	Hunk	5.04033	1431318	Runx1	5.56133	5996037	App	3.30737	1431318	Runx1	5.56133	5996037	App	3.30737	FALSE	FALSE	FALSE	FALSE	FALSE	FALSE	FALSE	FALSE	FALSE	FALSE	FALSE	FALSE	FALSE	FALSE
r562	M	chr12	29957015	29958142	1128	10	0.000572999	0.087383	25	196	-0.961192	0.66302	-48.3661	0		0	Pxdn	33798	Myt1l	0.404875	10101625	Scin	-1.12662	6422191	Ispd	5.58805	6422191	Ispd	5.58805	6422191	Ispd	5.58805	6422191	Ispd	5.58805	FALSE	FALSE	FALSE	FALSE	FALSE	FALSE	FALSE	FALSE	TRUE	TRUE	FALSE	FALSE	FALSE	TRUE
r563	M	chr7	109082371	109084093	1723	20	0.000576999	0.087383	55	734	-0.747349	0.973959	-66.5089	0		0	Ric3	0	Ric3	4.57745	19439488	Bag3	0.201967	11664820	Thrsp	-5.09812	11664820	Thrsp	-5.09812	11664820	Thrsp	-5.09812	11664820	Thrsp	-5.09812	FALSE	FALSE	TRUE	FALSE	TRUE	TRUE	TRUE	TRUE	FALSE	TRUE	FALSE	FALSE	FALSE	FALSE
r564	M	chr5	53699484	53703384	3901	36	0.000576999	0.087383	141	1087	-0.70757	0.566695	-49.1165	0		0	Cckar	42038	Rbpj	-0.105892	23679508	Il6	0.0624728	13688761	Bend4	2.88085	13688761	Bend4	2.88085	13688761	Bend4	2.88085	13688761	Bend4	2.88085	FALSE	FALSE	TRUE	TRUE	TRUE	FALSE	FALSE	FALSE	TRUE	TRUE	TRUE	FALSE	TRUE	TRUE
r565	M	chr8	25553225	25559224	6000	54	0.000576999	0.087383	171	1588	-0.503985	0.65491	-42.4549	0		0	Gm16159	0	Fgfr1	0.0689822	55205205	Gab1	5.82609	31964599	Galnt7	4.03413	31964599	Galnt7	4.03413	49313948	Isx	6.64209	49313948	Isx	6.64209	FALSE	FALSE	TRUE	TRUE	TRUE	FALSE	TRUE	TRUE	TRUE	TRUE	TRUE	FALSE	TRUE	TRUE
r566	M	chr17	34625025	34631781	6757	101	0.000581999	0.087383	345	2839	-0.328864	0.470199	-33.0039	0		0	Prrt1	0	Ppt2	-0.814167	15361475	Rftn1	2.4166	1677609	Cyp4f13	2.82426	1677609	Cyp4f13	2.82426	5734716	Pnpla1	-4.1611	5734716	Pnpla1	-4.1611	FALSE	FALSE	TRUE	TRUE	TRUE	FALSE	TRUE	TRUE	TRUE	TRUE	TRUE	FALSE	TRUE	TRUE
r567	M	chr3	122500977	122505198	4222	36	0.000582999	0.087383	132	936	-0.541758	0.590641	-43.2817	0		0	Bcar3	0	Bcar3	0.677226	14354824	Gnai3	0.149781	4632040	Snx7	-2.83246	4632040	Snx7	-2.83246	4632040	Snx7	-2.83246	4632040	Snx7	-2.83246	FALSE	FALSE	TRUE	FALSE	TRUE	FALSE	FALSE	TRUE	TRUE	TRUE	TRUE	FALSE	FALSE	TRUE
r568	M	chr10	99126476	99129314	2839	22	0.000582999	0.087383	85	641	-0.300636	0.988797	-46.7425	0		0	Poc1b	0	Poc1b	-0.127497	18936465	Efna2	-0.213553	10552257	Nav3	-3.41969	10552257	Nav3	-3.41969	10552257	Nav3	-3.41969	10552257	Nav3	-3.41969	FALSE	FALSE	TRUE	FALSE	FALSE	FALSE	FALSE	FALSE	FALSE	FALSE	TRUE	TRUE	TRUE	FALSE
r57	M	chr10	81359985	81374339	14355	186	3.8e-05	0.0554642	828	5259	-0.518912	0.395912	-32.8425	0		0	Mfsd12	0	Mfsd12	-0.0105528	1169974	Efna2	-0.213553	4926071	Timp3	6.27403	4926071	Timp3	6.27403	4926071	Timp3	6.27403	4926071	Timp3	6.27403	FALSE	FALSE	TRUE	TRUE	TRUE	FALSE	TRUE	TRUE	TRUE	TRUE	TRUE	TRUE	TRUE	TRUE
r571	M	chr4	142587609	142588695	1087	22	0.000582999	0.087383	41	320	-1.07618	0.419624	-57.3498	0		43041	Gm42342	348207	Kazn	-0.256267	8331458	Tnfrsf9	-0.103178	1844965	Padi6	-3.44607	1844965	Padi6	-3.44607	1844965	Padi6	-3.44607	1844965	Padi6	-3.44607	FALSE	FALSE	FALSE	FALSE	FALSE	FALSE	FALSE	FALSE	FALSE	FALSE	FALSE	FALSE	FALSE	FALSE
r572	M	chr10	78160723	78167584	6862	80	0.000582999	0.087383	276	2207	-0.435407	0.454959	-32.5562	0		0	D10Jhu81e	0	D10Jhu81e	0.254028	2011896	Efna2	-0.213553	8132826	Timp3	6.27403	8132826	Timp3	6.27403	8132826	Timp3	6.27403	8132826	Timp3	6.27403	FALSE	FALSE	TRUE	TRUE	TRUE	TRUE	FALSE	TRUE	TRUE	TRUE	TRUE	FALSE	TRUE	TRUE
r573	M	chr11	59545320	59548946	3627	25	0.000583999	0.087383	103	761	-0.877159	0.561138	-51.4783	0		0	Nlrp3	33934	4933439C10Rik	-2.191	2700036	Adora2b	3.66161	7778155	Myh13	4.34856	7778155	Myh13	4.34856	7778155	Myh13	4.34856	7778155	Myh13	4.34856	FALSE	FALSE	TRUE	FALSE	FALSE	FALSE	FALSE	TRUE	FALSE	TRUE	TRUE	FALSE	FALSE	TRUE
r575	M	chr19	55931126	55931869	744	18	0.000585999	0.087513	38	362	-0.572228	0.891376	-56.7088	0		0	Tcf7l2	0	Tcf7l2	-0.620696	17011202	Tbc1d12	-0.41421	14546055	Pik3ap1	4.2653	14546055	Pik3ap1	4.2653	14546055	Pik3ap1	4.2653	14546055	Pik3ap1	4.2653	FALSE	FALSE	TRUE	FALSE	TRUE	FALSE	FALSE	TRUE	FALSE	TRUE	TRUE	FALSE	TRUE	TRUE
r576	M	chr4	96463641	96464054	414	15	0.000594999	0.0880069	27	266	-0.80385	0.915982	-70.2315	0		0	Cyp2j8	438228	Hook1	-3.41433	37539274	Lin28a	-0.731388	5063581	Elavl2	-4.41251	5063581	Elavl2	-4.41251	5063581	Elavl2	-4.41251	5063581	Elavl2	-4.41251	FALSE	FALSE	FALSE	FALSE	FALSE	FALSE	FALSE	FALSE	TRUE	FALSE	FALSE	FALSE	FALSE	FALSE
r577	M	chr13	48390350	48391601	1252	10	0.000594999	0.0880069	34	289	-0.675227	1.09031	-67.0246	0		48062	Gm40940	410147	Phf2	-0.282769	8046361	Slc25a48	0.246529	5680222	Sfxn1	3.77352	5680222	Sfxn1	3.77352	5680222	Sfxn1	3.77352	5680222	Sfxn1	3.77352	FALSE	FALSE	TRUE	FALSE	FALSE	FALSE	FALSE	FALSE	FALSE	FALSE	FALSE	FALSE	FALSE	TRUE
r578	M	chr1	154396221	154404522	8302	43	0.000594999	0.0880069	131	1086	-0.710682	0.540527	-44.9264	0		0	Cacna1e	486497	Glul	0.202087	754153	Stx6	1.25872	15910176	Nos1ap	2.86955	15910176	Nos1ap	2.86955	15910176	Nos1ap	2.86955	15910176	Nos1ap	2.86955	FALSE	FALSE	TRUE	FALSE	TRUE	FALSE	TRUE	TRUE	FALSE	FALSE	TRUE	FALSE	FALSE	TRUE
r58	M	chr9	97272365	97275621	3257	29	3.9e-05	0.0558696	97	678	-1.42166	0.254262	-59.1861	0		0	Gm33302	254009	Spsb4	-0.0486308	7196269	Ctsh	-0.177606	13109461	Ptpn23	-1.57743	13109461	Ptpn23	-1.57743	13109461	Ptpn23	-1.57743	13109461	Ptpn23	-1.57743	FALSE	FALSE	TRUE	FALSE	TRUE	FALSE	FALSE	FALSE	TRUE	TRUE	TRUE	FALSE	TRUE	TRUE
r580	M	chr2	113363848	113365771	1924	28	0.000599999	0.0880069	63	556	-0.456923	0.736802	-53.9096	0		0	Fmn1	0	Fmn1	-2.98794	39303663	H13	-0.595106	39321375	Mcts2	6.95097	50833099	Wfdc15a	5.18925	39321375	Mcts2	6.95097	50833099	Wfdc15a	5.18925	FALSE	FALSE	TRUE	FALSE	TRUE	FALSE	FALSE	TRUE	FALSE	FALSE	TRUE	FALSE	FALSE	TRUE
r581	M	chr12	100877616	100879538	1923	21	0.000599999	0.0880069	69	715	-0.346461	1.01536	-55.495	0		0	Gpr68	5005	9030617O03Rik	1.31697	7980490	Wars	-0.244272	8661456	Meg3	-5.94793	28468561	Rtn1	4.16893	8661456	Meg3	-5.94793	28468561	Rtn1	4.16893	FALSE	FALSE	TRUE	TRUE	TRUE	FALSE	FALSE	TRUE	TRUE	TRUE	FALSE	FALSE	TRUE	FALSE
r582	M	chr14	33098987	33100818	1832	9	0.000603999	0.0880069	45	314	-0.284909	1.23927	-46.8227	0		0	Wdfy4	0	Wdfy4	0.642078	15556632	Otx2	5.65288	15556632	Otx2	5.65288	20774494	3830406C13Rik	-2.16466	15556632	Otx2	5.65288	21936934	Fhit	-1.93453	FALSE	FALSE	FALSE	FALSE	TRUE	FALSE	FALSE	FALSE	FALSE	FALSE	FALSE	FALSE	FALSE	FALSE
r583	M	chr10	127047269	127057676	10408	97	0.000603999	0.0880069	402	3189	-0.580534	0.298426	-34.2494	0		0	March9	903	Mettl1	-0.410156	46857258	Efna2	-0.213553	645759	Myo1a	4.4813	645759	Myo1a	4.4813	645759	Myo1a	4.4813	645759	Myo1a	4.4813	FALSE	FALSE	TRUE	TRUE	TRUE	TRUE	TRUE	TRUE	TRUE	TRUE	TRUE	FALSE	TRUE	TRUE
r585	P	chr12	106691548	106697849	6302	39	0.000606999	0.0880069	164	1142	0.75563	-0.253087	34.9351	0		0	4933406K04Rik	613229	Vrk1	-0.0852843	2162179	Wars	-0.244272	2843145	Meg3	-5.94793	34282493	Rtn1	4.16893	2843145	Meg3	-5.94793	34282493	Rtn1	4.16893	FALSE	FALSE	TRUE	TRUE	TRUE	FALSE	TRUE	TRUE	TRUE	TRUE	TRUE	FALSE	TRUE	TRUE
r589	M	chr14	76463429	76468180	4752	38	0.000614999	0.0880069	127	862	-0.49624	0.60628	-42.5555	0		0	Tsc22d1	0	Tsc22d1	-0.0261835	27795784	Otx2	5.65288	209386	1700108F19Rik	4.59225	209386	1700108F19Rik	4.59225	209386	1700108F19Rik	4.59225	209386	1700108F19Rik	4.59225	FALSE	FALSE	TRUE	TRUE	TRUE	FALSE	FALSE	FALSE	TRUE	TRUE	TRUE	FALSE	TRUE	FALSE
r59	M	chr5	122986191	122988238	2048	36	4.2e-05	0.0564504	102	797	-0.463862	0.938069	-45.3002	0		0	Kdm2b	0	Kdm2b	-0.439778	12303464	Fkbp6	4.92492	12303464	Fkbp6	4.92492	19704238	Slc29a4	4.37328	12303464	Fkbp6	4.92492	19704238	Slc29a4	4.37328	FALSE	FALSE	TRUE	TRUE	TRUE	TRUE	TRUE	TRUE	TRUE	TRUE	TRUE	FALSE	TRUE	TRUE
r590	M	chr4	152946886	152948101	1216	9	0.000618999	0.0880069	19	157	-0.774135	0.942749	-71.5557	0		87592	Gm30911	556691	Chd5	1.0375	1085117	Camta1	-0.133769	2937862	H6pd	4.1458	2937862	H6pd	4.1458	2937862	H6pd	4.1458	2937862	H6pd	4.1458	FALSE	FALSE	FALSE	FALSE	TRUE	FALSE	TRUE	FALSE	FALSE	TRUE	FALSE	FALSE	TRUE	TRUE
r591	M	chr13	99430097	99434273	4177	41	0.000619999	0.0880069	177	1232	-0.895474	0.37671	-45.3283	0		0	Map1b	0	Map1b	-0.401718	792686	Tmem174	0.158366	13598679	Cdc20b	3.33885	13598679	Cdc20b	3.33885	40296126	Ntrk2	3.20566	40296126	Ntrk2	3.20566	FALSE	FALSE	TRUE	FALSE	TRUE	FALSE	TRUE	FALSE	FALSE	TRUE	TRUE	FALSE	FALSE	TRUE
r592	M	chr13	60484487	60490412	5926	38	0.000619999	0.0880069	141	980	-0.712007	0.426298	-39.172	0		0	A530001N23Rik	111533	Dapk1	0.347978	352198	4930486L24Rik	-0.561883	1350516	Ntrk2	3.20566	1350516	Ntrk2	3.20566	1350516	Ntrk2	3.20566	1350516	Ntrk2	3.20566	FALSE	FALSE	TRUE	FALSE	TRUE	FALSE	TRUE	TRUE	TRUE	TRUE	FALSE	FALSE	FALSE	FALSE
r595	M	chr11	5060672	5064598	3927	67	0.000621999	0.0880069	292	2161	-0.380489	0.60143	-34.5628	0		0	Gas2l1	0	Gas2l1	-0.223422	6749501	Ddc	0.0776962	21322484	Fancl	-2.19622	21322484	Fancl	-2.19622	45832665	Zfp2	3.72076	45832665	Zfp2	3.72076	FALSE	FALSE	TRUE	TRUE	TRUE	TRUE	TRUE	TRUE	TRUE	TRUE	TRUE	FALSE	TRUE	TRUE
r598	P	chr11	113826290	113832137	5848	65	0.000623999	0.0880069	224	1631	0.605627	-0.322516	33.7383	0		0	Sdk2	0	Sdk2	-0.370342	5396433	Ccdc40	1.78814	4643927	Engase	4.05245	4643927	Engase	4.05245	4643927	Engase	4.05245	4643927	Engase	4.05245	FALSE	FALSE	TRUE	TRUE	TRUE	TRUE	FALSE	TRUE	TRUE	TRUE	TRUE	FALSE	TRUE	TRUE
r60	M	chr10	122448043	122449669	1627	52	4.3e-05	0.0564504	125	1338	-0.842608	0.76413	-67.1099	0		0	Avpr1a	350676	Tmem5	-0.5162	42258032	Efna2	-0.213553	400727	Srgap1	-1.31097	400727	Srgap1	-1.31097	5165770	Lyz2	-5.33509	5165770	Lyz2	-5.33509	FALSE	FALSE	TRUE	TRUE	TRUE	TRUE	TRUE	FALSE	TRUE	FALSE	TRUE	TRUE	TRUE	TRUE
r600	M	chr10	89695209	89695482	274	11	0.000627999	0.0880069	21	180	-0.919508	0.853655	-70.8649	0		0	1500026H17Rik	8917	Scyl2	-0.695993	9505198	Efna2	-0.213553	3345703	Timp3	6.27403	3345703	Timp3	6.27403	3345703	Timp3	6.27403	3345703	Timp3	6.27403	FALSE	FALSE	FALSE	FALSE	FALSE	FALSE	FALSE	FALSE	FALSE	FALSE	FALSE	FALSE	FALSE	FALSE
r601	M	chr13	55878489	55884342	5854	34	0.000631999	0.0880069	139	1021	-0.725543	0.353409	-43.2872	0		20264	Gm31542	101658	Pcbd2	-0.144721	553620	Slc25a48	0.246529	1770142	Sfxn1	3.77352	1770142	Sfxn1	3.77352	1770142	Sfxn1	3.77352	1770142	Sfxn1	3.77352	FALSE	FALSE	TRUE	TRUE	TRUE	FALSE	FALSE	TRUE	TRUE	TRUE	FALSE	FALSE	TRUE	FALSE
r602	M	chr16	5538967	5543643	4677	30	0.000632999	0.0880069	94	730	-0.557151	0.598002	-47.4797	0		54012	Gm41416	283010	Eef2kmt	-0.0710096	1654407	Zfp597	1.2003	44648199	Bbx	6.08948	45183106	Dubr	6.58004	44648199	Bbx	6.08948	45183106	Dubr	6.58004	FALSE	FALSE	TRUE	TRUE	TRUE	FALSE	FALSE	TRUE	TRUE	TRUE	FALSE	FALSE	FALSE	TRUE
r603	M	chr4	139513290	139526856	13567	87	0.000632999	0.0880069	359	2476	-0.506213	0.327688	-37.5553	0		3690	Iffo2	3690	Iffo2	-0.256489	5494087	Lin28a	-0.731388	649820	Pla2g5	3.1401	649820	Pla2g5	3.1401	649820	Pla2g5	3.1401	649820	Pla2g5	3.1401	FALSE	FALSE	TRUE	TRUE	TRUE	FALSE	FALSE	TRUE	TRUE	TRUE	TRUE	FALSE	FALSE	TRUE
r605	M	chr17	66956859	66957944	1086	13	0.000632999	0.0880069	35	333	-0.989173	0.426386	-56.4073	0		0	Ptprm	362236	Themis3	0.737762	16766361	Rftn1	2.4166	11411266	Fez2	2.55855	11411266	Fez2	2.55855	11411266	Fez2	2.55855	11411266	Fez2	2.55855	FALSE	FALSE	TRUE	FALSE	TRUE	FALSE	FALSE	FALSE	FALSE	FALSE	FALSE	FALSE	FALSE	TRUE
r607	M	chr3	90267448	90283177	15730	170	0.000635999	0.0880069	546	4277	-0.300961	0.427892	-34.1884	0		0	Mir7012	0	Dennd4b	-0.994579	10321169	Fam198b	5.36714	1894706	Bglap3	-2.92625	1894706	Bglap3	-2.92625	10321169	Fam198b	5.36714	27498318	Snx7	-2.83246	FALSE	FALSE	TRUE	TRUE	TRUE	TRUE	TRUE	TRUE	TRUE	TRUE	TRUE	TRUE	TRUE	TRUE
r61	M	chr13	57391655	57395939	4285	35	4.5e-05	0.0564504	116	845	-0.890945	0.639008	-49.6614	0		0	Gm33294	608498	Klhl3	-2.06232	919287	Slc25a48	0.246529	1410628	Ntrk2	3.20566	1410628	Ntrk2	3.20566	1410628	Ntrk2	3.20566	1410628	Ntrk2	3.20566	FALSE	FALSE	TRUE	FALSE	TRUE	FALSE	FALSE	FALSE	TRUE	TRUE	FALSE	TRUE	TRUE	TRUE
r610	P	chr3	157312319	157313048	730	8	0.000636999	0.0880069	18	176	1.58763	-0.459969	71.6575	0		0	Negr1	221101	Zranb2	0.00903387	49166166	Gnai3	0.149781	8323588	Adgrl2	5.43123	8323588	Adgrl2	5.43123	8323588	Adgrl2	5.43123	8323588	Adgrl2	5.43123	FALSE	FALSE	FALSE	FALSE	FALSE	FALSE	FALSE	FALSE	FALSE	FALSE	FALSE	FALSE	FALSE	FALSE
r611	M	chr17	25824382	25828957	4576	73	0.000640999	0.0880069	208	1910	-0.704942	0.337527	-37.426	0		0	Wdr24	0	Wdr24	-0.039683	11130119	Thbs2	2.14488	3029006	Pnpla1	-4.1611	3029006	Pnpla1	-4.1611	3029006	Pnpla1	-4.1611	3029006	Pnpla1	-4.1611	FALSE	FALSE	TRUE	TRUE	TRUE	TRUE	FALSE	TRUE	TRUE	TRUE	TRUE	FALSE	TRUE	TRUE
r616	P	chr3	83633192	83633304	113	7	0.000645999	0.0880069	19	147	1.25132	-0.261446	63.5714	0		32104	Gm40076	202966	Tlr2	1.72009	3686913	Fam198b	5.36714	3686913	Fam198b	5.36714	3780402	Tmem144	3.08466	3686913	Fam198b	5.36714	31528105	Maml3	2.04595	FALSE	FALSE	FALSE	FALSE	FALSE	FALSE	FALSE	FALSE	FALSE	FALSE	FALSE	FALSE	FALSE	FALSE
r618	M	chr12	83951778	83953469	1692	33	0.000648999	0.0880069	84	743	-0.48285	0.462713	-37.0667	0		0	Heatr4	0	2410016O06Rik	-0.351499	2765363	Smoc1	5.48753	2765363	Smoc1	5.48753	11542723	Rtn1	4.16893	2765363	Smoc1	5.48753	11542723	Rtn1	4.16893	FALSE	FALSE	TRUE	FALSE	FALSE	FALSE	FALSE	FALSE	TRUE	FALSE	TRUE	FALSE	FALSE	FALSE
r623	M	chr1	40099304	40101792	2489	14	0.000653999	0.0880069	37	409	-0.366741	1.14282	-47.3481	0		0	Il1r2	72993	Map4k4	-0.150435	23075037	Eef1b2	0.00645318	4449703	Gulp1	-2.03546	4449703	Gulp1	-2.03546	4449703	Gulp1	-2.03546	4449703	Gulp1	-2.03546	FALSE	FALSE	TRUE	TRUE	TRUE	FALSE	FALSE	TRUE	TRUE	TRUE	FALSE	FALSE	TRUE	TRUE
r625	M	chr10	116328086	116334463	6378	53	0.000653999	0.0880069	235	1577	-0.319435	0.7167	-36.6972	0		0	Ptprb	0	Ptprb	-0.189982	36138075	Efna2	-0.213553	943076	Lyz2	-5.33509	943076	Lyz2	-5.33509	943076	Lyz2	-5.33509	943076	Lyz2	-5.33509	FALSE	FALSE	TRUE	FALSE	TRUE	FALSE	TRUE	TRUE	FALSE	FALSE	FALSE	FALSE	TRUE	TRUE
r626	M	chr8	70069991	70073176	3186	34	0.000653999	0.0880069	105	939	-0.45089	0.468169	-33.9501	0		0	Tm6sf2	0	Tm6sf2	-0.625636	10691253	Gab1	5.82609	4799996	Isx	6.64209	4799996	Isx	6.64209	4799996	Isx	6.64209	4799996	Isx	6.64209	FALSE	FALSE	TRUE	TRUE	TRUE	FALSE	FALSE	TRUE	TRUE	TRUE	TRUE	TRUE	TRUE	TRUE
r628	M	chr4	148593329	148595065	1737	19	0.000656999	0.0880069	89	581	-0.893557	0.536695	-49.4275	0		0	Srm	0	Srm	-0.24946	2325088	Tnfrsf9	-0.103178	1384407	H6pd	4.1458	1384407	H6pd	4.1458	1384407	H6pd	4.1458	1384407	H6pd	4.1458	FALSE	FALSE	TRUE	FALSE	TRUE	FALSE	FALSE	TRUE	TRUE	FALSE	TRUE	FALSE	TRUE	TRUE
r629	P	chr5	52912313	52915997	3685	23	0.000657999	0.0880069	58	506	0.262498	-0.950252	38.7705	0		25536	Gm30241	45578	Anapc4	-0.606759	22892337	Il6	0.0624728	14476148	Bend4	2.88085	14476148	Bend4	2.88085	14476148	Bend4	2.88085	14476148	Bend4	2.88085	FALSE	FALSE	TRUE	FALSE	TRUE	FALSE	FALSE	FALSE	FALSE	TRUE	FALSE	FALSE	FALSE	TRUE
r63	M	chr8	71455029	71462024	6996	86	4.5e-05	0.0564504	303	2365	-0.458428	0.697291	-41.0992	0		0	Abhd8	2900	Mrpl34	0.155557	9302405	Gab1	5.82609	3411148	Isx	6.64209	3411148	Isx	6.64209	3411148	Isx	6.64209	3411148	Isx	6.64209	FALSE	FALSE	TRUE	TRUE	TRUE	FALSE	FALSE	TRUE	TRUE	TRUE	TRUE	TRUE	TRUE	TRUE
r630	M	chr8	95698014	95712097	14084	120	0.000657999	0.0880069	447	3143	-0.470696	0.358627	-32.4856	0		0	Ndrg4	3014	Setd6	0.0586793	14817494	Gab1	5.82609	6653851	Sall1	5.39073	6653851	Sall1	5.39073	6653851	Sall1	5.39073	6653851	Sall1	5.39073	FALSE	FALSE	TRUE	TRUE	TRUE	TRUE	FALSE	TRUE	TRUE	TRUE	TRUE	FALSE	TRUE	TRUE
r631	M	chr9	120440993	120445736	4744	28	0.000657999	0.0880069	89	700	-0.528772	0.826224	-43.2373	0		0	Myrip	46868	Eif1b	-0.391071	30364897	Ctsh	-0.177606	10032782	Ptpn23	-1.57743	10032782	Ptpn23	-1.57743	10032782	Ptpn23	-1.57743	10032782	Ptpn23	-1.57743	FALSE	FALSE	TRUE	TRUE	TRUE	FALSE	FALSE	FALSE	FALSE	FALSE	FALSE	FALSE	FALSE	TRUE
r634	M	chr8	105327201	105338910	11710	134	0.000661999	0.0880069	523	3596	-0.397022	0.39278	-31.6488	0		0	Tmem208	0	Tmem208	0.0610248	17509462	Cdh15	-2.28841	16283038	Sall1	5.39073	16283038	Sall1	5.39073	16283038	Sall1	5.39073	16283038	Sall1	5.39073	FALSE	FALSE	TRUE	TRUE	TRUE	TRUE	TRUE	TRUE	TRUE	TRUE	TRUE	TRUE	TRUE	TRUE
r635	M	chr4	129617365	129619341	1977	32	0.000661999	0.0880069	93	1005	-0.373094	0.666774	-40.777	0		0	Iqcc	0	Iqcc	-0.572535	4383987	Lin28a	-0.731388	3903191	Grik3	4.28979	3903191	Grik3	4.28979	3903191	Grik3	4.28979	3903191	Grik3	4.28979	FALSE	FALSE	TRUE	TRUE	TRUE	FALSE	FALSE	FALSE	TRUE	TRUE	TRUE	TRUE	FALSE	TRUE
r637	P	chr5	33234438	33239994	5557	30	0.000662999	0.0880069	107	880	0.316272	-0.711902	33.1399	0		7727	Ctbp1	7727	Ctbp1	-2.71262	3214462	Il6	0.0624728	25165123	Sri	-2.04736	25165123	Sri	-2.04736	34152151	Bend4	2.88085	34152151	Bend4	2.88085	FALSE	FALSE	TRUE	FALSE	TRUE	FALSE	FALSE	TRUE	FALSE	FALSE	TRUE	FALSE	TRUE	TRUE
r638	M	chr5	130280294	130293162	12869	92	0.000665999	0.0880069	377	2705	-0.52254	0.399658	-34.8711	0		0	Tyw1	0	Tyw1	0.289375	4998540	Fkbp6	4.92492	4998540	Fkbp6	4.92492	12399314	Slc29a4	4.37328	4998540	Fkbp6	4.92492	12399314	Slc29a4	4.37328	FALSE	FALSE	TRUE	FALSE	TRUE	FALSE	TRUE	TRUE	TRUE	TRUE	TRUE	FALSE	FALSE	TRUE
r639	M	chr10	128515159	128524856	9698	94	0.000668999	0.0880069	332	2434	-0.534808	0.41943	-34.5813	0		0	Esyt1	0	Esyt1	-0.352429	48325148	Efna2	-0.213553	794218	Myo1a	4.4813	794218	Myo1a	4.4813	794218	Myo1a	4.4813	794218	Myo1a	4.4813	FALSE	FALSE	TRUE	TRUE	TRUE	TRUE	TRUE	TRUE	TRUE	TRUE	TRUE	FALSE	TRUE	TRUE
r64	M	chr9	106883513	106886156	2644	69	4.9e-05	0.0564504	233	1675	-0.942144	0.490516	-59.3189	0		0	Rbm15b	0	Rbm15b	-0.528421	16807417	Ctsh	-0.177606	3498926	Ptpn23	-1.57743	3498926	Ptpn23	-1.57743	3498926	Ptpn23	-1.57743	3498926	Ptpn23	-1.57743	FALSE	FALSE	TRUE	TRUE	TRUE	TRUE	TRUE	TRUE	TRUE	TRUE	TRUE	FALSE	TRUE	TRUE
r640	M	chr10	94536680	94538200	1521	6	0.000673999	0.0880069	15	146	-1.20903	0.62295	-49.9297	0		0	Tmcc3	135291	Cep83os	-0.344819	14346669	Efna2	-0.213553	8187174	Timp3	6.27403	8187174	Timp3	6.27403	8187174	Timp3	6.27403	8187174	Timp3	6.27403	FALSE	FALSE	TRUE	FALSE	TRUE	FALSE	FALSE	FALSE	FALSE	FALSE	TRUE	FALSE	FALSE	FALSE
r641	M	chr9	58232658	58235406	2749	32	0.000674999	0.0880069	101	804	-0.761863	0.583555	-46.0653	0		0	Pml	0	Pml	0.384059	3136918	Tle3	2.75296	2294499	Scaper	-1.8073	2294499	Scaper	-1.8073	17701169	Gramd1b	4.2336	18019053	Zfp202	5.89398	FALSE	FALSE	TRUE	TRUE	TRUE	FALSE	FALSE	FALSE	TRUE	TRUE	FALSE	FALSE	FALSE	TRUE
r642	M	chr11	85110996	85111753	758	27	0.000674999	0.0880069	94	758	-0.411699	1.01636	-53.0381	0		0	Usp32	0	Usp32	-0.321778	3887643	Trim25	0.127539	3142599	Asic2	3.54207	3142599	Asic2	3.54207	3142599	Asic2	3.54207	3142599	Asic2	3.54207	FALSE	FALSE	TRUE	FALSE	TRUE	TRUE	TRUE	TRUE	FALSE	FALSE	FALSE	FALSE	FALSE	FALSE
r645	M	chr12	71247024	71249498	2475	13	0.000677999	0.0880069	59	426	-0.55907	0.90515	-50.9667	0		0	2700049A03Rik	0	2700049A03Rik	-0.0586687	5074901	Akap5	-0.605841	962249	Rtn1	4.16893	962249	Rtn1	4.16893	962249	Rtn1	4.16893	962249	Rtn1	4.16893	FALSE	FALSE	TRUE	FALSE	TRUE	FALSE	FALSE	FALSE	TRUE	TRUE	FALSE	TRUE	FALSE	TRUE
r646	M	chr13	9494754	9495000	247	18	0.000677999	0.0880069	26	277	-0.499678	1.10817	-63.75	0		0	Dip2c	0	Dip2c	-0.72404	14088668	Hist1h2be	0.612148	2914595	Pitrm1	-1.25577	2914595	Pitrm1	-1.25577	20411573	E2f3	3.9694	20641447	Mboat1	3.6767	FALSE	FALSE	TRUE	FALSE	TRUE	FALSE	FALSE	FALSE	FALSE	FALSE	FALSE	FALSE	FALSE	FALSE
r649	M	chr9	41968982	41969761	780	12	0.000677999	0.0880069	14	240	-0.748761	1.05239	-57.8566	0		0	Sorl1	281829	Sc5d	-0.511864	1437493	Gramd1b	4.2336	1437493	Gramd1b	4.2336	1755377	Zfp202	5.89398	1437493	Gramd1b	4.2336	1755377	Zfp202	5.89398	FALSE	FALSE	FALSE	FALSE	FALSE	FALSE	FALSE	FALSE	FALSE	FALSE	FALSE	FALSE	FALSE	TRUE
r650	M	chr6	92244380	92248299	3920	35	0.000677999	0.0880069	120	819	-0.558331	0.806462	-60.6196	0		0	Trh	29475	Rbsn	0.629295	33323981	Herc3	1.24941	3416019	Mgll	1.16637	3416019	Mgll	1.16637	41788025	Osbpl3	2.27988	41788025	Osbpl3	2.27988	FALSE	FALSE	TRUE	TRUE	TRUE	FALSE	FALSE	TRUE	TRUE	TRUE	FALSE	FALSE	FALSE	TRUE
r652	M	chr1	133071178	133079814	8637	67	0.000679999	0.0880069	271	1821	-0.715744	0.315429	-38.0848	0		0	Pik3c2b	0	Pik3c2b	-0.195258	13648929	Inhbb	1.64063	12800095	Steap3	1.56117	12800095	Steap3	1.56117	37234884	Nos1ap	2.86955	37234884	Nos1ap	2.86955	FALSE	FALSE	TRUE	FALSE	TRUE	FALSE	TRUE	TRUE	FALSE	TRUE	TRUE	FALSE	FALSE	TRUE
r655	M	chr10	77337583	77343900	6318	45	0.000680999	0.0880069	147	1004	-0.622924	0.518503	-38.0366	0		0	Adarb1	0	Adarb1	-0.734661	2835580	Efna2	-0.213553	8956510	Timp3	6.27403	8956510	Timp3	6.27403	8956510	Timp3	6.27403	8956510	Timp3	6.27403	FALSE	FALSE	TRUE	FALSE	TRUE	FALSE	FALSE	TRUE	TRUE	FALSE	TRUE	FALSE	TRUE	TRUE
r657	M	chr9	56198609	56207272	8664	66	0.000681999	0.0880069	249	1667	-0.526345	0.471363	-33.1061	0		0	Peak1	0	Peak1	-0.381903	4029878	Zc3h12c	1.20109	260450	Scaper	-1.8073	260450	Scaper	-1.8073	15667120	Gramd1b	4.2336	15985004	Zfp202	5.89398	FALSE	FALSE	TRUE	TRUE	TRUE	TRUE	FALSE	TRUE	TRUE	TRUE	TRUE	FALSE	TRUE	TRUE
r659	M	chr11	19475021	19475692	672	8	0.000682999	0.0880069	21	186	-0.276475	1.4213	-55.0127	0		138120	Gm39601	448748	Spred2	0.443104	3359045	B3gnt2	-0.707121	6911390	Fancl	-2.19622	6911390	Fancl	-2.19622	31421571	Zfp2	3.72076	31421571	Zfp2	3.72076	FALSE	FALSE	TRUE	FALSE	TRUE	FALSE	FALSE	FALSE	TRUE	TRUE	FALSE	FALSE	TRUE	FALSE
r66	M	chr2	76709359	76716239	6881	76	5e-05	0.0564504	295	2324	-0.78064	0.473752	-41.1413	0		0	Ttn	0	Ttn	-3.72393	15745908	Rbms1	5.0489	15745908	Rbms1	5.0489	63437942	Rsu1	-1.68379	15745908	Rbms1	5.0489	87482631	Wfdc15a	5.18925	FALSE	FALSE	TRUE	TRUE	FALSE	FALSE	FALSE	TRUE	FALSE	TRUE	FALSE	TRUE	FALSE	TRUE
r660	M	chr5	21614124	21615340	1217	7	0.000684999	0.0880069	26	284	-0.637414	1.18226	-65.1172	0		0	Fbxl13	30642	Armc10	0.11842	909331	Magi2	0.651235	13544809	Sri	-2.04736	13544809	Sri	-2.04736	45776805	Bend4	2.88085	45776805	Bend4	2.88085	FALSE	FALSE	FALSE	FALSE	FALSE	FALSE	FALSE	FALSE	FALSE	FALSE	FALSE	FALSE	FALSE	FALSE
r664	M	chr15	98602649	98604550	1902	39	0.000687999	0.0880069	120	776	-0.442703	0.800296	-47.5051	0		0	Adcy6	23878	Cacnb3	-0.180656	1546692	Slc38a4	9.0351	1546692	Slc38a4	9.0351	4059085	Pus7l	4.97926	1546692	Slc38a4	9.0351	10843284	Fam19a5	4.43215	FALSE	FALSE	TRUE	TRUE	TRUE	FALSE	FALSE	TRUE	TRUE	TRUE	TRUE	FALSE	FALSE	TRUE
r665	M	chr2	169783445	169783756	312	10	0.000687999	0.0880069	15	152	-0.995752	0.856107	-71.6667	0		0	Tshz2	324885	Zfp217	-0.291077	804538	1700017J07Rik	5.74222	804538	1700017J07Rik	5.74222	5583327	Wfdc15a	5.18925	804538	1700017J07Rik	5.74222	5583327	Wfdc15a	5.18925	FALSE	FALSE	FALSE	FALSE	FALSE	TRUE	FALSE	FALSE	FALSE	FALSE	FALSE	FALSE	FALSE	FALSE
r668	M	chr15	34838499	34840296	1798	25	0.000694999	0.0880069	82	574	-0.63731	0.554394	-39.7844	0		0	Kcns2	35201	Stk3	-1.47209	33243416	Zfat	0.127028	3470403	Ankrd33b	2.59602	3470403	Ankrd33b	2.59602	8636931	Emc2	-2.85282	8636931	Emc2	-2.85282	FALSE	FALSE	TRUE	TRUE	TRUE	TRUE	TRUE	TRUE	TRUE	TRUE	TRUE	FALSE	TRUE	TRUE
r669	M	chr7	130668288	130680896	12609	80	0.000699999	0.0880069	245	1998	-0.343876	0.54744	-33.357	0		0	Tacc2	0	Tacc2	-0.237665	1971850	Inpp5f	0.38591	12532213	Kcnq1ot1	6.01618	33250737	Thrsp	-5.09812	12532213	Kcnq1ot1	6.01618	33250737	Thrsp	-5.09812	FALSE	FALSE	TRUE	TRUE	TRUE	FALSE	TRUE	TRUE	TRUE	TRUE	TRUE	FALSE	TRUE	TRUE
r67	M	chr8	14878658	14883520	4863	27	5e-05	0.0564504	101	837	-0.87738	0.7515	-53.1447	0		0	Cln8	0	Cln8	0.015113	65880909	Gab1	5.82609	42640303	Galnt7	4.03413	42640303	Galnt7	4.03413	59989652	Isx	6.64209	59989652	Isx	6.64209	FALSE	FALSE	TRUE	FALSE	TRUE	TRUE	TRUE	TRUE	TRUE	TRUE	TRUE	FALSE	TRUE	TRUE
r670	M	chr13	56331826	56341903	10078	55	0.000700999	0.0880069	256	1664	-0.642994	0.523806	-45.9567	0		3855	Gm32003	35031	Cxcl14	-2.26635	96059	Slc25a48	0.246529	2223479	Sfxn1	3.77352	2223479	Sfxn1	3.77352	2223479	Sfxn1	3.77352	2223479	Sfxn1	3.77352	FALSE	FALSE	TRUE	TRUE	TRUE	FALSE	TRUE	TRUE	TRUE	TRUE	TRUE	TRUE	TRUE	TRUE
r672	M	chr14	30352009	30353092	1084	25	0.000703999	0.0880069	60	564	-0.778278	0.771595	-61.421	0		0	Cacna1d	0	Cacna1d	-0.322846	18304358	Otx2	5.65288	18027516	3830406C13Rik	-2.16466	18027516	3830406C13Rik	-2.16466	18304358	Otx2	5.65288	19189956	Fhit	-1.93453	FALSE	FALSE	TRUE	FALSE	TRUE	FALSE	FALSE	FALSE	TRUE	TRUE	FALSE	FALSE	TRUE	TRUE
r673	P	chr7	46102692	46111392	8701	81	0.000706999	0.0880069	391	2661	0.406556	-0.390455	31.504	0		0	Abcc8	0	Abcc8	1.25697	129593	Otog	3.33405	2251510	Klk5	7.13413	2251510	Klk5	7.13413	2251510	Klk5	7.13413	2251510	Klk5	7.13413	FALSE	FALSE	TRUE	TRUE	TRUE	FALSE	FALSE	TRUE	TRUE	TRUE	TRUE	TRUE	TRUE	TRUE
r675	P	chr5	54229763	54230370	608	6	0.000706999	0.0880069	14	114	1.08773	-0.545938	57.5	0		108705	Stim2	108705	Stim2	-0.683618	24209787	Il6	0.0624728	13161775	Bend4	2.88085	13161775	Bend4	2.88085	13161775	Bend4	2.88085	13161775	Bend4	2.88085	FALSE	FALSE	TRUE	FALSE	TRUE	FALSE	FALSE	TRUE	FALSE	TRUE	FALSE	FALSE	FALSE	FALSE
r676	M	chr2	162822108	162824368	2261	25	0.000706999	0.0880069	64	601	-0.557885	0.956596	-64.9992	0		92300	Gm39978	107138	Srsf6	0.0478052	6100991	Zfp64	2.62855	1374502	Wfdc15a	5.18925	1374502	Wfdc15a	5.18925	1374502	Wfdc15a	5.18925	1374502	Wfdc15a	5.18925	FALSE	FALSE	TRUE	TRUE	TRUE	FALSE	TRUE	FALSE	FALSE	FALSE	TRUE	FALSE	FALSE	FALSE
r678	M	chr14	73312958	73314485	1528	6	0.000706999	0.0880069	22	176	-1.13142	0.842146	-57.0649	0		0	Rb1	47744	Itm2b	-0.977966	24645313	Otx2	5.65288	3363081	1700108F19Rik	4.59225	3363081	1700108F19Rik	4.59225	3363081	1700108F19Rik	4.59225	3363081	1700108F19Rik	4.59225	FALSE	FALSE	TRUE	FALSE	FALSE	FALSE	FALSE	TRUE	FALSE	FALSE	FALSE	FALSE	FALSE	TRUE
r679	M	chr8	119784119	119786334	2216	19	0.000708999	0.0880069	70	556	-0.622251	0.793586	-48.3728	0		5702	Tldc1	5702	Tldc1	-0.579903	3062038	Cdh15	-2.28841	30739956	Sall1	5.39073	30739956	Sall1	5.39073	30739956	Sall1	5.39073	30739956	Sall1	5.39073	FALSE	FALSE	TRUE	TRUE	TRUE	FALSE	FALSE	FALSE	TRUE	TRUE	TRUE	FALSE	FALSE	FALSE
r68	M	chr10	7866166	7868236	2071	52	5e-05	0.0564504	188	1413	-0.691577	0.631596	-50.9606	0		0	Zc3h12d	37410	Tab2	-0.124414	185007	BC020402	0.889057	59676273	Ado	1.72637	59676273	Ado	1.72637	78432174	Timp3	6.27403	78432174	Timp3	6.27403	FALSE	FALSE	TRUE	FALSE	TRUE	FALSE	TRUE	TRUE	TRUE	FALSE	TRUE	FALSE	FALSE	FALSE
r681	M	chr19	45242530	45245847	3318	38	0.000711999	0.0880069	135	1082	-0.314922	0.665809	-34.6148	0		5099	Lbx1	117885	Btrc	-0.200852	6322606	Tbc1d12	-0.41421	3857459	Pik3ap1	4.2653	3857459	Pik3ap1	4.2653	3857459	Pik3ap1	4.2653	3857459	Pik3ap1	4.2653	FALSE	FALSE	TRUE	TRUE	TRUE	FALSE	FALSE	TRUE	FALSE	TRUE	TRUE	FALSE	FALSE	FALSE
r683	M	chr1	34284338	34295283	10946	97	0.000711999	0.0880069	370	2459	-0.343735	0.485023	-32.2617	0		0	Dst	0	Dst	-1.31163	28881546	Eef1b2	0.00645318	10256212	Gulp1	-2.03546	10256212	Gulp1	-2.03546	10256212	Gulp1	-2.03546	10256212	Gulp1	-2.03546	FALSE	FALSE	TRUE	FALSE	TRUE	FALSE	TRUE	TRUE	TRUE	TRUE	TRUE	FALSE	TRUE	TRUE
r684	M	chr4	141217120	141218228	1109	15	0.000711999	0.0880069	26	232	-0.985943	0.767544	-59.8489	0		0	Rsg1	13057	Fbxo42	-0.0799622	7197917	Lin28a	-0.731388	474476	Padi6	-3.44607	474476	Padi6	-3.44607	474476	Padi6	-3.44607	474476	Padi6	-3.44607	FALSE	FALSE	TRUE	FALSE	TRUE	FALSE	FALSE	FALSE	TRUE	TRUE	FALSE	FALSE	FALSE	FALSE
r687	M	chr9	119956288	119961310	5023	39	0.000715999	0.0880069	144	1176	-0.625405	0.399226	-39.9446	0		0	Ttc21a	9851	Csrnp1	0.3836	29880192	Ctsh	-0.177606	9548077	Ptpn23	-1.57743	9548077	Ptpn23	-1.57743	9548077	Ptpn23	-1.57743	9548077	Ptpn23	-1.57743	FALSE	FALSE	TRUE	FALSE	TRUE	FALSE	FALSE	TRUE	TRUE	TRUE	TRUE	FALSE	TRUE	TRUE
r689	M	chr15	83101557	83102370	814	16	0.000717999	0.0880069	39	313	-0.700416	0.750012	-59.5175	0		0	Serhl	0	Serhl	0.177684	3076778	Pdgfb	-3.09453	4441927	Fam19a5	4.43215	4441927	Fam19a5	4.43215	4441927	Fam19a5	4.43215	4441927	Fam19a5	4.43215	FALSE	FALSE	TRUE	FALSE	TRUE	FALSE	FALSE	TRUE	FALSE	FALSE	FALSE	FALSE	FALSE	FALSE
r69	M	chr8	123420649	123421529	881	34	5e-05	0.0564504	135	1049	-0.927163	0.599403	-55.4928	0		0	Tubb3	16474	Tcf25	-0.0950262	553251	Cdh15	-2.28841	34376486	Sall1	5.39073	34376486	Sall1	5.39073	34376486	Sall1	5.39073	34376486	Sall1	5.39073	FALSE	FALSE	TRUE	TRUE	FALSE	TRUE	FALSE	TRUE	FALSE	FALSE	FALSE	TRUE	FALSE	TRUE
r690	M	chr9	121344863	121349484	4622	30	0.000717999	0.0880069	118	781	-0.42906	0.89665	-39.0042	0		0	Trak1	0	Trak1	0.104371	31268767	Ctsh	-0.177606	10936652	Ptpn23	-1.57743	10936652	Ptpn23	-1.57743	10936652	Ptpn23	-1.57743	10936652	Ptpn23	-1.57743	FALSE	FALSE	TRUE	FALSE	TRUE	FALSE	FALSE	TRUE	TRUE	TRUE	TRUE	FALSE	FALSE	TRUE
r691	M	chr7	68061338	68064901	3564	39	0.000717999	0.0880069	102	898	-0.766116	0.256788	-44.7909	0		0	Igf1r	0	Igf1r	-1.71749	7921118	Snurf/Snrpn	5.66976	1237645	Cers3	2.83321	1237645	Cers3	2.83321	1237645	Cers3	2.83321	1237645	Cers3	2.83321	FALSE	FALSE	TRUE	FALSE	TRUE	FALSE	FALSE	TRUE	TRUE	TRUE	FALSE	FALSE	TRUE	TRUE
r693	M	chr18	34862280	34863734	1455	30	0.000717999	0.0880069	101	728	-0.546838	0.598483	-43.1578	0		0	Egr1	22909	Kdm3b	0.30154	21869329	Impact	0.320899	854603	Epb41l4a	3.11007	854603	Epb41l4a	3.11007	854603	Epb41l4a	3.11007	854603	Epb41l4a	3.11007	FALSE	FALSE	TRUE	TRUE	TRUE	FALSE	FALSE	TRUE	FALSE	TRUE	TRUE	FALSE	TRUE	TRUE
r694	M	chr10	117664762	117669927	5166	37	0.000718999	0.0880069	107	925	-0.254275	0.76862	-32.6714	0		0	Cpm	18946	Mdm2	0.635141	37474751	Efna2	-0.213553	382489	Lyz2	-5.33509	382489	Lyz2	-5.33509	382489	Lyz2	-5.33509	382489	Lyz2	-5.33509	FALSE	FALSE	TRUE	TRUE	TRUE	TRUE	FALSE	TRUE	TRUE	FALSE	FALSE	FALSE	TRUE	TRUE
r695	M	chr13	55986598	56000339	13742	84	0.000718999	0.0880069	332	2292	-0.628869	0.39296	-44.0401	0		73281	H2afy	73281	H2afy	0.04685	437623	Slc25a48	0.246529	1878251	Sfxn1	3.77352	1878251	Sfxn1	3.77352	1878251	Sfxn1	3.77352	1878251	Sfxn1	3.77352	FALSE	FALSE	TRUE	TRUE	TRUE	TRUE	TRUE	TRUE	TRUE	TRUE	TRUE	TRUE	TRUE	TRUE
r696	M	chr12	35850259	35850836	578	10	0.000718999	0.0880069	14	168	-0.63632	0.968548	-66.4167	0		74783	Agr3	240997	Bzw2	1.08816	4208931	Scin	-1.12662	529497	Ispd	5.58805	529497	Ispd	5.58805	529497	Ispd	5.58805	529497	Ispd	5.58805	FALSE	FALSE	TRUE	TRUE	TRUE	FALSE	FALSE	FALSE	FALSE	FALSE	TRUE	FALSE	TRUE	TRUE
r699	M	chr2	169838546	169842585	4040	34	0.000723999	0.0883393	155	1234	-0.751572	0.428496	-48.7264	0		0	Tshz2	266056	Zfp217	-0.291077	859639	1700017J07Rik	5.74222	859639	1700017J07Rik	5.74222	5638428	Wfdc15a	5.18925	859639	1700017J07Rik	5.74222	5638428	Wfdc15a	5.18925	FALSE	FALSE	TRUE	TRUE	TRUE	FALSE	FALSE	FALSE	TRUE	TRUE	FALSE	FALSE	TRUE	TRUE
r7	M	chr15	72806996	72811003	4008	72	7.99999e-06	0.0543151	268	1872	-1.27401	0.908185	-80.6745	1	KcnK9 (Peg13)	0	Trappc9	0	Trappc9	-0.358591	0	Trappc9	-0.358591	2144046	Ly6e	1.72628	2144046	Ly6e	1.72628	2233013	Ly6c1	4.63762	2233013	Ly6c1	4.63762	TRUE	TRUE	TRUE	TRUE	TRUE	FALSE	TRUE	FALSE	FALSE	FALSE	TRUE	TRUE	TRUE	TRUE
r70	M	chr10	111669715	111670878	1164	15	5e-05	0.0564504	40	327	-0.463867	1.35303	-68.8545	0		14155	Gm30624	161065	Phlda1	0.550716	31479704	Efna2	-0.213553	1213817	Nav3	-3.41969	1213817	Nav3	-3.41969	1213817	Nav3	-3.41969	1213817	Nav3	-3.41969	FALSE	FALSE	TRUE	FALSE	TRUE	FALSE	FALSE	FALSE	FALSE	FALSE	FALSE	FALSE	FALSE	TRUE
r704	M	chr1	34802538	34808015	5478	67	0.000733999	0.0886346	222	1627	-0.498499	0.422306	-36.6208	0		0	Arhgef4	0	Arhgef4	0.820128	28368814	Eef1b2	0.00645318	9743480	Gulp1	-2.03546	9743480	Gulp1	-2.03546	9743480	Gulp1	-2.03546	9743480	Gulp1	-2.03546	FALSE	FALSE	TRUE	TRUE	TRUE	FALSE	TRUE	TRUE	TRUE	TRUE	TRUE	TRUE	TRUE	TRUE
r705	M	chr8	123115808	123120745	4938	51	0.000737999	0.0886346	172	1684	-0.569268	0.434999	-42.5309	0		0	Cpne7	0	Cpne7	0.647444	248410	Cdh15	-2.28841	34071645	Sall1	5.39073	34071645	Sall1	5.39073	34071645	Sall1	5.39073	34071645	Sall1	5.39073	FALSE	FALSE	TRUE	FALSE	TRUE	FALSE	TRUE	TRUE	TRUE	TRUE	TRUE	TRUE	TRUE	TRUE
r706	M	chr10	117683157	117685719	2563	29	0.000737999	0.0886346	131	830	-0.499523	0.691539	-41.6217	0		0	Cpm	3154	Mdm2	0.635141	37493146	Efna2	-0.213553	400884	Lyz2	-5.33509	400884	Lyz2	-5.33509	400884	Lyz2	-5.33509	400884	Lyz2	-5.33509	FALSE	FALSE	TRUE	FALSE	FALSE	FALSE	FALSE	FALSE	FALSE	FALSE	TRUE	FALSE	FALSE	TRUE
r707	M	chr3	88239512	88243613	4102	48	0.000737999	0.0886346	197	1340	-0.679036	0.56457	-51.7055	0		0	Rhbg	39137	Tsacc	0.195968	8293233	Fam198b	5.36714	125001	Bglap3	-2.92625	125001	Bglap3	-2.92625	8293233	Fam198b	5.36714	29537882	Snx7	-2.83246	FALSE	FALSE	TRUE	FALSE	TRUE	FALSE	TRUE	TRUE	TRUE	TRUE	TRUE	TRUE	FALSE	TRUE
r709	M	chr8	107852614	107852762	149	7	0.000739999	0.0886346	16	166	-0.829564	1.06077	-70.0298	0		18276	Gm39242	264131	Psmd7	0.0695582	14995610	Cdh15	-2.28841	18808451	Sall1	5.39073	18808451	Sall1	5.39073	18808451	Sall1	5.39073	18808451	Sall1	5.39073	FALSE	FALSE	FALSE	FALSE	FALSE	FALSE	FALSE	FALSE	FALSE	FALSE	FALSE	FALSE	FALSE	FALSE
r71	M	chr1	183221291	183223727	2437	41	5e-05	0.0564504	94	768	-1.08728	0.921606	-71.0623	0		0	Disp1	0	Disp1	-0.0949535	28013723	Stx6	1.25872	1672695	Mark1	5.13191	1672695	Mark1	5.13191	1672695	Mark1	5.13191	1672695	Mark1	5.13191	FALSE	FALSE	TRUE	FALSE	TRUE	FALSE	TRUE	TRUE	TRUE	TRUE	TRUE	FALSE	FALSE	TRUE
r711	M	chr8	25365898	25369704	3807	25	0.000740999	0.0886346	98	758	-0.610768	0.58978	-41.9928	0		0	Gm39146	109314	Tacc1	-0.258127	55394725	Gab1	5.82609	32154119	Galnt7	4.03413	32154119	Galnt7	4.03413	49503468	Isx	6.64209	49503468	Isx	6.64209	FALSE	FALSE	TRUE	TRUE	TRUE	TRUE	FALSE	TRUE	TRUE	FALSE	TRUE	FALSE	TRUE	TRUE
r712	M	chr19	55468948	55470114	1167	17	0.000747999	0.0886346	55	455	-0.970393	0.375437	-51.8723	0		0	Vti1a	0	Vti1a	-0.385706	16549024	Tbc1d12	-0.41421	14083877	Pik3ap1	4.2653	14083877	Pik3ap1	4.2653	14083877	Pik3ap1	4.2653	14083877	Pik3ap1	4.2653	FALSE	FALSE	TRUE	FALSE	FALSE	FALSE	FALSE	FALSE	FALSE	FALSE	FALSE	FALSE	FALSE	FALSE
r713	M	chr17	57072548	57083641	11094	63	0.000747999	0.0886346	255	1932	-0.467049	0.462396	-37.8614	0		0	Tubb4a	4430	Crb3	0.29567	6882050	Rftn1	2.4166	5892400	Tbc1d5	-1.35136	5892400	Tbc1d5	-1.35136	21285569	Fez2	2.55855	21285569	Fez2	2.55855	FALSE	FALSE	TRUE	FALSE	TRUE	FALSE	TRUE	TRUE	TRUE	TRUE	TRUE	TRUE	TRUE	TRUE
r715	M	chr16	97950325	97952730	2406	34	0.000749999	0.0886346	81	735	-0.58527	0.434818	-40.0164	0		0	Zbtb21	0	Zbtb21	0.87088	5124250	Runx1	5.56133	5124250	Runx1	5.56133	12776372	App	3.30737	5124250	Runx1	5.56133	12776372	App	3.30737	FALSE	FALSE	TRUE	TRUE	TRUE	FALSE	FALSE	TRUE	FALSE	FALSE	TRUE	FALSE	FALSE	FALSE
r717	M	chr5	124809019	124819471	10453	72	0.000756999	0.0886346	272	2080	-0.451581	0.599047	-38.1201	0		0	Dnah10	0	Dnah10	-0.744461	10472231	Fkbp6	4.92492	10472231	Fkbp6	4.92492	17873005	Slc29a4	4.37328	10472231	Fkbp6	4.92492	17873005	Slc29a4	4.37328	FALSE	FALSE	TRUE	TRUE	TRUE	FALSE	FALSE	TRUE	TRUE	TRUE	TRUE	FALSE	TRUE	TRUE
r719	M	chr10	78313454	78320323	6870	47	0.000757999	0.0886346	143	1057	-0.528612	0.52832	-40.0938	0		0	Agpat3	0	Agpat3	-0.166107	1859157	Efna2	-0.213553	7980087	Timp3	6.27403	7980087	Timp3	6.27403	7980087	Timp3	6.27403	7980087	Timp3	6.27403	FALSE	FALSE	TRUE	FALSE	TRUE	FALSE	FALSE	TRUE	TRUE	TRUE	TRUE	FALSE	TRUE	TRUE
r72	M	chr7	122219444	122222199	2756	28	5.19999e-05	0.0564504	97	888	-0.862336	1.07327	-74.4005	0		0	Chp2	0	Chp2	0.248524	6301382	Bag3	0.201967	20990910	Kcnq1ot1	6.01618	24801893	Thrsp	-5.09812	20990910	Kcnq1ot1	6.01618	24801893	Thrsp	-5.09812	FALSE	FALSE	TRUE	TRUE	TRUE	FALSE	TRUE	FALSE	TRUE	TRUE	TRUE	FALSE	FALSE	TRUE
r721	M	chr3	55116164	55117713	1550	22	0.000757999	0.0886346	65	692	-0.404464	0.958759	-56.4533	0		0	Spg20	0	Spg20	1.01136	13499299	Jade1	5.07072	3011077	Maml3	2.04595	3011077	Maml3	2.04595	3011077	Maml3	2.04595	3011077	Maml3	2.04595	FALSE	FALSE	TRUE	FALSE	FALSE	FALSE	FALSE	TRUE	TRUE	TRUE	TRUE	FALSE	TRUE	TRUE
r723	M	chr8	110519122	110522533	3412	35	0.000761999	0.0886346	106	961	-0.473635	0.616763	-33.2768	0		0	Hydin	0	Hydin	0.124558	12325839	Cdh15	-2.28841	21474959	Sall1	5.39073	21474959	Sall1	5.39073	21474959	Sall1	5.39073	21474959	Sall1	5.39073	FALSE	FALSE	TRUE	FALSE	TRUE	FALSE	FALSE	FALSE	FALSE	FALSE	FALSE	FALSE	TRUE	TRUE
r724	M	chr7	34545821	34547252	1432	10	0.000762999	0.0886346	40	348	-0.266853	1.07165	-46.6579	0		0	Gm35297	91761	Kctd15	0.573143	4591379	Zfp74	0.294233	8269573	Gm2381	3.02115	8269573	Gm2381	3.02115	8269573	Gm2381	3.02115	8269573	Gm2381	3.02115	FALSE	FALSE	TRUE	FALSE	TRUE	FALSE	FALSE	FALSE	FALSE	TRUE	FALSE	FALSE	FALSE	TRUE
r725	M	chr1	42491435	42491761	327	11	0.000763999	0.0886346	24	189	-0.911931	0.77614	-66.9017	0		63790	Gm36678	359470	Mrps9	-0.0402101	20685068	Eef1b2	0.00645318	2059734	Gulp1	-2.03546	2059734	Gulp1	-2.03546	2059734	Gulp1	-2.03546	2059734	Gulp1	-2.03546	FALSE	FALSE	TRUE	FALSE	TRUE	FALSE	FALSE	FALSE	TRUE	FALSE	FALSE	FALSE	FALSE	TRUE
r727	M	chr8	25411547	25415294	3748	28	0.000765999	0.0886346	89	768	-0.478505	0.891434	-46.694	0		656	Gm30978	98327	Fgfr1	0.0689822	55349135	Gab1	5.82609	32108529	Galnt7	4.03413	32108529	Galnt7	4.03413	49457878	Isx	6.64209	49457878	Isx	6.64209	FALSE	FALSE	TRUE	FALSE	TRUE	FALSE	FALSE	FALSE	TRUE	TRUE	TRUE	TRUE	FALSE	TRUE
r728	M	chr17	5417437	5418799	1363	22	0.000765999	0.0886346	88	703	-0.974696	0.40555	-46.6483	0		0	Tmem242	0	Tmem242	-0.722827	69780	Arid1b	-0.475426	7322510	Airn	4.2728	23439164	Pnpla1	-4.1611	7322510	Airn	4.2728	23439164	Pnpla1	-4.1611	FALSE	FALSE	TRUE	TRUE	TRUE	FALSE	FALSE	FALSE	FALSE	FALSE	TRUE	FALSE	FALSE	FALSE
r729	M	chr10	69976056	69977798	1743	14	0.000765999	0.0886346	34	330	-0.9857	0.600037	-49.6141	0		0	Ank3	0	Ank3	0.435208	10201682	Efna2	-0.213553	2427100	Ado	1.72637	2427100	Ado	1.72637	16322612	Timp3	6.27403	16322612	Timp3	6.27403	FALSE	FALSE	TRUE	TRUE	TRUE	FALSE	FALSE	FALSE	TRUE	TRUE	FALSE	FALSE	TRUE	FALSE
r731	M	chr8	110736640	110740574	3935	55	0.000767999	0.0886346	226	1735	-0.735636	0.432324	-48.8534	0		0	Mtss1l	1253	Il34	1.23251	12107798	Cdh15	-2.28841	21692477	Sall1	5.39073	21692477	Sall1	5.39073	21692477	Sall1	5.39073	21692477	Sall1	5.39073	FALSE	FALSE	TRUE	FALSE	TRUE	FALSE	TRUE	TRUE	TRUE	TRUE	TRUE	FALSE	FALSE	TRUE
r732	M	chr2	179147138	179150816	3679	20	0.000770999	0.0886346	54	433	-0.938474	0.485872	-45.8011	0		98198	Gm35948	264118	4930591A17Rik	4.20384	4800393	Gnas	0.609831	264118	4930591A17Rik	4.20384	264118	4930591A17Rik	4.20384	264118	4930591A17Rik	4.20384	264118	4930591A17Rik	4.20384	FALSE	FALSE	TRUE	FALSE	TRUE	TRUE	FALSE	TRUE	TRUE	TRUE	TRUE	FALSE	FALSE	TRUE
r733	M	chr13	45567354	45568461	1108	20	0.000770999	0.0886346	53	465	-0.510486	0.957095	-56.3747	0		0	Atxn1	0	Atxn1	0.804572	10869501	Slc25a48	0.246529	8503362	Sfxn1	3.77352	8503362	Sfxn1	3.77352	8503362	Sfxn1	3.77352	8503362	Sfxn1	3.77352	FALSE	FALSE	TRUE	FALSE	TRUE	TRUE	TRUE	TRUE	TRUE	TRUE	TRUE	FALSE	FALSE	FALSE
r734	M	chr11	114269962	114279638	9677	58	0.000770999	0.0886346	224	1648	-0.674242	0.408717	-35.7362	0		16289	Gm11691	202826	Sdk2	-0.370342	4948932	Ccdc40	1.78814	4196426	Engase	4.05245	4196426	Engase	4.05245	4196426	Engase	4.05245	4196426	Engase	4.05245	FALSE	FALSE	TRUE	TRUE	TRUE	FALSE	FALSE	TRUE	TRUE	TRUE	TRUE	TRUE	FALSE	TRUE
r735	M	chr17	84096425	84106048	9624	89	0.000770999	0.0886346	323	2393	-0.267732	0.511391	-33.4996	0		6549	4933433H22Rik	77874	Zfp36l2	-0.848945	2647814	Epas1	6.53396	2647814	Epas1	6.53396	4411357	Rmdn2	5.11767	2647814	Epas1	6.53396	4411357	Rmdn2	5.11767	FALSE	FALSE	TRUE	TRUE	TRUE	FALSE	FALSE	TRUE	TRUE	TRUE	TRUE	FALSE	TRUE	TRUE
r737	M	chr8	44948509	44953902	5394	67	0.000772999	0.0886346	289	2105	-0.627032	0.395288	-43.7365	0		0	Fat1	0	Fat1	-0.105731	35810527	Gab1	5.82609	12569921	Galnt7	4.03413	12569921	Galnt7	4.03413	29919270	Isx	6.64209	29919270	Isx	6.64209	FALSE	FALSE	TRUE	FALSE	FALSE	FALSE	FALSE	TRUE	TRUE	TRUE	TRUE	FALSE	FALSE	TRUE
r74	M	chr14	62587290	62588385	1096	32	5.19999e-05	0.0564504	69	634	-0.907937	0.678372	-63.9957	0		0	Fam124a	87938	Ints6	0.182593	13919645	Otx2	5.65288	3289766	Phf11a	1.86303	3289766	Phf11a	1.86303	13919645	Otx2	5.65288	14089181	1700108F19Rik	4.59225	FALSE	FALSE	TRUE	FALSE	TRUE	FALSE	TRUE	FALSE	FALSE	FALSE	TRUE	FALSE	FALSE	FALSE
r742	M	chr17	34392100	34392429	330	15	0.000774999	0.0886346	47	365	-0.416791	1.00968	-57.7569	0		0	Gm15320	5937	Btnl1	-1.49943	15600827	Rftn1	2.4166	1444684	Cyp4f13	2.82426	1444684	Cyp4f13	2.82426	5501791	Pnpla1	-4.1611	5501791	Pnpla1	-4.1611	FALSE	FALSE	TRUE	FALSE	TRUE	FALSE	FALSE	FALSE	TRUE	TRUE	FALSE	FALSE	FALSE	TRUE
r743	M	chr11	101263337	101265539	2203	50	0.000776999	0.0886346	109	1209	-0.630886	0.481663	-39.9741	0		0	Wnk4	3789	Vps25	0.105592	2965732	Mapt	-0.176253	3640443	2410003L11Rik	3.19604	17210525	Engase	4.05245	3640443	2410003L11Rik	3.19604	17210525	Engase	4.05245	FALSE	FALSE	TRUE	FALSE	TRUE	FALSE	FALSE	TRUE	TRUE	TRUE	FALSE	FALSE	TRUE	FALSE
r745	M	chr11	101075598	101081359	5762	90	0.000776999	0.0886346	290	2133	-0.354363	0.50388	-35.6074	0		0	Naglu	1202	Coasy	-0.172049	3149912	Mapt	-0.176253	3452704	2410003L11Rik	3.19604	17394705	Engase	4.05245	3452704	2410003L11Rik	3.19604	17394705	Engase	4.05245	FALSE	FALSE	TRUE	TRUE	TRUE	FALSE	FALSE	TRUE	FALSE	TRUE	TRUE	FALSE	FALSE	TRUE
r746	M	chr10	122856926	122857450	525	17	0.000777999	0.0886346	44	367	-0.757584	0.873209	-65.4231	0		0	Ppm1h	134608	Mon2	0.275961	42666915	Efna2	-0.213553	809610	Srgap1	-1.31097	809610	Srgap1	-1.31097	4845985	Myo1a	4.4813	4845985	Myo1a	4.4813	FALSE	FALSE	TRUE	TRUE	TRUE	FALSE	FALSE	FALSE	FALSE	FALSE	FALSE	FALSE	FALSE	FALSE
r747	M	chr10	67127526	67127867	342	11	0.000777999	0.0886346	27	202	-0.460933	1.00492	-63.8568	0		0	Jmjd1c	0	Jmjd1c	-0.0144352	13051613	Efna2	-0.213553	416642	Ado	1.72637	416642	Ado	1.72637	19172543	Timp3	6.27403	19172543	Timp3	6.27403	FALSE	FALSE	TRUE	TRUE	TRUE	FALSE	TRUE	TRUE	TRUE	TRUE	TRUE	FALSE	TRUE	TRUE
r748	P	chr9	43318689	43319850	1162	16	0.000778999	0.0886346	41	307	0.631784	-0.668035	48.7083	0		0	Trim29	78872	Oaf	1.05608	2787200	Gramd1b	4.2336	2787200	Gramd1b	4.2336	3105084	Zfp202	5.89398	2787200	Gramd1b	4.2336	3105084	Zfp202	5.89398	FALSE	FALSE	TRUE	FALSE	TRUE	FALSE	FALSE	FALSE	TRUE	TRUE	FALSE	FALSE	FALSE	TRUE
r749	M	chr5	27841451	27843128	1678	46	0.000778999	0.0886346	158	1085	-0.685935	0.536782	-46.6719	0		0	Htr5a	49637	Paxip1	0.169327	2169984	Il6	0.0624728	19772136	Sri	-2.04736	19772136	Sri	-2.04736	39549017	Bend4	2.88085	39549017	Bend4	2.88085	FALSE	FALSE	TRUE	FALSE	TRUE	FALSE	TRUE	FALSE	TRUE	FALSE	FALSE	FALSE	FALSE	TRUE
r751	M	chr18	84040030	84045303	5274	28	0.000782999	0.0886346	102	911	-0.96158	0.381478	-47.4205	0		0	Tshz1	0	Tshz1	-0.472364	3053078	Sall3	-2.28934	14352062	Tcf4	4.00238	14352062	Tcf4	4.00238	14352062	Tcf4	4.00238	14352062	Tcf4	4.00238	FALSE	FALSE	TRUE	FALSE	FALSE	FALSE	FALSE	TRUE	FALSE	FALSE	FALSE	FALSE	FALSE	FALSE
r752	M	chr13	44530896	44536612	5717	38	0.000783999	0.0886346	113	890	-0.338445	0.878307	-51.1926	0		0	Gm34276	192921	Jarid2	0.066941	11901350	Slc25a48	0.246529	9535211	Sfxn1	3.77352	9535211	Sfxn1	3.77352	9535211	Sfxn1	3.77352	9535211	Sfxn1	3.77352	FALSE	FALSE	TRUE	TRUE	TRUE	FALSE	FALSE	TRUE	FALSE	TRUE	FALSE	FALSE	FALSE	TRUE
r753	M	chr12	12912092	12912267	176	18	0.000783999	0.0886346	30	404	-1.1882	0.402873	-65.2877	0		0	Gm40271	23824	Mycn	-0.327858	27147500	Scin	-1.12662	3623400	Lpin1	3.95725	3623400	Lpin1	3.95725	3623400	Lpin1	3.95725	3623400	Lpin1	3.95725	FALSE	FALSE	FALSE	FALSE	FALSE	FALSE	FALSE	FALSE	FALSE	FALSE	FALSE	TRUE	FALSE	FALSE
r757	M	chr18	82067912	82068997	1086	9	0.000787999	0.0886865	21	251	-0.829453	0.935994	-47.5926	0		75831	Mir5127	406124	Mbp	0.764035	1080960	Sall3	-2.28934	12379944	Tcf4	4.00238	12379944	Tcf4	4.00238	12379944	Tcf4	4.00238	12379944	Tcf4	4.00238	FALSE	FALSE	FALSE	FALSE	FALSE	FALSE	FALSE	FALSE	FALSE	FALSE	FALSE	FALSE	FALSE	TRUE
r758	M	chr19	55612352	55634500	22149	112	0.000788999	0.0886865	556	4034	-0.39119	0.413335	-32.6818	0		0	Vti1a	0	Vti1a	-0.385706	16692428	Tbc1d12	-0.41421	14227281	Pik3ap1	4.2653	14227281	Pik3ap1	4.2653	14227281	Pik3ap1	4.2653	14227281	Pik3ap1	4.2653	FALSE	FALSE	TRUE	TRUE	TRUE	TRUE	FALSE	TRUE	TRUE	TRUE	TRUE	TRUE	TRUE	TRUE
r759	M	chr7	68008620	68013203	4584	19	0.000791999	0.0886865	86	635	-0.96788	0.603468	-42.9427	0		0	Igf1r	0	Igf1r	-1.71749	7868400	Snurf/Snrpn	5.66976	1184927	Cers3	2.83321	1184927	Cers3	2.83321	1184927	Cers3	2.83321	1184927	Cers3	2.83321	FALSE	FALSE	TRUE	TRUE	TRUE	FALSE	FALSE	FALSE	TRUE	TRUE	TRUE	FALSE	TRUE	TRUE
r76	M	chr4	133484079	133488335	4257	57	5.39999e-05	0.0564504	196	1679	-0.535761	0.705094	-46.0304	0		0	Gm13257	30586	Kdf1	-0.52751	514993	Lin28a	-0.731388	3159199	Ephb2	3.30556	3159199	Ephb2	3.30556	5310910	Pla2g5	3.1401	5310910	Pla2g5	3.1401	FALSE	FALSE	TRUE	TRUE	TRUE	FALSE	FALSE	TRUE	TRUE	TRUE	TRUE	FALSE	TRUE	TRUE
r760	M	chr11	3774897	3777035	2139	23	0.000794999	0.0886865	69	595	-0.716176	0.807475	-50.2598	0		0	Osbp2	84419	Morc2a	0.254974	8037064	Ddc	0.0776962	22610047	Fancl	-2.19622	22610047	Fancl	-2.19622	47120228	Zfp2	3.72076	47120228	Zfp2	3.72076	FALSE	FALSE	TRUE	FALSE	TRUE	FALSE	TRUE	TRUE	TRUE	TRUE	TRUE	FALSE	FALSE	TRUE
r761	M	chr11	70461826	70468185	6360	60	0.000794999	0.0886865	232	1778	-0.575824	0.402532	-34.7509	0		0	Zmynd15	1841	Cxcl16	-1.06242	7813243	Lrrc75a	-0.213975	881461	Wrap53	0.853306	881461	Wrap53	0.853306	3090323	Myh13	4.34856	3090323	Myh13	4.34856	FALSE	FALSE	TRUE	TRUE	TRUE	FALSE	TRUE	TRUE	TRUE	TRUE	TRUE	FALSE	TRUE	TRUE
r762	M	chr16	91156407	91157094	688	7	0.000794999	0.0886865	13	234	-1.34724	0.547753	-79.7925	0		0	Gm41492	111796	Paxbp1	0.401137	656851	Hunk	5.04033	1444370	Runx1	5.56133	5982454	App	3.30737	1444370	Runx1	5.56133	5982454	App	3.30737	FALSE	FALSE	FALSE	FALSE	TRUE	FALSE	FALSE	FALSE	FALSE	FALSE	FALSE	FALSE	FALSE	TRUE
r764	M	chr10	120682467	120685259	2793	19	0.000796999	0.0886865	86	599	-1.0813	0.330631	-51.0881	0		3151	Gm35062	95835	Msrb3	-0.285341	40492456	Efna2	-0.213553	1095730	Srgap1	-1.31097	1095730	Srgap1	-1.31097	3400194	Lyz2	-5.33509	3400194	Lyz2	-5.33509	FALSE	FALSE	TRUE	TRUE	TRUE	FALSE	FALSE	FALSE	FALSE	FALSE	FALSE	FALSE	FALSE	TRUE
r765	M	chr10	69210209	69212967	2759	27	0.000796999	0.0886865	103	713	-0.810828	0.579827	-47.1703	0		0	Rhobtb1	123666	Cdk1	0.0380407	10966513	Efna2	-0.213553	1661253	Ado	1.72637	1661253	Ado	1.72637	17087443	Timp3	6.27403	17087443	Timp3	6.27403	FALSE	FALSE	TRUE	TRUE	TRUE	FALSE	TRUE	TRUE	TRUE	TRUE	TRUE	TRUE	TRUE	TRUE
r766	P	chr5	140597377	140600404	3028	24	0.000797999	0.0886865	102	698	0.904284	-0.286234	45.0984	0		781	Gm30603	62147	Iqce	0.915592	5245566	Fkbp6	4.92492	2092072	Slc29a4	4.37328	2092072	Slc29a4	4.37328	2092072	Slc29a4	4.37328	2092072	Slc29a4	4.37328	FALSE	FALSE	TRUE	TRUE	TRUE	FALSE	FALSE	FALSE	TRUE	FALSE	TRUE	TRUE	TRUE	TRUE
r767	M	chr13	58008982	58020058	11077	92	0.000801999	0.0886865	379	2582	-0.440241	0.401374	-31.5943	0		0	Klhl3	0	Klhl3	-2.06232	1536614	Slc25a48	0.246529	786509	Ntrk2	3.20566	786509	Ntrk2	3.20566	786509	Ntrk2	3.20566	786509	Ntrk2	3.20566	FALSE	FALSE	TRUE	TRUE	TRUE	FALSE	TRUE	TRUE	TRUE	TRUE	TRUE	FALSE	TRUE	TRUE
r768	M	chr10	111782363	111793164	10802	43	0.000803999	0.0886865	207	1356	-0.705029	0.505641	-46.8622	0		51007	Gm30624	179529	Krr1	-0.0200849	31592352	Efna2	-0.213553	1326465	Nav3	-3.41969	1326465	Nav3	-3.41969	1326465	Nav3	-3.41969	1326465	Nav3	-3.41969	FALSE	FALSE	TRUE	TRUE	TRUE	TRUE	FALSE	TRUE	TRUE	TRUE	TRUE	TRUE	FALSE	TRUE
r769	M	chr2	168752605	168757783	5179	88	0.000803999	0.0886865	263	2158	-0.292801	0.530461	-36.6544	0		0	Sall4	0	Sall4	0.0474022	167576	Zfp64	2.62855	167576	Zfp64	2.62855	4552487	Wfdc15a	5.18925	220484	1700017J07Rik	5.74222	4552487	Wfdc15a	5.18925	FALSE	FALSE	TRUE	TRUE	TRUE	FALSE	FALSE	TRUE	TRUE	TRUE	TRUE	FALSE	TRUE	TRUE
r770	M	chr5	137782448	137785478	3031	46	0.000805999	0.0886865	139	1128	-0.588186	0.41256	-35.7466	0		0	Mepce	0	Mepce	0.00824023	2430637	Fkbp6	4.92492	2430637	Fkbp6	4.92492	4906998	Slc29a4	4.37328	2430637	Fkbp6	4.92492	4906998	Slc29a4	4.37328	FALSE	FALSE	TRUE	TRUE	TRUE	FALSE	FALSE	FALSE	FALSE	FALSE	FALSE	FALSE	TRUE	TRUE
r771	M	chr8	22791075	22792974	1900	27	0.000807999	0.0886865	80	559	-0.841372	0.379821	-51.3879	0		0	Ap3m2	8226	Plat	-0.300415	57971455	Gab1	5.82609	34730849	Galnt7	4.03413	34730849	Galnt7	4.03413	52080198	Isx	6.64209	52080198	Isx	6.64209	FALSE	FALSE	TRUE	TRUE	TRUE	FALSE	TRUE	TRUE	TRUE	TRUE	FALSE	FALSE	FALSE	TRUE
r774	M	chr1	36758230	36770948	12719	93	0.000811999	0.0886865	409	2562	-0.467949	0.402247	-33.0978	0		0	Zap70	0	Zap70	-0.286934	26405881	Eef1b2	0.00645318	7780547	Gulp1	-2.03546	7780547	Gulp1	-2.03546	7780547	Gulp1	-2.03546	7780547	Gulp1	-2.03546	FALSE	FALSE	TRUE	FALSE	TRUE	TRUE	TRUE	TRUE	TRUE	TRUE	TRUE	TRUE	TRUE	TRUE
r776	M	chr5	143126962	143129866	2905	31	0.000813999	0.0886865	82	665	-0.986024	0.33916	-52.0831	0		3257	Gm38734	13859	Rnf216	0.190189	7775151	Fkbp6	4.92492	404471	Slc29a4	4.37328	404471	Slc29a4	4.37328	404471	Slc29a4	4.37328	404471	Slc29a4	4.37328	FALSE	TRUE	TRUE	FALSE	TRUE	TRUE	FALSE	TRUE	FALSE	FALSE	TRUE	TRUE	FALSE	TRUE
r779	M	chr15	76355087	76357558	2472	56	0.000818999	0.0886865	186	1327	-0.738303	0.266769	-39.4452	0		0	Gm35339	3971	Sharpin	0.209407	3170139	Ago2	-0.139177	1082849	Ly6f	3.44982	1082849	Ly6f	3.44982	1082849	Ly6f	3.44982	1082849	Ly6f	3.44982	FALSE	FALSE	TRUE	TRUE	TRUE	FALSE	FALSE	TRUE	TRUE	TRUE	TRUE	FALSE	TRUE	TRUE
r78	M	chr9	22299981	22300443	463	22	5.39999e-05	0.0564504	57	547	-0.681714	0.872143	-62.5316	0		0	Zfp810	0	Zfp810	0.0828308	17992788	Gramd1b	4.2336	9716436	Arhgap32	3.59528	9716436	Arhgap32	3.59528	17890726	Zfp202	5.89398	17890726	Zfp202	5.89398	FALSE	FALSE	FALSE	FALSE	FALSE	FALSE	FALSE	FALSE	FALSE	FALSE	FALSE	TRUE	FALSE	TRUE
r780	P	chr2	27783660	27787504	3845	23	0.000820999	0.0886865	53	571	0.630017	-0.59221	45.3874	0		20340	Rxra	20340	Rxra	0.515974	17188406	Sfmbt2	7.5732	14512243	Rsu1	-1.68379	14512243	Rsu1	-1.68379	17188406	Sfmbt2	7.5732	136411366	Wfdc15a	5.18925	FALSE	FALSE	TRUE	FALSE	TRUE	FALSE	TRUE	TRUE	TRUE	TRUE	TRUE	FALSE	FALSE	TRUE
r782	M	chr7	136995959	137001966	6008	40	0.000820999	0.0886865	163	1133	-0.647922	0.495651	-41.5565	0		0	Mgmt	0	Mgmt	0.432266	5648800	Igf2	1.26132	6211143	Kcnq1ot1	6.01618	39578408	Thrsp	-5.09812	6211143	Kcnq1ot1	6.01618	39578408	Thrsp	-5.09812	FALSE	FALSE	TRUE	TRUE	TRUE	FALSE	FALSE	TRUE	TRUE	TRUE	TRUE	FALSE	FALSE	TRUE
r783	M	chr4	117897503	117909346	11844	81	0.000820999	0.0886865	314	2229	-0.405513	0.35603	-33.6538	0		0	Ipo13	0	Ipo13	-0.320136	16093982	Lin28a	-0.731388	2803608	Pdzk1ip1	1.56141	2803608	Pdzk1ip1	1.56141	7580858	Grik3	4.28979	7580858	Grik3	4.28979	FALSE	FALSE	TRUE	TRUE	TRUE	FALSE	FALSE	TRUE	TRUE	TRUE	TRUE	FALSE	TRUE	TRUE
r785	M	chr8	91445717	91446939	1223	11	0.000820999	0.0886865	41	317	-0.768841	0.961056	-47.6142	0		0	Fto	0	Fto	-0.351833	10565197	Gab1	5.82609	2401554	Sall1	5.39073	2401554	Sall1	5.39073	2401554	Sall1	5.39073	2401554	Sall1	5.39073	FALSE	FALSE	TRUE	TRUE	TRUE	FALSE	FALSE	FALSE	TRUE	TRUE	TRUE	FALSE	FALSE	TRUE
r786	M	chr7	19518409	19520451	2043	35	0.000820999	0.0886865	91	850	-0.452855	0.619946	-42.0091	0		0	Nkpd1	2263	Trappc6a	-0.0181141	10412208	Zfp74	0.294233	12787967	Peg3	6.89295	15898247	Ndufa3	-0.680412	12787967	Peg3	6.89295	23296374	Gm2381	3.02115	FALSE	FALSE	TRUE	TRUE	TRUE	FALSE	TRUE	TRUE	TRUE	TRUE	TRUE	FALSE	FALSE	TRUE
r789	M	chr11	98844957	98852437	7481	88	0.000821999	0.0886865	342	2335	-0.418928	0.373912	-35.4708	0		0	Rapgefl1	0	Rapgefl1	0.0700831	1222063	2410003L11Rik	3.19604	1222063	2410003L11Rik	3.19604	16876560	Asic2	3.54207	1222063	2410003L11Rik	3.19604	16876560	Asic2	3.54207	FALSE	FALSE	TRUE	TRUE	TRUE	FALSE	TRUE	TRUE	TRUE	TRUE	TRUE	FALSE	TRUE	TRUE
r790	M	chr8	47906351	47909875	3525	39	0.000823999	0.0887785	137	948	-0.392515	0.743172	-36.3473	0		0	Wwc2	0	Wwc2	0.0566481	32854554	Gab1	5.82609	9613948	Galnt7	4.03413	9613948	Galnt7	4.03413	26963297	Isx	6.64209	26963297	Isx	6.64209	FALSE	FALSE	TRUE	FALSE	FALSE	FALSE	FALSE	TRUE	FALSE	FALSE	TRUE	FALSE	FALSE	TRUE
r792	M	chr10	120869257	120874583	5327	44	0.000836999	0.0897866	203	1352	-0.693886	0.573499	-46.6443	0		0	Msrb3	0	Msrb3	-0.285341	40679246	Efna2	-0.213553	906406	Srgap1	-1.31097	906406	Srgap1	-1.31097	3586984	Lyz2	-5.33509	3586984	Lyz2	-5.33509	FALSE	FALSE	TRUE	TRUE	TRUE	FALSE	FALSE	TRUE	TRUE	TRUE	TRUE	TRUE	FALSE	TRUE
r793	M	chr7	30853928	30855848	1921	31	0.000836999	0.0897866	116	865	-0.673368	0.271624	-38.3623	0		0	Ffar3	0	Ffar3	1.4805	899486	Zfp74	0.294233	11960977	Gm2381	3.02115	11960977	Gm2381	3.02115	11960977	Gm2381	3.02115	11960977	Gm2381	3.02115	FALSE	FALSE	TRUE	TRUE	TRUE	FALSE	TRUE	TRUE	TRUE	FALSE	FALSE	FALSE	TRUE	TRUE
r795	M	chr4	133210242	133213125	2884	51	0.000837999	0.0897866	198	1851	-0.767334	0.36359	-35.9172	0		0	Gpr3	7682	Cd164l2	-1.01725	790203	Lin28a	-0.731388	3434409	Ephb2	3.30556	3434409	Ephb2	3.30556	5586120	Pla2g5	3.1401	5586120	Pla2g5	3.1401	FALSE	FALSE	TRUE	TRUE	TRUE	FALSE	TRUE	TRUE	TRUE	TRUE	TRUE	FALSE	TRUE	TRUE
r796	M	chr19	26640392	26640533	142	13	0.000840999	0.0898247	25	219	-0.978926	0.95312	-75.9707	0		0	Smarca2	0	Smarca2	-0.506415	12196044	Tbc1d12	-0.41421	14632006	Pik3ap1	4.2653	14632006	Pik3ap1	4.2653	14632006	Pik3ap1	4.2653	14632006	Pik3ap1	4.2653	FALSE	FALSE	FALSE	FALSE	TRUE	FALSE	FALSE	TRUE	FALSE	FALSE	FALSE	FALSE	FALSE	FALSE
r797	M	chr1	181923604	181923859	256	11	0.000840999	0.0898247	21	200	-0.715013	0.914173	-72.9487	0		0	Enah	0	Enah	0.0784463	26716036	Stx6	1.25872	2972563	Mark1	5.13191	2972563	Mark1	5.13191	2972563	Mark1	5.13191	2972563	Mark1	5.13191	FALSE	FALSE	TRUE	FALSE	TRUE	FALSE	FALSE	FALSE	FALSE	FALSE	FALSE	FALSE	TRUE	TRUE
r799	M	chr8	8751279	8751912	634	12	0.000842999	0.0898247	35	250	-0.876593	0.692666	-59.4841	0		0	Gm39127	60729	Arglu1	0.503612	72012517	Gab1	5.82609	48771911	Galnt7	4.03413	48771911	Galnt7	4.03413	66121260	Isx	6.64209	66121260	Isx	6.64209	FALSE	FALSE	TRUE	FALSE	TRUE	TRUE	FALSE	TRUE	FALSE	TRUE	FALSE	FALSE	TRUE	FALSE
r80	M	chr7	110625281	110631757	6477	84	5.39999e-05	0.0564504	370	2557	-0.491025	0.655674	-40.3205	0		0	Adm	10327	Sbf2	-0.404283	17891824	Bag3	0.201967	13207730	Thrsp	-5.09812	13207730	Thrsp	-5.09812	13207730	Thrsp	-5.09812	13207730	Thrsp	-5.09812	FALSE	FALSE	TRUE	TRUE	TRUE	FALSE	TRUE	TRUE	TRUE	TRUE	TRUE	TRUE	FALSE	TRUE
r800	M	chr19	48043476	48047569	4094	25	0.000845999	0.0899856	96	681	-0.543192	0.820673	-47.2149	0		8096	Cfap58	178685	Gsto1	0.143344	9123552	Tbc1d12	-0.41421	6658405	Pik3ap1	4.2653	6658405	Pik3ap1	4.2653	6658405	Pik3ap1	4.2653	6658405	Pik3ap1	4.2653	FALSE	FALSE	TRUE	FALSE	FALSE	FALSE	TRUE	FALSE	FALSE	FALSE	TRUE	FALSE	TRUE	FALSE
r802	M	chr5	103883117	103887529	4413	31	0.000847999	0.0899856	109	826	-0.576025	0.456041	-31.1521	0		0	Klhl8	0	Klhl8	-0.349989	547580	Spp1	2.26137	31404173	Fkbp6	4.92492	36405217	C330024D21Rik	7.06524	31404173	Fkbp6	4.92492	36405217	C330024D21Rik	7.06524	FALSE	FALSE	TRUE	FALSE	TRUE	FALSE	FALSE	FALSE	FALSE	FALSE	TRUE	FALSE	TRUE	TRUE
r804	M	chr2	38668243	38672295	4053	40	0.000857999	0.0905833	181	1303	-0.514896	0.556524	-32.2325	0		0	Gm36744	24290	Psmb7	-0.0419107	22077896	Rbms1	5.0489	22077896	Rbms1	5.0489	25396826	Rsu1	-1.68379	22077896	Rbms1	5.0489	125526575	Wfdc15a	5.18925	FALSE	FALSE	TRUE	TRUE	TRUE	FALSE	FALSE	TRUE	TRUE	TRUE	TRUE	TRUE	TRUE	TRUE
r806	M	chr4	142316421	142319917	3497	24	0.000857999	0.0905833	77	545	-0.920791	0.443609	-48.9183	0		28798	LOC108168985	77019	Kazn	-0.256267	8297218	Lin28a	-0.731388	1573777	Padi6	-3.44607	1573777	Padi6	-3.44607	1573777	Padi6	-3.44607	1573777	Padi6	-3.44607	FALSE	FALSE	TRUE	FALSE	TRUE	FALSE	FALSE	FALSE	FALSE	TRUE	FALSE	FALSE	FALSE	TRUE
r810	P	chr6	118050587	118055275	4689	31	0.000862999	0.0905833	92	691	0.608534	-0.286873	34.706	0		0	Rasgef1a	52175	Csgalnact2	-0.786618	15980423	Etv6	4.27803	5103142	Srgap3	1.48843	5103142	Srgap3	1.48843	67594232	Osbpl3	2.27988	67594232	Osbpl3	2.27988	FALSE	FALSE	TRUE	FALSE	FALSE	FALSE	TRUE	TRUE	FALSE	FALSE	FALSE	TRUE	TRUE	TRUE
r811	M	chr17	45660824	45662956	2133	42	0.000862999	0.0905833	111	1074	-0.539415	0.625413	-44.3255	0		0	Tmem63b	0	Tmem63b	0.447555	4330300	Rftn1	2.4166	5070166	Tbc1d5	-1.35136	5070166	Tbc1d5	-1.35136	16770515	Pnpla1	-4.1611	16770515	Pnpla1	-4.1611	FALSE	FALSE	TRUE	TRUE	TRUE	FALSE	FALSE	TRUE	FALSE	TRUE	TRUE	FALSE	FALSE	TRUE
r812	M	chr6	146820383	146820763	381	11	0.000866999	0.0906668	18	209	-0.801196	0.951156	-68.5952	0		0	Arntl2	0	Arntl2	-0.84109	12550224	Etv6	4.27803	12550224	Etv6	4.27803	33872938	Srgap3	1.48843	96364028	Osbpl3	2.27988	96364028	Osbpl3	2.27988	FALSE	FALSE	TRUE	TRUE	FALSE	FALSE	FALSE	FALSE	FALSE	FALSE	FALSE	FALSE	FALSE	FALSE
r814	M	chr5	124184779	124195056	10278	80	0.000870999	0.0906668	333	2436	-0.341344	0.594256	-35.8781	0		0	Pitpnm2	0	Pitpnm2	-0.597948	11096646	Fkbp6	4.92492	11096646	Fkbp6	4.92492	18497420	Slc29a4	4.37328	11096646	Fkbp6	4.92492	18497420	Slc29a4	4.37328	FALSE	FALSE	TRUE	TRUE	TRUE	TRUE	FALSE	TRUE	TRUE	TRUE	TRUE	FALSE	FALSE	TRUE
r815	M	chr17	88164294	88168819	4526	18	0.000870999	0.0906668	74	611	-0.466229	0.94386	-57.1139	0		0	Gm31499	98201	Fbxo11	0.168556	1330883	Epas1	6.53396	1330883	Epas1	6.53396	8479226	Rmdn2	5.11767	1330883	Epas1	6.53396	8479226	Rmdn2	5.11767	FALSE	FALSE	TRUE	FALSE	TRUE	FALSE	FALSE	FALSE	FALSE	FALSE	FALSE	FALSE	TRUE	TRUE
r816	P	chr5	114476902	114480266	3365	20	0.000870999	0.0906668	45	577	1.02357	-0.310071	45.7576	0		0	Gm34722	16310	Mvk	-0.269029	10035848	Spp1	2.26137	20811436	Fkbp6	4.92492	28212210	Slc29a4	4.37328	20811436	Fkbp6	4.92492	28212210	Slc29a4	4.37328	FALSE	FALSE	TRUE	FALSE	TRUE	FALSE	FALSE	TRUE	TRUE	TRUE	FALSE	FALSE	FALSE	TRUE
r817	M	chr5	124085460	124093911	8452	77	0.000870999	0.0906668	295	2140	-0.443964	0.491745	-32.7128	0		0	Abcb9	18147	Ogfod2	0.117425	11197791	Fkbp6	4.92492	11197791	Fkbp6	4.92492	18598565	Slc29a4	4.37328	11197791	Fkbp6	4.92492	18598565	Slc29a4	4.37328	FALSE	FALSE	TRUE	TRUE	TRUE	TRUE	TRUE	TRUE	TRUE	TRUE	TRUE	TRUE	TRUE	TRUE
r818	M	chr15	85734332	85734565	234	6	0.000871999	0.0906668	11	123	-0.480137	1.24677	-69.3056	0		61	Ppara	72405	Cdpf1	-0.0683539	5709553	Pdgfb	-3.09453	1809732	Fam19a5	4.43215	1809732	Fam19a5	4.43215	1809732	Fam19a5	4.43215	1809732	Fam19a5	4.43215	FALSE	FALSE	TRUE	TRUE	TRUE	FALSE	FALSE	TRUE	TRUE	TRUE	TRUE	FALSE	TRUE	TRUE
r819	M	chr2	154645668	154646531	864	25	0.000875999	0.0909605	84	691	-0.432597	0.748391	-46.602	0		0	Zfp341	0	Zfp341	-0.914999	1750346	Tpx2	0.0446111	1957721	Mcts2	6.95097	9552339	Wfdc15a	5.18925	1957721	Mcts2	6.95097	9552339	Wfdc15a	5.18925	FALSE	FALSE	TRUE	FALSE	TRUE	FALSE	FALSE	TRUE	TRUE	TRUE	TRUE	FALSE	FALSE	FALSE
r82	M	chr4	5798527	5799425	899	18	5.69999e-05	0.0565308	59	434	-0.441613	1.36655	-74.8472	0		0	Fam110b	0	Fam110b	-1.44803	15957955	Tstd3	0.457278	43862184	Grin3a	-4.68768	43862184	Grin3a	-4.68768	43862184	Grin3a	-4.68768	43862184	Grin3a	-4.68768	FALSE	FALSE	TRUE	TRUE	TRUE	FALSE	TRUE	FALSE	FALSE	FALSE	TRUE	FALSE	TRUE	TRUE
r823	M	chr13	12192233	12194658	2426	25	0.000881999	0.0911424	62	577	-0.788921	0.269584	-45.1895	0		0	Mtr	0	Mtr	-0.0288666	11389010	Hist1h2be	0.612148	5612074	Pitrm1	-1.25577	5612074	Pitrm1	-1.25577	17711915	E2f3	3.9694	17941789	Mboat1	3.6767	FALSE	FALSE	FALSE	FALSE	TRUE	FALSE	FALSE	FALSE	FALSE	FALSE	FALSE	FALSE	FALSE	FALSE
r824	P	chr3	84612302	84613470	1169	5	0.000882999	0.0911424	8	127	0.921878	-0.267545	39.4097	0		0	LOC108168918	29467	Arfip1	0.177421	4666023	Fam198b	5.36714	3755144	Bglap3	-2.92625	3755144	Bglap3	-2.92625	4666023	Fam198b	5.36714	32507215	Maml3	2.04595	FALSE	FALSE	TRUE	FALSE	FALSE	FALSE	FALSE	FALSE	FALSE	FALSE	TRUE	FALSE	FALSE	FALSE
r825	P	chr9	56885288	56888693	3406	73	0.000885999	0.0911424	282	1970	0.411266	-0.34317	32.3455	0		0	Cspg4	48805	Imp3	0.206786	4483631	Tle3	2.75296	947129	Scaper	-1.8073	947129	Scaper	-1.8073	16353799	Gramd1b	4.2336	16671683	Zfp202	5.89398	FALSE	FALSE	TRUE	FALSE	TRUE	FALSE	TRUE	TRUE	FALSE	FALSE	TRUE	FALSE	TRUE	TRUE
r826	M	chr15	81041723	81046417	4695	34	0.000885999	0.0911424	139	1096	-0.375037	0.667252	-35.1042	0		0	Mkl1	0	Mkl1	0.205357	1016944	Pdgfb	-3.09453	2867614	Ift27	2.60214	2867614	Ift27	2.60214	3550653	Apol10a	4.4421	3550653	Apol10a	4.4421	FALSE	FALSE	TRUE	TRUE	TRUE	FALSE	FALSE	FALSE	TRUE	TRUE	FALSE	FALSE	TRUE	TRUE
r83	M	chr13	12153213	12158100	4888	39	5.69999e-05	0.0565308	143	1003	-0.41907	0.841083	-48.47	0		24615	Gm10336	24618	Mtr	-0.0288666	11425568	Hist1h2be	0.612148	5573054	Pitrm1	-1.25577	5573054	Pitrm1	-1.25577	17748473	E2f3	3.9694	17978347	Mboat1	3.6767	FALSE	FALSE	TRUE	FALSE	TRUE	FALSE	FALSE	FALSE	TRUE	TRUE	TRUE	FALSE	TRUE	TRUE
r830	M	chr13	37930430	37932517	2088	47	0.000888999	0.0912085	163	1192	-0.676837	0.592832	-49.7926	0		0	Rreb1	0	Rreb1	0.090918	7944310	E2f3	3.9694	7683735	Mboat1	3.6767	7683735	Mboat1	3.6767	7683735	Mboat1	3.6767	7683735	Mboat1	3.6767	FALSE	FALSE	TRUE	TRUE	TRUE	FALSE	TRUE	TRUE	TRUE	TRUE	TRUE	FALSE	TRUE	TRUE
r831	M	chr13	51753497	51769149	15653	82	0.000888999	0.0912085	298	2268	-0.366365	0.418888	-31.7855	0		0	Sema4d	0	Sema4d	0.0153907	4668813	Slc25a48	0.246529	2302674	Sfxn1	3.77352	2302674	Sfxn1	3.77352	2302674	Sfxn1	3.77352	2302674	Sfxn1	3.77352	FALSE	FALSE	TRUE	FALSE	TRUE	TRUE	FALSE	TRUE	TRUE	TRUE	TRUE	TRUE	TRUE	TRUE
r834	M	chr11	69553130	69564377	11248	105	0.000894999	0.0915811	418	3173	-0.423338	0.368458	-30.9673	0		0	Wrap53	0	Wrap53	0.853306	6904547	Lrrc75a	-0.213975	0	Wrap53	0.853306	0	Wrap53	0.853306	2181627	Myh13	4.34856	2181627	Myh13	4.34856	FALSE	FALSE	TRUE	TRUE	TRUE	TRUE	FALSE	TRUE	TRUE	TRUE	TRUE	FALSE	TRUE	TRUE
r836	M	chr2	7080807	7082692	1886	15	0.000901999	0.0919767	37	307	-0.697273	0.813792	-59.2701	0		0	Celf2	0	Celf2	-1.13243	3287743	Sfmbt2	7.5732	2278582	Bend7	-2.32838	2278582	Bend7	-2.32838	3287743	Sfmbt2	7.5732	157116178	Wfdc15a	5.18925	FALSE	FALSE	TRUE	FALSE	TRUE	FALSE	FALSE	TRUE	TRUE	TRUE	FALSE	TRUE	FALSE	FALSE
r837	M	chr8	108910737	108912846	2110	17	0.000903999	0.0919767	74	504	-0.641151	0.74622	-52.6982	0		0	Zfhx3	0	Zfhx3	-0.135402	13935526	Cdh15	-2.28841	19866574	Sall1	5.39073	19866574	Sall1	5.39073	19866574	Sall1	5.39073	19866574	Sall1	5.39073	FALSE	FALSE	FALSE	TRUE	TRUE	FALSE	FALSE	TRUE	FALSE	FALSE	FALSE	FALSE	FALSE	FALSE
r839	M	chr3	95239175	95245743	6569	59	0.000904999	0.0919767	212	1748	-0.377129	0.600092	-33.9239	0		0	Gm128	0	Gm128	-2.69555	12861530	Gnai3	0.149781	6866433	Bglap3	-2.92625	6866433	Bglap3	-2.92625	15292896	Fam198b	5.36714	22535752	Snx7	-2.83246	FALSE	FALSE	TRUE	TRUE	TRUE	FALSE	FALSE	TRUE	TRUE	TRUE	TRUE	FALSE	TRUE	TRUE
r841	M	chr10	58617292	58619990	2699	19	0.000910999	0.0922461	65	513	-0.713659	0.707314	-45.8409	0		0	Edar	41047	Ccdc138	-0.625785	13129987	Lin28b	-1.04355	8924519	Ado	1.72637	8924519	Ado	1.72637	27680420	Timp3	6.27403	27680420	Timp3	6.27403	FALSE	FALSE	TRUE	FALSE	FALSE	FALSE	FALSE	TRUE	FALSE	FALSE	FALSE	FALSE	TRUE	TRUE
r842	M	chr4	9269279	9270571	1293	25	0.000911999	0.0922461	56	530	-0.855472	0.547017	-49.5036	0		0	Clvs1	178512	Asph	-1.39315	12486809	Tstd3	0.457278	40391038	Grin3a	-4.68768	40391038	Grin3a	-4.68768	40391038	Grin3a	-4.68768	40391038	Grin3a	-4.68768	FALSE	FALSE	TRUE	TRUE	TRUE	FALSE	FALSE	FALSE	TRUE	TRUE	TRUE	FALSE	FALSE	TRUE
r843	M	chr15	99930302	99932036	1735	13	0.000913999	0.0922461	37	376	-0.930132	0.643826	-52.3707	0		0	1700030F18Rik	38027	Larp4	-0.138051	757877	Galnt6	0.438245	2874345	Slc38a4	9.0351	5386738	Pus7l	4.97926	2874345	Slc38a4	9.0351	12170937	Fam19a5	4.43215	FALSE	FALSE	TRUE	FALSE	TRUE	FALSE	FALSE	FALSE	FALSE	FALSE	TRUE	FALSE	FALSE	FALSE
r844	M	chr8	110741884	110749438	7555	56	0.000915999	0.0922461	220	1427	-0.727277	0.33351	-40.3436	0		0	Il34	0	Il34	1.23251	12098934	Cdh15	-2.28841	21697721	Sall1	5.39073	21697721	Sall1	5.39073	21697721	Sall1	5.39073	21697721	Sall1	5.39073	FALSE	FALSE	TRUE	TRUE	TRUE	FALSE	FALSE	TRUE	FALSE	TRUE	FALSE	FALSE	TRUE	TRUE
r845	M	chr5	123814533	123821818	7286	55	0.000916999	0.0922461	211	1626	-0.542677	0.411875	-33.4001	0		0	Kntc1	0	Kntc1	0.41185	11469884	Fkbp6	4.92492	11469884	Fkbp6	4.92492	18870658	Slc29a4	4.37328	11469884	Fkbp6	4.92492	18870658	Slc29a4	4.37328	FALSE	FALSE	TRUE	TRUE	TRUE	FALSE	FALSE	TRUE	TRUE	TRUE	TRUE	TRUE	TRUE	TRUE
r846	M	chr8	119625034	119629337	4304	42	0.000916999	0.0922461	176	1376	-0.359314	0.877195	-44.6285	0		0	Kcng4	19793	Taf1c	0.110255	3219035	Cdh15	-2.28841	30580871	Sall1	5.39073	30580871	Sall1	5.39073	30580871	Sall1	5.39073	30580871	Sall1	5.39073	FALSE	FALSE	TRUE	FALSE	TRUE	FALSE	FALSE	TRUE	FALSE	TRUE	TRUE	TRUE	TRUE	TRUE
r847	M	chr9	119464327	119475983	11657	117	0.000916999	0.0922461	427	2833	-0.491972	0.266836	-34.2964	0		0	Exog	22178	Acvr2b	0.410147	29388231	Ctsh	-0.177606	9056116	Ptpn23	-1.57743	9056116	Ptpn23	-1.57743	9056116	Ptpn23	-1.57743	9056116	Ptpn23	-1.57743	FALSE	FALSE	TRUE	TRUE	TRUE	FALSE	FALSE	TRUE	TRUE	TRUE	TRUE	TRUE	TRUE	TRUE
r849	M	chr10	121432532	121437181	4650	53	0.000918999	0.0923272	185	1276	-0.352511	0.593278	-37.7479	0		0	Rassf3	0	Rassf3	0.00916248	41242521	Efna2	-0.213553	343808	Srgap1	-1.31097	343808	Srgap1	-1.31097	4150259	Lyz2	-5.33509	4150259	Lyz2	-5.33509	FALSE	FALSE	TRUE	TRUE	TRUE	FALSE	FALSE	TRUE	TRUE	FALSE	TRUE	FALSE	FALSE	TRUE
r850	M	chr12	116919137	116920810	1674	16	0.000922999	0.0924616	52	402	-0.449016	0.995899	-35.8394	0		0	Ptprn2	455604	Ncapg2	-0.050707	6252192	Dync1h1	-0.13024	7347407	Meg3	-5.94793	44510082	Rtn1	4.16893	7347407	Meg3	-5.94793	44510082	Rtn1	4.16893	FALSE	FALSE	TRUE	FALSE	TRUE	FALSE	FALSE	FALSE	FALSE	FALSE	FALSE	FALSE	TRUE	TRUE
r851	P	chr7	136195984	136196117	134	7	0.000922999	0.0924616	8	131	1.07633	-0.397801	58.8542	0		14369	Gm36737	479574	Mki67	0.040506	6454649	Igf2	1.26132	7016992	Kcnq1ot1	6.01618	38778433	Thrsp	-5.09812	7016992	Kcnq1ot1	6.01618	38778433	Thrsp	-5.09812	FALSE	FALSE	FALSE	FALSE	FALSE	FALSE	FALSE	FALSE	FALSE	FALSE	FALSE	FALSE	TRUE	FALSE
r852	M	chr7	102083185	102090049	6865	61	0.000927999	0.0924616	193	1618	-0.433934	0.614665	-35.4559	0		0	Xntrpc	0	Xndc1	0.133582	19775764	Sh3gl3	3.69668	4665634	Thrsp	-5.09812	4665634	Thrsp	-5.09812	4665634	Thrsp	-5.09812	4665634	Thrsp	-5.09812	FALSE	FALSE	TRUE	TRUE	TRUE	FALSE	FALSE	TRUE	TRUE	TRUE	TRUE	FALSE	TRUE	TRUE
r854	M	chr18	24940243	24944587	4345	33	0.000929999	0.0924616	113	866	-0.783498	0.427647	-49.0141	0		0	Fhod3	0	Fhod3	-0.135436	11947292	Impact	0.320899	7432609	Bin1	3.39606	7432609	Bin1	3.39606	7432609	Bin1	3.39606	7432609	Bin1	3.39606	FALSE	FALSE	TRUE	FALSE	TRUE	FALSE	FALSE	TRUE	TRUE	TRUE	TRUE	FALSE	FALSE	TRUE
r856	M	chrX	73421880	73422704	825	21	0.000932999	0.0924616	45	679	-0.838901	0.980013	-75.8792	0		0	Zfp92																			FALSE	FALSE	FALSE	FALSE	FALSE	TRUE	FALSE	TRUE	TRUE	FALSE	TRUE	FALSE	TRUE	TRUE
r857	M	chr9	67027475	67030368	2894	26	0.000939999	0.0924616	71	641	-0.386805	0.79118	-34.9559	0		0	Tpm1	0	Tpm1	-0.000542326	5608977	Tle3	2.75296	11089316	Scaper	-1.8073	11089316	Scaper	-1.8073	11585176	Cd109	2.06773	11585176	Cd109	2.06773	FALSE	FALSE	TRUE	TRUE	FALSE	FALSE	FALSE	FALSE	FALSE	TRUE	TRUE	FALSE	FALSE	TRUE
r859	M	chr11	70272816	70273517	702	9	0.000940999	0.0924616	18	171	-0.824181	1.06966	-73.6179	0		3385	Gm40191	17434	Alox12	-0.507214	7624233	Lrrc75a	-0.213975	692451	Wrap53	0.853306	692451	Wrap53	0.853306	2901313	Myh13	4.34856	2901313	Myh13	4.34856	FALSE	FALSE	TRUE	FALSE	TRUE	FALSE	FALSE	FALSE	FALSE	FALSE	FALSE	FALSE	FALSE	FALSE
r860	M	chr2	170325509	170332146	6638	45	0.000941999	0.0924616	196	1401	-0.376398	0.807833	-37.0391	0		0	Gm39999	12566	Bcas1	2.57455	1346602	1700017J07Rik	5.74222	1346602	1700017J07Rik	5.74222	6125391	Wfdc15a	5.18925	1346602	1700017J07Rik	5.74222	6125391	Wfdc15a	5.18925	FALSE	FALSE	TRUE	TRUE	TRUE	FALSE	TRUE	TRUE	TRUE	TRUE	FALSE	FALSE	TRUE	TRUE
r865	M	chr19	5415531	5416217	687	21	0.000945999	0.0924616	52	566	-0.730877	0.559641	-48.5818	0		0	4930481A15Rik	0	4930481A15Rik	-0.107172	33420360	Tbc1d12	-0.41421	35856322	Pik3ap1	4.2653	35856322	Pik3ap1	4.2653	35856322	Pik3ap1	4.2653	35856322	Pik3ap1	4.2653	FALSE	FALSE	TRUE	FALSE	FALSE	FALSE	FALSE	FALSE	FALSE	FALSE	FALSE	FALSE	FALSE	FALSE
r866	P	chr1	37645218	37647473	2256	16	0.000945999	0.0924616	42	395	0.875301	-0.623738	50.5999	0		0	2010300C02Rik	0	2010300C02Rik	2.61242	25529356	Eef1b2	0.00645318	6904022	Gulp1	-2.03546	6904022	Gulp1	-2.03546	6904022	Gulp1	-2.03546	6904022	Gulp1	-2.03546	FALSE	FALSE	TRUE	FALSE	TRUE	FALSE	FALSE	FALSE	TRUE	TRUE	TRUE	FALSE	FALSE	FALSE
r868	M	chr11	96524927	96528151	3225	18	0.000945999	0.0924616	74	583	-0.823679	0.603416	-60.2199	0		0	Skap1	239393	Snx11	0.540965	1070358	2410003L11Rik	3.19604	1070358	2410003L11Rik	3.19604	14556530	Asic2	3.54207	1070358	2410003L11Rik	3.19604	14556530	Asic2	3.54207	FALSE	FALSE	TRUE	TRUE	TRUE	FALSE	TRUE	FALSE	FALSE	FALSE	FALSE	TRUE	FALSE	TRUE
r869	M	chr2	152701751	152707055	5305	70	0.000947999	0.0924616	228	1709	-0.544886	0.462186	-36.979	0		0	H13	0	H13	-0.595106	0	H13	-0.595106	13804	Mcts2	6.95097	11491815	Wfdc15a	5.18925	13804	Mcts2	6.95097	11491815	Wfdc15a	5.18925	FALSE	FALSE	TRUE	FALSE	TRUE	TRUE	TRUE	TRUE	TRUE	TRUE	TRUE	TRUE	TRUE	TRUE
r87	M	chr8	87449663	87450776	1114	21	5.89999e-05	0.0570515	52	425	-0.748412	0.930183	-65.6573	0		7626	4930535O05Rik	22034	Gm2694	0.183205	6569143	Gab1	5.82609	1576461	Sall1	5.39073	1576461	Sall1	5.39073	1576461	Sall1	5.39073	1576461	Sall1	5.39073	FALSE	FALSE	TRUE	FALSE	TRUE	FALSE	FALSE	FALSE	FALSE	TRUE	TRUE	TRUE	FALSE	TRUE
r870	M	chr18	47246571	47249489	2919	31	0.000947999	0.0924616	87	814	-0.578683	1.00282	-64.8481	0		0	Sema6a	158575	Commd10	-0.326376	33716868	Sall3	-2.28934	4187099	Ppp2r2b	1.57094	4187099	Ppp2r2b	1.57094	13238894	Epb41l4a	3.11007	13238894	Epb41l4a	3.11007	FALSE	FALSE	TRUE	FALSE	TRUE	FALSE	FALSE	TRUE	TRUE	TRUE	FALSE	TRUE	FALSE	FALSE
r871	M	chr3	27641447	27644183	2737	13	0.000947999	0.0924616	54	450	-0.984917	0.46878	-58.4401	0		0	Fndc3b	0	Fndc3b	-1.39625	13843496	Platr4	5.05975	13843496	Platr4	5.05975	20087598	Zc2hc1a	-2.58076	13843496	Platr4	5.05975	24043135	Maml3	2.04595	FALSE	FALSE	TRUE	TRUE	TRUE	FALSE	FALSE	TRUE	TRUE	FALSE	TRUE	FALSE	FALSE	TRUE
r877	M	chr15	62036177	62037553	1377	17	0.000953999	0.0924616	41	418	-0.853805	0.791426	-74.0464	0		431	Pvt1	431	Pvt1	-0.141422	6046159	Zfat	0.127028	9990454	Aard	2.31444	9990454	Aard	2.31444	9990454	Aard	2.31444	9990454	Aard	2.31444	FALSE	FALSE	TRUE	FALSE	FALSE	FALSE	FALSE	FALSE	FALSE	FALSE	FALSE	FALSE	TRUE	TRUE
r878	P	chr2	31816413	31818121	1709	23	0.000953999	0.0924616	73	584	0.64256	-0.46552	41.2579	0		0	Fibcd1	295742	Ass1	-0.288864	21221159	Sfmbt2	7.5732	18544996	Rsu1	-1.68379	18544996	Rsu1	-1.68379	21221159	Sfmbt2	7.5732	132380749	Wfdc15a	5.18925	FALSE	FALSE	TRUE	FALSE	TRUE	TRUE	TRUE	FALSE	TRUE	FALSE	FALSE	FALSE	TRUE	FALSE
r880	M	chr6	135732231	135734155	1925	40	0.000954999	0.0924616	144	962	-0.378786	0.85847	-46.3677	0		0	LOC105242800	564015	Hebp1	2.58918	1462072	Etv6	4.27803	1462072	Etv6	4.27803	22784786	Srgap3	1.48843	85275876	Osbpl3	2.27988	85275876	Osbpl3	2.27988	FALSE	FALSE	TRUE	FALSE	TRUE	FALSE	TRUE	FALSE	FALSE	TRUE	TRUE	TRUE	TRUE	TRUE
r883	P	chr5	138956034	138956353	320	6	0.000956999	0.0925394	14	122	0.727682	-0.865532	59.8611	0		10870	Gm38726	20026	Pdgfa	0.621318	3604223	Fkbp6	4.92492	3604223	Fkbp6	4.92492	3736123	Slc29a4	4.37328	3604223	Fkbp6	4.92492	3736123	Slc29a4	4.37328	FALSE	FALSE	TRUE	FALSE	FALSE	FALSE	FALSE	FALSE	FALSE	FALSE	FALSE	FALSE	FALSE	FALSE
r885	M	chr17	15247146	15248199	1054	8	0.000961999	0.0927909	30	293	-0.902933	0.457254	-55.6017	0		6362	Gm5091	148001	Fam120b	-1.05156	552883	Thbs2	2.14488	2387261	Airn	4.2728	13609764	Pnpla1	-4.1611	2387261	Airn	4.2728	13609764	Pnpla1	-4.1611	FALSE	FALSE	TRUE	FALSE	TRUE	FALSE	FALSE	TRUE	TRUE	TRUE	FALSE	FALSE	FALSE	TRUE
r888	M	chr10	95273163	95276669	3507	35	0.000967999	0.092981	108	779	-0.865856	0.380237	-49.2021	0		0	Cradd	0	Cradd	-0.409767	15083152	Efna2	-0.213553	8923657	Timp3	6.27403	8923657	Timp3	6.27403	8923657	Timp3	6.27403	8923657	Timp3	6.27403	FALSE	FALSE	TRUE	FALSE	FALSE	FALSE	FALSE	FALSE	TRUE	FALSE	TRUE	TRUE	FALSE	TRUE
r891	M	chr2	33753570	33761558	7989	62	0.000969999	0.092981	219	1553	-0.293883	0.631821	-31.0049	0		0	Mvb12b	0	Mvb12b	0.0184925	23158316	Sfmbt2	7.5732	20482153	Rsu1	-1.68379	20482153	Rsu1	-1.68379	23158316	Sfmbt2	7.5732	130437312	Wfdc15a	5.18925	FALSE	FALSE	TRUE	FALSE	TRUE	FALSE	TRUE	TRUE	TRUE	TRUE	TRUE	TRUE	TRUE	TRUE
r892	P	chr11	90345769	90347013	1245	14	0.000969999	0.092981	32	293	1.06709	-0.429271	51.7379	0		0	Hlf	129477	Stxbp4	-0.522077	1325475	Trim25	0.127539	7251496	2410003L11Rik	3.19604	8377372	Asic2	3.54207	7251496	2410003L11Rik	3.19604	8377372	Asic2	3.54207	FALSE	FALSE	FALSE	FALSE	FALSE	TRUE	FALSE	FALSE	FALSE	FALSE	FALSE	FALSE	FALSE	TRUE
r895	M	chr17	64466485	64467351	867	12	0.000977999	0.092981	31	222	-0.470149	1.14059	-70.795	0		25577	Mir6420	134296	Man2a1	-0.758712	14275987	Rftn1	2.4166	13286337	Tbc1d5	-1.35136	13286337	Tbc1d5	-1.35136	13901859	Fez2	2.55855	13901859	Fez2	2.55855	FALSE	FALSE	FALSE	FALSE	FALSE	FALSE	FALSE	FALSE	TRUE	FALSE	FALSE	FALSE	FALSE	FALSE
r896	M	chr10	62498190	62498550	361	9	0.000977999	0.092981	19	198	-1.08742	0.632798	-70.4892	0		0	Srgn	0	Srgn	0.120043	17010885	Lin28b	-1.04355	5045959	Ado	1.72637	5045959	Ado	1.72637	23801860	Timp3	6.27403	23801860	Timp3	6.27403	FALSE	FALSE	FALSE	FALSE	FALSE	FALSE	FALSE	FALSE	FALSE	FALSE	FALSE	FALSE	FALSE	FALSE
r897	M	chr8	121633975	121640163	6189	46	0.000977999	0.092981	155	1179	-0.737875	0.289762	-34.1851	0		0	Zcchc14	0	Zcchc14	-0.61254	1208209	Cdh15	-2.28841	32589812	Sall1	5.39073	32589812	Sall1	5.39073	32589812	Sall1	5.39073	32589812	Sall1	5.39073	FALSE	FALSE	TRUE	FALSE	FALSE	FALSE	TRUE	TRUE	FALSE	TRUE	TRUE	FALSE	FALSE	TRUE
r898	M	chr5	74032456	74032904	449	16	0.000977999	0.092981	32	282	-0.757842	0.736157	-59.5531	0		0	Usp46	0	Usp46	-0.652642	30402205	Spp1	2.26137	6554556	C330024D21Rik	7.06524	6554556	C330024D21Rik	7.06524	6554556	C330024D21Rik	7.06524	6554556	C330024D21Rik	7.06524	FALSE	FALSE	TRUE	FALSE	FALSE	FALSE	TRUE	FALSE	FALSE	FALSE	FALSE	FALSE	FALSE	FALSE
r899	M	chr15	100795718	100798991	3274	36	0.000977999	0.092981	128	875	-0.573219	0.486674	-42.8767	0		0	Slc4a8	0	Slc4a8	-0.71202	66341	Galnt6	0.438245	3739761	Slc38a4	9.0351	6252154	Pus7l	4.97926	3739761	Slc38a4	9.0351	13036353	Fam19a5	4.43215	FALSE	FALSE	FALSE	FALSE	FALSE	FALSE	FALSE	TRUE	FALSE	FALSE	FALSE	FALSE	TRUE	TRUE
r90	M	chr8	122863085	122868682	5598	63	6.29999e-05	0.0571147	224	1596	-0.756986	0.629946	-53.4725	1	Cdh15	0	Cdh15	0	Cdh15	-2.28841	0	Cdh15	-2.28841	33818922	Sall1	5.39073	33818922	Sall1	5.39073	33818922	Sall1	5.39073	33818922	Sall1	5.39073	FALSE	TRUE	TRUE	TRUE	TRUE	FALSE	TRUE	TRUE	TRUE	TRUE	FALSE	TRUE	TRUE	TRUE
r900	P	chr2	170818127	170819141	1015	5	0.000980999	0.092981	24	172	1.50913	-0.288361	44.8593	0		0	Dok5	0	Dok5	3.27449	1839220	1700017J07Rik	5.74222	1839220	1700017J07Rik	5.74222	6618009	Wfdc15a	5.18925	1839220	1700017J07Rik	5.74222	6618009	Wfdc15a	5.18925	FALSE	FALSE	TRUE	FALSE	TRUE	FALSE	FALSE	FALSE	TRUE	TRUE	FALSE	FALSE	FALSE	TRUE
r901	M	chr8	108241300	108241572	273	7	0.000981999	0.092981	14	135	-0.363608	1.3327	-73.8889	0		64252	Gm34675	311678	Lncbate1	-1.59649	14606800	Cdh15	-2.28841	19197137	Sall1	5.39073	19197137	Sall1	5.39073	19197137	Sall1	5.39073	19197137	Sall1	5.39073	FALSE	FALSE	TRUE	FALSE	TRUE	FALSE	FALSE	FALSE	FALSE	FALSE	FALSE	FALSE	FALSE	FALSE
r902	P	chr12	86192176	86192970	795	9	0.000981999	0.092981	20	239	0.99164	-0.683533	55.1548	0		0	Gm805	0	Gm805	-0.518539	5005761	Smoc1	5.48753	5005761	Smoc1	5.48753	13783121	Rtn1	4.16893	5005761	Smoc1	5.48753	13783121	Rtn1	4.16893	FALSE	FALSE	TRUE	TRUE	TRUE	FALSE	FALSE	TRUE	TRUE	TRUE	FALSE	FALSE	FALSE	TRUE
r904	M	chr2	6523356	6525230	1875	19	0.000987999	0.0933955	68	525	-0.579846	0.890216	-63.7386	0		14462	Celf2	14462	Celf2	-1.13243	3845205	Sfmbt2	7.5732	1721131	Bend7	-2.32838	1721131	Bend7	-2.32838	3845205	Sfmbt2	7.5732	157673640	Wfdc15a	5.18925	FALSE	FALSE	TRUE	TRUE	TRUE	TRUE	FALSE	FALSE	TRUE	FALSE	FALSE	FALSE	FALSE	TRUE
r905	M	chr2	44556542	44557095	554	8	0.000989999	0.0933955	34	469	-1.18801	0.562727	-58.9536	0		7315	Gtdc1	7315	Gtdc1	-0.668803	16193096	Rbms1	5.0489	16193096	Rbms1	5.0489	31285125	Rsu1	-1.68379	16193096	Rbms1	5.0489	119641775	Wfdc15a	5.18925	FALSE	FALSE	FALSE	FALSE	TRUE	FALSE	FALSE	FALSE	FALSE	FALSE	TRUE	FALSE	FALSE	FALSE
r908	P	chr12	107422168	107426087	3920	23	0.000994999	0.0935251	74	653	0.54679	-0.596489	37.5067	0		198106	Gm33236	680342	Setd3	0.00424073	1433941	Wars	-0.244272	2114907	Meg3	-5.94793	35013113	Rtn1	4.16893	2114907	Meg3	-5.94793	35013113	Rtn1	4.16893	FALSE	FALSE	TRUE	TRUE	TRUE	FALSE	FALSE	TRUE	TRUE	TRUE	TRUE	FALSE	TRUE	FALSE
r909	P	chr15	97096947	97099426	2480	16	0.000994999	0.0935251	39	289	0.622398	-0.773749	46.659	0		0	Gm32840	40990	Slc38a4	9.0351	40990	Slc38a4	9.0351	40990	Slc38a4	9.0351	2553383	Pus7l	4.97926	40990	Slc38a4	9.0351	9337582	Fam19a5	4.43215	FALSE	FALSE	TRUE	FALSE	TRUE	FALSE	FALSE	FALSE	TRUE	TRUE	FALSE	FALSE	FALSE	TRUE
r91	M	chr5	118212661	118237994	25334	200	6.59999e-05	0.0571147	775	5210	-0.467935	0.359231	-34.5036	0		0	Rnft2	7231	2410131K14Rik	0.201524	13771607	Spp1	2.26137	17053708	Fkbp6	4.92492	24454482	Slc29a4	4.37328	17053708	Fkbp6	4.92492	24454482	Slc29a4	4.37328	FALSE	FALSE	TRUE	TRUE	TRUE	TRUE	TRUE	TRUE	TRUE	TRUE	TRUE	TRUE	TRUE	TRUE
r910	M	chr3	138936642	138939457	2816	21	0.000997999	0.0936438	65	612	-0.711071	0.544211	-46.8642	0		0	Rap1gds1	0	Rap1gds1	-1.05253	30790489	Gnai3	0.149781	9876127	Adgrl2	5.43123	9876127	Adgrl2	5.43123	9876127	Adgrl2	5.43123	9876127	Adgrl2	5.43123	FALSE	FALSE	TRUE	TRUE	TRUE	FALSE	FALSE	TRUE	TRUE	TRUE	TRUE	FALSE	TRUE	TRUE
r913	M	chr9	120333290	120336784	3495	19	0.001005	0.0936438	60	515	-0.900958	0.369134	-49.2275	0		0	Myrip	151960	Mobp	1.74396	30257194	Ctsh	-0.177606	9925079	Ptpn23	-1.57743	9925079	Ptpn23	-1.57743	9925079	Ptpn23	-1.57743	9925079	Ptpn23	-1.57743	FALSE	FALSE	TRUE	FALSE	TRUE	FALSE	FALSE	FALSE	TRUE	TRUE	FALSE	FALSE	FALSE	TRUE
r915	M	chr16	91906596	91913047	6452	73	0.001005	0.0936438	213	1635	-0.409993	0.62911	-41.6597	0		0	Itsn1	0	Itsn1	-0.523534	688417	Runx1	5.56133	688417	Runx1	5.56133	6732643	App	3.30737	688417	Runx1	5.56133	6732643	App	3.30737	FALSE	FALSE	TRUE	TRUE	TRUE	FALSE	TRUE	TRUE	TRUE	TRUE	FALSE	FALSE	TRUE	TRUE
r917	M	chr7	139978109	139980349	2241	37	0.001005	0.0936438	132	1006	-0.290202	0.540345	-34.4038	0		0	LOC102635948	15604	Tubgcp2	0.218997	2670417	Igf2	1.26132	3232760	Kcnq1ot1	6.01618	42560558	Thrsp	-5.09812	3232760	Kcnq1ot1	6.01618	42560558	Thrsp	-5.09812	FALSE	FALSE	TRUE	FALSE	TRUE	FALSE	FALSE	TRUE	TRUE	TRUE	TRUE	FALSE	TRUE	FALSE
r918	M	chr17	9667999	9669475	1477	22	0.001006	0.0936438	71	552	-0.646896	0.806408	-50.5455	0		0	Pabpc6	536994	Qk	0.0753515	536994	Qk	0.0753515	3071834	Airn	4.2728	19188488	Pnpla1	-4.1611	3071834	Airn	4.2728	19188488	Pnpla1	-4.1611	FALSE	FALSE	TRUE	TRUE	TRUE	FALSE	FALSE	TRUE	FALSE	FALSE	FALSE	FALSE	FALSE	TRUE
r923	M	chr7	80264601	80266707	2107	10	0.001012	0.0936438	31	266	-1.11661	0.312737	-53.6622	0		0	Ngrn	0	Ngrn	0.134783	1993199	Sh3gl3	3.69668	3666148	Cemip	3.76976	3666148	Cemip	3.76976	3666148	Cemip	3.76976	3666148	Cemip	3.76976	FALSE	FALSE	FALSE	FALSE	FALSE	FALSE	FALSE	FALSE	FALSE	FALSE	FALSE	FALSE	FALSE	FALSE
r924	M	chr8	71404912	71409328	4417	83	0.001012	0.0936438	311	2249	-0.520468	0.279817	-30.6486	0		0	Gm39193	0	Ankle1	0.325398	9355101	Gab1	5.82609	3463844	Isx	6.64209	3463844	Isx	6.64209	3463844	Isx	6.64209	3463844	Isx	6.64209	FALSE	FALSE	TRUE	TRUE	TRUE	TRUE	TRUE	TRUE	TRUE	TRUE	TRUE	FALSE	TRUE	TRUE
r927	M	chr10	116113045	116114215	1171	26	0.001025	0.0942828	103	876	-0.884826	0.482258	-47.7597	0		0	Ptprr	161296	Ptprb	-0.189982	35923034	Efna2	-0.213553	1163324	Lyz2	-5.33509	1163324	Lyz2	-5.33509	1163324	Lyz2	-5.33509	1163324	Lyz2	-5.33509	FALSE	FALSE	TRUE	TRUE	TRUE	TRUE	FALSE	TRUE	FALSE	FALSE	FALSE	TRUE	FALSE	TRUE
r93	M	chr15	98097802	98129172	31371	230	6.59999e-05	0.0571147	941	6512	-0.48028	0.295041	-34.45	0		0	Pfkm	0	Pfkm	-0.529397	1041845	Slc38a4	9.0351	1041845	Slc38a4	9.0351	3554238	Pus7l	4.97926	1041845	Slc38a4	9.0351	10338437	Fam19a5	4.43215	FALSE	FALSE	TRUE	TRUE	TRUE	TRUE	TRUE	TRUE	TRUE	TRUE	TRUE	TRUE	TRUE	TRUE
r930	M	chr6	116669691	116678147	8457	63	0.001025	0.0942828	270	1951	-0.32425	0.553138	-38.6776	0		0	Rassf4	0	Rassf4	0.951968	17357551	Etv6	4.27803	3722246	Srgap3	1.48843	3722246	Srgap3	1.48843	66213336	Osbpl3	2.27988	66213336	Osbpl3	2.27988	FALSE	FALSE	TRUE	TRUE	TRUE	FALSE	FALSE	TRUE	TRUE	TRUE	TRUE	TRUE	TRUE	TRUE
r932	P	chr4	140112151	140115995	3845	31	0.00103	0.0944182	147	985	0.691937	-0.293893	39.174	0		0	Igsf21	462459	Aldh4a1	-0.307898	6092948	Lin28a	-0.731388	611358	Padi6	-3.44607	611358	Padi6	-3.44607	611358	Padi6	-3.44607	611358	Padi6	-3.44607	FALSE	FALSE	TRUE	FALSE	TRUE	FALSE	TRUE	TRUE	TRUE	TRUE	TRUE	FALSE	FALSE	TRUE
r935	M	chr17	27139630	27145199	5570	38	0.001035	0.0944182	149	1200	-0.635668	0.488618	-33.9148	0		0	Ip6k3	5738	Uqcc2	1.69893	12445367	Thbs2	2.14488	1712764	Pnpla1	-4.1611	1712764	Pnpla1	-4.1611	1712764	Pnpla1	-4.1611	1712764	Pnpla1	-4.1611	FALSE	FALSE	TRUE	FALSE	TRUE	FALSE	FALSE	TRUE	TRUE	TRUE	TRUE	FALSE	TRUE	TRUE
r936	M	chr5	117866502	117867577	1076	30	0.001036	0.0944182	64	499	-0.703611	0.390093	-45.703	0		0	Nos1	0	Nos1	-0.174843	13425448	Spp1	2.26137	17424125	Fkbp6	4.92492	24824899	Slc29a4	4.37328	17424125	Fkbp6	4.92492	24824899	Slc29a4	4.37328	FALSE	FALSE	TRUE	FALSE	TRUE	FALSE	FALSE	TRUE	TRUE	TRUE	FALSE	FALSE	FALSE	TRUE
r938	M	chr11	108926654	108942913	16260	123	0.001037	0.0944182	486	3561	-0.503462	0.291949	-31.0213	0		0	Axin2	0	Axin2	0.153757	4594563	Mapt	-0.176253	9533151	Engase	4.05245	9533151	Engase	4.05245	9533151	Engase	4.05245	9533151	Engase	4.05245	FALSE	FALSE	TRUE	TRUE	TRUE	FALSE	TRUE	TRUE	TRUE	TRUE	TRUE	FALSE	TRUE	TRUE
r94	M	chr15	101003274	101014447	11174	87	6.69999e-05	0.0571147	298	2231	-0.439684	0.617289	-38.1554	0		0	Scn8a	179302	Slc4a8	-0.71202	273897	Galnt6	0.438245	3947317	Slc38a4	9.0351	6459710	Pus7l	4.97926	3947317	Slc38a4	9.0351	13243909	Fam19a5	4.43215	FALSE	FALSE	TRUE	FALSE	TRUE	TRUE	FALSE	TRUE	TRUE	TRUE	TRUE	TRUE	TRUE	TRUE
r940	M	chr3	94779212	94780659	1448	25	0.001038	0.0944182	71	638	-0.568651	0.928438	-55.2049	0		0	Cgn	0	Cgn	-0.0713429	13326614	Gnai3	0.149781	6406470	Bglap3	-2.92625	6406470	Bglap3	-2.92625	14832933	Fam198b	5.36714	23000836	Snx7	-2.83246	FALSE	FALSE	TRUE	FALSE	TRUE	FALSE	FALSE	FALSE	FALSE	FALSE	FALSE	FALSE	FALSE	TRUE
r942	M	chr8	124906470	124910680	4211	40	0.001039	0.0944182	147	1054	-0.283565	0.779295	-36.8316	0		0	Egln1	0	Egln1	-0.0251833	2039072	Cdh15	-2.28841	35862307	Sall1	5.39073	35862307	Sall1	5.39073	35862307	Sall1	5.39073	35862307	Sall1	5.39073	FALSE	FALSE	TRUE	TRUE	TRUE	FALSE	FALSE	FALSE	FALSE	FALSE	FALSE	FALSE	TRUE	TRUE
r945	M	chrX	12916421	12917125	705	12	0.001042	0.0944182	28	247	-0.790501	0.342129	-46.3161	0		19746	AA414768																			FALSE	FALSE	TRUE	FALSE	TRUE	TRUE	FALSE	TRUE	TRUE	FALSE	FALSE	FALSE	FALSE	TRUE
r948	M	chr10	93793622	93795564	1943	14	0.001046	0.0944182	41	330	-0.407556	1.00308	-56.6633	0		24402	Usp44	62923	Metap2	-0.152705	13603611	Efna2	-0.213553	7444116	Timp3	6.27403	7444116	Timp3	6.27403	7444116	Timp3	6.27403	7444116	Timp3	6.27403	FALSE	FALSE	TRUE	FALSE	TRUE	FALSE	FALSE	TRUE	FALSE	FALSE	FALSE	FALSE	TRUE	FALSE
r949	M	chr10	9855582	9857492	1911	16	0.001046	0.0944182	42	388	-0.334716	1.19894	-48.8958	0		0	Stxbp5	0	Stxbp5	-2.02247	2174423	BC020402	0.889057	57687017	Ado	1.72637	57687017	Ado	1.72637	76442918	Timp3	6.27403	76442918	Timp3	6.27403	FALSE	FALSE	TRUE	FALSE	TRUE	FALSE	FALSE	FALSE	FALSE	FALSE	TRUE	FALSE	FALSE	TRUE
r95	M	chr10	121286694	121302255	15562	113	6.79999e-05	0.0571147	497	3314	-0.77044	0.366726	-43.22	0		0	Tbc1d30	62833	Gns	-0.45642	41096683	Efna2	-0.213553	478734	Srgap1	-1.31097	478734	Srgap1	-1.31097	4004421	Lyz2	-5.33509	4004421	Lyz2	-5.33509	FALSE	FALSE	TRUE	TRUE	TRUE	TRUE	TRUE	TRUE	TRUE	TRUE	TRUE	FALSE	TRUE	TRUE
r950	M	chr16	4640018	4653721	13704	106	0.001046	0.0944182	410	2781	-0.45079	0.304138	-30.1409	0		0	Vasn	0	Coro7	-0.0446738	755458	Zfp597	1.2003	45538121	Bbx	6.08948	46073028	Dubr	6.58004	45538121	Bbx	6.08948	46073028	Dubr	6.58004	FALSE	FALSE	TRUE	TRUE	TRUE	FALSE	TRUE	TRUE	TRUE	TRUE	TRUE	TRUE	TRUE	TRUE
r952	M	chr5	112166810	112176015	9206	49	0.001054	0.0947679	192	1266	-0.390427	0.568252	-36.7632	0		1562	1700016B01Rik	100665	Tpst2	0.214999	7725756	Spp1	2.26137	23115687	Fkbp6	4.92492	30516461	Slc29a4	4.37328	23115687	Fkbp6	4.92492	30516461	Slc29a4	4.37328	FALSE	FALSE	TRUE	FALSE	TRUE	FALSE	FALSE	TRUE	TRUE	FALSE	TRUE	FALSE	FALSE	TRUE
r954	M	chr14	122426475	122428597	2123	13	0.001055	0.0947679	49	363	-0.444042	0.888501	-42.9354	0		0	Gm5089	24240	Clybl	-0.364094	1994776	Mbnl2	5.94084	1994776	Mbnl2	5.94084	3719785	Abcc4	6.07976	1994776	Mbnl2	5.94084	3719785	Abcc4	6.07976	FALSE	FALSE	TRUE	TRUE	TRUE	FALSE	FALSE	FALSE	FALSE	FALSE	FALSE	FALSE	FALSE	TRUE
r955	M	chr8	60859258	60859946	689	9	0.001055	0.0947679	27	185	-1.03967	0.591729	-60	0		30446	Hpf1	30446	Hpf1	-0.140063	19904483	Gab1	5.82609	3206202	Galnt7	4.03413	3206202	Galnt7	4.03413	14013226	Isx	6.64209	14013226	Isx	6.64209	FALSE	FALSE	FALSE	FALSE	FALSE	FALSE	TRUE	FALSE	FALSE	FALSE	FALSE	FALSE	FALSE	TRUE
r96	M	chr10	39495251	39520473	25223	137	6.89999e-05	0.0571147	592	4167	-0.493176	0.398306	-33.5321	0		0	Fyn	211594	Rev3l	-0.537042	4429832	Aim1	-0.608935	28024036	Ado	1.72637	28024036	Ado	1.72637	46779937	Timp3	6.27403	46779937	Timp3	6.27403	FALSE	FALSE	TRUE	TRUE	TRUE	TRUE	TRUE	TRUE	TRUE	TRUE	TRUE	FALSE	TRUE	TRUE
r963	M	chr19	46512226	46516678	4453	62	0.001069	0.094952	222	1579	-0.273388	0.641654	-34.0086	0		0	Trim8	0	Trim8	-0.0903332	7592302	Tbc1d12	-0.41421	5127155	Pik3ap1	4.2653	5127155	Pik3ap1	4.2653	5127155	Pik3ap1	4.2653	5127155	Pik3ap1	4.2653	FALSE	FALSE	TRUE	TRUE	TRUE	FALSE	FALSE	TRUE	FALSE	FALSE	FALSE	FALSE	FALSE	TRUE
r964	M	chr12	86121179	86122209	1031	7	0.00107	0.094952	19	150	-0.789437	0.982654	-63.6637	0		0	Ift43	0	Ift43	-0.666991	4934764	Smoc1	5.48753	4934764	Smoc1	5.48753	13712124	Rtn1	4.16893	4934764	Smoc1	5.48753	13712124	Rtn1	4.16893	FALSE	FALSE	FALSE	FALSE	TRUE	FALSE	FALSE	FALSE	FALSE	FALSE	FALSE	FALSE	FALSE	FALSE
r966	M	chr3	35886207	35888012	1806	19	0.001071	0.094952	54	479	-0.810462	0.430542	-48.0652	0		4091	Dcun1d1	4091	Dcun1d1	-0.166577	5599667	Platr4	5.05975	5599667	Platr4	5.05975	15799306	Maml3	2.04595	5599667	Platr4	5.05975	15799306	Maml3	2.04595	FALSE	FALSE	TRUE	FALSE	FALSE	FALSE	FALSE	FALSE	TRUE	TRUE	FALSE	FALSE	TRUE	TRUE
r967	M	chr12	7927512	7928412	901	6	0.001075	0.094952	15	118	-1.31279	0.421518	-64.7547	0		49220	Apob	279686	Ldah	-0.0438497	32131355	Scin	-1.12662	8607255	Lpin1	3.95725	8607255	Lpin1	3.95725	8607255	Lpin1	3.95725	8607255	Lpin1	3.95725	FALSE	FALSE	FALSE	FALSE	FALSE	FALSE	FALSE	FALSE	FALSE	FALSE	FALSE	FALSE	FALSE	TRUE
r968	M	chr10	8169688	8171745	2058	15	0.001079	0.094952	93	630	-1.10617	0.529456	-50.5263	0		2819	Gm30906	33006	Ust	0.0150475	488529	BC020402	0.889057	59372764	Ado	1.72637	59372764	Ado	1.72637	78128665	Timp3	6.27403	78128665	Timp3	6.27403	FALSE	FALSE	TRUE	TRUE	FALSE	FALSE	FALSE	FALSE	FALSE	FALSE	FALSE	FALSE	FALSE	TRUE
r97	M	chr12	91646933	91648588	1656	40	6.99999e-05	0.0571147	136	1107	-1.16275	0.706991	-70.2708	0		0	Ston2	0	Ston2	-2.48772	10460518	Smoc1	5.48753	10460518	Smoc1	5.48753	19237878	Rtn1	4.16893	10460518	Smoc1	5.48753	19237878	Rtn1	4.16893	FALSE	FALSE	TRUE	FALSE	TRUE	FALSE	FALSE	FALSE	FALSE	FALSE	FALSE	FALSE	TRUE	TRUE
r970	M	chr12	83976197	83981880	5684	32	0.001079	0.094952	154	1108	-0.544536	0.561072	-33.3634	0		0	Heatr4	5979	Acot2	-0.226923	2789782	Smoc1	5.48753	2789782	Smoc1	5.48753	11567142	Rtn1	4.16893	2789782	Smoc1	5.48753	11567142	Rtn1	4.16893	FALSE	FALSE	TRUE	FALSE	TRUE	FALSE	FALSE	TRUE	FALSE	FALSE	FALSE	FALSE	FALSE	TRUE
r971	M	chr12	86513033	86522044	9012	59	0.00108	0.094952	196	1660	-0.408181	0.662256	-30.8332	0		0	Esrrb	0	Esrrb	0.0663448	5326618	Smoc1	5.48753	5326618	Smoc1	5.48753	14103978	Rtn1	4.16893	5326618	Smoc1	5.48753	14103978	Rtn1	4.16893	FALSE	FALSE	TRUE	FALSE	TRUE	FALSE	FALSE	FALSE	TRUE	TRUE	TRUE	FALSE	FALSE	TRUE
r972	M	chr9	60869940	60872740	2801	35	0.00108	0.094952	128	1067	-0.518257	0.811066	-47.4987	0		0	Uaca	0	Uaca	0.797128	499584	Tle3	2.75296	4931781	Scaper	-1.8073	4931781	Scaper	-1.8073	17742804	Cd109	2.06773	17742804	Cd109	2.06773	FALSE	FALSE	TRUE	FALSE	TRUE	FALSE	TRUE	TRUE	TRUE	TRUE	FALSE	FALSE	TRUE	TRUE
r973	M	chr16	89921651	89927711	6061	65	0.00108	0.094952	199	1532	-0.669336	0.484694	-44.096	0		0	Tiam1	0	Tiam1	-0.27008	458684	Hunk	5.04033	2673753	Runx1	5.56133	4747698	App	3.30737	2673753	Runx1	5.56133	4747698	App	3.30737	FALSE	FALSE	TRUE	FALSE	TRUE	FALSE	FALSE	TRUE	TRUE	TRUE	TRUE	FALSE	FALSE	FALSE
r978	M	chr4	136440140	136443572	3433	39	0.001092	0.094952	115	1013	-0.630495	0.576883	-46.0068	0		0	Htr1d	0	Htr1d	1.23042	2420937	Lin28a	-0.731388	203962	Ephb2	3.30556	203962	Ephb2	3.30556	2355673	Pla2g5	3.1401	2355673	Pla2g5	3.1401	FALSE	FALSE	TRUE	FALSE	FALSE	FALSE	FALSE	TRUE	FALSE	FALSE	TRUE	TRUE	FALSE	TRUE
r979	M	chr13	95334771	95336933	2163	49	0.001092	0.094952	116	1038	-0.552042	0.590843	-43.5385	0		0	Zbed3	0	Zbed3	-1.60956	1904170	Enc1	2.51124	17696019	Cdc20b	3.33885	17696019	Cdc20b	3.33885	36200800	Ntrk2	3.20566	36200800	Ntrk2	3.20566	FALSE	FALSE	TRUE	TRUE	TRUE	FALSE	TRUE	TRUE	TRUE	TRUE	TRUE	FALSE	FALSE	TRUE
r98	M	chr6	101150736	101152050	1315	36	6.99999e-05	0.0571147	136	978	-1.03602	0.883097	-73.339	0		0	Pdzrn3	280801	Ppp4r2	-0.222084	32883648	Etv6	4.27803	1627915	Foxp1	-3.80849	1627915	Foxp1	-3.80849	50694381	Osbpl3	2.27988	50694381	Osbpl3	2.27988	FALSE	FALSE	TRUE	TRUE	TRUE	FALSE	FALSE	FALSE	FALSE	FALSE	TRUE	TRUE	FALSE	FALSE
r980	M	chr9	121191844	121195258	3415	29	0.001096	0.094952	98	717	-0.451499	0.87475	-43.3001	0		0	Ulk4	0	Ulk4	-0.292327	31115748	Ctsh	-0.177606	10783633	Ptpn23	-1.57743	10783633	Ptpn23	-1.57743	10783633	Ptpn23	-1.57743	10783633	Ptpn23	-1.57743	FALSE	FALSE	TRUE	TRUE	TRUE	FALSE	TRUE	TRUE	FALSE	FALSE	FALSE	FALSE	FALSE	TRUE
r981	M	chr8	70842604	70843068	465	17	0.001102	0.094952	24	268	-1.06767	0.611206	-65.9614	0		0	Kcnn1	0	Kcnn1	3.18213	9921361	Gab1	5.82609	4030104	Isx	6.64209	4030104	Isx	6.64209	4030104	Isx	6.64209	4030104	Isx	6.64209	FALSE	FALSE	TRUE	FALSE	TRUE	FALSE	FALSE	FALSE	FALSE	FALSE	TRUE	FALSE	FALSE	TRUE
r982	M	chr3	26601700	26602219	520	15	0.001103	0.094952	26	318	-1.23305	0.279879	-69.5927	0		35399	Spata16	495001	Ect2	0.739731	14885460	Platr4	5.05975	14885460	Platr4	5.05975	19047851	Zc2hc1a	-2.58076	14885460	Platr4	5.05975	25085099	Maml3	2.04595	FALSE	FALSE	FALSE	FALSE	FALSE	FALSE	FALSE	FALSE	FALSE	FALSE	FALSE	FALSE	FALSE	FALSE
r985	M	chr12	117159237	117160969	1733	21	0.001111	0.094952	74	772	-0.566148	0.773075	-55.9019	0		0	Ptprn2	355508	Rapgef5	0.245551	6492292	Dync1h1	-0.13024	7587507	Meg3	-5.94793	44750182	Rtn1	4.16893	7587507	Meg3	-5.94793	44750182	Rtn1	4.16893	FALSE	FALSE	TRUE	FALSE	TRUE	FALSE	FALSE	TRUE	TRUE	TRUE	TRUE	TRUE	TRUE	TRUE
r987	M	chr2	4847360	4848609	1250	17	0.001115	0.094952	35	346	-0.859952	0.505251	-56.916	0		17858	Gm36389	32953	Sephs1	-0.0453045	5521826	Sfmbt2	7.5732	45135	Bend7	-2.32838	45135	Bend7	-2.32838	5521826	Sfmbt2	7.5732	159350261	Wfdc15a	5.18925	FALSE	FALSE	TRUE	TRUE	TRUE	FALSE	FALSE	FALSE	FALSE	FALSE	FALSE	FALSE	FALSE	FALSE
r988	M	chr12	117954615	117955804	1190	9	0.001117	0.094952	20	173	-0.56894	1.05796	-57.2907	0		0	Dnah11	194877	Rapgef5	0.245551	7287670	Dync1h1	-0.13024	8382885	Meg3	-5.94793	45545560	Rtn1	4.16893	8382885	Meg3	-5.94793	45545560	Rtn1	4.16893	FALSE	FALSE	FALSE	FALSE	TRUE	FALSE	FALSE	TRUE	FALSE	FALSE	FALSE	FALSE	FALSE	FALSE
r99	M	chr2	169004910	169006788	1879	28	7.29999e-05	0.0571147	85	672	-1.01146	0.498313	-55.8284	0		17536	Gm33622	26003	1700017J07Rik	5.74222	26003	1700017J07Rik	5.74222	26003	1700017J07Rik	5.74222	4804792	Wfdc15a	5.18925	26003	1700017J07Rik	5.74222	4804792	Wfdc15a	5.18925	FALSE	FALSE	TRUE	FALSE	TRUE	FALSE	TRUE	FALSE	TRUE	TRUE	FALSE	FALSE	FALSE	FALSE
r994	M	chr17	24500631	24507019	6389	100	0.001128	0.094952	343	2730	-0.465935	0.331655	-31.7324	0		0	Caskin1	0	Caskin1	-0.441082	9806368	Thbs2	2.14488	4350944	Pnpla1	-4.1611	4350944	Pnpla1	-4.1611	4350944	Pnpla1	-4.1611	4350944	Pnpla1	-4.1611	FALSE	FALSE	TRUE	FALSE	TRUE	TRUE	TRUE	TRUE	TRUE	TRUE	TRUE	TRUE	TRUE	TRUE
r995	M	chr13	45916681	45917812	1132	13	0.001128	0.094952	36	314	-0.581	0.82289	-58.7053	0		0	Atxn1	0	Atxn1	0.804572	10520150	Slc25a48	0.246529	8154011	Sfxn1	3.77352	8154011	Sfxn1	3.77352	8154011	Sfxn1	3.77352	8154011	Sfxn1	3.77352	FALSE	FALSE	FALSE	FALSE	FALSE	FALSE	FALSE	FALSE	FALSE	FALSE	TRUE	TRUE	FALSE	TRUE
r996	M	chr4	10438743	10439453	711	8	0.001128	0.094952	16	190	-0.433666	1.14373	-71.7094	0		28808	LOC108168991	434796	2610301B20Rik	-0.341691	11317927	Tstd3	0.457278	39222156	Grin3a	-4.68768	39222156	Grin3a	-4.68768	39222156	Grin3a	-4.68768	39222156	Grin3a	-4.68768	FALSE	FALSE	FALSE	FALSE	FALSE	FALSE	FALSE	FALSE	FALSE	FALSE	FALSE	FALSE	FALSE	TRUE
r998	P	chr2	170564017	170566665	2649	25	0.001131	0.094952	85	613	0.4423	-0.633938	46.7321	0		0	Gm40001	44946	Pfdn4	-0.0912383	1585110	1700017J07Rik	5.74222	1585110	1700017J07Rik	5.74222	6363899	Wfdc15a	5.18925	1585110	1700017J07Rik	5.74222	6363899	Wfdc15a	5.18925	FALSE	FALSE	TRUE	FALSE	TRUE	FALSE	FALSE	FALSE	TRUE	TRUE	FALSE	FALSE	FALSE	TRUE
[truncated: 14 more columns]

## Sheet: Supplementary_Dataset_5b
Known vs De Novo DMR coordinates
k	chrom	start_pub	end_pub	width_pub	start_cand	end_cand	width_cand	dist
Cdh15	chr8	122864539	122865917	1378	122863085	122868682	5597	0
Commd1	chr11	22971895	22973136	1241	22971765	22974429	2664	0
Dlk1	chr12	109526740	109529760	3020	109526791	109534020	7229	0
Gnas	chr2	174326930	174329007	2077	174325832	174329149	3317	0
Grb10	chr11	12025515	12026351	836	12023119	12026959	3840	0
H19/Igf2	chr7	142580263	142582695	2432	142580547	142582858	2311	0
Igf2r	chr17	12741297	12742707	1410	12741303	12743328	2025	0
Impact	chr18	12971749	12974325	2576	12972811	12975659	2848	0
Inpp5f	chr7	128687968	128688584	616	128687551	128688536	985	0
KcnK9 (Peg13)	chr15	72808840	72810685	1845	72806996	72811003	4007	0
Kcnq1	chr7	143295309	143295849	540	143295093	143296904	1811	0
Kcnq1ot1	chr7	143296095	143297095	1000	143295093	143296904	1811	0
Liz1/Zdbf2	chr1	63200357	63200675	318	64734881	64736109	1228	1534205
Mcts2/H13	chr2	152686755	152687275	520	152680242	152690777	10535	0
Mest (Peg1)	chr6	30736488	30739335	2847	30735608	30739354	3746	0
Nap1L5	chr6	58906696	58907062	366	58906058	58907019	961	0
Nespas	chr2	174295707	174300981	5274	174294409	174301320	6911	0
Nnat	chr2	157560050	157561662	1612	157551266	157563681	12415	0
Peg10	chr6	4747209	4748300	1091	4746094	4748838	2744	0
Plagl1 (Zac1)	chr10	13090437	13091326	889	13089125	13092028	2903	0
Rasgrf1	chr9	89876812	89885505	8693	89879764	89879924	160	0
Slc38a4	chr15	97054197	97055313	1116	97054891	97055991	1100	0
Snrpn	chr7	60004992	60005415	423	60002806	60003937	1131	1054
Zim2 (Peg3)	chr7	6729433	6730510	1077	6728115	6731226	3111	0

## Sheet: Supplementary_Dataset_5c
Somatic DMR distance
queryHits	subjectHits	distance	somatic_dmr_icr_name	somatic_dmr_name	our_dmr_id
1	372	1477022	DMR1 amplicon3	Gpr1/Zdbf2	r277
2	372	1477022	DMR1 amplicon 7	Gpr1/Zdbf2.1	r277
3	372	1477022	DMR2 amplicon 11	Gpr1/Zdbf2.2	r277
4	317	7718	\N	Nesp	r2
5	114	2344314	\N	Ndn	r1173
6	354	162148		Cdkn1c	r25
7	126	5969	Meg3_pro	Meg3	r1196
8	368	25713		Igf2r promoter	r27

## Sheet: Supplementary_Dataset_5d
ChIP-seq peak overlaps enriched in GL-DMRs (published) and PS-DMRs (de novo)
In reference to Fig. 3e
userSet	collection	term	cellType	filename	a	b	c	d	log2odds	pval	padj
feil	takahashi_2019	ZFP445	Embryonic stem cell	GSE115387_mES_445_peaks.bed	18	4	27	119852	13.2611	3.0649e-60	6.04284e-57
feil	codex	SETDB1	Embryonic stem cell	GSM440256_Eset.bed	20	119	25	119737	9.64464	1.41832e-47	2.41398e-44
DMR-C2	takahashi_2019	ZFP445	Embryonic stem cell	GSE115387_mES_445_peaks.bed	13	9	402	119477	8.73999	4.09532e-27	5.3389e-24
DMR-C5	takahashi_2019	ZFP445	Embryonic stem cell	GSE115387_mES_445_peaks.bed	3	19	125	119754	7.23903	1.803e-06	0.00107739
feil	codex	JARID2	Embryonic stem cell	GSM1169006_Jarid2.bed	16	471	29	119385	7.1321	2.48637e-27	3.25203e-24
feil	codex	EZH2	Embryonic stem cell	GSM1215218_Ezh2.bed	8	196	37	119660	7.04328	1.24853e-14	1.20254e-11
feil	codex	SUZ12	Embryonic stem cell	GSM288360_Suz12.bed	5	116	40	119740	7.01247	1.13889e-09	8.80746e-07
DMR-C1	codex	CBX7	Embryonic stem cell	GSM1041373_Cbx7.bed	3	47	66	119785	6.85503	3.50596e-06	0.00202364
feil	codex	EZH2	Embryonic stem cell	GSM905445_Ezh2.bed	9	259	36	119597	6.84914	1.00477e-15	1.00167e-12
feil	codex	RNF2	Embryonic stem cell	GSM656523_Ring1b.bed	6	161	39	119695	6.83698	5.19238e-11	4.2993e-08
DMR-C1	codex	EZH2	Embryonic stem cell	GSM327668_Ezh2.bed	9	158	60	119674	6.82734	8.36319e-16	8.36883e-13
DMR-C1	codex	SUZ12	Embryonic stem cell	GSM307144_Suz12.bed	5	88	64	119744	6.73161	2.72004e-09	2.05172e-06
DMR-C1	codex	EZH2	Embryonic stem cell	GSM1215218_Ezh2.bed	9	195	60	119637	6.51911	5.18651e-15	5.04426e-12
feil	codex	RNF2	Embryonic stem cell	GSM1169017_Rnf2.bed	15	673	30	119183	6.46481	6.08177e-23	7.20886e-20
feil	codex	SUZ12	Embryonic stem cell	GSM1169019_Suz12.bed	18	928	27	118928	6.41624	1.67997e-26	2.17941e-23
feil	codex	JARID2	Embryonic stem cell	GSM1169007_Jarid2.bed	17	862	28	118994	6.38853	3.98524e-25	5.01484e-22
DMR-C1	codex	SUZ12	Embryonic stem cell	GSM1169018_Suz12.bed	24	767	45	119065	6.37082	5.68607e-35	8.29518e-32
DMR-C1	codex	RING1B	Embryonic stem cell	GSM1041372_Ring1B.bed	13	335	56	119497	6.36867	2.7642e-20	3.08373e-17
DMR-C1	codex	SUZ12	Embryonic stem cell	GSM700553_Suz12_Pcl3_shRNA.bed	20	597	49	119235	6.35078	1.13942e-29	1.54878e-26
DMR-C2	codex	SUZ12	Embryonic stem cell	GSM307144_Suz12.bed	19	74	396	119412	6.27304	2.64133e-28	3.53006e-25
DMR-C2	codex	RNF2	Embryonic stem cell	GSM656523_Ring1b.bed	33	134	382	119352	6.26423	9.71383e-48	1.65684e-44
feil	codex	SUZ12	Embryonic stem cell	GSM1169018_Suz12.bed	15	776	30	119080	6.26115	4.90962e-22	5.70904e-19
DMR-C1	codex	SUZ12	Embryonic stem cell	GSM1041374_Suz12.bed	25	904	44	118928	6.22356	3.70186e-35	5.42034e-32
DMR-C1	codex	SUZ12	Embryonic stem cell	GSM1169019_Suz12.bed	25	921	44	118911	6.1965	5.82433e-35	8.48134e-32
DMR-C1	codex	SUZ12	Embryonic stem cell	GSM700554_Suz12.bed	29	1177	40	118655	6.19179	1.37016e-39	2.10691e-36
DMR-C1	codex	SUZ12	Embryonic stem cell	GSM1199188_Suz12.bed	20	670	49	119162	6.18128	1.07152e-28	1.4393e-25
feil	codex	MTF2	Embryonic stem cell	GSM415050_Mtf2.bed	7	306	38	119550	6.16648	3.21935e-11	2.6993e-08
DMR-C2	codex	EZH2	Embryonic stem cell	GSM905445_Ezh2.bed	48	220	367	119266	6.14818	7.60895e-67	1.62925e-63
DMR-C1	codex	RING1B	Embryonic stem cell	GSM1014548_Ring1b.bed	12	358	57	119474	6.13394	4.69264e-18	5.01054e-15
DMR-C1	codex	RNF2	Embryonic stem cell	GSM1169014_Rnf2.bed	23	863	46	118969	6.10668	6.24946e-32	8.79493e-29
feil	codex	RNF2	Embryonic stem cell	GSM1169014_Rnf2.bed	15	871	30	118985	6.09301	2.66947e-21	3.05507e-18
DMR-C1	codex	EZH2	Embryonic stem cell	GSM1014542_Ezh2.bed	15	513	54	119319	6.01331	1.69676e-21	1.95026e-18
DMR-C1	codex	CBX7	Haematopoietic progenitor	GSM898200_Cbx7.bed	6	177	63	119655	6.00794	1.28819e-09	9.93309e-07
DMR-C1	codex	JARID2	Embryonic stem cell	GSM1169006_Jarid2.bed	14	473	55	119359	6.00489	3.47875e-20	3.87004e-17
DMR-C1	codex	SUZ12	Embryonic stem cell	GSM288360_Suz12.bed	4	117	65	119715	5.97593	8.10706e-07	0.000501365
feil	codex	KDM2B	Embryonic stem cell	GSM1003600_Kdm2b.bed	12	690	33	119166	5.97163	3.56313e-17	3.71002e-14
DMR-C2	codex	EZH2	Embryonic stem cell	GSM327668_Ezh2.bed	28	139	387	119347	5.95667	1.64649e-38	2.50763e-35
feil	codex	PHF19	Embryonic stem cell	GSM700556_Phf19.bed	7	357	38	119499	5.94594	9.21838e-11	7.53879e-08
DMR-C1	codex	KDM2B	Embryonic stem cell	GSM1003594_Kdm2b.bed	22	902	47	118930	5.94443	1.05815e-29	1.44078e-26
DMR-C1	codex	KDM2B	Embryonic stem cell	GSM1003600_Kdm2b.bed	18	684	51	119148	5.94097	6.86528e-25	8.58469e-22
DMR-C2	codex	SUZ12	Embryonic stem cell	GSM288360_Suz12.bed	20	101	395	119385	5.90305	9.84086e-28	1.29994e-24
feil	codex	TAF3	Embryonic stem cell	GSM774940_Taf3.bed	20	1586	25	118270	5.89756	7.09514e-26	9.08608e-23
feil	codex	KDM2B	Embryonic stem cell	GSM1003594_Kdm2b.bed	14	910	31	118946	5.88444	3.16181e-19	3.44999e-16
DMR-C1	codex	MTF2	Embryonic stem cell	GSM415050_Mtf2.bed	9	304	60	119528	5.88186	2.47787e-13	2.2531e-10
DMR-C1	codex	RNF2	Embryonic stem cell	GSM656523_Ring1b.bed	5	162	64	119670	5.85044	5.16038e-08	3.57119e-05
feil	codex	PHF19	Embryonic stem cell	GSM700555_Phf19.bed	3	149	42	119707	5.8423	2.72551e-05	0.0136196
feil	codex	SUZ12	Embryonic stem cell	GSM1199188_Suz12.bed	11	679	34	119177	5.82645	1.80038e-15	1.78367e-12
DMR-C1	codex	EZH2	Embryonic stem cell	GSM1059004_Ezh2.bed	8	279	61	119553	5.81238	7.19924e-12	6.19942e-09
DMR-C2	codex	CBX7	Embryonic stem cell	GSM1041373_Cbx7.bed	8	42	407	119444	5.80484	9.10355e-12	7.78874e-09
DMR-C2	codex	EZH2	Embryonic stem cell	GSM1215218_Ezh2.bed	30	174	385	119312	5.7382	2.33122e-39	3.57097e-36
feil	codex	TBP	Embryonic stem cell	GSM774944_Tbp.bed	5	292	40	119564	5.6757	1.01563e-07	6.83266e-05
feil	codex	RING1B	Embryonic stem cell	GSM1014548_Ring1b.bed	6	364	39	119492	5.65675	6.10146e-09	4.50839e-06
DMR-C1	codex	PHF19	Embryonic stem cell	GSM700556_Phf19.bed	9	355	60	119477	5.65617	9.57685e-13	8.48534e-10
DMR-C1	codex	PHF19	Embryonic stem cell	GSM700555_Phf19.bed	4	148	65	119684	5.63468	2.01249e-06	0.0011954
feil	codex	EZH2	Embryonic stem cell	GSM1014542_Ezh2.bed	8	520	37	119336	5.63209	2.506e-11	2.11902e-08
DMR-C1	codex	RNF2	Embryonic stem cell	GSM1003599_Rnf2.bed	24	1282	45	118550	5.62358	9.13489e-30	1.25022e-26
DMR-C2	codex	RING1B	Embryonic stem cell	GSM1041372_Ring1B.bed	46	302	369	119184	5.61942	1.27942e-57	2.4439e-54
feil	codex	SOX2	Embryonic stem cell	GSM1050298_Sox2.bed	2	115	43	119741	5.59526	0.000909307	0.232295
DMR-C1	codex	EZH2	Embryonic stem cell	GSM1199182_Ezh2.bed	26	1480	43	118352	5.59407	1.27118e-31	1.77952e-28
feil	codex	KDM2B	Embryonic stem cell	GSM1003597_Kdm2b.bed	22	2331	23	117525	5.59148	6.71009e-26	8.6207e-23
DMR-C2	codex	JARID2	Embryonic stem cell	GSM1169006_Jarid2.bed	61	426	354	119060	5.58907	7.48435e-75	1.69363e-71
DMR-C2	codex	RING1B	Embryonic stem cell	GSM1014548_Ring1b.bed	47	323	368	119163	5.55743	5.1978e-58	1.00248e-54
DMR-C2	codex	EZH2	Embryonic stem cell	GSM1014542_Ezh2.bed	64	464	351	119022	5.54916	1.33188e-77	3.08398e-74
DMR-C1	codex	SUZ12	Embryonic stem cell	GSM1019771_Suz12.bed	25	1438	44	118394	5.54582	2.94093e-30	4.04587e-27
DMR-C1	codex	RNF2	T-cell	GSM832323_Ring1b.bed	6	245	63	119587	5.53714	8.50807e-09	6.26339e-06
DMR-C1	codex	KDM2B	Embryonic stem cell	GSM1003597_Kdm2b.bed	33	2320	36	117512	5.53676	9.86313e-38	1.49645e-34
feil	codex	RNF2	Embryonic stem cell	GSM1003599_Rnf2.bed	15	1291	30	118565	5.52004	8.46551e-19	9.16181e-16
feil	codex	SUPT5	Embryonic stem cell	GSM515665_Supt5.bed	4	257	41	119599	5.50434	3.0473e-06	0.00177304
DMR-C2	codex	PHF19	Embryonic stem cell	GSM700556_Phf19.bed	45	319	370	119167	5.5043	5.16814e-55	9.52921e-52
feil	codex	MBD1	Embryonic stem cell	GSM972983_Mbd1a_delMBD.bed	15	1325	30	118531	5.4809	1.2373e-18	1.33363e-15
DMR-C1	codex	RNF2	Embryonic stem cell	GSM1003596_Rnf2.bed	26	1642	43	118190	5.44339	1.74768e-30	2.41263e-27
feil	codex	RING1B	Embryonic stem cell	GSM1041372_Ring1B.bed	5	343	40	119513	5.44295	2.22257e-07	0.000145949
DMR-C1	codex	EZH2	Embryonic stem cell	GSM905445_Ezh2.bed	6	262	63	119570	5.44099	1.25587e-08	9.16905e-06
DMR-C2	codex	PHF19	Embryonic stem cell	GSM700555_Phf19.bed	19	133	396	119353	5.42867	5.53242e-24	6.73819e-21
DMR-C2	codex	MTF2	Embryonic stem cell	GSM415050_Mtf2.bed	37	276	378	119210	5.40202	1.26072e-44	2.0578e-41
DMR-C2	codex	SUZ12	Embryonic stem cell	GSM1169018_Suz12.bed	83	708	332	118778	5.39147	1.30126e-95	3.36526e-92
feil	codex	SUZ12	Embryonic stem cell	GSM1041374_Suz12.bed	11	918	34	118938	5.38607	4.55061e-14	4.26438e-11
feil	codex	EZH2	Embryonic stem cell	GSM1059004_Ezh2.bed	4	283	41	119573	5.36613	4.4331e-06	0.00252223
DMR-C2	codex	SUZ12	Embryonic stem cell	GSM1199188_Suz12.bed	73	617	342	118869	5.36184	3.63126e-84	8.81838e-81
DMR-C2	codex	SUZ12	Embryonic stem cell	GSM1041374_Suz12.bed	92	837	323	118649	5.335	6.99038e-104	1.90688e-100
DMR-C2	codex	SETDB1	Embryonic stem cell	GSM440256_Eset.bed	16	123	399	119363	5.28143	8.15131e-20	8.99282e-17
feil	codex	E2F1	Embryonic stem cell	GSM288349_E2f1.bed	12	1118	33	118738	5.27098	1.00192e-14	9.67349e-12
DMR-C2	codex	SUZ12	Embryonic stem cell	GSM700553_Suz12_Pcl3_shRNA.bed	63	554	352	118932	5.2631	1.55728e-71	3.45525e-68
feil	codex	MYC	Embryonic stem cell	GSM288356_Myc.bed	4	305	41	119551	5.25671	5.93e-06	0.00330312
DMR-C1	codex	WDR5	Embryonic stem cell	GSM566280_Wdr5-FL.bed	2	94	67	119738	5.24945	0.00143714	0.30567
DMR-C2	codex	SUZ12	Embryonic stem cell	GSM700554_Suz12.bed	108	1098	307	118388	5.24501	8.09724e-118	2.39768e-114
DMR-C2	codex	SUZ12	Embryonic stem cell	GSM1169019_Suz12.bed	89	857	326	118629	5.24005	2.25915e-98	5.99832e-95
ref	codex	TBP	Embryonic stem cell	GSM774944_Tbp.bed	238	59	11682	107922	5.2183	8.06592e-180	3.47287e-176
feil	codex	SUZ12	Embryonic stem cell	GSM1019771_Suz12.bed	14	1449	31	118407	5.20553	1.79011e-16	1.82339e-13
feil	codex	NANOG	Embryoid bodies	GSM1090231_Nanog.bed	13	1316	32	118540	5.19331	1.892e-15	1.86979e-12
feil	codex	YY1	Embryonic stem cell	GSM788496_Yy1.bed	7	605	38	119251	5.18063	3.3461e-09	2.51443e-06
ref	codex	SUPT5	Embryonic stem cell	GSM515665_Supt5.bed	208	53	11712	107928	5.178	2.44033e-156	8.75591e-153
feil	codex	SUZ12	Embryonic stem cell	GSM700553_Suz12_Pcl3_shRNA.bed	7	610	38	119246	5.17129	3.53829e-09	2.64885e-06
DMR-C1	codex	KDM2A	Embryonic stem cell	GSM1003593_Kdm2a.bed	23	1641	46	118191	5.17028	1.05855e-25	1.34908e-22
feil	codex	KDM4B	Embryonic stem cell	GSM1058995_Kdm4b.bed	16	1811	29	118045	5.16832	3.37983e-18	3.61849e-15
feil	codex	EZH2	Embryonic stem cell	GSM1199182_Ezh2.bed	14	1492	31	118364	5.16287	2.66216e-16	2.70128e-13
feil	codex	RNF2	Embryonic stem cell	GSM1003596_Rnf2.bed	15	1653	30	118203	5.15993	3.10319e-17	3.23959e-14
ref	codex	KDM2B	Embryonic stem cell	GSM1003600_Kdm2b.bed	554	148	11366	107833	5.15075	0	0
DMR-C1	codex	JARID2	Embryonic stem cell	GSM1169007_Jarid2.bed	14	865	55	118967	5.12937	1.24561e-16	1.27693e-13
DMR-C2	codex	EZH2	Embryonic stem cell	GSM1059004_Ezh2.bed	29	258	386	119228	5.11686	3.55455e-33	5.07407e-30
DMR-C2	codex	KDM2B	Embryonic stem cell	GSM1003600_Kdm2b.bed	65	637	350	118849	5.11447	5.32935e-71	1.17591e-67
ref	codex	MTF2	Embryonic stem cell	GSM415050_Mtf2.bed	247	66	11673	107915	5.11341	1.57537e-183	6.89475e-180
feil	codex	EZH2	Embryonic stem cell	GSM327668_Ezh2.bed	2	165	43	119691	5.0759	0.00183534	0.353468
DMR-C1	codex	RNF2	Embryonic stem cell	GSM1169017_Rnf2.bed	11	677	58	119155	5.06066	2.76751e-13	2.50788e-10
feil	codex	KDM2B	Embryonic stem cell	GSM1014546_Kdm2b.bed	22	3357	23	116499	5.05371	1.63608e-22	1.91647e-19
DMR-C2	codex	EZH2	Embryonic stem cell	GSM1199182_Ezh2.bed	116	1390	299	118096	5.04267	2.85876e-119	8.59285e-116
DMR-C1	codex	KDM4C	Embryonic stem cell	GSM1058996_Kdm4c.bed	37	4068	32	115764	5.03964	8.22995e-36	1.22076e-32
DMR-C2	codex	SUZ12	Embryonic stem cell	GSM1019771_Suz12.bed	113	1350	302	118136	5.03308	3.61386e-116	1.05442e-112
DMR-C2	codex	KDM2B	Embryonic stem cell	GSM1003594_Kdm2b.bed	78	846	337	118640	5.02036	3.17895e-82	7.58129e-79
ref	codex	CBX7	Embryonic stem cell	GSM1041373_Cbx7.bed	39	11	11881	107970	5.01002	9.18916e-30	1.25549e-26
ref	codex	SUZ12	Embryonic stem cell	GSM288360_Suz12.bed	94	27	11826	107954	4.98997	1.76419e-69	3.82899e-66
DMR-C2	codex	RNF2	Embryonic stem cell	GSM1169014_Rnf2.bed	72	814	343	118672	4.93557	1.34235e-74	3.02899e-71
DMR-C2	codex	KDM2B	Embryonic stem cell	GSM1003597_Kdm2b.bed	150	2203	265	117283	4.91362	1.79468e-144	6.03177e-141
ref	codex	KDM2B	Embryonic stem cell	GSM1003594_Kdm2b.bed	700	224	11220	107757	4.90732	0	0
feil	codex	SUZ12	Embryonic stem cell	GSM307144_Suz12.bed	1	92	44	119764	4.88657	0.034321	1
ref	codex	EZH2	Embryonic stem cell	GSM1059004_Ezh2.bed	218	69	11702	107912	4.86455	1.2107e-155	4.28609e-152
feil	codex	WDR5	Embryonic stem cell	GSM566280_Wdr5-FL.bed	1	95	44	119761	4.84035	0.0354087	1
ref	codex	SIN3A	Embryonic stem cell	GSM611196_Sin3A.bed	226	73	11694	107908	4.83617	1.74971e-160	6.60527e-157
feil	codex	ZFX	Embryonic stem cell	GSM288352_Zfx.bed	7	775	38	119081	4.82326	1.78841e-08	1.28917e-05
feil	codex	TBX3	Embryonic stem cell	GSM1090228_Tbx3.bed	5	532	40	119324	4.80951	1.86398e-06	0.00111049
DMR-C1	codex	TBX3	Embryoid bodies	GSM1090229_Tbx3.bed	7	490	62	119342	4.7816	1.74199e-08	1.25799e-05
DMR-C2	codex	RNF2	Embryonic stem cell	GSM1003599_Rnf2.bed	91	1215	324	118271	4.77221	1.13132e-88	2.82488e-85
DMR-C1	codex	NANOG	Embryonic stem cell	GSM1090230_Nanog.bed	25	2482	44	117350	4.74728	1.55317e-24	1.92704e-21
DMR-C2	codex	RNF2	Embryonic stem cell	GSM1003596_Rnf2.bed	108	1560	307	117926	4.7316	1.62928e-102	4.38441e-99
ref	codex	RING1B	Embryonic stem cell	GSM1041372_Ring1B.bed	257	91	11663	107890	4.70716	5.62502e-178	2.40889e-174
feil	codex	SUPT5H	Embryonic stem cell	GSM1059037_Spt5.bed	15	2303	30	117553	4.67335	3.76813e-15	3.68729e-12
DMR-C2	codex	RNF2	Embryonic stem cell	GSM1169017_Rnf2.bed	50	638	365	118848	4.67221	2.52905e-49	4.39843e-46
DMR-C1	codex	SIN3A	Embryonic stem cell	GSM611196_Sin3A.bed	4	295	65	119537	4.64014	2.88368e-05	0.014365
feil	codex	KDM4C	Embryonic stem cell	GSM1058996_Kdm4c.bed	21	4084	24	115772	4.63237	2.72421e-19	2.97659e-16
feil	codex	SUPT5H	Embryonic stem cell	GSM1059016_Spt5.bed	14	2159	31	117697	4.62143	3.9069e-14	3.67413e-11
ref	codex	SUZ12	Embryonic stem cell	GSM700553_Suz12_Pcl3_shRNA.bed	445	172	11475	107809	4.60288	1.50433e-300	1.18639e-296
feil	codex	CTR9	Embryonic stem cell	GSM515666_Ctr9.bed	2	233	43	119623	4.57749	0.00358218	0.503767
feil	codex	NANOG	Embryonic stem cell	GSM1090230_Nanog.bed	15	2492	30	117364	4.55657	1.17124e-14	1.12947e-11
feil	codex	KDM2A	Embryonic stem cell	GSM1003593_Kdm2a.bed	11	1653	34	118203	4.53131	2.34633e-11	1.98612e-08
DMR-C1	codex	KDM2B	Embryonic stem cell	GSM1014546_Kdm2b.bed	27	3352	42	116480	4.48134	4.52332e-24	5.54307e-21
ref	codex	RING1B	Embryonic stem cell	GSM1014548_Ring1b.bed	260	110	11660	107871	4.4506	6.1422e-171	2.5219e-167
feil	codex	ZFP143	Embryonic stem cell	GSM959054_Zfp143.bed	5	689	40	119167	4.43396	6.46038e-06	0.00357605
feil	codex	SUZ12	Embryonic stem cell	GSM700554_Suz12.bed	8	1198	37	118658	4.41947	1.58731e-08	1.15046e-05
ref	codex	RNF2	Embryonic stem cell	GSM656523_Ring1b.bed	117	50	11803	107931	4.41931	2.19475e-77	5.06726e-74
DMR-C1	codex	TBX3	Embryonic stem cell	GSM1090228_Tbx3.bed	6	531	63	119301	4.41894	7.40801e-07	0.000461357
DMR-C5	codex	SETDB1	Embryonic stem cell	GSM440256_Eset.bed	3	136	125	119637	4.39999	0.000468093	0.146504
ref	codex	EZH2	Embryonic stem cell	GSM1014542_Ezh2.bed	364	164	11556	107817	4.37203	2.01797e-234	1.15639e-230
DMR-C1	codex	TAF3	Embryonic stem cell	GSM774940_Taf3.bed	15	1591	54	118241	4.36708	2.1675e-14	2.0578e-11
ref	codex	EZH2	Embryonic stem cell	GSM1215218_Ezh2.bed	141	63	11779	107918	4.35784	1.12375e-91	2.85066e-88
feil	codex	AFF4	Embryonic stem cell	GSM749810_Aff4.bed	2	274	43	119582	4.34288	0.00489636	0.587395
feil	encodeTFBSmm10	MYC	Mel	wgEncodeSydhTfbsMelCmycIggrabPk.narrowPeak	7	1083	38	118773	4.33596	1.6909e-07	0.000112052
DMR-C1	codex	TET1	Embryonic stem cell	GSM611194_Tet1N.bed	5	462	64	119370	4.33464	8.03032e-06	0.00439921
feil	codex	GATA4	Embryonic stem cell	GSM1015512_Gata4.bed	11	1898	34	117958	4.33027	1.00107e-10	8.17001e-08
DMR-C2	codex	JARID2	Embryonic stem cell	GSM1169007_Jarid2.bed	51	828	364	118658	4.32749	2.22687e-45	3.69539e-42
ref	codex	RNF2	Embryonic stem cell	GSM1003596_Rnf2.bed	1114	554	10806	107427	4.32116	0	0
DMR-C2	codex	WDR5	Embryonic stem cell	GSM566280_Wdr5-FL.bed	6	90	409	119396	4.28296	1.18186e-06	0.000720822
ref	takahashi_2019	ZFP445	Embryonic stem cell	GSE115387_mES_445_peaks.bed	15	7	11905	107974	4.2805	7.82521e-11	6.41923e-08
ref	codex	CBX7	Haematopoietic progenitor	GSM898200_Cbx7.bed	124	59	11796	107922	4.2651	3.64827e-79	8.49701e-76
DMR-C2	codex	TBX3	Embryoid bodies	GSM1090229_Tbx3.bed	29	468	386	119018	4.25596	2.85608e-26	3.69314e-23
ref	codex	SUZ12	Embryonic stem cell	GSM1199188_Suz12.bed	462	228	11458	107753	4.25208	8.85038e-289	6.65062e-285
DMR-C2	codex	TBX3	Embryonic stem cell	GSM1090228_Tbx3.bed	31	506	384	118980	4.24651	7.33784e-28	9.70908e-25
feil	codex	POU5F1	Embryonic stem cell	GSM1059024_Pou5f1.bed	8	1361	37	118495	4.23395	4.19563e-08	2.92386e-05
feil	codex	SIN3A	Embryonic stem cell	GSM611196_Sin3A.bed	2	297	43	119559	4.22691	0.00571672	0.627474
DMR-C2	codex	SOX2	Embryonic stem cell	GSM1050298_Sox2.bed	7	110	408	119376	4.21864	2.02234e-07	0.00013324
ref	codex	EZH2	Embryonic stem cell	GSM905445_Ezh2.bed	179	89	11741	107892	4.20797	5.60447e-112	1.60006e-108
DMR-C2	codex	KDM4C	Embryonic stem cell	GSM1058996_Kdm4c.bed	160	3945	255	115541	4.19981	1.89858e-121	5.72837e-118
ref	codex	WDR5	Embryonic stem cell	GSM566280_Wdr5-FL.bed	64	32	11856	107949	4.18659	6.60098e-41	1.02895e-37
ref	codex	EZH2	Embryonic stem cell	GSM1199182_Ezh2.bed	976	530	10944	107451	4.17628	0	0
DMR-C2	codex	KDM2A	Embryonic stem cell	GSM1003593_Kdm2a.bed	81	1583	334	117903	4.17479	2.74258e-66	5.81002e-63
ref	codex	KDM2B	Embryonic stem cell	GSM1003597_Kdm2b.bed	1498	855	10422	107126	4.17008	0	0
ref	codex	EZH2	Embryonic stem cell	GSM327668_Ezh2.bed	109	58	11811	107923	4.10193	3.85066e-67	8.26737e-64
DMR-C1	codex	NANOG	Embryoid bodies	GSM1090231_Nanog.bed	11	1318	58	118514	4.09188	3.02158e-10	2.41404e-07
feil	codex	BRD4	Embryonic stem cell	GSM937540_Brd4.bed	10	2016	35	117840	4.06184	3.45804e-09	2.59365e-06
DMR-C2	codex	YY1	Embryonic stem cell	GSM788496_Yy1.bed	31	581	384	118905	4.04612	3.73202e-26	4.81018e-23
feil	codex	POU5F1	Embryonic stem cell	GSM1059031_Pou5f1.bed	10	2042	35	117814	4.04307	3.90213e-09	2.91575e-06
ref	codex	SUZ12	Embryonic stem cell	GSM1041374_Suz12.bed	588	341	11332	107640	4.03371	0	0
ref	codex	TAF3	Embryonic stem cell	GSM774940_Taf3.bed	996	610	10924	107371	4.00498	0	0
ref	codex	SUZ12	Embryonic stem cell	GSM700554_Suz12.bed	753	453	11167	107528	4.00066	0	0
DMR-C2	codex	TET1	Embryonic stem cell	GSM659799_Tet1.bed	9	166	406	119320	3.99386	1.35632e-08	9.86633e-06
DMR-C2	codex	TET1	Embryonic stem cell	GSM611194_Tet1N.bed	23	444	392	119042	3.9754	1.86434e-19	2.03986e-16
ref	codex	RNF2	Embryonic stem cell	GSM1003599_Rnf2.bed	806	500	11114	107481	3.96286	0	0
DMR-C1	codex	YY1	Embryonic stem cell	GSM788496_Yy1.bed	5	607	64	119225	3.93962	2.92545e-05	0.0145457
DMR-C1	codex	CTR9	Embryonic stem cell	GSM515666_Ctr9.bed	2	233	67	119599	3.93742	0.00823083	0.718618
feil	codex	CBX7	Haematopoietic progenitor	GSM898200_Cbx7.bed	1	182	44	119674	3.90141	0.0664369	1
ref	codex	TET1	Embryonic stem cell	GSM659799_Tet1.bed	108	67	11812	107914	3.88029	8.13451e-63	1.65715e-59
ref	codex	SUZ12	Embryonic stem cell	GSM307144_Suz12.bed	57	36	11863	107945	3.84865	1.22463e-33	1.76076e-30
DMR-C1	codex	SUPT5H	Embryonic stem cell	GSM1059037_Spt5.bed	15	2303	54	117529	3.82574	4.00934e-12	3.47129e-09
ref	codex	SUZ12	Embryonic stem cell	GSM1169018_Suz12.bed	471	320	11449	107661	3.7908	2.51374e-260	1.65478e-256
DMR-C1	codex	SUPT5	Embryonic stem cell	GSM515665_Supt5.bed	2	259	67	119573	3.78486	0.0100602	0.77182
ref	codex	PHF19	Embryonic stem cell	GSM700556_Phf19.bed	218	146	11702	107835	3.78229	1.81767e-121	5.50509e-118
ref	codex	PHF19	Embryonic stem cell	GSM700555_Phf19.bed	91	61	11829	107920	3.76656	1.55896e-51	2.77801e-48
ref	codex	SUZ12	Embryonic stem cell	GSM1169019_Suz12.bed	557	389	11363	107592	3.76101	1.5659e-304	1.2599e-300
ref	codex	JARID2	Embryonic stem cell	GSM1169006_Jarid2.bed	289	198	11631	107783	3.75759	3.70094e-159	1.37113e-155
feil	codex	POU5F1	Embryonic stem cell	GSM1059012_Pou5f1.bed	8	1906	37	117950	3.74217	5.30015e-07	0.000333737
DMR-C1	codex	POU5F1	Embryonic stem cell	GSM1059024_Pou5f1.bed	9	1360	60	118472	3.70769	9.85548e-08	6.65276e-05
ref	codex	MYC	Embryonic stem cell	GSM288356_Myc.bed	181	128	11739	107853	3.69947	9.85347e-99	2.62497e-95
DMR-C2	codex	KDM2B	Embryonic stem cell	GSM1014546_Kdm2b.bed	110	3269	305	116217	3.68043	9.46641e-73	2.11214e-69
ref	codex	RNF2	Embryonic stem cell	GSM1169017_Rnf2.bed	396	292	11524	107689	3.66364	5.28608e-211	2.56741e-207
DMR-C2	codex	MBD1	Embryonic stem cell	GSM972983_Mbd1a_delMBD.bed	50	1290	365	118196	3.64964	2.61132e-35	3.83767e-32
DMR-C2	codex	TBP	Embryonic stem cell	GSM774944_Tbp.bed	12	285	403	119201	3.63832	8.16897e-10	6.3793e-07
DMR-C2	codex	NANOG	Embryonic stem cell	GSM1090230_Nanog.bed	85	2422	330	117064	3.6378	6.10861e-57	1.13952e-53
DMR-C3	codex	KDM2A	Embryonic stem cell	GSM1003593_Kdm2a.bed	67	1597	398	117839	3.63492	4.55466e-46	7.58986e-43
DMR-C2	codex	SIN3A	Embryonic stem cell	GSM611196_Sin3A.bed	12	287	403	119199	3.62828	8.81285e-10	6.86865e-07
DMR-C3	takahashi_2019	ZFP445	Embryonic stem cell	GSE115387_mES_445_peaks.bed	1	21	464	119415	3.61517	0.0819411	1
ref	codex	TET1	Embryonic stem cell	GSM611194_Tet1N.bed	265	202	11655	107779	3.60064	3.2072e-139	1.06002e-135
DMR-C1	codex	TBP	Embryonic stem cell	GSM774944_Tbp.bed	2	295	67	119537	3.59628	0.0128613	0.833598
ref	codex	RNF2	Embryonic stem cell	GSM1169014_Rnf2.bed	498	388	11422	107593	3.59574	6.981e-259	4.52083e-255
feil	encodeTFBSmm10	SIN3A	Mel	wgEncodeSydhTfbsMelSin3anb6001263IggrabPk.narrowPeak	9	2428	36	117428	3.59569	2.6722e-07	0.000174611
DMR-C2	codex	CTR9	Embryonic stem cell	GSM515666_Ctr9.bed	9	226	406	119260	3.54802	1.69417e-07	0.000112175
DMR-C1	codex	MBD1	Embryonic stem cell	GSM972983_Mbd1a_delMBD.bed	8	1332	61	118500	3.54442	1.0904e-06	0.000666064
DMR-C2	codex	CBX7	Haematopoietic progenitor	GSM898200_Cbx7.bed	7	176	408	119310	3.53971	4.07139e-06	0.00232975
DMR-C1	codex	MYC	Embryonic stem cell	GSM288356_Myc.bed	2	307	67	119525	3.53862	0.013862	0.854879
ref	codex	SUZ12	Embryonic stem cell	GSM1019771_Suz12.bed	797	666	11123	107315	3.52924	0	0
DMR-C1	codex	SUPT5H	Embryonic stem cell	GSM1059016_Spt5.bed	12	2161	57	117671	3.51885	4.13891e-09	3.08688e-06
DMR-C1	codex	TET1	Embryonic stem cell	GSM611192_Tet1C.bed	7	1184	62	118648	3.50007	5.91965e-06	0.00329966
feil	codex	CDK8	Embryonic stem cell	GSM1082346_Cdk8.bed	7	1938	38	117918	3.48635	7.74163e-06	0.00425569
DMR-C1	encodeTFBSmm10	SIN3A	Ch12	wgEncodeSydhTfbsCh12Sin3anb6001263IggrabPk.narrowPeak	20	4243	49	115589	3.47461	2.15714e-13	1.97273e-10
feil	encodeTFBSmm10	TBP	Ch12	wgEncodeSydhTfbsCh12TbpIggmusPk.narrowPeak	8	2333	37	117523	3.4453	2.365e-06	0.00139026
feil	codex	RNF2	T-cell	GSM832323_Ring1b.bed	1	250	44	119606	3.4428	0.0900074	1
DMR-C2	codex	TAF3	Embryonic stem cell	GSM774940_Taf3.bed	52	1554	363	117932	3.44228	1.01303e-33	1.45916e-30
DMR-C3	codex	TET1	Embryonic stem cell	GSM659799_Tet1.bed	7	168	458	119268	3.43976	6.36113e-06	0.00352601
feil	encodeTFBSmm10	MYC	Ch12	wgEncodeSydhTfbsCh12CmycIggrabPk.narrowPeak	11	3545	34	116311	3.40815	6.15271e-08	4.22124e-05
DMR-C3	codex	EZH2	Embryonic stem cell	GSM1199182_Ezh2.bed	53	1453	412	117983	3.38463	1.2947e-33	1.85816e-30
ref	codex	KDM2A	Embryonic stem cell	GSM1003593_Kdm2a.bed	860	804	11060	107177	3.37366	0	0
ref	codex	E2F1	Embryonic stem cell	GSM288349_E2f1.bed	584	546	11336	107435	3.34149	2.52542e-277	1.78017e-273
DMR-C1	codex	TET1	Embryonic stem cell	GSM659799_Tet1.bed	1	174	68	119658	3.33823	0.0958954	1
DMR-C2	codex	ZFX	Embryonic stem cell	GSM288352_Zfx.bed	25	757	390	118729	3.32952	1.26268e-16	1.29276e-13
DMR-C1	codex	KDM4B	Embryonic stem cell	GSM1058995_Kdm4b.bed	9	1818	60	118014	3.28307	1.08286e-06	0.000661964
DMR-C3	codex	SETDB1	Embryonic stem cell	GSM440256_Eset.bed	5	134	460	119302	3.27445	0.000225343	0.0828308
feil	codex	NANOG	Embryonic stem cell	GSM1059011_Nanog.bed	8	2633	37	117223	3.26675	5.71837e-06	0.00319417
DMR-C3	codex	SUZ12	Embryonic stem cell	GSM1019771_Suz12.bed	48	1415	417	118021	3.26312	3.61665e-29	4.87444e-26
DMR-C1	codex	ZFX	Embryonic stem cell	GSM288352_Zfx.bed	4	778	65	119054	3.23542	0.00110938	0.26269
DMR-C2	codex	SUPT5	Embryonic stem cell	GSM515665_Supt5.bed	8	253	407	119233	3.21106	4.30796e-06	0.0024563
DMR-C3	codex	CTR9	Embryonic stem cell	GSM515666_Ctr9.bed	8	227	457	119209	3.20071	4.5748e-06	0.00259359
DMR-C1	codex	CDK8	Embryonic stem cell	GSM1082346_Cdk8.bed	9	1936	60	117896	3.19116	1.80519e-06	0.00107788
ref	codex	KDM4C	Embryonic stem cell	GSM1058996_Kdm4c.bed	1899	2206	10021	105775	3.18366	0	0
DMR-C3	codex	SUZ12	Embryonic stem cell	GSM700554_Suz12.bed	38	1168	427	118268	3.17154	1.10339e-22	1.30013e-19
DMR-C2	codex	NANOG	Embryoid bodies	GSM1090231_Nanog.bed	37	1292	378	118194	3.16251	5.19181e-22	6.01961e-19
DMR-C2	codex	SUPT5H	Embryonic stem cell	GSM1059016_Spt5.bed	57	2116	358	117370	3.14257	3.54924e-32	5.0215e-29
feil	encodeTFBSmm10	SIN3A	Ch12	wgEncodeSydhTfbsCh12Sin3anb6001263IggrabPk.narrowPeak	11	4252	34	115604	3.13687	3.75691e-07	0.000239977
DMR-C2	codex	AFF4	Embryonic stem cell	GSM749810_Aff4.bed	8	268	407	119218	3.1282	6.47862e-06	0.00358366
ref	codex	YY1	Embryonic stem cell	GSM788496_Yy1.bed	293	319	11627	107662	3.08826	1.59645e-127	4.94799e-124
ref	codex	NANOG	Embryonic stem cell	GSM1090230_Nanog.bed	1154	1353	10766	106628	3.07846	0	0
DMR-C3	codex	SUZ12	Embryonic stem cell	GSM1199188_Suz12.bed	21	669	444	118767	3.06965	8.08859e-13	7.19069e-10
DMR-C3	codex	KDM2B	Embryonic stem cell	GSM1003597_Kdm2b.bed	65	2288	400	117148	3.05656	6.03896e-35	8.77784e-32
ref	codex	ZFX	Embryonic stem cell	GSM288352_Zfx.bed	366	416	11554	107565	3.03409	4.73561e-155	1.66906e-151
ref	codex	MBD1	Embryonic stem cell	GSM972983_Mbd1a_delMBD.bed	614	726	11306	107255	3.0042	2.4395e-254	1.54219e-250
ref	codex	SUPT5H	Embryonic stem cell	GSM1059016_Spt5.bed	973	1200	10947	106781	2.98348	0	0
ref	codex	SUPT5H	Embryonic stem cell	GSM1059037_Spt5.bed	1034	1284	10886	106697	2.98052	0	0
DMR-C3	codex	JARID2	Embryonic stem cell	GSM1169006_Jarid2.bed	14	473	451	118963	2.96476	1.09001e-08	7.9948e-06
DMR-C2	codex	MYC	Embryonic stem cell	GSM288356_Myc.bed	8	301	407	119185	2.96027	1.46475e-05	0.00774428
DMR-C3	codex	KDM2B	Embryonic stem cell	GSM1014546_Kdm2b.bed	83	3296	382	116140	2.9368	5.76525e-41	9.00438e-38
ref	encodeTFBSmm10	SIN3A	Mel	wgEncodeSydhTfbsMelSin3anb6001263IggrabPk.narrowPeak	1067	1370	10853	106611	2.93563	0	0
DMR-C3	codex	KDM4C	Embryonic stem cell	GSM1058996_Kdm4c.bed	97	4008	368	115428	2.92457	1.13366e-46	1.89706e-43
ref	codex	JARID2	Embryonic stem cell	GSM1169007_Jarid2.bed	394	485	11526	107496	2.9212	1.16543e-158	4.27791e-155
DMR-C1	encodeTFBSmm10	TBP	Ch12	wgEncodeSydhTfbsCh12TbpIggmusPk.narrowPeak	9	2332	60	117500	2.91814	8.02261e-06	0.00439801
DMR-C1	codex	POU5F1	Embryonic stem cell	GSM1059031_Pou5f1.bed	8	2044	61	117788	2.91804	2.40507e-05	0.0121866
DMR-C3	codex	RNF2	Embryonic stem cell	GSM1169014_Rnf2.bed	24	862	441	118574	2.90422	2.23664e-13	2.04308e-10
ref	codex	RNF2	T-cell	GSM832323_Ring1b.bed	113	138	11807	107843	2.90264	1.1571e-46	1.93223e-43
DMR-C3	codex	SUZ12	Embryonic stem cell	GSM1041374_Suz12.bed	25	904	440	118532	2.89725	8.13448e-14	7.56058e-11
DMR-C2	codex	TET1	Embryonic stem cell	GSM611192_Tet1C.bed	28	1163	387	118323	2.87999	4.14008e-15	4.04134e-12
ref	codex	KDM2B	Embryonic stem cell	GSM1014546_Kdm2b.bed	1423	1956	10497	106025	2.87748	0	0
DMR-C1	encodeTFBSmm10	SIN3A	Mel	wgEncodeSydhTfbsMelSin3anb6001263IggrabPk.narrowPeak	9	2428	60	117404	2.85828	1.1035e-05	0.00595512
DMR-C2	codex	KDM4B	Embryonic stem cell	GSM1058995_Kdm4b.bed	41	1786	374	117700	2.85313	7.15574e-21	8.09632e-18
ref	encodeTFBSmm10	TBP	Ch12	wgEncodeSydhTfbsCh12TbpIggmusPk.narrowPeak	980	1361	10940	106620	2.81075	0	0
DMR-C3	codex	SUZ12	Embryonic stem cell	GSM1169019_Suz12.bed	24	922	441	118514	2.80604	8.89176e-13	7.8959e-10
DMR-C3	codex	RING1B	Embryonic stem cell	GSM1041372_Ring1B.bed	9	339	456	119097	2.7939	1.07351e-05	0.00580901
DMR-C3	codex	SUZ12	Embryonic stem cell	GSM1169018_Suz12.bed	20	771	445	118665	2.78989	7.58679e-11	6.24762e-08
DMR-C2	codex	E2F1	Embryonic stem cell	GSM288349_E2f1.bed	25	1105	390	118381	2.77955	4.73758e-13	4.24484e-10
DMR-C3	codex	RNF2	Embryonic stem cell	GSM1169017_Rnf2.bed	17	671	448	118765	2.74754	2.82576e-09	2.12944e-06
DMR-C1	codex	BRD4	Embryonic stem cell	GSM937540_Brd4.bed	7	2019	62	117813	2.71979	0.000168477	0.0660099
DMR-C3	codex	SUZ12	Embryonic stem cell	GSM700553_Suz12_Pcl3_shRNA.bed	15	602	450	118834	2.718	2.98108e-08	2.11258e-05
DMR-C1	codex	E2F1	Embryonic stem cell	GSM288349_E2f1.bed	4	1126	65	118706	2.69759	0.00417635	0.545392
ref	encodeTFBSmm10	SIN3A	Ch12	wgEncodeSydhTfbsCh12Sin3anb6001263IggrabPk.narrowPeak	1649	2614	10271	105367	2.69397	0	0
DMR-C3	codex	RNF2	Embryonic stem cell	GSM1003596_Rnf2.bed	37	1631	428	117805	2.64241	3.73768e-17	3.88668e-14
DMR-C3	codex	JARID2	Embryonic stem cell	GSM1169007_Jarid2.bed	20	859	445	118577	2.63313	4.69581e-10	3.71807e-07
ref	codex	CTR9	Embryonic stem cell	GSM515666_Ctr9.bed	95	140	11825	107841	2.62935	8.86385e-35	1.28604e-31
DMR-C3	codex	RNF2	Embryonic stem cell	GSM1003599_Rnf2.bed	28	1278	437	118158	2.56648	6.26906e-13	5.59187e-10
DMR-C1	codex	GATA4	Embryonic stem cell	GSM1015512_Gata4.bed	6	1903	63	117929	2.56111	0.000824034	0.218064
DMR-C3	codex	KDM2B	Embryonic stem cell	GSM1003594_Kdm2b.bed	20	904	445	118532	2.55893	1.09871e-09	8.52158e-07
ref	codex	SOX2	Embryonic stem cell	GSM1050298_Sox2.bed	46	71	11874	107910	2.55769	4.34361e-17	4.505e-14
ref	codex	AFF4	Embryonic stem cell	GSM749810_Aff4.bed	107	169	11813	107812	2.53045	5.28534e-37	7.94334e-34
DMR-C2	codex	SUPT5H	Embryonic stem cell	GSM1059037_Spt5.bed	41	2277	374	117209	2.49641	2.99352e-17	3.13331e-14
ref	codex	CDK8	Embryonic stem cell	GSM1082346_Cdk8.bed	723	1222	11197	106759	2.49582	3.16835e-231	1.75257e-227
DMR-C1	encodeTFBSmm10	MYC	Ch12	wgEncodeSydhTfbsCh12CmycIggrabPk.narrowPeak	10	3546	59	116286	2.47448	3.58193e-05	0.0173866
DMR-C3	codex	EZH2	Embryonic stem cell	GSM1059004_Ezh2.bed	6	281	459	119155	2.47059	0.000971537	0.242625
ref	codex	TBX3	Embryonic stem cell	GSM1090228_Tbx3.bed	201	336	11719	107645	2.45806	4.06143e-65	8.55841e-62
DMR-C3	codex	WDR5	Embryonic stem cell	GSM566280_Wdr5-FL.bed	2	94	463	119342	2.45542	0.0539061	1
feil	codex	TBX3	Embryoid bodies	GSM1090229_Tbx3.bed	1	496	44	119360	2.45147	0.170516	1
ref	codex	BRD4	Embryonic stem cell	GSM937540_Brd4.bed	738	1288	11182	106693	2.45074	9.15119e-230	4.99264e-226
DMR-C3	codex	KDM2B	Embryonic stem cell	GSM1003600_Kdm2b.bed	14	688	451	118748	2.42179	9.10961e-07	0.000561187
DMR-C3	codex	TET1	Embryonic stem cell	GSM611192_Tet1C.bed	23	1168	442	118268	2.39766	5.53594e-10	4.35729e-07
DMR-C3	codex	TAF3	Embryonic stem cell	GSM774940_Taf3.bed	29	1577	436	117859	2.31343	1.49647e-11	1.26943e-08
DMR-C1	codex	POU5F1	Embryonic stem cell	GSM1059012_Pou5f1.bed	5	1909	64	117923	2.27076	0.0049832	0.59261
DMR-C3	codex	YY1	Embryonic stem cell	GSM788496_Yy1.bed	11	601	454	118835	2.26015	3.4267e-05	0.0167556
DMR-C3	codex	SUPT5H	Embryonic stem cell	GSM1059016_Spt5.bed	37	2136	428	117300	2.24727	1.23593e-13	1.14074e-10
DMR-C3	codex	EZH2	Embryonic stem cell	GSM327668_Ezh2.bed	3	164	462	119272	2.23946	0.0276934	1
DMR-C2	codex	RNF2	T-cell	GSM832323_Ring1b.bed	4	247	411	119239	2.23205	0.011701	0.807021
DMR-C3	codex	MBD1	Embryonic stem cell	GSM972983_Mbd1a_delMBD.bed	23	1317	442	118119	2.22236	5.0328e-09	3.73607e-06
DMR-C3	codex	ZFP143	Embryonic stem cell	GSM959054_Zfp143.bed	12	682	453	118754	2.20553	2.22178e-05	0.0113299
DMR-C2	codex	CDK8	Embryonic stem cell	GSM1082346_Cdk8.bed	29	1916	386	117570	2.20483	8.72456e-11	7.14227e-08
DMR-C3	codex	TET1	Embryonic stem cell	GSM611194_Tet1N.bed	8	459	457	118977	2.18185	0.000543483	0.164352
ref	codex	TBX3	Embryoid bodies	GSM1090229_Tbx3.bed	163	334	11757	107647	2.15977	2.49497e-44	4.06409e-41
DMR-C3	codex	NANOG	Embryonic stem cell	GSM1090230_Nanog.bed	40	2467	425	116969	2.15773	9.49445e-14	8.79382e-11
ref	codex	KDM4B	Embryonic stem cell	GSM1058995_Kdm4b.bed	587	1240	11333	106741	2.15663	1.94415e-152	6.73298e-149
ref	codex	POU5F1	Embryonic stem cell	GSM1059031_Pou5f1.bed	654	1398	11266	106583	2.14596	5.29295e-168	2.11861e-164
ref	codex	POU5F1	Embryonic stem cell	GSM1059024_Pou5f1.bed	438	931	11482	107050	2.13303	6.75194e-113	1.93459e-109
DMR-C3	codex	SUZ12	Embryonic stem cell	GSM288360_Suz12.bed	2	119	463	119317	2.11475	0.0806472	1
ref	encodeTFBSmm10	MYC	Mel	wgEncodeSydhTfbsMelCmycIggrabPk.narrowPeak	346	744	11574	107237	2.10737	3.04743e-88	7.51514e-85
DMR-C3	codex	SUPT5H	Embryonic stem cell	GSM1059037_Spt5.bed	36	2282	429	117154	2.1072	3.68416e-12	3.1967e-09
DMR-C3	codex	RING1B	Embryonic stem cell	GSM1014548_Ring1b.bed	6	364	459	119072	2.09627	0.00345688	0.494084
DMR-C2	encodeTFBSmm10	SIN3A	Mel	wgEncodeSydhTfbsMelSin3anb6001263IggrabPk.narrowPeak	33	2404	382	117082	2.07271	5.10628e-11	4.23681e-08
ref	codex	NANOG	Embryoid bodies	GSM1090231_Nanog.bed	413	916	11507	107065	2.06878	7.03212e-102	1.87965e-98
ref	codex	ZFP143	Embryonic stem cell	GSM959054_Zfp143.bed	214	480	11706	107501	2.03373	1.08757e-52	1.95993e-49
DMR-C3	codex	SUPT5	Embryonic stem cell	GSM515665_Supt5.bed	4	257	461	119179	2.00844	0.0193687	0.945475
DMR-C3	codex	EZH2	Embryonic stem cell	GSM1014542_Ezh2.bed	8	520	457	118916	2.00129	0.00119312	0.275148
DMR-C2	codex	POU5F1	Embryonic stem cell	GSM1059012_Pou5f1.bed	25	1889	390	117597	1.99658	2.36782e-08	1.6885e-05
ref	codex	GATA4	Embryonic stem cell	GSM1015512_Gata4.bed	569	1340	11351	106641	1.99628	1.39081e-131	4.39616e-128
DMR-C2	codex	POU5F1	Embryonic stem cell	GSM1059024_Pou5f1.bed	18	1351	397	118135	1.98716	2.01166e-06	0.0011954
ref	encodeTFBSmm10	MYC	Ch12	wgEncodeSydhTfbsCh12CmycIggrabPk.narrowPeak	1017	2539	10903	105442	1.95352	1.83798e-222	9.6955e-219
DMR-C3	codex	KDM4B	Embryonic stem cell	GSM1058995_Kdm4b.bed	26	1801	439	117635	1.95173	2.23563e-08	1.59853e-05
DMR-C2	codex	ZFP143	Embryonic stem cell	GSM959054_Zfp143.bed	9	685	406	118801	1.94279	0.000804346	0.214679
DMR-C2	encodeTFBSmm10	MYC	Mel	wgEncodeSydhTfbsMelCmycIggrabPk.narrowPeak	14	1076	401	118410	1.94185	3.51391e-05	0.0171091
ref	codex	POU5F1	Embryonic stem cell	GSM1059012_Pou5f1.bed	554	1360	11366	106621	1.9339	3.64357e-122	1.11625e-118
DMR-C3	codex	AFF4	Embryonic stem cell	GSM749810_Aff4.bed	4	272	461	119164	1.92648	0.0231934	0.997106
DMR-C2	encodeTFBSmm10	SIN3A	Ch12	wgEncodeSydhTfbsCh12Sin3anb6001263IggrabPk.narrowPeak	50	4213	365	115273	1.9063	9.03958e-14	8.39203e-11
ref	codex	SETDB1	Embryonic stem cell	GSM440256_Eset.bed	39	100	11881	107881	1.82423	1.52112e-09	1.1639e-06
DMR-C3	codex	SIN3A	Embryonic stem cell	GSM611196_Sin3A.bed	4	295	461	119141	1.80899	0.0298914	1
DMR-C5	codex	AFF4	Embryonic stem cell	GSM749810_Aff4.bed	1	275	127	119498	1.77462	0.255572	1
DMR-C3	codex	MYC	Embryonic stem cell	GSM288356_Myc.bed	4	305	461	119131	1.76087	0.0331241	1
DMR-C3	codex	MTF2	Embryonic stem cell	GSM415050_Mtf2.bed	4	309	461	119127	1.74202	0.0344721	1
DMR-C3	codex	BRD4	Embryonic stem cell	GSM937540_Brd4.bed	25	2001	440	117435	1.73746	5.8193e-07	0.000365559
DMR-C2	encodeTFBSmm10	MYC	Ch12	wgEncodeSydhTfbsCh12CmycIggrabPk.narrowPeak	38	3518	377	115968	1.7323	1.34782e-09	1.03729e-06
DMR-C2	codex	POU5F1	Embryonic stem cell	GSM1059031_Pou5f1.bed	21	2031	394	117455	1.62399	1.35642e-05	0.00722217
DMR-C4	codex	TET1	Embryonic stem cell	GSM611192_Tet1C.bed	42	1149	1409	117301	1.60551	1.5199e-09	1.1639e-06
DMR-C2	codex	BRD4	Embryonic stem cell	GSM937540_Brd4.bed	20	2006	395	117480	1.56812	3.57547e-05	0.0173658
DMR-C3	codex	EZH2	Embryonic stem cell	GSM905445_Ezh2.bed	3	265	462	119171	1.54598	0.0871182	1
DMR-C2	codex	GATA4	Embryonic stem cell	GSM1015512_Gata4.bed	18	1891	397	117595	1.49542	0.000152813	0.0611358
DMR-C3	codex	E2F1	Embryonic stem cell	GSM288349_E2f1.bed	12	1118	453	118318	1.48716	0.00178985	0.349176
DMR-C1	codex	NANOG	Embryonic stem cell	GSM1059011_Nanog.bed	4	2637	65	117195	1.45142	0.0659827	1
DMR-C3	codex	POU5F1	Embryonic stem cell	GSM1059031_Pou5f1.bed	21	2031	444	117405	1.45098	7.01505e-05	0.0312165
DMR-C4	codex	KDM2A	Embryonic stem cell	GSM1003593_Kdm2a.bed	52	1612	1399	116838	1.42969	1.18153e-09	9.12831e-07
DMR-C2	codex	NANOG	Embryonic stem cell	GSM1059011_Nanog.bed	23	2618	392	116868	1.38904	6.40956e-05	0.0290743
DMR-C3	codex	CDK8	Embryonic stem cell	GSM1082346_Cdk8.bed	19	1926	446	117510	1.37801	0.000273504	0.0966529
ref	codex	NANOG	Embryonic stem cell	GSM1059011_Nanog.bed	575	2066	11345	105915	1.37756	1.16063e-73	2.60419e-70
DMR-C3	codex	EZH2	Embryonic stem cell	GSM1215218_Ezh2.bed	2	202	463	119234	1.35033	0.18782	1
DMR-C2	encodeTFBSmm10	TBP	Ch12	wgEncodeSydhTfbsCh12TbpIggmusPk.narrowPeak	19	2322	396	117164	1.27551	0.000638323	0.183524
DMR-C4	codex	TET1	Embryonic stem cell	GSM611194_Tet1N.bed	13	454	1438	117996	1.23237	0.0051459	0.600836
DMR-C3	codex	ZFX	Embryonic stem cell	GSM288352_Zfx.bed	7	775	458	118661	1.22653	0.0343845	1
DMR-C5	codex	POU5F1	Embryonic stem cell	GSM1059031_Pou5f1.bed	5	2047	123	117726	1.22516	0.0697017	1
DMR-C4	codex	CBX7	Haematopoietic progenitor	GSM898200_Cbx7.bed	5	178	1446	118272	1.20007	0.0727445	1
ref	codex	TET1	Embryonic stem cell	GSM611192_Tet1C.bed	234	957	11686	107024	1.16306	4.10815e-24	5.04984e-21
DMR-C3	codex	SOX2	Embryonic stem cell	GSM1050298_Sox2.bed	1	116	464	119320	1.1485	0.365458	1
DMR-C3	encodeTFBSmm10	SIN3A	Mel	wgEncodeSydhTfbsMelSin3anb6001263IggrabPk.narrowPeak	20	2417	445	117019	1.12165	0.00160714	0.328583
DMR-C5	codex	JARID2	Embryonic stem cell	GSM1169007_Jarid2.bed	2	877	126	118896	1.10565	0.241486	1
DMR-C3	codex	PHF19	Embryonic stem cell	GSM700556_Phf19.bed	3	361	462	119075	1.09889	0.168831	1
DMR-C3	codex	TBX3	Embryoid bodies	GSM1090229_Tbx3.bed	4	493	461	118943	1.06584	0.12928	1
DMR-C5	codex	POU5F1	Embryonic stem cell	GSM1059024_Pou5f1.bed	3	1366	125	118407	1.05682	0.180701	1
DMR-C4	codex	SUZ12	Embryonic stem cell	GSM1019771_Suz12.bed	35	1428	1416	117022	1.01831	0.000149266	0.0599878
DMR-C5	codex	SUZ12	Embryonic stem cell	GSM1169019_Suz12.bed	2	944	126	118829	0.998663	0.267896	1
DMR-C5	codex	KDM2B	Embryonic stem cell	GSM1014546_Kdm2b.bed	7	3372	121	116401	0.997836	0.0709274	1
DMR-C4	codex	RNF2	Embryonic stem cell	GSM1169014_Rnf2.bed	21	865	1430	117585	0.997294	0.00320449	0.477033
DMR-C3	codex	TBX3	Embryonic stem cell	GSM1090228_Tbx3.bed	4	533	461	118903	0.952802	0.157356	1
DMR-C5	codex	JARID2	Embryonic stem cell	GSM1169006_Jarid2.bed	1	486	127	119287	0.950571	0.406211	1
DMR-C4	codex	SUZ12	Embryonic stem cell	GSM1169018_Suz12.bed	18	773	1433	117677	0.935248	0.0089484	0.739085
DMR-C3	codex	POU5F1	Embryonic stem cell	GSM1059024_Pou5f1.bed	10	1359	455	118077	0.933242	0.0431886	1
DMR-C4	codex	EZH2	Embryonic stem cell	GSM1199182_Ezh2.bed	34	1472	1417	116978	0.931153	0.000513488	0.157308
DMR-C4	codex	KDM2B	Embryonic stem cell	GSM1003597_Kdm2b.bed	52	2301	1399	116149	0.907849	3.51721e-05	0.0171142
DMR-C4	codex	RNF2	Embryonic stem cell	GSM1003596_Rnf2.bed	37	1631	1414	116819	0.906276	0.000414357	0.133949
DMR-C4	codex	KDM2B	Embryonic stem cell	GSM1014546_Kdm2b.bed	72	3307	1379	115143	0.862202	4.2055e-06	0.00240131
DMR-C5	codex	NANOG	Embryonic stem cell	GSM1059011_Nanog.bed	5	2636	123	117137	0.853061	0.153175	1
DMR-C4	codex	SETDB1	Embryonic stem cell	GSM440256_Eset.bed	3	136	1448	118314	0.849852	0.237502	1
DMR-C4	codex	CTR9	Embryonic stem cell	GSM515666_Ctr9.bed	5	230	1446	118220	0.829686	0.157919	1
DMR-C4	codex	SUZ12	Embryonic stem cell	GSM1169019_Suz12.bed	20	926	1431	117524	0.826832	0.0128618	0.833598
DMR-C3	codex	NANOG	Embryoid bodies	GSM1090231_Nanog.bed	9	1320	456	118116	0.820547	0.0770965	1
DMR-C4	codex	KDM4C	Embryonic stem cell	GSM1058996_Kdm4c.bed	83	4022	1368	114428	0.787558	5.65551e-06	0.00317018
DMR-C3	codex	PHF19	Embryonic stem cell	GSM700555_Phf19.bed	1	151	464	119285	0.767654	0.44623	1
DMR-C4	codex	RNF2	T-cell	GSM832323_Ring1b.bed	5	246	1446	118204	0.732464	0.189903	1
DMR-C3	codex	POU5F1	Embryonic stem cell	GSM1059012_Pou5f1.bed	12	1902	453	117534	0.710992	0.0727972	1
DMR-C4	codex	MBD1	Embryonic stem cell	GSM972983_Mbd1a_delMBD.bed	26	1314	1425	117136	0.701749	0.0141892	0.862668
DMR-C1	encodeTFBSmm10	MYC	Mel	wgEncodeSydhTfbsMelCmycIggrabPk.narrowPeak	1	1089	68	118743	0.681206	0.467576	1
DMR-C4	codex	SUPT5	Embryonic stem cell	GSM515665_Supt5.bed	5	256	1446	118194	0.674847	0.210969	1
DMR-C5	codex	TET1	Embryonic stem cell	GSM611192_Tet1C.bed	2	1189	126	118584	0.662708	0.363561	1
DMR-C4	codex	SUZ12	Embryonic stem cell	GSM1199188_Suz12.bed	13	677	1438	117773	0.6532	0.0802873	1
DMR-C4	codex	ZFP143	Embryonic stem cell	GSM959054_Zfp143.bed	13	681	1438	117769	0.64465	0.0830428	1
DMR-C4	codex	RNF2	Embryonic stem cell	GSM1003599_Rnf2.bed	24	1282	1427	117168	0.620197	0.0310316	1
DMR-C4	codex	KDM4B	Embryonic stem cell	GSM1058995_Kdm4b.bed	33	1794	1418	116656	0.597652	0.0166561	0.906398
DMR-C4	codex	AFF4	Embryonic stem cell	GSM749810_Aff4.bed	5	271	1446	118179	0.592498	0.243854	1
DMR-C4	codex	SUPT5H	Embryonic stem cell	GSM1059016_Spt5.bed	39	2134	1412	116316	0.590188	0.0109458	0.792493
DMR-C4	codex	YY1	Embryonic stem cell	GSM788496_Yy1.bed	11	601	1440	117849	0.582897	0.12797	1
DMR-C5	codex	POU5F1	Embryonic stem cell	GSM1059012_Pou5f1.bed	3	1911	125	117862	0.565765	0.335131	1
DMR-C5	codex	CDK8	Embryonic stem cell	GSM1082346_Cdk8.bed	3	1942	125	117831	0.542172	0.34416	1
DMR-C4	encodeTFBSmm10	MYC	Mel	wgEncodeSydhTfbsMelCmycIggrabPk.narrowPeak	19	1071	1432	117379	0.540147	0.0755099	1
DMR-C3	encodeTFBSmm10	MYC	Mel	wgEncodeSydhTfbsMelCmycIggrabPk.narrowPeak	6	1084	459	118352	0.51315	0.250484	1
DMR-C4	codex	SOX2	Embryonic stem cell	GSM1050298_Sox2.bed	2	115	1449	118335	0.506148	0.414579	1
DMR-C3	codex	CBX7	Haematopoietic progenitor	GSM898200_Cbx7.bed	1	182	464	119254	0.497863	0.509157	1
DMR-C4	codex	E2F1	Embryonic stem cell	GSM288349_E2f1.bed	19	1111	1432	117339	0.48676	0.0978191	1
DMR-C4	codex	SUZ12	Embryonic stem cell	GSM288360_Suz12.bed	2	119	1449	118331	0.456802	0.43119	1
DMR-C3	codex	GATA4	Embryonic stem cell	GSM1015512_Gata4.bed	10	1899	455	117537	0.44393	0.210858	1
DMR-C5	codex	ZFP143	Embryonic stem cell	GSM959054_Zfp143.bed	1	693	127	119080	0.436169	0.524518	1
DMR-C3	encodeTFBSmm10	SIN3A	Ch12	wgEncodeSydhTfbsCh12Sin3anb6001263IggrabPk.narrowPeak	22	4241	443	115195	0.431792	0.10937	1
DMR-C4	codex	SUZ12	Embryonic stem cell	GSM1041374_Suz12.bed	15	914	1436	117536	0.425737	0.16203	1
DMR-C5	codex	KDM2B	Embryonic stem cell	GSM1003600_Kdm2b.bed	1	701	127	119072	0.419513	0.528587	1
DMR-C4	codex	NANOG	Embryonic stem cell	GSM1090230_Nanog.bed	40	2467	1411	115983	0.414432	0.0499521	1
DMR-C4	codex	SUPT5H	Embryonic stem cell	GSM1059037_Spt5.bed	37	2281	1414	116169	0.414296	0.0571618	1
DMR-C4	codex	KDM2B	Embryonic stem cell	GSM1003600_Kdm2b.bed	11	691	1440	117759	0.380508	0.234618	1
DMR-C4	encodeTFBSmm10	TBP	Ch12	wgEncodeSydhTfbsCh12TbpIggmusPk.narrowPeak	36	2305	1415	116145	0.358349	0.0890238	1
DMR-C4	codex	GATA4	Embryonic stem cell	GSM1015512_Gata4.bed	29	1880	1422	116570	0.33859	0.128864	1
DMR-C4	codex	EZH2	Embryonic stem cell	GSM1014542_Ezh2.bed	8	520	1443	117930	0.330342	0.31044	1
DMR-C4	codex	NANOG	Embryoid bodies	GSM1090231_Nanog.bed	20	1309	1431	117141	0.322752	0.191178	1
DMR-C4	codex	SUZ12	Embryonic stem cell	GSM700554_Suz12.bed	18	1188	1433	117262	0.310153	0.215618	1
DMR-C3	encodeTFBSmm10	TBP	Ch12	wgEncodeSydhTfbsCh12TbpIggmusPk.narrowPeak	11	2330	454	117106	0.284219	0.302088	1
DMR-C5	codex	TAF3	Embryonic stem cell	GSM774940_Taf3.bed	2	1604	126	118169	0.225749	0.512842	1
DMR-C4	codex	TAF3	Embryonic stem cell	GSM774940_Taf3.bed	22	1584	1429	116866	0.183777	0.307667	1
DMR-C4	codex	RING1B	Embryonic stem cell	GSM1014548_Ring1b.bed	5	365	1446	118085	0.161787	0.464332	1
DMR-C4	codex	TBP	Embryonic stem cell	GSM774944_Tbp.bed	4	293	1447	118157	0.156737	0.484472	1
DMR-C3	encodeTFBSmm10	MYC	Ch12	wgEncodeSydhTfbsCh12CmycIggrabPk.narrowPeak	15	3541	450	115895	0.125614	0.407016	1
DMR-C3	codex	NANOG	Embryonic stem cell	GSM1059011_Nanog.bed	11	2630	454	116806	0.105764	0.447636	1
DMR-C4	codex	ZFX	Embryonic stem cell	GSM288352_Zfx.bed	10	772	1441	117678	0.0810546	0.473984	1
DMR-C5	codex	RNF2	Embryonic stem cell	GSM1169014_Rnf2.bed	1	885	127	118888	0.0809812	0.613206	1
DMR-C4	encodeTFBSmm10	SIN3A	Mel	wgEncodeSydhTfbsMelSin3anb6001263IggrabPk.narrowPeak	31	2406	1420	116044	0.0744492	0.414165	1
DMR-C4	codex	JARID2	Embryonic stem cell	GSM1169007_Jarid2.bed	11	868	1440	117582	0.0493541	0.496939	1
DMR-C4	codex	NANOG	Embryonic stem cell	GSM1059011_Nanog.bed	33	2608	1418	115842	0.0478395	0.450328	1
DMR-C4	encodeTFBSmm10	SIN3A	Ch12	wgEncodeSydhTfbsCh12Sin3anb6001263IggrabPk.narrowPeak	53	4210	1398	114240	0.0408868	0.439964	1
DMR-C3	codex	RNF2	T-cell	GSM832323_Ring1b.bed	1	250	464	119186	0.0391035	0.623313	1
DMR-C5	codex	KDM4B	Embryonic stem cell	GSM1058995_Kdm4b.bed	2	1825	126	117948	0.036842	0.582569	1
DMR-C5	codex	KDM2B	Embryonic stem cell	GSM1003594_Kdm2b.bed	1	923	127	118850	0.0199145	0.628706	1
DMR-C4	codex	TBX3	Embryoid bodies	GSM1090229_Tbx3.bed	6	491	1445	117959	-0.00357545	0.557976	1
DMR-C4	codex	RNF2	Embryonic stem cell	GSM656523_Ring1b.bed	2	165	1449	118285	-0.0152564	0.601496	1
DMR-C4	codex	KDM2B	Embryonic stem cell	GSM1003594_Kdm2b.bed	11	913	1440	117537	-0.0241369	0.56302	1
DMR-C4	codex	BRD4	Embryonic stem cell	GSM937540_Brd4.bed	24	2002	1427	116448	-0.0317068	0.570412	1
DMR-C4	codex	CDK8	Embryonic stem cell	GSM1082346_Cdk8.bed	23	1922	1428	116528	-0.0342935	0.573465	1
DMR-C4	encodeTFBSmm10	MYC	Ch12	wgEncodeSydhTfbsCh12CmycIggrabPk.narrowPeak	42	3514	1409	114936	-0.0365655	0.58554	1
DMR-C4	codex	RNF2	Embryonic stem cell	GSM1169017_Rnf2.bed	8	680	1443	117770	-0.0586335	0.593121	1
DMR-C4	codex	SUZ12	Embryonic stem cell	GSM700553_Suz12_Pcl3_shRNA.bed	7	610	1444	117840	-0.094695	0.619029	1
DMR-C4	codex	POU5F1	Embryonic stem cell	GSM1059024_Pou5f1.bed	15	1354	1436	117096	-0.146628	0.685869	1
DMR-C4	codex	SUZ12	Embryonic stem cell	GSM307144_Suz12.bed	1	92	1450	118358	-0.1726	0.677856	1
DMR-C3	codex	TBP	Embryonic stem cell	GSM774944_Tbp.bed	1	296	464	119140	-0.205134	0.685098	1
DMR-C4	codex	POU5F1	Embryonic stem cell	GSM1059012_Pou5f1.bed	20	1894	1431	116556	-0.217435	0.775972	1
DMR-C4	codex	WDR5	Embryonic stem cell	GSM566280_Wdr5-FL.bed	1	95	1450	118355	-0.21893	0.689419	1
DMR-C5	encodeTFBSmm10	MYC	Mel	wgEncodeSydhTfbsMelCmycIggrabPk.narrowPeak	1	1089	127	118684	-0.220705	0.6895	1
DMR-C4	codex	JARID2	Embryonic stem cell	GSM1169006_Jarid2.bed	5	482	1446	117968	-0.240775	0.702567	1
DMR-C4	codex	POU5F1	Embryonic stem cell	GSM1059031_Pou5f1.bed	21	2031	1430	116419	-0.248488	0.809483	1
DMR-C5	codex	E2F1	Embryonic stem cell	GSM288349_E2f1.bed	1	1129	127	118644	-0.273233	0.702605	1
DMR-C4	codex	MYC	Embryonic stem cell	GSM288356_Myc.bed	3	306	1448	118144	-0.322082	0.723307	1
DMR-C4	codex	MTF2	Embryonic stem cell	GSM415050_Mtf2.bed	3	310	1448	118140	-0.340867	0.731275	1
DMR-C4	codex	TBX3	Embryonic stem cell	GSM1090228_Tbx3.bed	5	532	1446	117918	-0.383779	0.778496	1
DMR-C5	encodeTFBSmm10	SIN3A	Mel	wgEncodeSydhTfbsMelSin3anb6001263IggrabPk.narrowPeak	2	2435	126	117338	-0.386673	0.736257	1
DMR-C5	codex	NANOG	Embryonic stem cell	GSM1090230_Nanog.bed	2	2505	126	117268	-0.428423	0.750433	1
DMR-C5	codex	RNF2	Embryonic stem cell	GSM1003599_Rnf2.bed	1	1305	127	118468	-0.484378	0.754046	1
DMR-C4	codex	RING1B	Embryonic stem cell	GSM1041372_Ring1B.bed	3	345	1448	118105	-0.495622	0.79345	1
DMR-C5	codex	NANOG	Embryoid bodies	GSM1090231_Nanog.bed	1	1328	127	118445	-0.509863	0.760081	1
DMR-C5	codex	MBD1	Embryonic stem cell	GSM972983_Mbd1a_delMBD.bed	1	1339	127	118434	-0.521898	0.762914	1
DMR-C4	codex	PHF19	Embryonic stem cell	GSM700556_Phf19.bed	3	361	1448	118089	-0.56122	0.817615	1
DMR-C5	codex	EZH2	Embryonic stem cell	GSM1199182_Ezh2.bed	1	1505	127	118268	-0.692528	0.801858	1
DMR-C4	codex	PHF19	Embryonic stem cell	GSM700555_Phf19.bed	1	151	1450	118299	-0.888158	0.843053	1
DMR-C4	codex	EZH2	Embryonic stem cell	GSM327668_Ezh2.bed	1	166	1450	118284	-1.02491	0.869283	1
DMR-C4	codex	TET1	Embryonic stem cell	GSM659799_Tet1.bed	1	174	1450	118276	-1.09291	0.881432	1
DMR-C5	codex	BRD4	Embryonic stem cell	GSM937540_Brd4.bed	1	2025	127	117748	-1.12712	0.887241	1
DMR-C5	codex	KDM4C	Embryonic stem cell	GSM1058996_Kdm4c.bed	2	4103	126	115670	-1.16008	0.936008	1
DMR-C4	codex	EZH2	Embryonic stem cell	GSM1215218_Ezh2.bed	1	203	1450	118247	-1.31565	0.916751	1
DMR-C5	codex	SUPT5H	Embryonic stem cell	GSM1059037_Spt5.bed	1	2317	127	117456	-1.32503	0.917927	1
DMR-C5	codex	KDM2B	Embryonic stem cell	GSM1003597_Kdm2b.bed	1	2352	127	117421	-1.34709	0.920997	1
DMR-C4	codex	EZH2	Embryonic stem cell	GSM905445_Ezh2.bed	1	267	1450	118183	-1.7118	0.961867	1
DMR-C4	codex	SIN3A	Embryonic stem cell	GSM611196_Sin3A.bed	1	298	1450	118152	-1.87065	0.973879	1
DMR-C5	encodeTFBSmm10	MYC	Ch12	wgEncodeSydhTfbsCh12CmycIggrabPk.narrowPeak	1	3555	127	116218	-1.9579	0.978841	1
DMR-C5	encodeTFBSmm10	SIN3A	Ch12	wgEncodeSydhTfbsCh12Sin3anb6001263IggrabPk.narrowPeak	1	4262	127	115511	-2.22839	0.990307	1
DMR-C5	codex	KDM2A	Embryonic stem cell	GSM1003593_Kdm2a.bed	0	1664	128	118109	-4.13353	1	1
DMR-C5	codex	RNF2	Embryonic stem cell	GSM1003596_Rnf2.bed	0	1668	128	118105	-4.13353	1	1
DMR-C5	codex	EZH2	Embryonic stem cell	GSM1014542_Ezh2.bed	0	528	128	119245	-4.13353	1	1
DMR-C5	codex	RING1B	Embryonic stem cell	GSM1014548_Ring1b.bed	0	370	128	119403	-4.13353	1	1
DMR-C5	codex	GATA4	Embryonic stem cell	GSM1015512_Gata4.bed	0	1909	128	117864	-4.13353	1	1
DMR-C5	codex	SUZ12	Embryonic stem cell	GSM1019771_Suz12.bed	0	1463	128	118310	-4.13353	1	1
DMR-C5	codex	RING1B	Embryonic stem cell	GSM1041372_Ring1B.bed	0	348	128	119425	-4.13353	1	1
DMR-C5	codex	CBX7	Embryonic stem cell	GSM1041373_Cbx7.bed	0	50	128	119723	-4.13353	1	1
DMR-C5	codex	SUZ12	Embryonic stem cell	GSM1041374_Suz12.bed	0	929	128	118844	-4.13353	1	1
DMR-C5	codex	SOX2	Embryonic stem cell	GSM1050298_Sox2.bed	0	117	128	119656	-4.13353	1	1
DMR-C5	codex	EZH2	Embryonic stem cell	GSM1059004_Ezh2.bed	0	287	128	119486	-4.13353	1	1
DMR-C5	codex	SUPT5H	Embryonic stem cell	GSM1059016_Spt5.bed	0	2173	128	117600	-4.13353	1	1
DMR-C5	codex	TBX3	Embryonic stem cell	GSM1090228_Tbx3.bed	0	537	128	119236	-4.13353	1	1
DMR-C5	codex	TBX3	Embryoid bodies	GSM1090229_Tbx3.bed	0	497	128	119276	-4.13353	1	1
DMR-C5	codex	RNF2	Embryonic stem cell	GSM1169017_Rnf2.bed	0	688	128	119085	-4.13353	1	1
DMR-C5	codex	SUZ12	Embryonic stem cell	GSM1169018_Suz12.bed	0	791	128	118982	-4.13353	1	1
DMR-C5	codex	SUZ12	Embryonic stem cell	GSM1199188_Suz12.bed	0	690	128	119083	-4.13353	1	1
DMR-C5	codex	EZH2	Embryonic stem cell	GSM1215218_Ezh2.bed	0	204	128	119569	-4.13353	1	1
DMR-C5	codex	ZFX	Embryonic stem cell	GSM288352_Zfx.bed	0	782	128	118991	-4.13353	1	1
DMR-C5	codex	MYC	Embryonic stem cell	GSM288356_Myc.bed	0	309	128	119464	-4.13353	1	1
DMR-C5	codex	SUZ12	Embryonic stem cell	GSM288360_Suz12.bed	0	121	128	119652	-4.13353	1	1
DMR-C5	codex	SUZ12	Embryonic stem cell	GSM307144_Suz12.bed	0	93	128	119680	-4.13353	1	1
DMR-C5	codex	EZH2	Embryonic stem cell	GSM327668_Ezh2.bed	0	167	128	119606	-4.13353	1	1
DMR-C5	codex	MTF2	Embryonic stem cell	GSM415050_Mtf2.bed	0	313	128	119460	-4.13353	1	1
DMR-C5	codex	SUPT5	Embryonic stem cell	GSM515665_Supt5.bed	0	261	128	119512	-4.13353	1	1
DMR-C5	codex	CTR9	Embryonic stem cell	GSM515666_Ctr9.bed	0	235	128	119538	-4.13353	1	1
DMR-C5	codex	WDR5	Embryonic stem cell	GSM566280_Wdr5-FL.bed	0	96	128	119677	-4.13353	1	1
DMR-C5	codex	TET1	Embryonic stem cell	GSM611194_Tet1N.bed	0	467	128	119306	-4.13353	1	1
DMR-C5	codex	SIN3A	Embryonic stem cell	GSM611196_Sin3A.bed	0	299	128	119474	-4.13353	1	1
DMR-C5	codex	RNF2	Embryonic stem cell	GSM656523_Ring1b.bed	0	167	128	119606	-4.13353	1	1
DMR-C5	codex	TET1	Embryonic stem cell	GSM659799_Tet1.bed	0	175	128	119598	-4.13353	1	1
DMR-C5	codex	SUZ12	Embryonic stem cell	GSM700553_Suz12_Pcl3_shRNA.bed	0	617	128	119156	-4.13353	1	1
DMR-C5	codex	SUZ12	Embryonic stem cell	GSM700554_Suz12.bed	0	1206	128	118567	-4.13353	1	1
DMR-C5	codex	PHF19	Embryonic stem cell	GSM700555_Phf19.bed	0	152	128	119621	-4.13353	1	1
DMR-C5	codex	PHF19	Embryonic stem cell	GSM700556_Phf19.bed	0	364	128	119409	-4.13353	1	1
DMR-C5	codex	TBP	Embryonic stem cell	GSM774944_Tbp.bed	0	297	128	119476	-4.13353	1	1
DMR-C5	codex	YY1	Embryonic stem cell	GSM788496_Yy1.bed	0	612	128	119161	-4.13353	1	1
DMR-C5	codex	RNF2	T-cell	GSM832323_Ring1b.bed	0	251	128	119522	-4.13353	1	1
DMR-C5	codex	CBX7	Haematopoietic progenitor	GSM898200_Cbx7.bed	0	183	128	119590	-4.13353	1	1
DMR-C5	codex	EZH2	Embryonic stem cell	GSM905445_Ezh2.bed	0	268	128	119505	-4.13353	1	1
DMR-C5	encodeTFBSmm10	TBP	Ch12	wgEncodeSydhTfbsCh12TbpIggmusPk.narrowPeak	0	2341	128	117432	-4.13353	1	1
feil	codex	CBX7	Embryonic stem cell	GSM1041373_Cbx7.bed	0	50	45	119806	-4.13353	1	1
feil	codex	TET1	Embryonic stem cell	GSM611192_Tet1C.bed	0	1191	45	118665	-4.13353	1	1
feil	codex	TET1	Embryonic stem cell	GSM611194_Tet1N.bed	0	467	45	119389	-4.13353	1	1
feil	codex	TET1	Embryonic stem cell	GSM659799_Tet1.bed	0	175	45	119681	-4.13353	1	1
DMR-C1	codex	SOX2	Embryonic stem cell	GSM1050298_Sox2.bed	0	117	69	119715	-4.13353	1	1
DMR-C1	codex	SETDB1	Embryonic stem cell	GSM440256_Eset.bed	0	139	69	119693	-4.13353	1	1
DMR-C1	codex	AFF4	Embryonic stem cell	GSM749810_Aff4.bed	0	276	69	119556	-4.13353	1	1
DMR-C1	codex	ZFP143	Embryonic stem cell	GSM959054_Zfp143.bed	0	694	69	119138	-4.13353	1	1
DMR-C1	takahashi_2019	ZFP445	Embryonic stem cell	GSE115387_mES_445_peaks.bed	0	22	69	119810	-4.13353	1	1
DMR-C3	codex	CBX7	Embryonic stem cell	GSM1041373_Cbx7.bed	0	50	465	119386	-4.13353	1	1
DMR-C3	codex	SUZ12	Embryonic stem cell	GSM307144_Suz12.bed	0	93	465	119343	-4.13353	1	1
DMR-C3	codex	RNF2	Embryonic stem cell	GSM656523_Ring1b.bed	0	167	465	119269	-4.13353	1	1
DMR-C4	codex	CBX7	Embryonic stem cell	GSM1041373_Cbx7.bed	0	50	1451	118400	-4.13353	1	1
DMR-C4	codex	EZH2	Embryonic stem cell	GSM1059004_Ezh2.bed	0	287	1451	118163	-4.13353	1	1
DMR-C4	takahashi_2019	ZFP445	Embryonic stem cell	GSE115387_mES_445_peaks.bed	0	22	1451	118428	-4.13353	1	1

## Sheet: Supplementary_Dataset_5e
DNA binding motifs of transcription factors enriched in GL-DMRs (published) and PS-DMRs (de novo)
In reference to Fig. 3f
grp	motifId	motifName	percMod	percBg	pval	padj
rnd_38	EGR2_MOUSE.H11MO.0.A	Egr2	0.576251	0.594339	0.86855	1
rnd_63	EGR2_MOUSE.H11MO.0.A	Egr2	0.5844	0.594339	0.736447	1
rnd_275	EGR2_MOUSE.H11MO.0.A	Egr2	0.592549	0.594339	0.557393	1
rnd_748	EGR2_MOUSE.H11MO.0.A	Egr2	0.579744	0.594339	0.818826	1
rnd_916	EGR2_MOUSE.H11MO.0.A	Egr2	0.551804	0.594339	0.995003	1
rnd_38	EGR2_MOUSE.H11MO.1.A	Egr2	0.691502	0.701884	0.7607	1
rnd_63	EGR2_MOUSE.H11MO.1.A	Egr2	0.676368	0.701884	0.952761	1
rnd_275	EGR2_MOUSE.H11MO.1.A	Egr2	0.694994	0.701884	0.686144	1
rnd_748	EGR2_MOUSE.H11MO.1.A	Egr2	0.685681	0.701884	0.859973	1
rnd_916	EGR2_MOUSE.H11MO.1.A	Egr2	0.677532	0.701884	0.945023	1
rnd_38	GLI1_MOUSE.H11MO.0.C	Gli1	0.509895	0.517431	0.683977	1
rnd_63	GLI1_MOUSE.H11MO.0.C	Gli1	0.491269	0.517431	0.942523	1
rnd_275	GLI1_MOUSE.H11MO.0.C	Gli1	0.490105	0.517431	0.950005	1
rnd_748	GLI1_MOUSE.H11MO.0.C	Gli1	0.505239	0.517431	0.774348	1
rnd_916	GLI1_MOUSE.H11MO.0.C	Gli1	0.50291	0.517431	0.813382	1
rnd_38	GLI2_MOUSE.H11MO.0.D	Gli2	0.409779	0.438322	0.958394	1
rnd_63	GLI2_MOUSE.H11MO.0.D	Gli2	0.417928	0.438322	0.893663	1
rnd_275	GLI2_MOUSE.H11MO.0.D	Gli2	0.408615	0.438322	0.964217	1
rnd_748	GLI2_MOUSE.H11MO.0.D	Gli2	0.428405	0.438322	0.733184	1
rnd_916	GLI2_MOUSE.H11MO.0.D	Gli2	0.394645	0.438322	0.995825	1
rnd_38	GLI3_MOUSE.H11MO.0.D	Gli3	0.525029	0.527182	0.564333	1
rnd_63	GLI3_MOUSE.H11MO.0.D	Gli3	0.499418	0.527182	0.952714	1
rnd_275	GLI3_MOUSE.H11MO.0.D	Gli3	0.491269	0.527182	0.984299	1
rnd_748	GLI3_MOUSE.H11MO.0.D	Gli3	0.518044	0.527182	0.716982	1
rnd_916	GLI3_MOUSE.H11MO.0.D	Gli3	0.513388	0.527182	0.801902	1
rnd_38	KLF15_MOUSE.H11MO.0.A	Klf15	0.719441	0.748509	0.97697	1
rnd_63	KLF15_MOUSE.H11MO.0.A	Klf15	0.754366	0.748509	0.362235	1
rnd_275	KLF15_MOUSE.H11MO.0.A	Klf15	0.721769	0.748509	0.967143	1
rnd_748	KLF15_MOUSE.H11MO.0.A	Klf15	0.72759	0.748509	0.926888	1
rnd_916	KLF15_MOUSE.H11MO.0.A	Klf15	0.736903	0.748509	0.7966	1
rnd_38	KLF3_MOUSE.H11MO.0.A	Klf3	0.54482	0.576931	0.97412	1
rnd_63	KLF3_MOUSE.H11MO.0.A	Klf3	0.552969	0.576931	0.928093	1
rnd_275	KLF3_MOUSE.H11MO.0.A	Klf3	0.54482	0.576931	0.97412	1
rnd_748	KLF3_MOUSE.H11MO.0.A	Klf3	0.559953	0.576931	0.852428	1
rnd_916	KLF3_MOUSE.H11MO.0.A	Klf3	0.528522	0.576931	0.998195	1
rnd_38	KLF5_MOUSE.H11MO.0.A	Klf5	0.650757	0.653224	0.576196	1
rnd_63	KLF5_MOUSE.H11MO.0.A	Klf5	0.630966	0.653224	0.920768	1
rnd_275	KLF5_MOUSE.H11MO.0.A	Klf5	0.615832	0.653224	0.990239	1
rnd_748	KLF5_MOUSE.H11MO.0.A	Klf5	0.640279	0.653224	0.799062	1
rnd_916	KLF5_MOUSE.H11MO.0.A	Klf5	0.629802	0.653224	0.930778	1
rnd_38	SP5_MOUSE.H11MO.1.C	Sp5	0.690338	0.711091	0.916528	1
rnd_63	SP5_MOUSE.H11MO.1.C	Sp5	0.694994	0.711091	0.860631	1
rnd_275	SP5_MOUSE.H11MO.1.C	Sp5	0.67986	0.711091	0.979899	1
rnd_748	SP5_MOUSE.H11MO.1.C	Sp5	0.683353	0.711091	0.966295	1
rnd_916	SP5_MOUSE.H11MO.1.C	Sp5	0.686845	0.711091	0.945834	1
rnd_38	TFDP1_MOUSE.H11MO.0.D	Tfdp1	0.407451	0.456854	0.998491	1
rnd_63	TFDP1_MOUSE.H11MO.0.D	Tfdp1	0.458673	0.456854	0.470468	1
rnd_275	TFDP1_MOUSE.H11MO.0.D	Tfdp1	0.451688	0.456854	0.632714	1
rnd_748	TFDP1_MOUSE.H11MO.0.D	Tfdp1	0.4156	0.456854	0.993438	1
rnd_916	TFDP1_MOUSE.H11MO.0.D	Tfdp1	0.410943	0.456854	0.997089	1
rnd_44	ASCL1_MOUSE.H11MO.0.A	Ascl1	0.565774	0.571452	0.645805	1
rnd_284	ASCL1_MOUSE.H11MO.0.A	Ascl1	0.556461	0.571452	0.823108	1
rnd_390	ASCL1_MOUSE.H11MO.0.A	Ascl1	0.554133	0.571452	0.856665	1
rnd_740	ASCL1_MOUSE.H11MO.0.A	Ascl1	0.543655	0.571452	0.954167	1
rnd_924	ASCL1_MOUSE.H11MO.0.A	Ascl1	0.551804	0.571452	0.885626	1
rnd_44	CREB1_MOUSE.H11MO.0.A	Creb1	0.154831	0.158525	0.631411	1
rnd_284	CREB1_MOUSE.H11MO.0.A	Creb1	0.161816	0.158525	0.409653	1
rnd_390	CREB1_MOUSE.H11MO.0.A	Creb1	0.147846	0.158525	0.81767	1
rnd_740	CREB1_MOUSE.H11MO.0.A	Creb1	0.138533	0.158525	0.95345	1
rnd_924	CREB1_MOUSE.H11MO.0.A	Creb1	0.160652	0.158525	0.446348	1
rnd_44	EGR2_MOUSE.H11MO.1.A	Egr2	0.69383	0.701884	0.712103	1
rnd_284	EGR2_MOUSE.H11MO.1.A	Egr2	0.703143	0.701884	0.484577	1
rnd_390	EGR2_MOUSE.H11MO.1.A	Egr2	0.677532	0.701884	0.945023	1
rnd_740	EGR2_MOUSE.H11MO.1.A	Egr2	0.671711	0.701884	0.975415	1
rnd_924	EGR2_MOUSE.H11MO.1.A	Egr2	0.672875	0.701884	0.970852	1
rnd_44	ELF1_MOUSE.H11MO.0.A	Elf1	0.381839	0.384716	0.58193	1
rnd_284	ELF1_MOUSE.H11MO.0.A	Elf1	0.369034	0.384716	0.837611	1
rnd_390	ELF1_MOUSE.H11MO.0.A	Elf1	0.408615	0.384716	0.0793642	1
rnd_740	ELF1_MOUSE.H11MO.0.A	Elf1	0.370198	0.384716	0.819596	1
rnd_924	ELF1_MOUSE.H11MO.0.A	Elf1	0.369034	0.384716	0.837611	1
rnd_44	ELF5_MOUSE.H11MO.0.A	Elf5	0.768335	0.77846	0.777175	1
rnd_284	ELF5_MOUSE.H11MO.0.A	Elf5	0.770664	0.77846	0.725473	1
rnd_390	ELF5_MOUSE.H11MO.0.A	Elf5	0.770664	0.77846	0.725473	1
rnd_740	ELF5_MOUSE.H11MO.0.A	Elf5	0.767171	0.77846	0.800749	1
rnd_924	ELF5_MOUSE.H11MO.0.A	Elf5	0.750873	0.77846	0.975993	1
rnd_44	ELK3_MOUSE.H11MO.0.D	Elk3	0.379511	0.383686	0.612443	1
rnd_284	ELK3_MOUSE.H11MO.0.D	Elk3	0.385332	0.383686	0.47325	1
rnd_390	ELK3_MOUSE.H11MO.0.D	Elk3	0.370198	0.383686	0.802785	1
rnd_740	ELK3_MOUSE.H11MO.0.D	Elk3	0.365541	0.383686	0.87187	1
rnd_924	ELK3_MOUSE.H11MO.0.D	Elk3	0.376019	0.383686	0.690652	1
rnd_44	ELK4_MOUSE.H11MO.0.B	Elk4	0.441211	0.451979	0.74895	1
rnd_284	ELK4_MOUSE.H11MO.0.B	Elk4	0.452852	0.451979	0.492687	1
rnd_390	ELK4_MOUSE.H11MO.0.B	Elk4	0.426077	0.451979	0.941724	1
rnd_740	ELK4_MOUSE.H11MO.0.B	Elk4	0.413271	0.451979	0.990133	1
rnd_924	ELK4_MOUSE.H11MO.0.B	Elk4	0.4156	0.451979	0.985835	1
rnd_44	ERG_MOUSE.H11MO.0.A	Erg	0.552969	0.562269	0.721641	1
rnd_284	ERG_MOUSE.H11MO.0.A	Erg	0.563446	0.562269	0.48648	1
rnd_390	ERG_MOUSE.H11MO.0.A	Erg	0.562282	0.562269	0.514049	1
rnd_740	ERG_MOUSE.H11MO.0.A	Erg	0.540163	0.562269	0.910881	1
rnd_924	ERG_MOUSE.H11MO.0.A	Erg	0.54482	0.562269	0.857811	1
rnd_44	ETS2_MOUSE.H11MO.0.A	Ets2	0.733411	0.767017	0.99066	1
rnd_284	ETS2_MOUSE.H11MO.0.A	Ets2	0.743888	0.767017	0.949581	1
rnd_390	ETS2_MOUSE.H11MO.0.A	Ets2	0.75553	0.767017	0.800429	1
rnd_740	ETS2_MOUSE.H11MO.0.A	Ets2	0.738068	0.767017	0.979155	1
rnd_924	ETS2_MOUSE.H11MO.0.A	Ets2	0.728754	0.767017	0.996161	1
rnd_44	ETV5_MOUSE.H11MO.0.D	Etv5	0.748545	0.764603	0.875602	1
rnd_284	ETV5_MOUSE.H11MO.0.D	Etv5	0.763679	0.764603	0.544385	1
rnd_390	ETV5_MOUSE.H11MO.0.D	Etv5	0.759022	0.764603	0.66771	1
rnd_740	ETV5_MOUSE.H11MO.0.D	Etv5	0.731083	0.764603	0.990311	1
rnd_924	ETV5_MOUSE.H11MO.0.D	Etv5	0.72759	0.764603	0.994961	1
rnd_44	ETV6_MOUSE.H11MO.0.C	Etv6	0.655413	0.667684	0.789655	1
rnd_284	ETV6_MOUSE.H11MO.0.C	Etv6	0.675204	0.667684	0.333388	1
rnd_390	ETV6_MOUSE.H11MO.0.C	Etv6	0.650757	0.667684	0.863091	1
rnd_740	ETV6_MOUSE.H11MO.0.C	Etv6	0.640279	0.667684	0.959296	1
rnd_924	ETV6_MOUSE.H11MO.0.C	Etv6	0.643772	0.667684	0.936597	1
rnd_44	FLI1_MOUSE.H11MO.1.A	Fli1	0.738068	0.750083	0.804788	1
rnd_284	FLI1_MOUSE.H11MO.1.A	Fli1	0.733411	0.750083	0.879335	1
rnd_390	FLI1_MOUSE.H11MO.1.A	Fli1	0.732247	0.750083	0.894293	1
rnd_740	FLI1_MOUSE.H11MO.1.A	Fli1	0.745052	0.750083	0.650756	1
rnd_924	FLI1_MOUSE.H11MO.1.A	Fli1	0.738068	0.750083	0.804788	1
rnd_44	GLI1_MOUSE.H11MO.0.C	Gli1	0.495925	0.517431	0.903535	1
rnd_284	GLI1_MOUSE.H11MO.0.C	Gli1	0.491269	0.517431	0.942523	1
rnd_390	GLI1_MOUSE.H11MO.0.C	Gli1	0.523865	0.517431	0.365195	1
rnd_740	GLI1_MOUSE.H11MO.0.C	Gli1	0.495925	0.517431	0.903535	1
rnd_924	GLI1_MOUSE.H11MO.0.C	Gli1	0.501746	0.517431	0.831225	1
rnd_44	GLI2_MOUSE.H11MO.0.D	Gli2	0.4156	0.438322	0.916981	1
rnd_284	GLI2_MOUSE.H11MO.0.D	Gli2	0.426077	0.438322	0.776665	1
rnd_390	GLI2_MOUSE.H11MO.0.D	Gli2	0.458673	0.438322	0.12036	1
rnd_740	GLI2_MOUSE.H11MO.0.D	Gli2	0.416764	0.438322	0.905852	1
rnd_924	GLI2_MOUSE.H11MO.0.D	Gli2	0.414435	0.438322	0.927092	1
rnd_44	GLI3_MOUSE.H11MO.0.D	Gli3	0.500582	0.527182	0.945551	1
rnd_284	GLI3_MOUSE.H11MO.0.D	Gli3	0.51688	0.527182	0.739738	1
rnd_390	GLI3_MOUSE.H11MO.0.D	Gli3	0.528522	0.527182	0.482423	1
rnd_740	GLI3_MOUSE.H11MO.0.D	Gli3	0.508731	0.527182	0.869264	1
rnd_924	GLI3_MOUSE.H11MO.0.D	Gli3	0.519208	0.527182	0.69331	1
rnd_44	KLF3_MOUSE.H11MO.0.A	Klf3	0.556461	0.576931	0.895147	1
rnd_284	KLF3_MOUSE.H11MO.0.A	Klf3	0.568102	0.576931	0.713047	1
rnd_390	KLF3_MOUSE.H11MO.0.A	Klf3	0.558789	0.576931	0.867805	1
rnd_740	KLF3_MOUSE.H11MO.0.A	Klf3	0.558789	0.576931	0.867805	1
rnd_924	KLF3_MOUSE.H11MO.0.A	Klf3	0.527357	0.576931	0.998555	1
rnd_44	KLF8_MOUSE.H11MO.0.C	Klf8	0.356228	0.366137	0.73879	1
rnd_284	KLF8_MOUSE.H11MO.0.C	Klf8	0.345751	0.366137	0.900481	1
rnd_390	KLF8_MOUSE.H11MO.0.C	Klf8	0.343423	0.366137	0.923347	1
rnd_740	KLF8_MOUSE.H11MO.0.C	Klf8	0.350407	0.366137	0.84072	1
rnd_924	KLF8_MOUSE.H11MO.0.C	Klf8	0.362049	0.366137	0.611283	1
rnd_44	MAZ_MOUSE.H11MO.0.A	Maz	0.799767	0.810719	0.807744	1
rnd_284	MAZ_MOUSE.H11MO.0.A	Maz	0.800931	0.810719	0.783278	1
rnd_390	MAZ_MOUSE.H11MO.0.A	Maz	0.77532	0.810719	0.996029	1
rnd_740	MAZ_MOUSE.H11MO.0.A	Maz	0.769499	0.810719	0.998938	1
rnd_924	MAZ_MOUSE.H11MO.0.A	Maz	0.785797	0.810719	0.971003	1
rnd_44	MYC_MOUSE.H11MO.0.A	Myc	0.268917	0.253645	0.159925	1
rnd_284	MYC_MOUSE.H11MO.0.A	Myc	0.23865	0.253645	0.854397	1
rnd_390	MYC_MOUSE.H11MO.0.A	Myc	0.221187	0.253645	0.988226	1
rnd_740	MYC_MOUSE.H11MO.0.A	Myc	0.236321	0.253645	0.88791	1
rnd_924	MYC_MOUSE.H11MO.0.A	Myc	0.251455	0.253645	0.572018	1
rnd_44	MYOD1_MOUSE.H11MO.0.A	Myod1	0.576251	0.573417	0.447281	1
rnd_284	MYOD1_MOUSE.H11MO.0.A	Myod1	0.580908	0.573417	0.340857	1
rnd_390	MYOD1_MOUSE.H11MO.0.A	Myod1	0.566938	0.573417	0.663442	1
rnd_740	MYOD1_MOUSE.H11MO.0.A	Myod1	0.556461	0.573417	0.851865	1
rnd_924	MYOD1_MOUSE.H11MO.0.A	Myod1	0.570431	0.573417	0.584761	1
rnd_44	P73_MOUSE.H11MO.0.B	Tp73	0.422584	0.45599	0.97799	1
rnd_284	P73_MOUSE.H11MO.0.B	Tp73	0.437718	0.45599	0.867667	1
rnd_390	P73_MOUSE.H11MO.0.B	Tp73	0.43539	0.45599	0.89499	1
rnd_740	P73_MOUSE.H11MO.0.B	Tp73	0.447031	0.45599	0.713489	1
rnd_924	P73_MOUSE.H11MO.0.B	Tp73	0.429569	0.45599	0.945083	1
rnd_44	RORA_MOUSE.H11MO.0.C	Rora	0.519208	0.532058	0.786173	1
rnd_284	RORA_MOUSE.H11MO.0.C	Rora	0.527357	0.532058	0.622665	1
rnd_390	RORA_MOUSE.H11MO.0.C	Rora	0.501746	0.532058	0.965822	1
rnd_740	RORA_MOUSE.H11MO.0.C	Rora	0.484284	0.532058	0.997826	1
rnd_924	RORA_MOUSE.H11MO.0.C	Rora	0.511059	0.532058	0.898617	1
rnd_44	SP5_MOUSE.H11MO.1.C	Sp5	0.692666	0.711091	0.891162	1
rnd_284	SP5_MOUSE.H11MO.1.C	Sp5	0.696158	0.711091	0.843343	1
rnd_390	SP5_MOUSE.H11MO.1.C	Sp5	0.676368	0.711091	0.988515	1
rnd_740	SP5_MOUSE.H11MO.1.C	Sp5	0.689173	0.711091	0.927399	1
rnd_924	SP5_MOUSE.H11MO.1.C	Sp5	0.694994	0.711091	0.860631	1
rnd_44	WT1_MOUSE.H11MO.0.B	Wt1	0.696158	0.71651	0.913699	1
rnd_284	WT1_MOUSE.H11MO.0.B	Wt1	0.718277	0.71651	0.471275	1
rnd_390	WT1_MOUSE.H11MO.0.B	Wt1	0.676368	0.71651	0.995754	1
rnd_740	WT1_MOUSE.H11MO.0.B	Wt1	0.685681	0.71651	0.979175	1
rnd_924	WT1_MOUSE.H11MO.0.B	Wt1	0.676368	0.71651	0.995754	1
rnd_44	ZN335_MOUSE.H11MO.0.A	Znf335	0.561118	0.569381	0.70103	1
rnd_284	ZN335_MOUSE.H11MO.0.A	Znf335	0.54482	0.569381	0.93243	1
rnd_390	ZN335_MOUSE.H11MO.0.A	Znf335	0.54482	0.569381	0.93243	1
rnd_740	ZN335_MOUSE.H11MO.0.A	Znf335	0.529686	0.569381	0.991575	1
rnd_924	ZN335_MOUSE.H11MO.0.A	Znf335	0.541327	0.569381	0.955529	1
rnd_35	AP2C_MOUSE.H11MO.0.A	Tfap2c	0.428405	0.431506	0.586119	1
rnd_68	AP2C_MOUSE.H11MO.0.A	Tfap2c	0.398137	0.431506	0.978554	1
rnd_226	AP2C_MOUSE.H11MO.0.A	Tfap2c	0.398137	0.431506	0.978554	1
rnd_323	AP2C_MOUSE.H11MO.0.A	Tfap2c	0.42142	0.431506	0.736814	1
rnd_485	AP2C_MOUSE.H11MO.0.A	Tfap2c	0.384168	0.431506	0.997904	1
rnd_670	AP2C_MOUSE.H11MO.0.A	Tfap2c	0.413271	0.431506	0.868564	1
rnd_830	AP2C_MOUSE.H11MO.0.A	Tfap2c	0.417928	0.431506	0.800041	1
rnd_35	ASCL1_MOUSE.H11MO.0.A	Ascl1	0.603027	0.571452	0.0322078	1
rnd_68	ASCL1_MOUSE.H11MO.0.A	Ascl1	0.57858	0.571452	0.348921	1
rnd_226	ASCL1_MOUSE.H11MO.0.A	Ascl1	0.557625	0.571452	0.804599	1
rnd_323	ASCL1_MOUSE.H11MO.0.A	Ascl1	0.56461	0.571452	0.671199	1
rnd_485	ASCL1_MOUSE.H11MO.0.A	Ascl1	0.549476	0.571452	0.910149	1
rnd_670	ASCL1_MOUSE.H11MO.0.A	Ascl1	0.55064	0.571452	0.898426	1
rnd_830	ASCL1_MOUSE.H11MO.0.A	Ascl1	0.55064	0.571452	0.898426	1
rnd_35	E2F6_MOUSE.H11MO.0.A	E2f6	0.441211	0.457872	0.84604	1
rnd_68	E2F6_MOUSE.H11MO.0.A	E2f6	0.43539	0.457872	0.913819	1
rnd_226	E2F6_MOUSE.H11MO.0.A	E2f6	0.433062	0.457872	0.93355	1
rnd_323	E2F6_MOUSE.H11MO.0.A	E2f6	0.461001	0.457872	0.43978	1
rnd_485	E2F6_MOUSE.H11MO.0.A	E2f6	0.408615	0.457872	0.998444	1
rnd_670	E2F6_MOUSE.H11MO.0.A	E2f6	0.428405	0.457872	0.962392	1
rnd_830	E2F6_MOUSE.H11MO.0.A	E2f6	0.472643	0.457872	0.200677	1
rnd_35	E2F7_MOUSE.H11MO.0.C	E2f7	0.520373	0.534779	0.812032	1
rnd_68	E2F7_MOUSE.H11MO.0.C	E2f7	0.513388	0.534779	0.902743	1
rnd_226	E2F7_MOUSE.H11MO.0.C	E2f7	0.504075	0.534779	0.967581	1
rnd_323	E2F7_MOUSE.H11MO.0.C	E2f7	0.506403	0.534779	0.956287	1
rnd_485	E2F7_MOUSE.H11MO.0.C	E2f7	0.499418	0.534779	0.983032	1
rnd_670	E2F7_MOUSE.H11MO.0.C	E2f7	0.543655	0.534779	0.312345	1
rnd_830	E2F7_MOUSE.H11MO.0.C	E2f7	0.535506	0.534779	0.496898	1
rnd_35	ELK3_MOUSE.H11MO.0.D	Elk3	0.371362	0.383686	0.782532	1
rnd_68	ELK3_MOUSE.H11MO.0.D	Elk3	0.357392	0.383686	0.948752	1
rnd_226	ELK3_MOUSE.H11MO.0.D	Elk3	0.381839	0.383686	0.557444	1
rnd_323	ELK3_MOUSE.H11MO.0.D	Elk3	0.370198	0.383686	0.802785	1
rnd_485	ELK3_MOUSE.H11MO.0.D	Elk3	0.3539	0.383686	0.967598	1
rnd_670	ELK3_MOUSE.H11MO.0.D	Elk3	0.356228	0.383686	0.955818	1
rnd_830	ELK3_MOUSE.H11MO.0.D	Elk3	0.343423	0.383686	0.993607	1
rnd_35	ERG_MOUSE.H11MO.0.A	Erg	0.55064	0.562269	0.765996	1
rnd_68	ERG_MOUSE.H11MO.0.A	Erg	0.559953	0.562269	0.568841	1
rnd_226	ERG_MOUSE.H11MO.0.A	Erg	0.557625	0.562269	0.622318	1
rnd_323	ERG_MOUSE.H11MO.0.A	Erg	0.542491	0.562269	0.886551	1
rnd_485	ERG_MOUSE.H11MO.0.A	Erg	0.549476	0.562269	0.786609	1
rnd_670	ERG_MOUSE.H11MO.0.A	Erg	0.532014	0.562269	0.966243	1
rnd_830	ERG_MOUSE.H11MO.0.A	Erg	0.556461	0.562269	0.648261	1
rnd_35	ETV5_MOUSE.H11MO.0.D	Etv5	0.769499	0.764603	0.384689	1
rnd_68	ETV5_MOUSE.H11MO.0.D	Etv5	0.76135	0.764603	0.607466	1
rnd_226	ETV5_MOUSE.H11MO.0.D	Etv5	0.726426	0.764603	0.995991	1
rnd_323	ETV5_MOUSE.H11MO.0.D	Etv5	0.739232	0.764603	0.963064	1
rnd_485	ETV5_MOUSE.H11MO.0.D	Etv5	0.749709	0.764603	0.858511	1
rnd_670	ETV5_MOUSE.H11MO.0.D	Etv5	0.739232	0.764603	0.963064	1
rnd_830	ETV5_MOUSE.H11MO.0.D	Etv5	0.760186	0.764603	0.638032	1
rnd_35	ETV6_MOUSE.H11MO.0.C	Etv6	0.658906	0.667684	0.721734	1
rnd_68	ETV6_MOUSE.H11MO.0.C	Etv6	0.648428	0.667684	0.892258	1
rnd_226	ETV6_MOUSE.H11MO.0.C	Etv6	0.662398	0.667684	0.644465	1
rnd_323	ETV6_MOUSE.H11MO.0.C	Etv6	0.634459	0.667684	0.982201	1
rnd_485	ETV6_MOUSE.H11MO.0.C	Etv6	0.665891	0.667684	0.560592	1
rnd_670	ETV6_MOUSE.H11MO.0.C	Etv6	0.633295	0.667684	0.985116	1
rnd_830	ETV6_MOUSE.H11MO.0.C	Etv6	0.661234	0.667684	0.671112	1
rnd_35	FLI1_MOUSE.H11MO.1.A	Fli1	0.762515	0.750083	0.210706	1
rnd_68	FLI1_MOUSE.H11MO.1.A	Fli1	0.725262	0.750083	0.956948	1
rnd_226	FLI1_MOUSE.H11MO.1.A	Fli1	0.711292	0.750083	0.995881	1
rnd_323	FLI1_MOUSE.H11MO.1.A	Fli1	0.720605	0.750083	0.978618	1
rnd_485	FLI1_MOUSE.H11MO.1.A	Fli1	0.710128	0.750083	0.996725	1
rnd_670	FLI1_MOUSE.H11MO.1.A	Fli1	0.748545	0.750083	0.559842	1
rnd_830	FLI1_MOUSE.H11MO.1.A	Fli1	0.743888	0.750083	0.679441	1
rnd_35	HEY2_MOUSE.H11MO.0.D	Hey2	0.338766	0.319227	0.115825	1
rnd_68	HEY2_MOUSE.H11MO.0.D	Hey2	0.295693	0.319227	0.937003	1
rnd_226	HEY2_MOUSE.H11MO.0.D	Hey2	0.281723	0.319227	0.992438	1
rnd_323	HEY2_MOUSE.H11MO.0.D	Hey2	0.332945	0.319227	0.20287	1
rnd_485	HEY2_MOUSE.H11MO.0.D	Hey2	0.289872	0.319227	0.971533	1
rnd_670	HEY2_MOUSE.H11MO.0.D	Hey2	0.316647	0.319227	0.577554	1
rnd_830	HEY2_MOUSE.H11MO.0.D	Hey2	0.336438	0.319227	0.146775	1
rnd_35	KAISO_MOUSE.H11MO.0.B	Zbtb33	0.0547148	0.0620444	0.832805	1
rnd_68	KAISO_MOUSE.H11MO.0.B	Zbtb33	0.0710128	0.0620444	0.152967	1
rnd_226	KAISO_MOUSE.H11MO.0.B	Zbtb33	0.0605355	0.0620444	0.593349	1
rnd_323	KAISO_MOUSE.H11MO.0.B	Zbtb33	0.0593714	0.0620444	0.648099	1
rnd_485	KAISO_MOUSE.H11MO.0.B	Zbtb33	0.0628638	0.0620444	0.480329	1
rnd_670	KAISO_MOUSE.H11MO.0.B	Zbtb33	0.0640279	0.0620444	0.424325	1
rnd_830	KAISO_MOUSE.H11MO.0.B	Zbtb33	0.0547148	0.0620444	0.832805	1
rnd_35	KLF8_MOUSE.H11MO.0.C	Klf8	0.394645	0.366137	0.0443651	1
rnd_68	KLF8_MOUSE.H11MO.0.C	Klf8	0.349243	0.366137	0.857485	1
rnd_226	KLF8_MOUSE.H11MO.0.C	Klf8	0.343423	0.366137	0.923347	1
rnd_323	KLF8_MOUSE.H11MO.0.C	Klf8	0.383003	0.366137	0.159659	1
rnd_485	KLF8_MOUSE.H11MO.0.C	Klf8	0.318976	0.366137	0.998389	1
rnd_670	KLF8_MOUSE.H11MO.0.C	Klf8	0.327125	0.366137	0.992612	1
rnd_830	KLF8_MOUSE.H11MO.0.C	Klf8	0.369034	0.366137	0.44251	1
rnd_35	MAZ_MOUSE.H11MO.0.A	Maz	0.805588	0.810719	0.668886	1
rnd_68	MAZ_MOUSE.H11MO.0.A	Maz	0.784633	0.810719	0.976176	1
rnd_226	MAZ_MOUSE.H11MO.0.A	Maz	0.788126	0.810719	0.957817	1
rnd_323	MAZ_MOUSE.H11MO.0.A	Maz	0.798603	0.810719	0.83041	1
rnd_485	MAZ_MOUSE.H11MO.0.A	Maz	0.784633	0.810719	0.976176	1
rnd_670	MAZ_MOUSE.H11MO.0.A	Maz	0.795111	0.810719	0.887544	1
rnd_830	MAZ_MOUSE.H11MO.0.A	Maz	0.814901	0.810719	0.396491	1
rnd_35	RARA_MOUSE.H11MO.3.A	Rara	0.504075	0.533146	0.959924	1
rnd_68	RARA_MOUSE.H11MO.3.A	Rara	0.507567	0.533146	0.938699	1
rnd_226	RARA_MOUSE.H11MO.3.A	Rara	0.511059	0.533146	0.909562	1
rnd_323	RARA_MOUSE.H11MO.3.A	Rara	0.534342	0.533146	0.485841	1
rnd_485	RARA_MOUSE.H11MO.3.A	Rara	0.487776	0.533146	0.996639	1
rnd_670	RARA_MOUSE.H11MO.3.A	Rara	0.521537	0.533146	0.764305	1
rnd_830	RARA_MOUSE.H11MO.3.A	Rara	0.493597	0.533146	0.99104	1
rnd_35	REST_MOUSE.H11MO.0.A	Rest	0.412107	0.42966	0.859816	1
rnd_68	REST_MOUSE.H11MO.0.A	Rest	0.419092	0.42966	0.746212	1
rnd_226	REST_MOUSE.H11MO.0.A	Rest	0.400466	0.42966	0.962116	1
rnd_323	REST_MOUSE.H11MO.0.A	Rest	0.458673	0.42966	0.0455858	1
rnd_485	REST_MOUSE.H11MO.0.A	Rest	0.391153	0.42966	0.99021	1
rnd_670	REST_MOUSE.H11MO.0.A	Rest	0.420256	0.42966	0.723476	1
rnd_830	REST_MOUSE.H11MO.0.A	Rest	0.426077	0.42966	0.597299	1
rnd_22	AP2D_MOUSE.H11MO.0.D	Tfap2d	0.236321	0.253254	0.882828	1
rnd_36	AP2D_MOUSE.H11MO.0.D	Tfap2d	0.225844	0.253254	0.972182	1
rnd_56	AP2D_MOUSE.H11MO.0.D	Tfap2d	0.233993	0.253254	0.911434	1
rnd_107	AP2D_MOUSE.H11MO.0.D	Tfap2d	0.24447	0.253254	0.735857	1
rnd_118	AP2D_MOUSE.H11MO.0.D	Tfap2d	0.240978	0.253254	0.807718	1
rnd_228	AP2D_MOUSE.H11MO.0.D	Tfap2d	0.246799	0.253254	0.68146	1
rnd_289	AP2D_MOUSE.H11MO.0.D	Tfap2d	0.253783	0.253254	0.498892	1
rnd_440	AP2D_MOUSE.H11MO.0.D	Tfap2d	0.237485	0.253254	0.866324	1
rnd_552	AP2D_MOUSE.H11MO.0.D	Tfap2d	0.247963	0.253254	0.652651	1
rnd_834	AP2D_MOUSE.H11MO.0.D	Tfap2d	0.249127	0.253254	0.622964	1
rnd_933	AP2D_MOUSE.H11MO.0.D	Tfap2d	0.19674	0.253254	0.999964	1
rnd_22	ASCL1_MOUSE.H11MO.0.A	Ascl1	0.535506	0.571452	0.984968	1
rnd_36	ASCL1_MOUSE.H11MO.0.A	Ascl1	0.563446	0.571452	0.69582	1
rnd_56	ASCL1_MOUSE.H11MO.0.A	Ascl1	0.555297	0.571452	0.840465	1
rnd_107	ASCL1_MOUSE.H11MO.0.A	Ascl1	0.580908	0.571452	0.299084	1
rnd_118	ASCL1_MOUSE.H11MO.0.A	Ascl1	0.563446	0.571452	0.69582	1
rnd_228	ASCL1_MOUSE.H11MO.0.A	Ascl1	0.538999	0.571452	0.975147	1
rnd_289	ASCL1_MOUSE.H11MO.0.A	Ascl1	0.558789	0.571452	0.784956	1
rnd_440	ASCL1_MOUSE.H11MO.0.A	Ascl1	0.528522	0.571452	0.995096	1
rnd_552	ASCL1_MOUSE.H11MO.0.A	Ascl1	0.570431	0.571452	0.538658	1
rnd_834	ASCL1_MOUSE.H11MO.0.A	Ascl1	0.5844	0.571452	0.231058	1
rnd_933	ASCL1_MOUSE.H11MO.0.A	Ascl1	0.552969	0.571452	0.871714	1
rnd_22	EGR2_MOUSE.H11MO.1.A	Egr2	0.682189	0.701884	0.903641	1
rnd_36	EGR2_MOUSE.H11MO.1.A	Egr2	0.688009	0.701884	0.824253	1
rnd_56	EGR2_MOUSE.H11MO.1.A	Egr2	0.710128	0.701884	0.312188	1
rnd_107	EGR2_MOUSE.H11MO.1.A	Egr2	0.681024	0.701884	0.915683	1
rnd_118	EGR2_MOUSE.H11MO.1.A	Egr2	0.694994	0.701884	0.686144	1
rnd_228	EGR2_MOUSE.H11MO.1.A	Egr2	0.686845	0.701884	0.842785	1
rnd_289	EGR2_MOUSE.H11MO.1.A	Egr2	0.686845	0.701884	0.842785	1
rnd_440	EGR2_MOUSE.H11MO.1.A	Egr2	0.683353	0.701884	0.890371	1
rnd_552	EGR2_MOUSE.H11MO.1.A	Egr2	0.706636	0.701884	0.395926	1
rnd_834	EGR2_MOUSE.H11MO.1.A	Egr2	0.700815	0.701884	0.544275	1
rnd_933	EGR2_MOUSE.H11MO.1.A	Egr2	0.653085	0.701884	0.999154	1
rnd_22	ELF5_MOUSE.H11MO.0.A	Elf5	0.767171	0.77846	0.800749	1
rnd_36	ELF5_MOUSE.H11MO.0.A	Elf5	0.739232	0.77846	0.99725	1
rnd_56	ELF5_MOUSE.H11MO.0.A	Elf5	0.748545	0.77846	0.983729	1
rnd_107	ELF5_MOUSE.H11MO.0.A	Elf5	0.759022	0.77846	0.921168	1
rnd_118	ELF5_MOUSE.H11MO.0.A	Elf5	0.78929	0.77846	0.234728	1
rnd_228	ELF5_MOUSE.H11MO.0.A	Elf5	0.760186	0.77846	0.908571	1
rnd_289	ELF5_MOUSE.H11MO.0.A	Elf5	0.747381	0.77846	0.986715	1
rnd_440	ELF5_MOUSE.H11MO.0.A	Elf5	0.763679	0.77846	0.861828	1
rnd_552	ELF5_MOUSE.H11MO.0.A	Elf5	0.759022	0.77846	0.921168	1
rnd_834	ELF5_MOUSE.H11MO.0.A	Elf5	0.771828	0.77846	0.697519	1
rnd_933	ELF5_MOUSE.H11MO.0.A	Elf5	0.738068	0.77846	0.997852	1
rnd_22	EPAS1_MOUSE.H11MO.0.C	Epas1	0.0954598	0.105427	0.844376	1
rnd_36	EPAS1_MOUSE.H11MO.0.C	Epas1	0.105937	0.105427	0.497002	1
rnd_56	EPAS1_MOUSE.H11MO.0.C	Epas1	0.101281	0.105427	0.670772	1
rnd_107	EPAS1_MOUSE.H11MO.0.C	Epas1	0.096624	0.105427	0.815326	1
rnd_118	EPAS1_MOUSE.H11MO.0.C	Epas1	0.11525	0.105427	0.18681	1
rnd_228	EPAS1_MOUSE.H11MO.0.C	Epas1	0.0896391	0.105427	0.944471	1
rnd_289	EPAS1_MOUSE.H11MO.0.C	Epas1	0.123399	0.105427	0.050018	1
rnd_440	EPAS1_MOUSE.H11MO.0.C	Epas1	0.111758	0.105427	0.287255	1
rnd_552	EPAS1_MOUSE.H11MO.0.C	Epas1	0.10943	0.105427	0.366591	1
rnd_834	EPAS1_MOUSE.H11MO.0.C	Epas1	0.0989523	0.105427	0.74828	1
rnd_933	EPAS1_MOUSE.H11MO.0.C	Epas1	0.104773	0.105427	0.541544	1
rnd_22	ETS2_MOUSE.H11MO.0.A	Ets2	0.764843	0.767017	0.578814	1
rnd_36	ETS2_MOUSE.H11MO.0.A	Ets2	0.722934	0.767017	0.998881	1
rnd_56	ETS2_MOUSE.H11MO.0.A	Ets2	0.736903	0.767017	0.982807	1
rnd_107	ETS2_MOUSE.H11MO.0.A	Ets2	0.726426	0.767017	0.997617	1
rnd_118	ETS2_MOUSE.H11MO.0.A	Ets2	0.785797	0.767017	0.10155	1
rnd_228	ETS2_MOUSE.H11MO.0.A	Ets2	0.743888	0.767017	0.949581	1
rnd_289	ETS2_MOUSE.H11MO.0.A	Ets2	0.753201	0.767017	0.842155	1
rnd_440	ETS2_MOUSE.H11MO.0.A	Ets2	0.766007	0.767017	0.546934	1
rnd_552	ETS2_MOUSE.H11MO.0.A	Ets2	0.749709	0.767017	0.89307	1
rnd_834	ETS2_MOUSE.H11MO.0.A	Ets2	0.772992	0.767017	0.355808	1
rnd_933	ETS2_MOUSE.H11MO.0.A	Ets2	0.725262	0.767017	0.998138	1
rnd_22	ETV6_MOUSE.H11MO.0.C	Etv6	0.629802	0.667684	0.99153	1
rnd_36	ETV6_MOUSE.H11MO.0.C	Etv6	0.630966	0.667684	0.989732	1
rnd_56	ETV6_MOUSE.H11MO.0.C	Etv6	0.650757	0.667684	0.863091	1
rnd_107	ETV6_MOUSE.H11MO.0.C	Etv6	0.625146	0.667684	0.996252	1
rnd_118	ETV6_MOUSE.H11MO.0.C	Etv6	0.676368	0.667684	0.307252	1
rnd_228	ETV6_MOUSE.H11MO.0.C	Etv6	0.635623	0.667684	0.97881	1
rnd_289	ETV6_MOUSE.H11MO.0.C	Etv6	0.649593	0.667684	0.878292	1
rnd_440	ETV6_MOUSE.H11MO.0.C	Etv6	0.633295	0.667684	0.985116	1
rnd_552	ETV6_MOUSE.H11MO.0.C	Etv6	0.653085	0.667684	0.828904	1
rnd_834	ETV6_MOUSE.H11MO.0.C	Etv6	0.684517	0.667684	0.154707	1
rnd_933	ETV6_MOUSE.H11MO.0.C	Etv6	0.625146	0.667684	0.996252	1
rnd_22	GLI1_MOUSE.H11MO.0.C	Gli1	0.493597	0.517431	0.924944	1
rnd_36	GLI1_MOUSE.H11MO.0.C	Gli1	0.492433	0.517431	0.934187	1
rnd_56	GLI1_MOUSE.H11MO.0.C	Gli1	0.480792	0.517431	0.98587	1
rnd_107	GLI1_MOUSE.H11MO.0.C	Gli1	0.477299	0.517431	0.99179	1
rnd_118	GLI1_MOUSE.H11MO.0.C	Gli1	0.479627	0.517431	0.988159	1
rnd_228	GLI1_MOUSE.H11MO.0.C	Gli1	0.505239	0.517431	0.774348	1
rnd_289	GLI1_MOUSE.H11MO.0.C	Gli1	0.514552	0.517431	0.580986	1
rnd_440	GLI1_MOUSE.H11MO.0.C	Gli1	0.481956	0.517431	0.983209	1
rnd_552	GLI1_MOUSE.H11MO.0.C	Gli1	0.525029	0.517431	0.33971	1
rnd_834	GLI1_MOUSE.H11MO.0.C	Gli1	0.518044	0.517431	0.499426	1
rnd_933	GLI1_MOUSE.H11MO.0.C	Gli1	0.474971	0.517431	0.994405	1
rnd_22	GLI2_MOUSE.H11MO.0.D	Gli2	0.409779	0.438322	0.958394	1
rnd_36	GLI2_MOUSE.H11MO.0.D	Gli2	0.416764	0.438322	0.905852	1
rnd_56	GLI2_MOUSE.H11MO.0.D	Gli2	0.407451	0.438322	0.969355	1
rnd_107	GLI2_MOUSE.H11MO.0.D	Gli2	0.414435	0.438322	0.927092	1
rnd_118	GLI2_MOUSE.H11MO.0.D	Gli2	0.419092	0.438322	0.880377	1
rnd_228	GLI2_MOUSE.H11MO.0.D	Gli2	0.420256	0.438322	0.865965	1
rnd_289	GLI2_MOUSE.H11MO.0.D	Gli2	0.442375	0.438322	0.417867	1
rnd_440	GLI2_MOUSE.H11MO.0.D	Gli2	0.395809	0.438322	0.994883	1
rnd_552	GLI2_MOUSE.H11MO.0.D	Gli2	0.448196	0.438322	0.290285	1
rnd_834	GLI2_MOUSE.H11MO.0.D	Gli2	0.467986	0.438322	0.0423373	1
rnd_933	GLI2_MOUSE.H11MO.0.D	Gli2	0.407451	0.438322	0.969355	1
rnd_22	HIF1A_MOUSE.H11MO.0.C	Hif1a	0.105937	0.108433	0.609723	1
rnd_36	HIF1A_MOUSE.H11MO.0.C	Hif1a	0.110594	0.108433	0.435118	1
rnd_56	HIF1A_MOUSE.H11MO.0.C	Hif1a	0.10943	0.108433	0.478712	1
rnd_107	HIF1A_MOUSE.H11MO.0.C	Hif1a	0.103609	0.108433	0.692057	1
rnd_118	HIF1A_MOUSE.H11MO.0.C	Hif1a	0.116414	0.108433	0.239391	1
rnd_228	HIF1A_MOUSE.H11MO.0.C	Hif1a	0.0908033	0.108433	0.960469	1
rnd_289	HIF1A_MOUSE.H11MO.0.C	Hif1a	0.116414	0.108433	0.239391	1
rnd_440	HIF1A_MOUSE.H11MO.0.C	Hif1a	0.112922	0.108433	0.35112	1
rnd_552	HIF1A_MOUSE.H11MO.0.C	Hif1a	0.100116	0.108433	0.799292	1
rnd_834	HIF1A_MOUSE.H11MO.0.C	Hif1a	0.108265	0.108433	0.522698	1
rnd_933	HIF1A_MOUSE.H11MO.0.C	Hif1a	0.103609	0.108433	0.692057	1
rnd_22	KLF15_MOUSE.H11MO.0.A	Klf15	0.734575	0.748509	0.837894	1
rnd_36	KLF15_MOUSE.H11MO.0.A	Klf15	0.752037	0.748509	0.423145	1
rnd_56	KLF15_MOUSE.H11MO.0.A	Klf15	0.732247	0.748509	0.873241	1
rnd_107	KLF15_MOUSE.H11MO.0.A	Klf15	0.734575	0.748509	0.837894	1
rnd_118	KLF15_MOUSE.H11MO.0.A	Klf15	0.746217	0.748509	0.579776	1
rnd_228	KLF15_MOUSE.H11MO.0.A	Klf15	0.748545	0.748509	0.517345	1
rnd_289	KLF15_MOUSE.H11MO.0.A	Klf15	0.735739	0.748509	0.817988	1
rnd_440	KLF15_MOUSE.H11MO.0.A	Klf15	0.729919	0.748509	0.902782	1
rnd_552	KLF15_MOUSE.H11MO.0.A	Klf15	0.738068	0.748509	0.773757	1
rnd_834	KLF15_MOUSE.H11MO.0.A	Klf15	0.757858	0.748509	0.277237	1
rnd_933	KLF15_MOUSE.H11MO.0.A	Klf15	0.703143	0.748509	0.998926	1
rnd_22	KLF5_MOUSE.H11MO.0.A	Klf5	0.621653	0.653224	0.976159	1
rnd_36	KLF5_MOUSE.H11MO.0.A	Klf5	0.62631	0.653224	0.955007	1
rnd_56	KLF5_MOUSE.H11MO.0.A	Klf5	0.614668	0.653224	0.991944	1
rnd_107	KLF5_MOUSE.H11MO.0.A	Klf5	0.630966	0.653224	0.920768	1
rnd_118	KLF5_MOUSE.H11MO.0.A	Klf5	0.66007	0.653224	0.350256	1
rnd_228	KLF5_MOUSE.H11MO.0.A	Klf5	0.63213	0.653224	0.909694	1
rnd_289	KLF5_MOUSE.H11MO.0.A	Klf5	0.643772	0.653224	0.733432	1
rnd_440	KLF5_MOUSE.H11MO.0.A	Klf5	0.639115	0.653224	0.81856	1
rnd_552	KLF5_MOUSE.H11MO.0.A	Klf5	0.658906	0.653224	0.37737	1
rnd_834	KLF5_MOUSE.H11MO.0.A	Klf5	0.627474	0.653224	0.947835	1
rnd_933	KLF5_MOUSE.H11MO.0.A	Klf5	0.593714	0.653224	0.999883	1
rnd_22	KLF8_MOUSE.H11MO.0.C	Klf8	0.33993	0.366137	0.949882	1
rnd_36	KLF8_MOUSE.H11MO.0.C	Klf8	0.349243	0.366137	0.857485	1
rnd_56	KLF8_MOUSE.H11MO.0.C	Klf8	0.357392	0.366137	0.715037	1
rnd_107	KLF8_MOUSE.H11MO.0.C	Klf8	0.330617	0.366137	0.986817	1
rnd_118	KLF8_MOUSE.H11MO.0.C	Klf8	0.335274	0.366137	0.973316	1
rnd_228	KLF8_MOUSE.H11MO.0.C	Klf8	0.32014	0.366137	0.997967	1
rnd_289	KLF8_MOUSE.H11MO.0.C	Klf8	0.379511	0.366137	0.216684	1
rnd_440	KLF8_MOUSE.H11MO.0.C	Klf8	0.32014	0.366137	0.997967	1
rnd_552	KLF8_MOUSE.H11MO.0.C	Klf8	0.379511	0.366137	0.216684	1
rnd_834	KLF8_MOUSE.H11MO.0.C	Klf8	0.338766	0.366137	0.956892	1
rnd_933	KLF8_MOUSE.H11MO.0.C	Klf8	0.378347	0.366137	0.238053	1
rnd_22	LYL1_MOUSE.H11MO.0.A	Lyl1	0.633295	0.679991	0.998435	1
rnd_36	LYL1_MOUSE.H11MO.0.A	Lyl1	0.647264	0.679991	0.98168	1
rnd_56	LYL1_MOUSE.H11MO.0.A	Lyl1	0.656577	0.679991	0.934491	1
rnd_107	LYL1_MOUSE.H11MO.0.A	Lyl1	0.650757	0.679991	0.969444	1
rnd_118	LYL1_MOUSE.H11MO.0.A	Lyl1	0.657742	0.679991	0.924707	1
rnd_228	LYL1_MOUSE.H11MO.0.A	Lyl1	0.677532	0.679991	0.577781	1
rnd_289	LYL1_MOUSE.H11MO.0.A	Lyl1	0.664726	0.679991	0.841536	1
rnd_440	LYL1_MOUSE.H11MO.0.A	Lyl1	0.649593	0.679991	0.974117	1
rnd_552	LYL1_MOUSE.H11MO.0.A	Lyl1	0.672875	0.679991	0.687724	1
rnd_834	LYL1_MOUSE.H11MO.0.A	Lyl1	0.683353	0.679991	0.431994	1
rnd_933	LYL1_MOUSE.H11MO.0.A	Lyl1	0.672875	0.679991	0.687724	1
rnd_22	PTF1A_MOUSE.H11MO.0.A	Ptf1a	0.601863	0.633485	0.975038	1
rnd_36	PTF1A_MOUSE.H11MO.0.A	Ptf1a	0.593714	0.633485	0.992912	1
rnd_56	PTF1A_MOUSE.H11MO.0.A	Ptf1a	0.61234	0.633485	0.907593	1
rnd_107	PTF1A_MOUSE.H11MO.0.A	Ptf1a	0.573923	0.633485	0.999865	1
rnd_118	PTF1A_MOUSE.H11MO.0.A	Ptf1a	0.639115	0.633485	0.379877	1
rnd_228	PTF1A_MOUSE.H11MO.0.A	Ptf1a	0.601863	0.633485	0.975038	1
rnd_289	PTF1A_MOUSE.H11MO.0.A	Ptf1a	0.613504	0.633485	0.895341	1
rnd_440	PTF1A_MOUSE.H11MO.0.A	Ptf1a	0.599534	0.633485	0.982195	1
rnd_552	PTF1A_MOUSE.H11MO.0.A	Ptf1a	0.669383	0.633485	0.0149473	1
rnd_834	PTF1A_MOUSE.H11MO.0.A	Ptf1a	0.628638	0.633485	0.631051	1
rnd_933	PTF1A_MOUSE.H11MO.0.A	Ptf1a	0.627474	0.633485	0.657498	1
rnd_22	PURA_MOUSE.H11MO.0.D	Pura	0.647264	0.658679	0.772464	1
rnd_36	PURA_MOUSE.H11MO.0.D	Pura	0.629802	0.658679	0.965775	1
rnd_56	PURA_MOUSE.H11MO.0.D	Pura	0.630966	0.658679	0.959992	1
rnd_107	PURA_MOUSE.H11MO.0.D	Pura	0.627474	0.658679	0.975281	1
rnd_118	PURA_MOUSE.H11MO.0.D	Pura	0.628638	0.658679	0.97085	1
rnd_228	PURA_MOUSE.H11MO.0.D	Pura	0.62631	0.658679	0.979132	1
rnd_289	PURA_MOUSE.H11MO.0.D	Pura	0.637951	0.658679	0.906799	1
rnd_440	PURA_MOUSE.H11MO.0.D	Pura	0.62631	0.658679	0.979132	1
rnd_552	PURA_MOUSE.H11MO.0.D	Pura	0.677532	0.658679	0.127912	1
rnd_834	PURA_MOUSE.H11MO.0.D	Pura	0.650757	0.658679	0.702301	1
rnd_933	PURA_MOUSE.H11MO.0.D	Pura	0.63213	0.658679	0.953437	1
rnd_22	RORA_MOUSE.H11MO.0.C	Rora	0.51688	0.532058	0.823949	1
rnd_36	RORA_MOUSE.H11MO.0.C	Rora	0.511059	0.532058	0.898617	1
rnd_56	RORA_MOUSE.H11MO.0.C	Rora	0.526193	0.532058	0.648465	1
rnd_107	RORA_MOUSE.H11MO.0.C	Rora	0.493597	0.532058	0.989357	1
rnd_118	RORA_MOUSE.H11MO.0.C	Rora	0.525029	0.532058	0.673596	1
rnd_228	RORA_MOUSE.H11MO.0.C	Rora	0.533178	0.532058	0.487609	1
rnd_289	RORA_MOUSE.H11MO.0.C	Rora	0.504075	0.532058	0.954048	1
rnd_440	RORA_MOUSE.H11MO.0.C	Rora	0.509895	0.532058	0.910257	1
rnd_552	RORA_MOUSE.H11MO.0.C	Rora	0.528522	0.532058	0.596303	1
rnd_834	RORA_MOUSE.H11MO.0.C	Rora	0.548312	0.532058	0.177441	1
rnd_933	RORA_MOUSE.H11MO.0.C	Rora	0.522701	0.532058	0.721472	1
rnd_22	SP5_MOUSE.H11MO.1.C	Sp5	0.705471	0.711091	0.658133	1
rnd_36	SP5_MOUSE.H11MO.1.C	Sp5	0.67986	0.711091	0.979899	1
rnd_56	SP5_MOUSE.H11MO.1.C	Sp5	0.706636	0.711091	0.630056	1
rnd_107	SP5_MOUSE.H11MO.1.C	Sp5	0.67404	0.711091	0.99228	1
rnd_118	SP5_MOUSE.H11MO.1.C	Sp5	0.705471	0.711091	0.658133	1
rnd_228	SP5_MOUSE.H11MO.1.C	Sp5	0.699651	0.711091	0.783294	1
rnd_289	SP5_MOUSE.H11MO.1.C	Sp5	0.67986	0.711091	0.979899	1
rnd_440	SP5_MOUSE.H11MO.1.C	Sp5	0.683353	0.711091	0.966295	1
rnd_552	SP5_MOUSE.H11MO.1.C	Sp5	0.722934	0.711091	0.232866	1
rnd_834	SP5_MOUSE.H11MO.1.C	Sp5	0.708964	0.711091	0.571851	1
rnd_933	SP5_MOUSE.H11MO.1.C	Sp5	0.688009	0.711091	0.937145	1
rnd_48	AP2D_MOUSE.H11MO.0.D	Tfap2d	0.239814	0.253254	0.828771	1
rnd_119	AP2D_MOUSE.H11MO.0.D	Tfap2d	0.249127	0.253254	0.622964	1
rnd_375	AP2D_MOUSE.H11MO.0.D	Tfap2d	0.247963	0.253254	0.652651	1
rnd_386	AP2D_MOUSE.H11MO.0.D	Tfap2d	0.211874	0.253254	0.998087	1
rnd_514	AP2D_MOUSE.H11MO.0.D	Tfap2d	0.208382	0.253254	0.999152	1
rnd_580	AP2D_MOUSE.H11MO.0.D	Tfap2d	0.22468	0.253254	0.97697	1
rnd_584	AP2D_MOUSE.H11MO.0.D	Tfap2d	0.229336	0.253254	0.952689	1
rnd_685	AP2D_MOUSE.H11MO.0.D	Tfap2d	0.23865	0.253254	0.848309	1
rnd_698	AP2D_MOUSE.H11MO.0.D	Tfap2d	0.23865	0.253254	0.848309	1
rnd_842	AP2D_MOUSE.H11MO.0.D	Tfap2d	0.233993	0.253254	0.911434	1
rnd_883	AP2D_MOUSE.H11MO.0.D	Tfap2d	0.214203	0.253254	0.996814	1
rnd_970	AP2D_MOUSE.H11MO.0.D	Tfap2d	0.231665	0.253254	0.934528	1
rnd_982	AP2D_MOUSE.H11MO.0.D	Tfap2d	0.253783	0.253254	0.498892	1
rnd_983	AP2D_MOUSE.H11MO.0.D	Tfap2d	0.249127	0.253254	0.622964	1
rnd_48	ARNT2_MOUSE.H11MO.0.D	Arnt2	0.386496	0.38597	0.500306	1
rnd_119	ARNT2_MOUSE.H11MO.0.D	Arnt2	0.379511	0.38597	0.664173	1
rnd_375	ARNT2_MOUSE.H11MO.0.D	Arnt2	0.364377	0.38597	0.910539	1
rnd_386	ARNT2_MOUSE.H11MO.0.D	Arnt2	0.348079	0.38597	0.990381	1
rnd_514	ARNT2_MOUSE.H11MO.0.D	Arnt2	0.360885	0.38597	0.940283	1
rnd_580	ARNT2_MOUSE.H11MO.0.D	Arnt2	0.37369	0.38597	0.781487	1
rnd_584	ARNT2_MOUSE.H11MO.0.D	Arnt2	0.33993	0.38597	0.997757	1
rnd_685	ARNT2_MOUSE.H11MO.0.D	Arnt2	0.357392	0.38597	0.961679	1
rnd_698	ARNT2_MOUSE.H11MO.0.D	Arnt2	0.388824	0.38597	0.444306	1
rnd_842	ARNT2_MOUSE.H11MO.0.D	Arnt2	0.400466	0.38597	0.199699	1
rnd_883	ARNT2_MOUSE.H11MO.0.D	Arnt2	0.346915	0.38597	0.992075	1
rnd_970	ARNT2_MOUSE.H11MO.0.D	Arnt2	0.371362	0.38597	0.82089	1
rnd_982	ARNT2_MOUSE.H11MO.0.D	Arnt2	0.374854	0.38597	0.760061	1
rnd_983	ARNT2_MOUSE.H11MO.0.D	Arnt2	0.362049	0.38597	0.931374	1
rnd_48	EGR2_MOUSE.H11MO.1.A	Egr2	0.710128	0.701884	0.312188	1
rnd_119	EGR2_MOUSE.H11MO.1.A	Egr2	0.67986	0.701884	0.926552	1
rnd_375	EGR2_MOUSE.H11MO.1.A	Egr2	0.700815	0.701884	0.544275	1
rnd_386	EGR2_MOUSE.H11MO.1.A	Egr2	0.67986	0.701884	0.926552	1
rnd_514	EGR2_MOUSE.H11MO.1.A	Egr2	0.678696	0.701884	0.93631	1
rnd_580	EGR2_MOUSE.H11MO.1.A	Egr2	0.664726	0.701884	0.991981	1
rnd_584	EGR2_MOUSE.H11MO.1.A	Egr2	0.700815	0.701884	0.544275	1
rnd_685	EGR2_MOUSE.H11MO.1.A	Egr2	0.664726	0.701884	0.991981	1
rnd_698	EGR2_MOUSE.H11MO.1.A	Egr2	0.685681	0.701884	0.859973	1
rnd_842	EGR2_MOUSE.H11MO.1.A	Egr2	0.654249	0.701884	0.998917	1
rnd_883	EGR2_MOUSE.H11MO.1.A	Egr2	0.665891	0.701884	0.99022	1
rnd_970	EGR2_MOUSE.H11MO.1.A	Egr2	0.688009	0.701884	0.824253	1
rnd_982	EGR2_MOUSE.H11MO.1.A	Egr2	0.682189	0.701884	0.903641	1
rnd_983	EGR2_MOUSE.H11MO.1.A	Egr2	0.662398	0.701884	0.994685	1
rnd_48	EGR4_MOUSE.H11MO.0.D	Egr4	0.493597	0.489006	0.406541	1
rnd_119	EGR4_MOUSE.H11MO.0.D	Egr4	0.476135	0.489006	0.786029	1
rnd_375	EGR4_MOUSE.H11MO.0.D	Egr4	0.506403	0.489006	0.160867	1
rnd_386	EGR4_MOUSE.H11MO.0.D	Egr4	0.434226	0.489006	0.999458	1
rnd_514	EGR4_MOUSE.H11MO.0.D	Egr4	0.456345	0.489006	0.975023	1
rnd_580	EGR4_MOUSE.H11MO.0.D	Egr4	0.430733	0.489006	0.999744	1
rnd_584	EGR4_MOUSE.H11MO.0.D	Egr4	0.470314	0.489006	0.872015	1
rnd_685	EGR4_MOUSE.H11MO.0.D	Egr4	0.466822	0.489006	0.910199	1
rnd_698	EGR4_MOUSE.H11MO.0.D	Egr4	0.471478	0.489006	0.857083	1
rnd_842	EGR4_MOUSE.H11MO.0.D	Egr4	0.46915	0.489006	0.885827	1
rnd_883	EGR4_MOUSE.H11MO.0.D	Egr4	0.45518	0.489006	0.978776	1
rnd_970	EGR4_MOUSE.H11MO.0.D	Egr4	0.459837	0.489006	0.960299	1
rnd_982	EGR4_MOUSE.H11MO.0.D	Egr4	0.448196	0.489006	0.992692	1
rnd_983	EGR4_MOUSE.H11MO.0.D	Egr4	0.442375	0.489006	0.997331	1
rnd_48	ELF5_MOUSE.H11MO.0.A	Elf5	0.786962	0.77846	0.288907	1
rnd_119	ELF5_MOUSE.H11MO.0.A	Elf5	0.757858	0.77846	0.932392	1
rnd_375	ELF5_MOUSE.H11MO.0.A	Elf5	0.774156	0.77846	0.638025	1
rnd_386	ELF5_MOUSE.H11MO.0.A	Elf5	0.756694	0.77846	0.942329	1
rnd_514	ELF5_MOUSE.H11MO.0.A	Elf5	0.766007	0.77846	0.82273	1
rnd_580	ELF5_MOUSE.H11MO.0.A	Elf5	0.768335	0.77846	0.777175	1
rnd_584	ELF5_MOUSE.H11MO.0.A	Elf5	0.793946	0.77846	0.144969	1
rnd_685	ELF5_MOUSE.H11MO.0.A	Elf5	0.770664	0.77846	0.725473	1
rnd_698	ELF5_MOUSE.H11MO.0.A	Elf5	0.776484	0.77846	0.574835	1
rnd_842	ELF5_MOUSE.H11MO.0.A	Elf5	0.76135	0.77846	0.894524	1
rnd_883	ELF5_MOUSE.H11MO.0.A	Elf5	0.763679	0.77846	0.861828	1
rnd_970	ELF5_MOUSE.H11MO.0.A	Elf5	0.781141	0.77846	0.443739	1
rnd_982	ELF5_MOUSE.H11MO.0.A	Elf5	0.767171	0.77846	0.800749	1
rnd_983	ELF5_MOUSE.H11MO.0.A	Elf5	0.739232	0.77846	0.99725	1
rnd_48	ERG_MOUSE.H11MO.0.A	Erg	0.558789	0.562269	0.595806	1
rnd_119	ERG_MOUSE.H11MO.0.A	Erg	0.548312	0.562269	0.806119	1
rnd_375	ERG_MOUSE.H11MO.0.A	Erg	0.586729	0.562269	0.0778898	1
rnd_386	ERG_MOUSE.H11MO.0.A	Erg	0.53085	0.562269	0.971091	1
rnd_514	ERG_MOUSE.H11MO.0.A	Erg	0.535506	0.562269	0.947567	1
rnd_580	ERG_MOUSE.H11MO.0.A	Erg	0.569267	0.562269	0.352082	1
rnd_584	ERG_MOUSE.H11MO.0.A	Erg	0.535506	0.562269	0.947567	1
rnd_685	ERG_MOUSE.H11MO.0.A	Erg	0.555297	0.562269	0.673527	1
rnd_698	ERG_MOUSE.H11MO.0.A	Erg	0.534342	0.562269	0.954539	1
rnd_842	ERG_MOUSE.H11MO.0.A	Erg	0.522701	0.562269	0.991312	1
rnd_883	ERG_MOUSE.H11MO.0.A	Erg	0.534342	0.562269	0.954539	1
rnd_970	ERG_MOUSE.H11MO.0.A	Erg	0.543655	0.562269	0.872746	1
rnd_982	ERG_MOUSE.H11MO.0.A	Erg	0.520373	0.562269	0.994068	1
rnd_983	ERG_MOUSE.H11MO.0.A	Erg	0.540163	0.562269	0.910881	1
rnd_48	ETV5_MOUSE.H11MO.0.D	Etv5	0.760186	0.764603	0.638032	1
rnd_119	ETV5_MOUSE.H11MO.0.D	Etv5	0.754366	0.764603	0.774667	1
rnd_375	ETV5_MOUSE.H11MO.0.D	Etv5	0.770664	0.764603	0.354053	1
rnd_386	ETV5_MOUSE.H11MO.0.D	Etv5	0.745052	0.764603	0.91799	1
rnd_514	ETV5_MOUSE.H11MO.0.D	Etv5	0.743888	0.764603	0.929352	1
rnd_580	ETV5_MOUSE.H11MO.0.D	Etv5	0.778813	0.764603	0.172179	1
rnd_584	ETV5_MOUSE.H11MO.0.D	Etv5	0.735739	0.764603	0.97851	1
rnd_685	ETV5_MOUSE.H11MO.0.D	Etv5	0.785797	0.764603	0.075066	1
rnd_698	ETV5_MOUSE.H11MO.0.D	Etv5	0.759022	0.764603	0.66771	1
rnd_842	ETV5_MOUSE.H11MO.0.D	Etv5	0.722934	0.764603	0.998045	1
rnd_883	ETV5_MOUSE.H11MO.0.D	Etv5	0.747381	0.764603	0.89118	1
rnd_970	ETV5_MOUSE.H11MO.0.D	Etv5	0.745052	0.764603	0.91799	1
rnd_982	ETV5_MOUSE.H11MO.0.D	Etv5	0.753201	0.764603	0.797935	1
rnd_983	ETV5_MOUSE.H11MO.0.D	Etv5	0.710128	0.764603	0.999907	1
rnd_48	ETV6_MOUSE.H11MO.0.C	Etv6	0.658906	0.667684	0.721734	1
rnd_119	ETV6_MOUSE.H11MO.0.C	Etv6	0.66007	0.667684	0.696903	1
rnd_375	ETV6_MOUSE.H11MO.0.C	Etv6	0.643772	0.667684	0.936597	1
rnd_386	ETV6_MOUSE.H11MO.0.C	Etv6	0.635623	0.667684	0.97881	1
rnd_514	ETV6_MOUSE.H11MO.0.C	Etv6	0.636787	0.667684	0.974886	1
rnd_580	ETV6_MOUSE.H11MO.0.C	Etv6	0.661234	0.667684	0.671112	1
rnd_584	ETV6_MOUSE.H11MO.0.C	Etv6	0.628638	0.667684	0.993044	1
rnd_685	ETV6_MOUSE.H11MO.0.C	Etv6	0.653085	0.667684	0.828904	1
rnd_698	ETV6_MOUSE.H11MO.0.C	Etv6	0.66007	0.667684	0.696903	1
rnd_842	ETV6_MOUSE.H11MO.0.C	Etv6	0.649593	0.667684	0.878292	1
rnd_883	ETV6_MOUSE.H11MO.0.C	Etv6	0.658906	0.667684	0.721734	1
rnd_970	ETV6_MOUSE.H11MO.0.C	Etv6	0.640279	0.667684	0.959296	1
rnd_982	ETV6_MOUSE.H11MO.0.C	Etv6	0.642608	0.667684	0.945065	1
rnd_983	ETV6_MOUSE.H11MO.0.C	Etv6	0.629802	0.667684	0.99153	1
rnd_48	FLI1_MOUSE.H11MO.1.A	Fli1	0.738068	0.750083	0.804788	1
rnd_119	FLI1_MOUSE.H11MO.1.A	Fli1	0.728754	0.750083	0.931005	1
rnd_375	FLI1_MOUSE.H11MO.1.A	Fli1	0.749709	0.750083	0.528492	1
rnd_386	FLI1_MOUSE.H11MO.1.A	Fli1	0.71362	0.750083	0.993586	1
rnd_514	FLI1_MOUSE.H11MO.1.A	Fli1	0.720605	0.750083	0.978618	1
rnd_580	FLI1_MOUSE.H11MO.1.A	Fli1	0.736903	0.750083	0.825663	1
rnd_584	FLI1_MOUSE.H11MO.1.A	Fli1	0.743888	0.750083	0.679441	1
rnd_685	FLI1_MOUSE.H11MO.1.A	Fli1	0.745052	0.750083	0.650756	1
rnd_698	FLI1_MOUSE.H11MO.1.A	Fli1	0.740396	0.750083	0.758658	1
rnd_842	FLI1_MOUSE.H11MO.1.A	Fli1	0.735739	0.750083	0.845044	1
rnd_883	FLI1_MOUSE.H11MO.1.A	Fli1	0.721769	0.750083	0.974333	1
rnd_970	FLI1_MOUSE.H11MO.1.A	Fli1	0.731083	0.750083	0.907851	1
rnd_982	FLI1_MOUSE.H11MO.1.A	Fli1	0.728754	0.750083	0.931005	1
rnd_983	FLI1_MOUSE.H11MO.1.A	Fli1	0.735739	0.750083	0.845044	1
rnd_48	GLI1_MOUSE.H11MO.0.C	Gli1	0.49709	0.517431	0.891282	1
rnd_119	GLI1_MOUSE.H11MO.0.C	Gli1	0.528522	0.517431	0.267884	1
rnd_375	GLI1_MOUSE.H11MO.0.C	Gli1	0.529686	0.517431	0.24576	1
rnd_386	GLI1_MOUSE.H11MO.0.C	Gli1	0.485448	0.517431	0.972524	1
rnd_514	GLI1_MOUSE.H11MO.0.C	Gli1	0.518044	0.517431	0.499426	1
rnd_580	GLI1_MOUSE.H11MO.0.C	Gli1	0.494761	0.517431	0.914742	1
rnd_584	GLI1_MOUSE.H11MO.0.C	Gli1	0.519208	0.517431	0.472071	1
rnd_685	GLI1_MOUSE.H11MO.0.C	Gli1	0.486612	0.517431	0.967891	1
rnd_698	GLI1_MOUSE.H11MO.0.C	Gli1	0.504075	0.517431	0.794415	1
rnd_842	GLI1_MOUSE.H11MO.0.C	Gli1	0.48312	0.517431	0.98013	1
rnd_883	GLI1_MOUSE.H11MO.0.C	Gli1	0.477299	0.517431	0.99179	1
rnd_970	GLI1_MOUSE.H11MO.0.C	Gli1	0.48312	0.517431	0.98013	1
rnd_982	GLI1_MOUSE.H11MO.0.C	Gli1	0.508731	0.517431	0.707965	1
rnd_983	GLI1_MOUSE.H11MO.0.C	Gli1	0.488941	0.517431	0.956689	1
rnd_48	GLI2_MOUSE.H11MO.0.D	Gli2	0.413271	0.438322	0.936235	1
rnd_119	GLI2_MOUSE.H11MO.0.D	Gli2	0.442375	0.438322	0.417867	1
rnd_375	GLI2_MOUSE.H11MO.0.D	Gli2	0.441211	0.438322	0.445012	1
rnd_386	GLI2_MOUSE.H11MO.0.D	Gli2	0.423749	0.438322	0.815819	1
rnd_514	GLI2_MOUSE.H11MO.0.D	Gli2	0.408615	0.438322	0.964217	1
rnd_580	GLI2_MOUSE.H11MO.0.D	Gli2	0.405122	0.438322	0.977812	1
rnd_584	GLI2_MOUSE.H11MO.0.D	Gli2	0.442375	0.438322	0.417867	1
rnd_685	GLI2_MOUSE.H11MO.0.D	Gli2	0.409779	0.438322	0.958394	1
rnd_698	GLI2_MOUSE.H11MO.0.D	Gli2	0.440047	0.438322	0.472421	1
rnd_842	GLI2_MOUSE.H11MO.0.D	Gli2	0.420256	0.438322	0.865965	1
rnd_883	GLI2_MOUSE.H11MO.0.D	Gli2	0.426077	0.438322	0.776665	1
rnd_970	GLI2_MOUSE.H11MO.0.D	Gli2	0.413271	0.438322	0.936235	1
rnd_982	GLI2_MOUSE.H11MO.0.D	Gli2	0.43539	0.438322	0.582116	1
rnd_983	GLI2_MOUSE.H11MO.0.D	Gli2	0.420256	0.438322	0.865965	1
rnd_48	GLI3_MOUSE.H11MO.0.D	Gli3	0.500582	0.527182	0.945551	1
rnd_119	GLI3_MOUSE.H11MO.0.D	Gli3	0.523865	0.527182	0.5912	1
rnd_375	GLI3_MOUSE.H11MO.0.D	Gli3	0.512224	0.527182	0.820445	1
rnd_386	GLI3_MOUSE.H11MO.0.D	Gli3	0.480792	0.527182	0.997191	1
rnd_514	GLI3_MOUSE.H11MO.0.D	Gli3	0.494761	0.527182	0.974181	1
rnd_580	GLI3_MOUSE.H11MO.0.D	Gli3	0.518044	0.527182	0.716982	1
rnd_584	GLI3_MOUSE.H11MO.0.D	Gli3	0.527357	0.527182	0.509818	1
rnd_685	GLI3_MOUSE.H11MO.0.D	Gli3	0.506403	0.527182	0.896191	1
rnd_698	GLI3_MOUSE.H11MO.0.D	Gli3	0.513388	0.527182	0.801902	1
rnd_842	GLI3_MOUSE.H11MO.0.D	Gli3	0.499418	0.527182	0.952714	1
rnd_883	GLI3_MOUSE.H11MO.0.D	Gli3	0.498254	0.527182	0.959102	1
rnd_970	GLI3_MOUSE.H11MO.0.D	Gli3	0.491269	0.527182	0.984299	1
rnd_982	GLI3_MOUSE.H11MO.0.D	Gli3	0.513388	0.527182	0.801902	1
rnd_983	GLI3_MOUSE.H11MO.0.D	Gli3	0.492433	0.527182	0.98139	1
rnd_48	KAISO_MOUSE.H11MO.0.B	Zbtb33	0.0535506	0.0620444	0.867353	1
rnd_119	KAISO_MOUSE.H11MO.0.B	Zbtb33	0.0686845	0.0620444	0.226899	1
rnd_375	KAISO_MOUSE.H11MO.0.B	Zbtb33	0.0558789	0.0620444	0.793216	1
rnd_386	KAISO_MOUSE.H11MO.0.B	Zbtb33	0.0651921	0.0620444	0.370112	1
rnd_514	KAISO_MOUSE.H11MO.0.B	Zbtb33	0.0675204	0.0620444	0.270709	1
rnd_580	KAISO_MOUSE.H11MO.0.B	Zbtb33	0.0558789	0.0620444	0.793216	1
rnd_584	KAISO_MOUSE.H11MO.0.B	Zbtb33	0.0558789	0.0620444	0.793216	1
rnd_685	KAISO_MOUSE.H11MO.0.B	Zbtb33	0.0756694	0.0620444	0.0588016	1
rnd_698	KAISO_MOUSE.H11MO.0.B	Zbtb33	0.0721769	0.0620444	0.123008	1
rnd_842	KAISO_MOUSE.H11MO.0.B	Zbtb33	0.0454016	0.0620444	0.985532	1
rnd_883	KAISO_MOUSE.H11MO.0.B	Zbtb33	0.0675204	0.0620444	0.270709	1
rnd_970	KAISO_MOUSE.H11MO.0.B	Zbtb33	0.0605355	0.0620444	0.593349	1
rnd_982	KAISO_MOUSE.H11MO.0.B	Zbtb33	0.0593714	0.0620444	0.648099	1
rnd_983	KAISO_MOUSE.H11MO.0.B	Zbtb33	0.0605355	0.0620444	0.593349	1
rnd_48	KLF15_MOUSE.H11MO.0.A	Klf15	0.740396	0.748509	0.723921	1
rnd_119	KLF15_MOUSE.H11MO.0.A	Klf15	0.735739	0.748509	0.817988	1
rnd_375	KLF15_MOUSE.H11MO.0.A	Klf15	0.743888	0.748509	0.640141	1
rnd_386	KLF15_MOUSE.H11MO.0.A	Klf15	0.711292	0.748509	0.994352	1
rnd_514	KLF15_MOUSE.H11MO.0.A	Klf15	0.728754	0.748509	0.915484	1
rnd_580	KLF15_MOUSE.H11MO.0.A	Klf15	0.718277	0.748509	0.980866	1
rnd_584	KLF15_MOUSE.H11MO.0.A	Klf15	0.740396	0.748509	0.723921	1
rnd_685	KLF15_MOUSE.H11MO.0.A	Klf15	0.721769	0.748509	0.967143	1
rnd_698	KLF15_MOUSE.H11MO.0.A	Klf15	0.732247	0.748509	0.873241	1
rnd_842	KLF15_MOUSE.H11MO.0.A	Klf15	0.717113	0.748509	0.984185	1
rnd_883	KLF15_MOUSE.H11MO.0.A	Klf15	0.717113	0.748509	0.984185	1
rnd_970	KLF15_MOUSE.H11MO.0.A	Klf15	0.745052	0.748509	0.610306	1
rnd_982	KLF15_MOUSE.H11MO.0.A	Klf15	0.72759	0.748509	0.926888	1
rnd_983	KLF15_MOUSE.H11MO.0.A	Klf15	0.708964	0.748509	0.996392	1
rnd_48	MAZ_MOUSE.H11MO.0.A	Maz	0.816065	0.810719	0.362994	1
rnd_119	MAZ_MOUSE.H11MO.0.A	Maz	0.804424	0.810719	0.699739	1
rnd_375	MAZ_MOUSE.H11MO.0.A	Maz	0.792782	0.810719	0.916946	1
rnd_386	MAZ_MOUSE.H11MO.0.A	Maz	0.791618	0.810719	0.929255	1
rnd_514	MAZ_MOUSE.H11MO.0.A	Maz	0.78929	0.810719	0.949581	1
rnd_580	MAZ_MOUSE.H11MO.0.A	Maz	0.791618	0.810719	0.929255	1
rnd_584	MAZ_MOUSE.H11MO.0.A	Maz	0.799767	0.810719	0.807744	1
rnd_685	MAZ_MOUSE.H11MO.0.A	Maz	0.791618	0.810719	0.929255	1
rnd_698	MAZ_MOUSE.H11MO.0.A	Maz	0.811409	0.810719	0.500321	1
rnd_842	MAZ_MOUSE.H11MO.0.A	Maz	0.77532	0.810719	0.996029	1
rnd_883	MAZ_MOUSE.H11MO.0.A	Maz	0.785797	0.810719	0.971003	1
rnd_970	MAZ_MOUSE.H11MO.0.A	Maz	0.800931	0.810719	0.783278	1
rnd_982	MAZ_MOUSE.H11MO.0.A	Maz	0.792782	0.810719	0.916946	1
rnd_983	MAZ_MOUSE.H11MO.0.A	Maz	0.771828	0.810719	0.998167	1
rnd_48	NR1H4_MOUSE.H11MO.0.A	Nr1h4	0.37369	0.390266	0.849976	1
rnd_119	NR1H4_MOUSE.H11MO.0.A	Nr1h4	0.388824	0.390266	0.547639	1
rnd_375	NR1H4_MOUSE.H11MO.0.A	Nr1h4	0.394645	0.390266	0.408391	1
rnd_386	NR1H4_MOUSE.H11MO.0.A	Nr1h4	0.363213	0.390266	0.952906	1
rnd_514	NR1H4_MOUSE.H11MO.0.A	Nr1h4	0.369034	0.390266	0.906468	1
rnd_580	NR1H4_MOUSE.H11MO.0.A	Nr1h4	0.378347	0.390266	0.774516	1
rnd_584	NR1H4_MOUSE.H11MO.0.A	Nr1h4	0.379511	0.390266	0.752773	1
rnd_685	NR1H4_MOUSE.H11MO.0.A	Nr1h4	0.384168	0.390266	0.655885	1
rnd_698	NR1H4_MOUSE.H11MO.0.A	Nr1h4	0.393481	0.390266	0.435866	1
rnd_842	NR1H4_MOUSE.H11MO.0.A	Nr1h4	0.363213	0.390266	0.952906	1
rnd_883	NR1H4_MOUSE.H11MO.0.A	Nr1h4	0.357392	0.390266	0.978764	1
rnd_970	NR1H4_MOUSE.H11MO.0.A	Nr1h4	0.364377	0.390266	0.945507	1
rnd_982	NR1H4_MOUSE.H11MO.0.A	Nr1h4	0.365541	0.390266	0.937221	1
rnd_983	NR1H4_MOUSE.H11MO.0.A	Nr1h4	0.364377	0.390266	0.945507	1
rnd_48	PURA_MOUSE.H11MO.0.D	Pura	0.642608	0.658679	0.849531	1
rnd_119	PURA_MOUSE.H11MO.0.D	Pura	0.644936	0.658679	0.813476	1
rnd_375	PURA_MOUSE.H11MO.0.D	Pura	0.655413	0.658679	0.595829	1
rnd_386	PURA_MOUSE.H11MO.0.D	Pura	0.613504	0.658679	0.99759	1
rnd_514	PURA_MOUSE.H11MO.0.D	Pura	0.634459	0.658679	0.937743	1
rnd_580	PURA_MOUSE.H11MO.0.D	Pura	0.633295	0.658679	0.946042	1
rnd_584	PURA_MOUSE.H11MO.0.D	Pura	0.647264	0.658679	0.772464	1
rnd_685	PURA_MOUSE.H11MO.0.D	Pura	0.623981	0.658679	0.985324	1
rnd_698	PURA_MOUSE.H11MO.0.D	Pura	0.662398	0.658679	0.424152	1
rnd_842	PURA_MOUSE.H11MO.0.D	Pura	0.634459	0.658679	0.937743	1
rnd_883	PURA_MOUSE.H11MO.0.D	Pura	0.618161	0.658679	0.994372	1
rnd_970	PURA_MOUSE.H11MO.0.D	Pura	0.622817	0.658679	0.987775	1
rnd_982	PURA_MOUSE.H11MO.0.D	Pura	0.644936	0.658679	0.813476	1
rnd_983	PURA_MOUSE.H11MO.0.D	Pura	0.628638	0.658679	0.97085	1
rnd_48	SP1_MOUSE.H11MO.0.A	Sp1	0.67986	0.667519	0.231632	1
rnd_119	SP1_MOUSE.H11MO.0.A	Sp1	0.6461	0.667519	0.915027	1
rnd_375	SP1_MOUSE.H11MO.0.A	Sp1	0.653085	0.667519	0.826248	1
rnd_386	SP1_MOUSE.H11MO.0.A	Sp1	0.6461	0.667519	0.915027	1
rnd_514	SP1_MOUSE.H11MO.0.A	Sp1	0.647264	0.667519	0.903253	1
rnd_580	SP1_MOUSE.H11MO.0.A	Sp1	0.604191	0.667519	0.99996	1
rnd_584	SP1_MOUSE.H11MO.0.A	Sp1	0.648428	0.667519	0.890317	1
rnd_685	SP1_MOUSE.H11MO.0.A	Sp1	0.642608	0.667519	0.943896	1
rnd_698	SP1_MOUSE.H11MO.0.A	Sp1	0.668219	0.667519	0.498644	1
rnd_842	SP1_MOUSE.H11MO.0.A	Sp1	0.620489	0.667519	0.998406	1
rnd_883	SP1_MOUSE.H11MO.0.A	Sp1	0.634459	0.667519	0.981737	1
rnd_970	SP1_MOUSE.H11MO.0.A	Sp1	0.654249	0.667519	0.807071	1
rnd_982	SP1_MOUSE.H11MO.0.A	Sp1	0.623981	0.667519	0.99688	1
rnd_983	SP1_MOUSE.H11MO.0.A	Sp1	0.633295	0.667519	0.984718	1
rnd_48	SP2_MOUSE.H11MO.0.B	Sp2	0.508731	0.527667	0.875251	1
rnd_119	SP2_MOUSE.H11MO.0.B	Sp2	0.522701	0.527667	0.628521	1
rnd_375	SP2_MOUSE.H11MO.0.B	Sp2	0.523865	0.527667	0.602288	1
rnd_386	SP2_MOUSE.H11MO.0.B	Sp2	0.507567	0.527667	0.888803	1
rnd_514	SP2_MOUSE.H11MO.0.B	Sp2	0.486612	0.527667	0.992955	1
rnd_580	SP2_MOUSE.H11MO.0.B	Sp2	0.490105	0.527667	0.98775	1
rnd_584	SP2_MOUSE.H11MO.0.B	Sp2	0.520373	0.527667	0.679124	1
rnd_685	SP2_MOUSE.H11MO.0.B	Sp2	0.504075	0.527667	0.923068	1
rnd_698	SP2_MOUSE.H11MO.0.B	Sp2	0.523865	0.527667	0.602288	1
rnd_842	SP2_MOUSE.H11MO.0.B	Sp2	0.480792	0.527667	0.997429	1
rnd_883	SP2_MOUSE.H11MO.0.B	Sp2	0.478463	0.527667	0.998333	1
rnd_970	SP2_MOUSE.H11MO.0.B	Sp2	0.520373	0.527667	0.679124	1
rnd_982	SP2_MOUSE.H11MO.0.B	Sp2	0.473807	0.527667	0.999335	1
rnd_983	SP2_MOUSE.H11MO.0.B	Sp2	0.487776	0.527667	0.991492	1
rnd_48	SP2_MOUSE.H11MO.1.C	Sp2	0.555297	0.582552	0.951537	1
rnd_119	SP2_MOUSE.H11MO.1.C	Sp2	0.557625	0.582552	0.935944	1
rnd_375	SP2_MOUSE.H11MO.1.C	Sp2	0.594878	0.582552	0.241797	1
rnd_386	SP2_MOUSE.H11MO.1.C	Sp2	0.541327	0.582552	0.993594	1
rnd_514	SP2_MOUSE.H11MO.1.C	Sp2	0.548312	0.582552	0.980992	1
rnd_580	SP2_MOUSE.H11MO.1.C	Sp2	0.549476	0.582552	0.97755	1
rnd_584	SP2_MOUSE.H11MO.1.C	Sp2	0.570431	0.582552	0.776268	1
rnd_685	SP2_MOUSE.H11MO.1.C	Sp2	0.580908	0.582552	0.553625	1
rnd_698	SP2_MOUSE.H11MO.1.C	Sp2	0.566938	0.582552	0.833386	1
rnd_842	SP2_MOUSE.H11MO.1.C	Sp2	0.527357	0.582552	0.999544	1
rnd_883	SP2_MOUSE.H11MO.1.C	Sp2	0.55064	0.582552	0.973596	1
rnd_970	SP2_MOUSE.H11MO.1.C	Sp2	0.5844	0.582552	0.470601	1
rnd_982	SP2_MOUSE.H11MO.1.C	Sp2	0.545984	0.582552	0.986545	1
rnd_983	SP2_MOUSE.H11MO.1.C	Sp2	0.545984	0.582552	0.986545	1
rnd_48	SP3_MOUSE.H11MO.0.B	Sp3	0.618161	0.602646	0.184466	1
rnd_119	SP3_MOUSE.H11MO.0.B	Sp3	0.597206	0.602646	0.642271	1
rnd_375	SP3_MOUSE.H11MO.0.B	Sp3	0.604191	0.602646	0.477825	1
rnd_386	SP3_MOUSE.H11MO.0.B	Sp3	0.591385	0.602646	0.762404	1
rnd_514	SP3_MOUSE.H11MO.0.B	Sp3	0.573923	0.602646	0.960762	1
rnd_580	SP3_MOUSE.H11MO.0.B	Sp3	0.535506	0.602646	0.999974	1
rnd_584	SP3_MOUSE.H11MO.0.B	Sp3	0.582072	0.602646	0.898352	1
rnd_685	SP3_MOUSE.H11MO.0.B	Sp3	0.582072	0.602646	0.898352	1
rnd_698	SP3_MOUSE.H11MO.0.B	Sp3	0.611176	0.602646	0.316823	1
rnd_842	SP3_MOUSE.H11MO.0.B	Sp3	0.554133	0.602646	0.998358	1
rnd_883	SP3_MOUSE.H11MO.0.B	Sp3	0.573923	0.602646	0.960762	1
rnd_970	SP3_MOUSE.H11MO.0.B	Sp3	0.585565	0.602646	0.856122	1
rnd_982	SP3_MOUSE.H11MO.0.B	Sp3	0.555297	0.602646	0.997951	1
rnd_983	SP3_MOUSE.H11MO.0.B	Sp3	0.577416	0.602646	0.939529	1
rnd_48	SP5_MOUSE.H11MO.0.C	Sp5	0.782305	0.781419	0.494391	1
rnd_119	SP5_MOUSE.H11MO.0.C	Sp5	0.742724	0.781419	0.997038	1
rnd_375	SP5_MOUSE.H11MO.0.C	Sp5	0.759022	0.781419	0.948009	1
rnd_386	SP5_MOUSE.H11MO.0.C	Sp5	0.757858	0.781419	0.956075	1
rnd_514	SP5_MOUSE.H11MO.0.C	Sp5	0.754366	0.781419	0.974371	1
rnd_580	SP5_MOUSE.H11MO.0.C	Sp5	0.75553	0.781419	0.969159	1
rnd_584	SP5_MOUSE.H11MO.0.C	Sp5	0.786962	0.781419	0.364338	1
rnd_685	SP5_MOUSE.H11MO.0.C	Sp5	0.76135	0.781419	0.928345	1
rnd_698	SP5_MOUSE.H11MO.0.C	Sp5	0.766007	0.781419	0.872424	1
rnd_842	SP5_MOUSE.H11MO.0.C	Sp5	0.745052	0.781419	0.99523	1
rnd_883	SP5_MOUSE.H11MO.0.C	Sp5	0.745052	0.781419	0.99523	1
rnd_970	SP5_MOUSE.H11MO.0.C	Sp5	0.782305	0.781419	0.494391	1
rnd_982	SP5_MOUSE.H11MO.0.C	Sp5	0.763679	0.781419	0.90336	1
rnd_983	SP5_MOUSE.H11MO.0.C	Sp5	0.754366	0.781419	0.974371	1
rnd_48	WT1_MOUSE.H11MO.0.B	Wt1	0.720605	0.71651	0.41119	1
rnd_119	WT1_MOUSE.H11MO.0.B	Wt1	0.703143	0.71651	0.8193	1
rnd_375	WT1_MOUSE.H11MO.0.B	Wt1	0.704307	0.71651	0.798789	1
rnd_386	WT1_MOUSE.H11MO.0.B	Wt1	0.7078	0.71651	0.729324	1
rnd_514	WT1_MOUSE.H11MO.0.B	Wt1	0.706636	0.71651	0.75375	1
rnd_580	WT1_MOUSE.H11MO.0.B	Wt1	0.676368	0.71651	0.995754	1
rnd_584	WT1_MOUSE.H11MO.0.B	Wt1	0.72759	0.71651	0.247214	1
rnd_685	WT1_MOUSE.H11MO.0.B	Wt1	0.696158	0.71651	0.913699	1
rnd_698	WT1_MOUSE.H11MO.0.B	Wt1	0.698487	0.71651	0.887572	1
rnd_842	WT1_MOUSE.H11MO.0.B	Wt1	0.678696	0.71651	0.993493	1
rnd_883	WT1_MOUSE.H11MO.0.B	Wt1	0.705471	0.71651	0.776925	1
rnd_970	WT1_MOUSE.H11MO.0.B	Wt1	0.712456	0.71651	0.620918	1
rnd_982	WT1_MOUSE.H11MO.0.B	Wt1	0.692666	0.71651	0.943941	1
rnd_983	WT1_MOUSE.H11MO.0.B	Wt1	0.67404	0.71651	0.997282	1
rnd_48	ZBT17_MOUSE.H11MO.0.A	Zbtb17	0.699651	0.694251	0.380669	1
rnd_119	ZBT17_MOUSE.H11MO.0.A	Zbtb17	0.676368	0.694251	0.880787	1
rnd_375	ZBT17_MOUSE.H11MO.0.A	Zbtb17	0.686845	0.694251	0.696448	1
rnd_386	ZBT17_MOUSE.H11MO.0.A	Zbtb17	0.657742	0.694251	0.99065	1
rnd_514	ZBT17_MOUSE.H11MO.0.A	Zbtb17	0.663562	0.694251	0.976497	1
rnd_580	ZBT17_MOUSE.H11MO.0.A	Zbtb17	0.654249	0.694251	0.994916	1
rnd_584	ZBT17_MOUSE.H11MO.0.A	Zbtb17	0.692666	0.694251	0.556933	1
rnd_685	ZBT17_MOUSE.H11MO.0.A	Zbtb17	0.664726	0.694251	0.972131	1
rnd_698	ZBT17_MOUSE.H11MO.0.A	Zbtb17	0.685681	0.694251	0.721822	1
rnd_842	ZBT17_MOUSE.H11MO.0.A	Zbtb17	0.641444	0.694251	0.999622	1
rnd_883	ZBT17_MOUSE.H11MO.0.A	Zbtb17	0.654249	0.694251	0.994916	1
rnd_970	ZBT17_MOUSE.H11MO.0.A	Zbtb17	0.675204	0.694251	0.894815	1
rnd_982	ZBT17_MOUSE.H11MO.0.A	Zbtb17	0.671711	0.694251	0.929642	1
rnd_983	ZBT17_MOUSE.H11MO.0.A	Zbtb17	0.650757	0.694251	0.997351	1
rnd_15	AP2A_MOUSE.H11MO.0.A	Tfap2a	0.352736	0.38655	0.981706	1
rnd_45	AP2A_MOUSE.H11MO.0.A	Tfap2a	0.366705	0.38655	0.891987	1
rnd_63	AP2A_MOUSE.H11MO.0.A	Tfap2a	0.3539	0.38655	0.978259	1
rnd_85	AP2A_MOUSE.H11MO.0.A	Tfap2a	0.330617	0.38655	0.999721	1
rnd_118	AP2A_MOUSE.H11MO.0.A	Tfap2a	0.380675	0.38655	0.651122	1
rnd_180	AP2A_MOUSE.H11MO.0.A	Tfap2a	0.344587	0.38655	0.995204	1
rnd_190	AP2A_MOUSE.H11MO.0.A	Tfap2a	0.362049	0.38655	0.935876	1
rnd_417	AP2A_MOUSE.H11MO.0.A	Tfap2a	0.357392	0.38655	0.964496	1
rnd_515	AP2A_MOUSE.H11MO.0.A	Tfap2a	0.359721	0.38655	0.951861	1
rnd_574	AP2A_MOUSE.H11MO.0.A	Tfap2a	0.356228	0.38655	0.969714	1
rnd_611	AP2A_MOUSE.H11MO.0.A	Tfap2a	0.374854	0.38655	0.770812	1
rnd_617	AP2A_MOUSE.H11MO.0.A	Tfap2a	0.355064	0.38655	0.974281	1
rnd_657	AP2A_MOUSE.H11MO.0.A	Tfap2a	0.371362	0.38655	0.829899	1
rnd_735	AP2A_MOUSE.H11MO.0.A	Tfap2a	0.377183	0.38655	0.725803	1
rnd_800	AP2A_MOUSE.H11MO.0.A	Tfap2a	0.392317	0.38655	0.376007	1
rnd_889	AP2A_MOUSE.H11MO.0.A	Tfap2a	0.363213	0.38655	0.926475	1
rnd_15	AP2C_MOUSE.H11MO.0.A	Tfap2c	0.396973	0.431506	0.981893	1
rnd_45	AP2C_MOUSE.H11MO.0.A	Tfap2c	0.420256	0.431506	0.758954	1
rnd_63	AP2C_MOUSE.H11MO.0.A	Tfap2c	0.389988	0.431506	0.994024	1
rnd_85	AP2C_MOUSE.H11MO.0.A	Tfap2c	0.371362	0.431506	0.999861	1
rnd_118	AP2C_MOUSE.H11MO.0.A	Tfap2c	0.4156	0.431506	0.83662	1
rnd_180	AP2C_MOUSE.H11MO.0.A	Tfap2c	0.378347	0.431506	0.999345	1
rnd_190	AP2C_MOUSE.H11MO.0.A	Tfap2c	0.38766	0.431506	0.996016	1
rnd_417	AP2C_MOUSE.H11MO.0.A	Tfap2c	0.414435	0.431506	0.853172	1
rnd_515	AP2C_MOUSE.H11MO.0.A	Tfap2c	0.412107	0.431506	0.882808	1
rnd_574	AP2C_MOUSE.H11MO.0.A	Tfap2c	0.388824	0.431506	0.99511	1
rnd_611	AP2C_MOUSE.H11MO.0.A	Tfap2c	0.406286	0.431506	0.93785	1
rnd_617	AP2C_MOUSE.H11MO.0.A	Tfap2c	0.408615	0.431506	0.918911	1
rnd_657	AP2C_MOUSE.H11MO.0.A	Tfap2c	0.414435	0.431506	0.853172	1
rnd_735	AP2C_MOUSE.H11MO.0.A	Tfap2c	0.413271	0.431506	0.868564	1
rnd_800	AP2C_MOUSE.H11MO.0.A	Tfap2c	0.423749	0.431506	0.689639	1
rnd_889	AP2C_MOUSE.H11MO.0.A	Tfap2c	0.38766	0.431506	0.996016	1
rnd_15	ASCL1_MOUSE.H11MO.0.A	Ascl1	0.576251	0.571452	0.401486	1
rnd_45	ASCL1_MOUSE.H11MO.0.A	Ascl1	0.545984	0.571452	0.939274	1
rnd_63	ASCL1_MOUSE.H11MO.0.A	Ascl1	0.5844	0.571452	0.231058	1
rnd_85	ASCL1_MOUSE.H11MO.0.A	Ascl1	0.545984	0.571452	0.939274	1
rnd_180	ASCL1_MOUSE.H11MO.0.A	Ascl1	0.51688	0.571452	0.999463	1
rnd_190	ASCL1_MOUSE.H11MO.0.A	Ascl1	0.561118	0.571452	0.742398	1
rnd_417	ASCL1_MOUSE.H11MO.0.A	Ascl1	0.525029	0.571452	0.997357	1
rnd_515	ASCL1_MOUSE.H11MO.0.A	Ascl1	0.536671	0.571452	0.98215	1
rnd_574	ASCL1_MOUSE.H11MO.0.A	Ascl1	0.562282	0.571452	0.71958	1
rnd_611	ASCL1_MOUSE.H11MO.0.A	Ascl1	0.566938	0.571452	0.619741	1
rnd_617	ASCL1_MOUSE.H11MO.0.A	Ascl1	0.542491	0.571452	0.960426	1
rnd_657	ASCL1_MOUSE.H11MO.0.A	Ascl1	0.549476	0.571452	0.910149	1
rnd_735	ASCL1_MOUSE.H11MO.0.A	Ascl1	0.529686	0.571452	0.994025	1
rnd_800	ASCL1_MOUSE.H11MO.0.A	Ascl1	0.573923	0.571452	0.455875	1
rnd_889	ASCL1_MOUSE.H11MO.0.A	Ascl1	0.55064	0.571452	0.898426	1
rnd_15	CTCFL_MOUSE.H11MO.0.A	Ctcfl	0.294529	0.339451	0.997885	1
rnd_45	CTCFL_MOUSE.H11MO.0.A	Ctcfl	0.321304	0.339451	0.878323	1
rnd_63	CTCFL_MOUSE.H11MO.0.A	Ctcfl	0.315483	0.339451	0.937325	1
rnd_85	CTCFL_MOUSE.H11MO.0.A	Ctcfl	0.318976	0.339451	0.905397	1
rnd_118	CTCFL_MOUSE.H11MO.0.A	Ctcfl	0.32596	0.339451	0.809108	1
rnd_180	CTCFL_MOUSE.H11MO.0.A	Ctcfl	0.298021	0.339451	0.99583	1
rnd_190	CTCFL_MOUSE.H11MO.0.A	Ctcfl	0.30617	0.339451	0.983031	1
rnd_417	CTCFL_MOUSE.H11MO.0.A	Ctcfl	0.317811	0.339451	0.917148	1
rnd_515	CTCFL_MOUSE.H11MO.0.A	Ctcfl	0.309662	0.339451	0.971278	1
rnd_574	CTCFL_MOUSE.H11MO.0.A	Ctcfl	0.299185	0.339451	0.994826	1
rnd_611	CTCFL_MOUSE.H11MO.0.A	Ctcfl	0.294529	0.339451	0.997885	1
rnd_617	CTCFL_MOUSE.H11MO.0.A	Ctcfl	0.335274	0.339451	0.615096	1
rnd_657	CTCFL_MOUSE.H11MO.0.A	Ctcfl	0.32014	0.339451	0.892469	1
rnd_735	CTCFL_MOUSE.H11MO.0.A	Ctcfl	0.322468	0.339451	0.862929	1
rnd_800	CTCFL_MOUSE.H11MO.0.A	Ctcfl	0.323632	0.339451	0.846264	1
rnd_889	CTCFL_MOUSE.H11MO.0.A	Ctcfl	0.289872	0.339451	0.999205	1
rnd_15	CTCF_MOUSE.H11MO.0.A	Ctcf	0.348079	0.389212	0.994388	1
rnd_45	CTCF_MOUSE.H11MO.0.A	Ctcf	0.3539	0.389212	0.985338	1
rnd_63	CTCF_MOUSE.H11MO.0.A	Ctcf	0.357392	0.389212	0.975327	1
rnd_85	CTCF_MOUSE.H11MO.0.A	Ctcf	0.369034	0.389212	0.895424	1
rnd_118	CTCF_MOUSE.H11MO.0.A	Ctcf	0.365541	0.389212	0.929014	1
rnd_180	CTCF_MOUSE.H11MO.0.A	Ctcf	0.349243	0.389212	0.993135	1
rnd_190	CTCF_MOUSE.H11MO.0.A	Ctcf	0.363213	0.389212	0.94634	1
rnd_417	CTCF_MOUSE.H11MO.0.A	Ctcf	0.372526	0.389212	0.851661	1
rnd_515	CTCF_MOUSE.H11MO.0.A	Ctcf	0.351572	0.389212	0.989873	1
rnd_574	CTCF_MOUSE.H11MO.0.A	Ctcf	0.376019	0.389212	0.797161	1
rnd_611	CTCF_MOUSE.H11MO.0.A	Ctcf	0.37369	0.389212	0.83469	1
rnd_617	CTCF_MOUSE.H11MO.0.A	Ctcf	0.372526	0.389212	0.851661	1
rnd_657	CTCF_MOUSE.H11MO.0.A	Ctcf	0.366705	0.389212	0.918882	1
rnd_735	CTCF_MOUSE.H11MO.0.A	Ctcf	0.374854	0.389212	0.816519	1
rnd_800	CTCF_MOUSE.H11MO.0.A	Ctcf	0.374854	0.389212	0.816519	1
rnd_889	CTCF_MOUSE.H11MO.0.A	Ctcf	0.349243	0.389212	0.993135	1
rnd_15	E2F6_MOUSE.H11MO.0.A	E2f6	0.416764	0.457872	0.993265	1
rnd_45	E2F6_MOUSE.H11MO.0.A	E2f6	0.434226	0.457872	0.924171	1
rnd_63	E2F6_MOUSE.H11MO.0.A	E2f6	0.447031	0.457872	0.75011	1
rnd_85	E2F6_MOUSE.H11MO.0.A	E2f6	0.419092	0.457872	0.990165	1
rnd_118	E2F6_MOUSE.H11MO.0.A	E2f6	0.44936	0.457872	0.704369	1
rnd_180	E2F6_MOUSE.H11MO.0.A	E2f6	0.417928	0.457872	0.991844	1
rnd_190	E2F6_MOUSE.H11MO.0.A	E2f6	0.409779	0.457872	0.998056	1
rnd_417	E2F6_MOUSE.H11MO.0.A	E2f6	0.4156	0.457872	0.994463	1
rnd_515	E2F6_MOUSE.H11MO.0.A	E2f6	0.440047	0.457872	0.861831	1
rnd_574	E2F6_MOUSE.H11MO.0.A	E2f6	0.408615	0.457872	0.998444	1
rnd_611	E2F6_MOUSE.H11MO.0.A	E2f6	0.450524	0.457872	0.680147	1
rnd_617	E2F6_MOUSE.H11MO.0.A	E2f6	0.451688	0.457872	0.655136	1
rnd_657	E2F6_MOUSE.H11MO.0.A	E2f6	0.434226	0.457872	0.924171	1
rnd_735	E2F6_MOUSE.H11MO.0.A	E2f6	0.430733	0.457872	0.949593	1
rnd_800	E2F6_MOUSE.H11MO.0.A	E2f6	0.430733	0.457872	0.949593	1
rnd_889	E2F6_MOUSE.H11MO.0.A	E2f6	0.426077	0.457872	0.972407	1
rnd_15	E2F7_MOUSE.H11MO.0.C	E2f7	0.491269	0.534779	0.995353	1
rnd_45	E2F7_MOUSE.H11MO.0.C	E2f7	0.476135	0.534779	0.999761	1
rnd_63	E2F7_MOUSE.H11MO.0.C	E2f7	0.538999	0.534779	0.41525	1
rnd_85	E2F7_MOUSE.H11MO.0.C	E2f7	0.511059	0.534779	0.924302	1
rnd_118	E2F7_MOUSE.H11MO.0.C	E2f7	0.51688	0.534779	0.862451	1
rnd_180	E2F7_MOUSE.H11MO.0.C	E2f7	0.507567	0.534779	0.94955	1
rnd_190	E2F7_MOUSE.H11MO.0.C	E2f7	0.501746	0.534779	0.97635	1
rnd_417	E2F7_MOUSE.H11MO.0.C	E2f7	0.491269	0.534779	0.995353	1
rnd_515	E2F7_MOUSE.H11MO.0.C	E2f7	0.51688	0.534779	0.862451	1
rnd_574	E2F7_MOUSE.H11MO.0.C	E2f7	0.523865	0.534779	0.751551	1
rnd_611	E2F7_MOUSE.H11MO.0.C	E2f7	0.533178	0.534779	0.551601	1
rnd_617	E2F7_MOUSE.H11MO.0.C	E2f7	0.525029	0.534779	0.729298	1
rnd_657	E2F7_MOUSE.H11MO.0.C	E2f7	0.522701	0.534779	0.772788	1
rnd_735	E2F7_MOUSE.H11MO.0.C	E2f7	0.513388	0.534779	0.902743	1
rnd_800	E2F7_MOUSE.H11MO.0.C	E2f7	0.511059	0.534779	0.924302	1
rnd_889	E2F7_MOUSE.H11MO.0.C	E2f7	0.46915	0.534779	0.999953	1
rnd_15	EGR2_MOUSE.H11MO.1.A	Egr2	0.644936	0.701884	0.999868	1
rnd_45	EGR2_MOUSE.H11MO.1.A	Egr2	0.650757	0.701884	0.99949	1
rnd_85	EGR2_MOUSE.H11MO.1.A	Egr2	0.696158	0.701884	0.659211	1
rnd_180	EGR2_MOUSE.H11MO.1.A	Egr2	0.671711	0.701884	0.975415	1
rnd_190	EGR2_MOUSE.H11MO.1.A	Egr2	0.642608	0.701884	0.999926	1
rnd_417	EGR2_MOUSE.H11MO.1.A	Egr2	0.670547	0.701884	0.97936	1
rnd_515	EGR2_MOUSE.H11MO.1.A	Egr2	0.658906	0.701884	0.997234	1
rnd_574	EGR2_MOUSE.H11MO.1.A	Egr2	0.703143	0.701884	0.484577	1
rnd_611	EGR2_MOUSE.H11MO.1.A	Egr2	0.682189	0.701884	0.903641	1
rnd_617	EGR2_MOUSE.H11MO.1.A	Egr2	0.688009	0.701884	0.824253	1
rnd_657	EGR2_MOUSE.H11MO.1.A	Egr2	0.684517	0.701884	0.875827	1
rnd_735	EGR2_MOUSE.H11MO.1.A	Egr2	0.672875	0.701884	0.970852	1
rnd_800	EGR2_MOUSE.H11MO.1.A	Egr2	0.667055	0.701884	0.988128	1
rnd_889	EGR2_MOUSE.H11MO.1.A	Egr2	0.689173	0.701884	0.804379	1
rnd_15	ELF5_MOUSE.H11MO.0.A	Elf5	0.740396	0.77846	0.996498	1
rnd_45	ELF5_MOUSE.H11MO.0.A	Elf5	0.766007	0.77846	0.82273	1
rnd_63	ELF5_MOUSE.H11MO.0.A	Elf5	0.776484	0.77846	0.574835	1
rnd_85	ELF5_MOUSE.H11MO.0.A	Elf5	0.764843	0.77846	0.84309	1
rnd_180	ELF5_MOUSE.H11MO.0.A	Elf5	0.760186	0.77846	0.908571	1
rnd_190	ELF5_MOUSE.H11MO.0.A	Elf5	0.746217	0.77846	0.989213	1
rnd_417	ELF5_MOUSE.H11MO.0.A	Elf5	0.759022	0.77846	0.921168	1
rnd_515	ELF5_MOUSE.H11MO.0.A	Elf5	0.763679	0.77846	0.861828	1
rnd_574	ELF5_MOUSE.H11MO.0.A	Elf5	0.76135	0.77846	0.894524	1
rnd_611	ELF5_MOUSE.H11MO.0.A	Elf5	0.77532	0.77846	0.606801	1
rnd_617	ELF5_MOUSE.H11MO.0.A	Elf5	0.759022	0.77846	0.921168	1
rnd_657	ELF5_MOUSE.H11MO.0.A	Elf5	0.777648	0.77846	0.542328	1
rnd_735	ELF5_MOUSE.H11MO.0.A	Elf5	0.768335	0.77846	0.777175	1
rnd_800	ELF5_MOUSE.H11MO.0.A	Elf5	0.762515	0.77846	0.878961	1
rnd_889	ELF5_MOUSE.H11MO.0.A	Elf5	0.750873	0.77846	0.975993	1
rnd_15	EPAS1_MOUSE.H11MO.0.C	Epas1	0.104773	0.105427	0.541544	1
rnd_45	EPAS1_MOUSE.H11MO.0.C	Epas1	0.105937	0.105427	0.497002	1
rnd_63	EPAS1_MOUSE.H11MO.0.C	Epas1	0.088475	0.105427	0.956453	1
rnd_85	EPAS1_MOUSE.H11MO.0.C	Epas1	0.0849825	0.105427	0.980592	1
rnd_180	EPAS1_MOUSE.H11MO.0.C	Epas1	0.104773	0.105427	0.541544	1
rnd_190	EPAS1_MOUSE.H11MO.0.C	Epas1	0.112922	0.105427	0.251052	1
rnd_417	EPAS1_MOUSE.H11MO.0.C	Epas1	0.0908033	0.105427	0.930085	1
rnd_515	EPAS1_MOUSE.H11MO.0.C	Epas1	0.105937	0.105427	0.497002	1
rnd_574	EPAS1_MOUSE.H11MO.0.C	Epas1	0.104773	0.105427	0.541544	1
rnd_611	EPAS1_MOUSE.H11MO.0.C	Epas1	0.088475	0.105427	0.956453	1
rnd_617	EPAS1_MOUSE.H11MO.0.C	Epas1	0.114086	0.105427	0.217516	1
rnd_657	EPAS1_MOUSE.H11MO.0.C	Epas1	0.102445	0.105427	0.628959	1
rnd_735	EPAS1_MOUSE.H11MO.0.C	Epas1	0.111758	0.105427	0.287255	1
rnd_800	EPAS1_MOUSE.H11MO.0.C	Epas1	0.110594	0.105427	0.325876	1
rnd_889	EPAS1_MOUSE.H11MO.0.C	Epas1	0.107101	0.105427	0.45264	1
rnd_15	ETS2_MOUSE.H11MO.0.A	Ets2	0.736903	0.767017	0.982807	1
rnd_45	ETS2_MOUSE.H11MO.0.A	Ets2	0.732247	0.767017	0.99246	1
rnd_63	ETS2_MOUSE.H11MO.0.A	Ets2	0.768335	0.767017	0.482357	1
rnd_85	ETS2_MOUSE.H11MO.0.A	Ets2	0.764843	0.767017	0.578814	1
rnd_180	ETS2_MOUSE.H11MO.0.A	Ets2	0.738068	0.767017	0.979155	1
rnd_190	ETS2_MOUSE.H11MO.0.A	Ets2	0.738068	0.767017	0.979155	1
rnd_417	ETS2_MOUSE.H11MO.0.A	Ets2	0.735739	0.767017	0.985896	1
rnd_515	ETS2_MOUSE.H11MO.0.A	Ets2	0.767171	0.767017	0.514712	1
rnd_574	ETS2_MOUSE.H11MO.0.A	Ets2	0.749709	0.767017	0.89307	1
rnd_611	ETS2_MOUSE.H11MO.0.A	Ets2	0.743888	0.767017	0.949581	1
rnd_617	ETS2_MOUSE.H11MO.0.A	Ets2	0.768335	0.767017	0.482357	1
rnd_657	ETS2_MOUSE.H11MO.0.A	Ets2	0.752037	0.767017	0.860668	1
rnd_735	ETS2_MOUSE.H11MO.0.A	Ets2	0.752037	0.767017	0.860668	1
rnd_800	ETS2_MOUSE.H11MO.0.A	Ets2	0.757858	0.767017	0.752574	1
rnd_889	ETS2_MOUSE.H11MO.0.A	Ets2	0.739232	0.767017	0.974861	1
rnd_15	ETV5_MOUSE.H11MO.0.D	Etv5	0.724098	0.764603	0.997503	1
rnd_45	ETV5_MOUSE.H11MO.0.D	Etv5	0.746217	0.764603	0.905289	1
rnd_63	ETV5_MOUSE.H11MO.0.D	Etv5	0.770664	0.764603	0.354053	1
rnd_85	ETV5_MOUSE.H11MO.0.D	Etv5	0.746217	0.764603	0.905289	1
rnd_118	ETV5_MOUSE.H11MO.0.D	Etv5	0.740396	0.764603	0.95622	1
rnd_180	ETV5_MOUSE.H11MO.0.D	Etv5	0.740396	0.764603	0.95622	1
rnd_190	ETV5_MOUSE.H11MO.0.D	Etv5	0.726426	0.764603	0.995991	1
rnd_417	ETV5_MOUSE.H11MO.0.D	Etv5	0.725262	0.764603	0.996827	1
rnd_515	ETV5_MOUSE.H11MO.0.D	Etv5	0.757858	0.764603	0.696341	1
rnd_574	ETV5_MOUSE.H11MO.0.D	Etv5	0.733411	0.764603	0.985415	1
rnd_611	ETV5_MOUSE.H11MO.0.D	Etv5	0.753201	0.764603	0.797935	1
rnd_617	ETV5_MOUSE.H11MO.0.D	Etv5	0.748545	0.764603	0.875602	1
rnd_657	ETV5_MOUSE.H11MO.0.D	Etv5	0.757858	0.764603	0.696341	1
rnd_735	ETV5_MOUSE.H11MO.0.D	Etv5	0.766007	0.764603	0.480019	1
rnd_800	ETV5_MOUSE.H11MO.0.D	Etv5	0.769499	0.764603	0.384689	1
rnd_889	ETV5_MOUSE.H11MO.0.D	Etv5	0.740396	0.764603	0.95622	1
rnd_15	ETV6_MOUSE.H11MO.0.C	Etv6	0.641444	0.667684	0.952609	1
rnd_45	ETV6_MOUSE.H11MO.0.C	Etv6	0.668219	0.667684	0.502778	1
rnd_63	ETV6_MOUSE.H11MO.0.C	Etv6	0.658906	0.667684	0.721734	1
rnd_85	ETV6_MOUSE.H11MO.0.C	Etv6	0.651921	0.667684	0.846633	1
rnd_180	ETV6_MOUSE.H11MO.0.C	Etv6	0.647264	0.667684	0.905026	1
rnd_190	ETV6_MOUSE.H11MO.0.C	Etv6	0.633295	0.667684	0.985116	1
rnd_417	ETV6_MOUSE.H11MO.0.C	Etv6	0.648428	0.667684	0.892258	1
rnd_515	ETV6_MOUSE.H11MO.0.C	Etv6	0.642608	0.667684	0.945065	1
rnd_574	ETV6_MOUSE.H11MO.0.C	Etv6	0.647264	0.667684	0.905026	1
rnd_611	ETV6_MOUSE.H11MO.0.C	Etv6	0.663562	0.667684	0.617076	1
rnd_617	ETV6_MOUSE.H11MO.0.C	Etv6	0.664726	0.667684	0.589073	1
rnd_657	ETV6_MOUSE.H11MO.0.C	Etv6	0.661234	0.667684	0.671112	1
rnd_735	ETV6_MOUSE.H11MO.0.C	Etv6	0.677532	0.667684	0.282046	1
rnd_800	ETV6_MOUSE.H11MO.0.C	Etv6	0.647264	0.667684	0.905026	1
rnd_889	ETV6_MOUSE.H11MO.0.C	Etv6	0.661234	0.667684	0.671112	1
rnd_15	GLI1_MOUSE.H11MO.0.C	Gli1	0.478463	0.517431	0.990119	1
rnd_45	GLI1_MOUSE.H11MO.0.C	Gli1	0.504075	0.517431	0.794415	1
rnd_85	GLI1_MOUSE.H11MO.0.C	Gli1	0.518044	0.517431	0.499426	1
rnd_180	GLI1_MOUSE.H11MO.0.C	Gli1	0.474971	0.517431	0.994405	1
rnd_190	GLI1_MOUSE.H11MO.0.C	Gli1	0.488941	0.517431	0.956689	1
rnd_417	GLI1_MOUSE.H11MO.0.C	Gli1	0.474971	0.517431	0.994405	1
rnd_515	GLI1_MOUSE.H11MO.0.C	Gli1	0.486612	0.517431	0.967891	1
rnd_574	GLI1_MOUSE.H11MO.0.C	Gli1	0.51688	0.517431	0.526782	1
rnd_611	GLI1_MOUSE.H11MO.0.C	Gli1	0.484284	0.517431	0.976586	1
rnd_617	GLI1_MOUSE.H11MO.0.C	Gli1	0.46915	0.517431	0.99801	1
rnd_657	GLI1_MOUSE.H11MO.0.C	Gli1	0.521537	0.517431	0.417877	1
rnd_735	GLI1_MOUSE.H11MO.0.C	Gli1	0.480792	0.517431	0.98587	1
rnd_800	GLI1_MOUSE.H11MO.0.C	Gli1	0.51688	0.517431	0.526782	1
[truncated: 84,567 more rows]

## Sheet: Supplementary_Dataset_5f
Association of genes - DMRs and TADs
[truncated: 894 more rows]

[truncated: 1 more sheets: Supplementary_Dataset_5g]
