# Supplementary material for: Genomic imprinting in mouse blastocysts is predominantly associated with H3K27me3
Source: Nat Commun. 2021 Jun 21;12:3804. doi: 10.1038/s41467-021-23510-4 (PMC8217501; doi:10.1038/s41467-021-23510-4)
Supplement: Supplementary file 9 — Supplementary Data 6 [file 41467_2021_23510_MOESM9_ESM.xlsx]

## Sheet: Supplementary_Data 6a
Primers used in this study
qPCR
Gene	Forward primer sequence	Reverse primer sequence
Nanog	TCGAATTCTGGGAACGCCTC	GTCTTCAGAGGAAGGGCGAG
Klf4	AGACCAGATGCAGTCACAAGTC	CCCAGTCACAGTGGTAAGGTTT
Esrrb	AGAGACCCTCTCCTATTCCCAC	TCTCCATGGGTTCCAGAAATGG
Tbx3	TGTGCCTGTTGGACCATTAGTT	AGCCAGCTCTACTTGAAAGCAT
Oct4	GTGGACCTCAGGTTGGACTGG	CTTCTGCAGGGCTTTCATGTC
Sox2	CAGGAGTTGTCAAGGCAGAGA	CTTAAGCCTCGGGCTCCAAA
Fgf5	CTGTGTCTCAGGGGATTGTAGG	GATCGCGGACGCATAGGTATTA
Oct6	CTCACCTTTTCTCCGGGC	ATACACAGATGCGGCTCT
Meg3	AGGACTTCACGCACAACACG	TCCCACGCAGGATTCCAGAT
Peg3	TCATGCACACTAGGGAGAACC	GGCAGCACTCCTACTGAAGG
Slc38a4	GCGGGGACAGTATTCAGGAC	GGAACTTCTGACTTTCGGCAT
Jade1 (Phf17)	AGCTTGTCAACGACATGGTCC	AGGCTTTCGATCTTCAGGTCT
Actin	CTCCTAGCACCATGAAGATCAAGA	TCAAAGAAAGGGTGTAAAACGCAG

## Sheet: Supplementary_Data 6b
Primers used in this study
PCR and Sanger Sequencing
Gene	Forward primer sequence	Reverse primer sequence
Aard	CATCGAAGTGCCAGAGCACG	CACATCGAGGGTATGGGTGG
Abca1	AAGGGGTGGTGTTCTTCCTC	CGCCACTGTAGTTACTGGCA
Asz1	CCTGGGCGTTAACTTCGGC	TGACGCCAATCATGTATGCTG
Bbx	GGCATCAGAGGGGGTGAAAAT	ACACCCCAGTCTCCTTTTGC
Bend4	CCCTGTGTACATAACGAGCA	GCCCATGTGCAGGAACACTA
Cblb	GCCTCGCAGGACTATGACCAG	AGTGTGGGCATCCTAAGAGAGC
Commd1	TTCTCGGCCCCCGTAGCGGA	TCTCATCTTCGCCAGGAAGG
Ednra	GAAAGGCGTGAGACCAACAT	AGCACAGAGGTTCAAGACGG
Emc2	CAGCTTTTTGCTTAGAGGAGCTG	TCCTAGCAGTACAAGGCAAGC
Epas1	AGACCTTGGCACCCTACATC	CTTGGAAGGCTTGCTCCTCA
Fkbp6	CTGCTGCTCCACCGACGATT	GCTTCCACAGGGAGCAAACA
Foxp1	ATCTAACCAGCAACCACTCAGTT	AGAACATTCGTACGCCACTTTTG
Jade1 (Phf17)	CTTCTGTGGGCCCCAATGCTC	GCACAATCTCCTTCCTGGTGC
Meg3	AACTGGGTTGCTTTAGGGAAGC	CCTGGGGTCCTCAGTCTTCTTT
Myo1a	CAGCAGAAAGGCAGGTTCAC	GCCGAGATGAGGATTTGGCT
Nap1l4	TGGTGTGCACAGTACAAGCTG	CAGTCCCTGCCAAAGCAGAAT
Nav3	GTGAACTCTAGAGGAAGTGAGC	GGACTGGCGTGAAGAAGAAGA
Otx2	CTGGTGATGCATAGGGGTCAAA	AAGAATCGAAGAGCTAAGTGCCG
Padi6	GAGGCTCCTCTGCGTATGAA	CTTCTCGCTCAGCTTGGTCA
Peg3	TTGTGAACTTTGGTGTGGTGGT	AGCATCAGAAAGATGACGCTGG
Pmaip1	CTACCACCTGAGTTCGCAGC	AAACGACTGCCCCCATACAA
Pon2	CTAGGAGTCACTTCCCGCCTC	CCTTGCAATTCTGATGCGCTTTT
Sfxn1	CCCTGTGCTGTGCTCTGTTT	TGGGGAGGTGTATGGAGTGT
Slc29a4	ACGGGATTACTGCCCAAGAG	GCCCACAAAGTCTGACAGGT
Slc38a1	TGCTGAGCTACCTCTTCATAGT	AGGCGATGGTTGGTAAAGCA
Slc38a4	ATCCTGAAAACGGCCACACA	AGAAAGCAGAAAGGGTGTGCT
Smyd2	TGTACTCCCTCAACGTGGCT	AGGTCAGAGCTGAACGTGAA
Sri	AGAGATATGTCCGGCACGATG	ACAACTCCTTGTTGACCCGAA
Tmem144	GTCCAGCCTTCGTTAATAGCTCATC	CTGCACTTTGGGGGATACTCATTTT
Wrap53	GGAACCCGTGGTGACTTTTCT	GTGTGACACAAAGTCTTTATA
Zfp64	GAAGGACAAGCTGAAGACGCA	CTTGATGCGGATGTGCGATT
