# Supplementary material for: Genomic imprinting in mouse blastocysts is predominantly associated with H3K27me3
Source: Nat Commun. 2021 Jun 21;12:3804. doi: 10.1038/s41467-021-23510-4 (PMC8217501; doi:10.1038/s41467-021-23510-4)
Supplement: Supplementary file 11 — Source Data [file 41467_2021_23510_MOESM11_ESM.zip]

Archive with 48 entries (47 files):
- Source Data/
- Source Data/source_data_figure_1a.csv
- Source Data/source_data_figure_1b.csv
- Source Data/source_data_figure_1g.csv
- Source Data/source_data_figure_2a.csv
- Source Data/source_data_figure_2b.csv
- Source Data/source_data_figure_2c.csv
- Source Data/source_data_figure_2d.csv
- Source Data/source_data_figure_2e.csv
- Source Data/source_data_figure_2f.csv
- Source Data/source_data_figure_3a.csv
- Source Data/source_data_figure_3b.csv
- Source Data/source_data_figure_4a.csv
- Source Data/source_data_figure_4b.csv
- Source Data/source_data_figure_4c.csv
- Source Data/source_data_figure_4d.csv
- Source Data/source_data_figure_5a.csv
- Source Data/source_data_figure_5d.csv
- Source Data/source_data_figure_5e.csv
- Source Data/source_data_figure_5f.csv
- Source Data/source_data_figure_5g.csv
- Source Data/source_data_figure_6a.csv
- Source Data/source_data_figure_6b.csv
- Source Data/source_data_figure_6c.csv
- Source Data/source_data_list.txt
- Source Data/source_data_supplementary_figure_1b.csv
- Source Data/source_data_supplementary_figure_1c.csv
- Source Data/source_data_supplementary_figure_1d.csv
- Source Data/source_data_supplementary_figure_2a.csv
- Source Data/source_data_supplementary_figure_2b.csv
- Source Data/source_data_supplementary_figure_3b.csv
- Source Data/source_data_supplementary_figure_3d.csv
- Source Data/source_data_supplementary_figure_3e.csv
- Source Data/source_data_supplementary_figure_3f.csv
- Source Data/source_data_supplementary_figure_3g.csv
- Source Data/source_data_supplementary_figure_3h.csv
- Source Data/source_data_supplementary_figure_4c.csv
- Source Data/source_data_supplementary_figure_5a.csv
- Source Data/source_data_supplementary_figure_5b.csv
- Source Data/source_data_supplementary_figure_5c.csv
- Source Data/source_data_supplementary_figure_5d.xlsx
- Source Data/source_data_supplementary_figure_5e.csv
- Source Data/source_data_supplementary_figure_7a.csv
- Source Data/source_data_supplementary_figure_7c.csv
- Source Data/source_data_supplementary_figure_7d.csv
- Source Data/source_data_supplementary_figure_7e.csv
- Source Data/source_data_supplementary_figure_8a.csv
- Source Data/source_data_supplementary_figure_8b.csv
