# Supplementary material for: Genomic imprinting in mouse blastocysts is predominantly associated with H3K27me3
Source: Nat Commun. 2021 Jun 21;12:3804. doi: 10.1038/s41467-021-23510-4 (PMC8217501; doi:10.1038/s41467-021-23510-4)
Supplement: Supplementary file 11 — Source Data [file 41467_2021_23510_MOESM11_ESM.zip › Source Data/source_data_figure_1a.csv]

rn	forward.1.B6.maternal.reads	forward.1.CAST.paternal.reads	forward.2.B6.maternal.reads	forward.2.CAST.paternal.reads	forward.3.B6.maternal.reads	forward.3.CAST.paternal.reads	reverse.1.B6.paternal.reads	reverse.1.CAST.maternal.reads	reverse.2.B6.paternal.reads	reverse.2.CAST.maternal.reads	reverse.3.B6.paternal.reads	reverse.3.CAST.maternal.reads	reverse.5.B6.paternal.reads	reverse.5.CAST.maternal.reads	reverse.7.B6.paternal.reads	reverse.7.CAST.maternal.reads
Asz1	1.10144556792808	-0.855675822511509	1.48287516641996	-0.855675822511509	1.31688599207689	-0.855675822511509	-0.855675822511509	1.49915091220653	-0.855675822511509	-0.423052012388364	-0.855675822511509	0.187916189424334	-0.855675822511509	1.08809631507088	-0.855675822511509	0.592088449353763
Meg3	0.791355784590171	-0.834763978349409	0.252572618887117	-0.834763978349409	0.761560766103134	-0.834763978349409	-0.834763978349409	0.786764408583967	-0.834763978349409	1.9472977349971	-0.834763978349409	-0.284524792697598	-0.834763978349409	1.8147626941293	-0.834763978349409	0.60832261220208
Lyz2	2.98097215407431	-0.0673683085788768	1.31561638709908	-0.68555315929351	1.14096348565168	-0.123847425456637	-0.68555315929351	-0.379067184032146	-0.68555315929351	-0.391504645239965	-0.511777642707657	-0.272232042831058	-0.68555315929351	0.0155334201737454	-0.68555315929351	-0.279522401684931
Thrsp	-0.108302207807772	-0.755174625892629	-0.755174625892629	-0.755174625892629	1.46542149111819	-0.755174625892629	-0.755174625892629	1.8779036131693	0.0502355878903061	1.38123872854601	-0.755174625892629	1.02804053909963	-0.755174625892629	-0.755174625892629	-0.755174625892629	1.102033881018
Grin3a	0.0663703865040656	-0.907239280859386	1.72638099553451	-0.360254615997975	0.0184809051949861	-0.907239280859386	-0.907239280859386	1.45811578954596	-0.907239280859386	1.40166661730101	-0.907239280859386	-0.907239280859386	0.100458945006192	1.23608231253915	-0.907239280859386	0.703373630387806
Elavl2	1.43668449731718	-0.718687169092866	2.56390125794252	-0.718687169092866	0.986091308785021	-0.718687169092866	-0.718687169092866	0.480478103570519	-0.718687169092866	-0.718687169092866	-0.718687169092866	0.664083568762098	0.0886660108838156	-0.718687169092866	-0.718687169092866	0.248279774574636
Pnpla1	-0.075971100780588	-0.711208836639676	-0.711208836639676	-0.711208836639676	0.0580303952408861	-0.711208836639676	-0.327225520836694	2.23662099056298	-0.711208836639676	1.79123476528784	-0.711208836639676	0.399691711035293	-0.711208836639676	0.0372239367999131	-0.711208836639676	1.57006551580777
Rab38	-0.714441239638095	-0.0866662883119802	-0.596015110780647	-1.08156296946518	1.17393307902356	-0.636998011313049	-1.08156296946518	2.05912075358656	-0.706387251970506	1.39843301329719	-0.439542340484855	0.0693340670807435	-0.833089008145018	0.918087990997118	-0.563509405069459	1.12086569065878
Padi6	-0.244514710358926	-0.994663851064276	0.816931674040347	0.168492947777282	1.66238866380044	-0.60861235804603	-0.405592479614949	-0.0268682150333057	-0.994663851064276	1.74618737143994	-0.40605637532351	0.814697784163994	-0.994663851064276	1.4562649524761	-0.994663851064276	-0.994663851064276
Nav3	0.088807516961888	-0.250643466434543	0.143641529686526	-1.64661587644035	0.443366509602402	-0.570169598866079	-0.563346159762701	1.81751185547058	-0.286564926032525	1.15912331551771	-1.64661587644035	0.419226526820759	-0.767792754502092	0.956703120210214	-0.645814675393649	1.3491829596022
Emc2	0.955747939127503	-1.04807014290266	1.34046967815046	-0.598009696835637	1.26944027463699	-0.680737866182102	-1.93951401408823	-0.0668279537923618	-0.58822365335283	0.928819614065322	0.152938928741745	0.717193342932319	-1.39204395829654	0.414381294789602	-0.437685516762756	0.972121729769174
Snx7	1.56145435497929	-0.397323477625357	0.626673007891274	0.702486528593758	0.157026331202677	-0.903281813641575	-0.709717167176621	2.02111407766363	-1.2713537548762	0.805792867049331	-0.952909532174719	-0.513941409087161	-0.650119132089511	0.0133897764980219	-1.2713537548762	0.782063097669352
Pgap1	1.32992915653688	-1.37459121580751	0.760410721881874	0.238204269627505	1.26406582707366	-0.413456580587294	-1.37459121580751	1.57919332145064	-1.37459121580751	0.0571830262615155	-1.37459121580751	0.299141065585501	0.0297684347072114	0.765490676888376	-0.130456433385013	-0.281108622810809
Gulp1	0.813249771973659	-0.534470982269551	0.99044872825781	0.0246680383620314	-0.38555905333758	-1.9118663244611	0.780535900612073	2.05872822948492	-0.183031916013173	0.700460936002736	-1.75214856163348	-0.160607730631545	-0.680628824586452	0.0166329042051848	-0.28278613633198	0.506375020366451
Fhit	0.107898829458609	-0.762741496840365	-0.167201980113931	-0.296272313333563	-0.071016258580314	-2.30827022414299	0.287799612669445	2.56250245848608	-0.608458900943753	0.766237382614267	-0.281303831310897	0.106844809895971	-0.601742164892966	0.756632759909297	-0.0588102826769146	0.567901599802025
Ptpn23	0.692745722360126	-0.477153638154114	0.691293161210569	-1.06657193500914	0.37971727966074	-0.160133673382583	-1.82930754078037	2.35764390428969	-0.0758303984928827	1.03776933436428	-1.01570097613485	0.221935130939694	-1.03834229751183	0.541294045729297	-0.259833918820664	0.000475799732042763
Maml3	-0.0614481670361554	0.750221386438832	-0.681385702824212	0.0215180323122549	-0.105334073478387	0.275868290242847	1.60691852989544	-0.810722107040348	1.40316968435013	-2.12193842494523	0.250069700266962	-0.607082830888836	0.736411783823551	0.0435556896469662	0.864650645143911	-1.56447243590773
Cd109	-0.0670827366356889	1.33844602151108	-0.0645281076909405	0.97942010534462	-0.172688903567413	-0.172688903567413	1.27450725477229	-1.9493492244842	1.07121249457986	-0.977598182991527	0.557817671896537	-1.9493492244842	0.446868266827821	-0.111044069206943	0.291427301533188	-0.495369763837082
Osbpl3	-0.504303180431766	1.12133770263856	-0.108944816349636	1.0891054150163	-0.589717686843136	0.972687710197007	0.68461727651293	-2.38653745505569	0.545562066758273	-0.0608275633379373	0.132290364332647	-0.505596999082147	0.660234690224073	0.458449025078357	0.358024086940537	-1.86638063659837
Aard	-0.411333075341072	1.57726753666308	-0.468082296211834	0.629531098349286	-1.55948011763702	1.02871006150021	-0.166440041587669	-0.374377242813515	1.43874655308707	-0.865901933614406	0.318812327005443	-1.42794719146483	0.956963513310928	-1.31754065884722	0.675435292025195	-0.0343638244236538
Pmaip1	-0.0108613675476494	0.986751770224492	-0.239350393590893	0.161990089701944	-0.120562078907581	0.865449456179025	1.59276940694191	-1.99602143614264	0.908144668449977	-0.369658813602993	0.657706692920476	-1.2634226405467	0.703189837746862	-1.65084291985731	0.347139277053054	-0.572421549021985
Fez2	0.168234594529972	0.458430756871486	-0.075494371215874	0.72228105024995	0.380986115740639	1.00827450923401	0.750359693204739	-0.739051225700747	0.820764626296928	-0.77063259936584	0.567622950253816	-2.11922189583112	0.760807355747167	-0.537592240898121	0.723452576714124	-2.11922189583112
Abca1	0.134921092351657	0.932418149969228	-1.25988734697536	-0.56920745528646	-0.901650517291572	-0.532362640634739	1.6459688822032	-0.630750993619965	0.467782630409466	-0.181545746803142	1.35332503077052	-1.58685575997404	1.46076664306675	-0.778454537831178	0.750580573646464	-0.305048004000838
Cers3	0.0650713911641501	0.975235664269438	0.581824746191481	1.56354912790295	-1.09947598368659	0.667124102569752	1.43853020498101	-1.43164386452575	-0.0478580167948775	-0.6280094720406	0.18599037963765	-0.925192001500175	0.0886274638118951	-1.43164386452575	1.03428033992742	-1.03641021738201
Nos1ap	-0.0291337970580716	1.04286710487948	0.0303836534225628	1.15313462630197	-0.727203146553969	0.153704161181334	2.21870385470966	-0.173054655976864	0.580186470507263	-0.287386432480521	-0.173751498614244	-1.46534916275435	0.294738843782585	-1.46534916275435	0.312858304161851	-1.46534916275435
Bend4	-0.8890634659741	0.390139744395396	-0.11163424071223	0.528767840909217	0.251851451370285	0.668755722621216	1.40273357059679	-1.65245582460749	1.21309036550422	-1.65245582460749	0.196417990964334	-1.43786159550942	1.11682634081614	-0.107968059346743	0.743478271691064	-0.66062228811119
Gm2381	0.0906567929389495	0.774504663194412	0.952940427299548	0.353602579991494	-0.554210710255323	0.508016966967252	1.62852744378181	-1.41184876443658	0.851853263717466	-1.27665102775809	0.108491257042941	-1.60760878231114	0.777268637627611	-0.818521169219124	0.773591091200191	-1.15061266978142
Epb41l4a	0.573573875709487	0.906706933024265	-0.579979733448992	0.6676787926994	-0.0314104066090306	0.730006960958501	1.44378377550323	-1.2992399845394	1.17504354470958	-1.2992399845394	-0.208945555225435	-0.470687216089042	1.37850380836447	-1.2992399845394	-0.387314841438827	-1.2992399845394
Pla2g5	-0.328919592603315	0.00234294973595731	-1.20463985750056	-0.287929166214387	-1.20463985750056	0.0631180649478779	1.78004348125413	-0.837426991834242	1.52580501147703	-0.315257031318129	0.29754824266084	0.214340733896438	1.34045248163674	-0.971308862087855	1.13111025095059	-1.20463985750056
2410003L11Rik	-1.20176924609221	-0.475792468312048	0.437175859896167	0.118974485551266	-0.562055761240646	0.229370133382738	1.25315473357026	-1.20176924609221	1.16939053855574	-0.909701498867876	1.10678446845362	-1.20176924609221	1.26070211456394	-0.168074694911474	1.34714907372717	-1.20176924609221
Ntrk2	-0.510136559819209	1.57590443187484	-0.526606693268823	-0.146721763198518	-1.17020978614838	0.88710402463552	0.207041595266609	-1.17020978614838	0.55555174579539	-1.17020978614838	0.873532499013937	-1.17020978614838	0.758554680890371	-1.17020978614838	1.45192595704109	0.724899012510684
App	0.18422264767043	1.20968188740417	-0.729771842939556	0.617527699394293	-1.26623980067128	1.24662765800258	0.914338497734668	-1.30197059068718	0.979289742074131	-0.887969396046388	1.0679212860824	-0.0665279962949884	0.78671778738691	-1.53274712533735	-0.227094488879151	-0.994005964893701
Bin1	-0.50527244073277	1.19181699099318	0.21303386542483	1.52637609613678	-0.103819148970965	0.114670917762755	0.974875234011178	-1.15636682051263	1.22162713240179	-1.15636682051263	-0.463391048174715	-1.15636682051263	0.43006437757102	-1.15636682051263	1.18185212614004	-1.15636682051263
Casd1	-0.541149352704738	0.0924260684859882	-0.667260537603244	-0.126429564916101	-0.200992169500235	0.863332995146415	2.16155778394205	-1.09283104213427	0.736270692319994	-1.09283104213427	-0.505662642759704	-0.505662642759704	1.3051692592028	-0.719443896609218	1.38633713415849	-1.09283104213427
Ly6f	-1.7692171730217	0.953459973101139	-0.814627588732421	1.26095776211634	-0.385147059945416	1.85832600474593	0.509077346107611	-0.770488462754143	0.670870542968065	-0.34495311798819	0.131726480936092	-0.489400364580672	0.0905623868487645	-1.72931945568015	0.620264921042457	0.207907804836285
Asic2	-0.00347853476721838	1.22422693616791	-0.575543698944743	-1.19693382290666	-0.62799243121007	0.789374972148818	0.919610271897214	-1.19693382290666	1.08054812865929	-0.716794777019148	1.12469813325028	-1.19693382290666	0.803490903558697	-1.19693382290666	1.30353922362414	-0.533943835738532
Mboat1	0.878789992222356	0.327497063341696	0.185634000638675	0.945503631135475	-0.230033031674497	0.823162141041869	1.19552576791493	-1.16011884903077	0.514687960610113	-1.16011884903077	-1.16011884903077	-1.16011884903077	1.1374797297291	-1.16011884903077	1.1824658392249	-1.16011884903077
Sox21	0.430975812817658	0.827756591745841	-1.18119638368239	0.327221088954487	-0.859752215082641	1.2093338756944	1.46961026127916	-1.18119638368239	0.998005560281793	-1.18119638368239	0.752738933407328	-1.18119638368239	0.736490286914064	-1.18119638368239	0.545002815741691	-0.531401093341847
Zfp2	-0.167498442033927	0.948075666013865	0.257963779308598	0.53621779064258	-1.11635066551116	0.307721992199359	1.24071046904142	-1.11635066551116	0.54827299356832	-1.11635066551116	0.898235413446193	-1.11635066551116	0.278374194795445	-1.11635066551116	1.85003013608512	-1.11635066551116
Cemip	0.161818780056102	1.73330752861699	0.235132970862853	1.76175233665909	-0.291029446942024	1.74502754435595	-0.0263285293413509	-0.960556118767064	0.107901136335263	-0.960556118767064	-0.0268943599878594	-0.960556118767064	0.362648751987382	-0.960556118767064	-0.960556118767064	-0.960556118767064
Sfxn1	0.203213464076161	0.875572813177651	-0.00803798285899182	0.93593467659662	-0.413610639675341	0.852476985517613	0.743509972650264	-1.25587361466171	0.744335210011671	-1.76301155295684	1.06645226618032	-0.54591769546833	0.635676281125416	-1.05690310789757	0.749194477139901	-1.76301155295684
Lpin1	0.524961117515389	1.32730864977625	-0.641161979891798	0.309603075243599	0.283639527852306	0.668134122606257	1.12871669609283	-1.16058646322059	1.43248446400122	-1.16058646322059	-0.368078577749818	-1.16058646322059	1.30548560679655	-1.16058646322059	-0.168160386139826	-1.16058646322059
E2f3	-0.971021339182693	1.16051633453679	0.446247081362549	0.418509074511576	-1.15994526363788	0.781668033171245	1.59623353866005	-1.15994526363788	1.0538736935102	-1.15994526363788	0.0937997898378654	-1.15994526363788	1.01708737796141	-0.26955198418366	0.472364718004056	-1.15994526363788
Tcf4	0.523411580909868	0.951568601924077	-1.08547131600496	0.637736798285376	-1.08547131600496	0.291923881781732	1.65541916361268	-0.671702161841506	1.11237953189721	-1.08547131600496	0.235088651033999	-1.08547131600496	1.20156863731995	-1.08547131600496	0.575433211106375	-1.08547131600496
Engase	-0.300023165332074	0.966442234968097	-0.0811081577288601	1.24438093823603	-0.978661039015694	1.11681127797276	1.05003795693156	-0.978661039015694	2.06152871247192	-0.978661039015694	-0.256370048249236	-0.978661039015694	0.0912866629695636	-0.978661039015694	-0.0210201781455851	-0.978661039015694
Cblb	-0.0194891795408968	0.658285833006459	0.432155585170918	0.919278654718468	-1.36160656956367	1.0412312126246	1.33251517502576	-1.36160656956367	0.528198446984967	-0.563015993559763	0.287165270441064	-1.36160656956367	1.09875435306272	-1.36160656956367	0.683293922312755	-0.951947001992372
Smyd2	-0.258963843751621	0.827985217132824	-0.419233025582518	0.963820702131789	-0.869183002677214	1.03342603566984	0.92018242208265	-1.73280331917637	0.643214337671292	-0.80571091203013	0.870291455462496	-1.73280331917637	1.0262954347861	-0.540679895064735	0.842873531053361	-0.768711818531384
H6pd	-0.260453018941133	0.14460397054638	-0.876388442711012	-0.0617645678445579	-0.876388442711012	-0.130523287789121	1.65987745456734	-0.876388442711012	1.30794932974682	-0.876388442711012	0.366517629769522	-0.876388442711012	1.35137174755272	-0.876388442711012	1.75713984136911	-0.876388442711012
Rtn1	0.644075516112123	1.72423069860355	0.40790259469728	1.06413980202201	-0.199343656872091	0.54477768212943	-0.609531596789203	-1.22963400475396	0.35779395278706	-1.22963400475396	0.883927057077641	-1.22963400475396	0.310619093055498	-1.22963400475396	1.0195788809465	-1.22963400475396
4930591A17Rik	-0.550119246590621	1.36212084648345	0.172822092785153	0.172822092785153	-0.892920144429851	0.985648188440567	-0.892920144429851	-0.892920144429851	1.32911007976411	-0.892920144429851	1.6622105722087	-0.892920144429851	-0.176117382256151	-0.892920144429851	1.2919437673886	-0.892920144429851
Slc38a2	-0.489796584164348	0.547288437306629	-0.92380247014169	-0.349794963988249	-0.92380247014169	0.553887003442637	-0.461515271733105	-0.92380247014169	1.07706567351471	0.114470513528181	1.91266239261298	-0.92380247014169	1.75833349290306	-0.92380247014169	0.880214127427648	-0.92380247014169
Gramd1b	0.0283271339876394	0.589547766068572	-0.182804729725387	0.82454439546921	-0.37684065237964	0.234966911409619	1.80756324982056	-1.30427082036149	1.21120436164598	-0.830522144209221	0.50987105007453	-1.30427082036149	1.06863380030628	-1.30427082036149	0.332592138977803	-1.30427082036149
Platr5	0.611912697320212	0.797341947565146	-1.03905736887847	0.264406176835588	-1.03905736887847	0.302774532674149	1.69955384241394	-1.03905736887847	0.773904295424177	-1.03905736887847	0.665035462651107	-1.03905736887847	1.00321399739465	-1.03905736887847	1.15525862987032	-1.03905736887847
Pik3ap1	0.595138153030839	0.821512306912588	-0.930260332743367	0.526582310782723	-0.930260332743367	0.121982725065036	0.193475821367068	-0.930260332743367	1.4933740934112	-0.930260332743367	1.40421187599924	-0.930260332743367	-0.431936480199486	-0.930260332743367	1.78748152283435	-0.930260332743367
Airn	-0.721941355825994	0.985147976208619	-0.789824851701064	1.42416939649604	-1.1315148856318	0.677065663542311	0.838505983374559	-0.284251530306626	0.361858695646394	-0.110252558295119	0.549850299573378	-1.19055254036896	1.15304016919288	-1.43953486274488	1.0673660479408	-1.38913164710054
Grik3	0.404993998815251	0.965006863359162	-0.779380611746107	1.16409083415387	-0.444481409311034	0.983738834867849	0.273483116977712	-1.26305514913647	1.01478079801584	-1.26305514913647	1.08988014056662	-1.04219085956209	0.764160247390648	-1.26305514913647	0.658138643018157	-1.26305514913647
Myh13	-0.910579176326293	1.11866224504459	-0.910579176326293	-0.910579176326293	0.0922131581341306	1.44696769517526	0.48867242146869	-0.910579176326293	0.983589621226019	-0.910579176326293	0.487824941213161	-0.910579176326293	1.25191229790811	-0.910579176326293	1.41479103044038	-0.910579176326293
Slc29a4	-0.641446026620989	1.05741149666109	-0.893396732942723	0.397540135454473	-0.893396732942723	-0.893396732942723	1.49753192401199	0.209547829956296	1.78742772190087	-0.893396732942723	0.2939663456451	-0.893396732942723	0.196120458756853	-0.893396732942723	1.45567724483338	-0.893396732942723
Fam19a5	-0.725253318704239	-0.0401423623621562	-0.00124660193063299	-0.725253318704239	-0.224759502143479	0.394386208969279	2.73041681696825	-0.725253318704239	0.592754539878877	-0.725253318704239	-0.725253318704239	-0.725253318704239	1.26235920794501	-0.725253318704239	1.08825824230876	-0.725253318704239
Apol10a	-0.960019967359527	1.21953025069576	-0.960019967359527	0.545824985692753	-0.960019967359527	1.84758257686239	-0.960019967359527	-0.960019967359527	1.21546547253245	0.139711423260128	-0.682390910723046	-0.682390910723046	1.11472921563136	0.35121131465727	0.690846386271142	-0.960019967359527
Myo1a	-0.841328633832573	1.25890138201796	-0.931754874632038	1.19141534508103	-0.757883157500295	0.718098222790676	1.44130982091659	-0.117346469695097	-0.216395890437232	-1.00857531245133	0.356635732713922	-1.23690418356005	0.877581012480793	-0.770839765351274	1.27399095501897	-1.23690418356005
Zdbf2	-0.875707381908168	0.816088678683975	-0.245243522342542	0.799204728460159	0.395405271833732	0.664758728864352	1.81579886913882	-1.20981479445526	0.949015413028531	-1.20981479445526	-0.0740134598374666	-1.20981479445526	0.783082217456458	-0.983685460348269	0.794555094791456	-1.20981479445526
1700108F19Rik	0.537034106673414	1.83705226125184	-0.832417194125045	1.62969530304441	-0.832417194125045	1.36222395383149	-0.832417194125045	-0.832417194125045	0.806338497944591	-0.832417194125045	0.743308643089694	-0.832417194125045	0.0241367460989447	-0.832417194125045	-0.280451958934029	-0.832417194125045
Ly6c1	-0.859052588512178	0.926861667459723	-0.859052588512178	-0.859052588512178	-0.859052588512178	1.07963718695284	-0.859052588512178	-0.859052588512178	1.61366040384382	-0.859052588512178	0.936242087822766	-0.316133306903013	0.919236598993267	-0.859052588512178	1.62428422798932	0.0886318419387083
Fkbp6	-0.0765115212807321	0.669464637459597	-0.0333152336978554	0.508576882988494	-0.191073453733981	0.857721892985375	1.05592643694362	-1.44361643034336	1.45966518490193	-1.00332664170417	0.56238610183848	-1.44361643034336	0.711220563714292	-1.13645924822968	0.946573688844708	-1.44361643034336
Rbms1	-0.331282449535695	0.807615986688632	-0.434228191319144	1.04109715908877	-1.21253724277824	0.469683190428406	1.52123506184305	-1.21253724277824	0.62643825954569	-0.361347773518027	0.721735272078902	-1.21253724277824	0.873984307104811	-1.21253724277824	1.12775539148581	-1.21253724277824
Platr4	-0.566016485397956	0.818893155038242	-0.288923737959861	1.20330646155859	-0.923742903138843	0.813988564900801	1.2055308737244	-1.18397985870622	1.16814960244613	-1.18397985870622	0.569343408090254	-1.18397985870622	1.08091281615372	-1.18397985870622	0.528811702369435	-0.874334022960041
Jade1	-0.401782506463152	0.845463310550868	-0.371280339710453	1.01553932961071	-0.674395181051744	0.897640017928899	1.11570774566549	-1.47919335332146	0.996955016095125	-1.09616562863872	0.619534562321889	-1.47919335332146	1.14861531228821	-1.15307496666981	0.657759081022231	-0.64212904630661
Rmdn2	-0.368510938533847	1.30975061165967	-0.71772710094926	0.770298529941788	-0.71772710094926	1.84156150435129	-0.0575631657319597	-0.71772710094926	-0.71772710094926	-0.71772710094926	1.22522425714262	-0.71772710094926	1.73878310971377	-0.71772710094926	-0.71772710094926	-0.71772710094926
Mark1	-0.370812233632155	0.665084822102014	0.289082607907998	1.27240504955483	-1.08978160465583	0.889869610342476	1.65403861191373	-1.08978160465583	1.22470549653782	-1.08978160465583	-0.089922463734417	-1.08978160465583	0.663185918758439	-1.08978160465583	0.341052208184225	-1.08978160465583
Mir669d	-0.65927110247205	0.157987076125399	-0.65927110247205	0.396165967306005	-0.65927110247205	0.839668830390528	2.09653475375361	-0.65927110247205	2.07981016359183	-0.65927110247205	-0.65927110247205	-0.65927110247205	-0.65927110247205	-0.65927110247205	1.02254423355313	-0.65927110247205
LOC105245869	-0.913840702491063	-0.444501583223136	-0.551789741565503	0.702765465645498	-0.913840702491063	0.684150243004457	0.0338495959001405	-0.913840702491063	1.38709015214377	-0.913840702491063	1.75172129608708	-0.414311527054078	1.73098907818616	-0.913840702491063	0.603081235821987	-0.913840702491063
Wfdc15a	-0.199294403640664	0.421541928689999	-1.00607574865883	-0.348265154964435	-0.551342212374311	0.849803449373943	1.79714342487641	-1.00607574865883	0.771046652823123	-1.00607574865883	0.890463496169633	-1.00607574865883	1.36390264520863	-1.00607574865883	1.04145466579068	-1.00607574865883
Fam198b	-1.10525113322118	1.56236193225968	-0.833834754590822	1.05462822202465	-1.10525113322118	0.885245466841156	1.47655342626084	0.0914326721191351	0.75760412015062	-1.10525113322118	0.279862396275197	-1.10525113322118	0.251009115107382	-0.690708111501498	0.692101181159582	-1.10525113322118
Sall1	-0.838015772231371	0.204802736429574	-1.04592724619349	1.03232403613553	-1.04592724619349	0.72690702323514	0.757106442701173	-1.04592724619349	1.52022929905785	-0.163181561172635	0.73480547067328	-1.04592724619349	1.16891730415037	-1.04592724619349	1.131668498182	-1.04592724619349
Snhg14	-0.735697058792589	0.926107840427521	-0.735697058792589	1.03465791722696	-0.735697058792589	0.461392499626973	2.54315611270515	-0.735697058792589	0.846276578534866	-0.735697058792589	-0.0830381830388037	-0.735697058792589	0.892720763650636	-0.735697058792589	-0.735697058792589	-0.735697058792589
Adgrl2	0.188631502738346	0.900481032962493	0.673669930645302	1.30235482516477	-1.09355897635804	0.358929236634948	1.93015065997182	-1.09355897635804	0.885586306512839	-1.09355897635804	0.187052640339277	-1.09355897635804	-0.202711328357751	-1.09355897635804	0.337209051536182	-1.09355897635804
Smoc1	0.0598028112347234	0.9889742613917	0.314625104641422	1.04891450874684	-0.538781765169887	0.456214561655424	1.45735401987228	-1.33347075386011	0.739332497553301	-1.33347075386011	0.505806554304912	-1.33347075386011	0.615873675008984	-1.33347075386011	0.805469289824755	-1.11970250362403
Klk7	0.0188326964385966	1.76119223991003	-0.787556028397051	1.43517934530291	-0.787556028397051	-0.278554083039024	-0.787556028397051	-0.787556028397051	1.78297391060045	-0.787556028397051	0.942535661413946	-0.787556028397051	0.832702206767164	-0.787556028397051	-0.194413750217656	-0.787556028397051
Runx1	-0.217660774131613	0.847059741944007	-1.12922248091668	0.898911016251173	-0.917873784333533	1.10446773119442	1.36583509410154	-1.12922248091668	0.537409256798479	-0.617893447681923	0.952377318201315	-1.12922248091668	1.0833278379125	-1.12922248091668	0.610152414327012	-1.12922248091668
Ispd	-0.101806527614171	1.43674448845478	-0.886714467323877	1.03935716105218	-0.886714467323877	0.842994163660838	1.84654654042882	-0.886714467323877	0.518406851046843	-0.886714467323877	0.864462489149092	-0.886714467323877	-0.886714467323877	-0.886714467323877	0.647010572412627	-0.886714467323877
Platr20	-1.01035807223862	-0.0408587027839388	-0.0590738465489061	0.81061800025499	-1.01035807223862	0.803703985633242	0.934404635322383	-1.01035807223862	1.49102008031163	-1.01035807223862	1.02144528744461	-1.01035807223862	0.757504676967867	-1.01035807223862	1.35374238906849	-1.01035807223862
Otx2	-0.77478442884944	0.273654493932159	-0.77478442884944	2.56985463594907	-0.77478442884944	0.938622209055202	1.11597085875375	-0.77478442884944	0.293409852902679	-0.77478442884944	-0.101606440045753	-0.77478442884944	-0.0295853486095911	-0.77478442884944	1.137955168858	-0.77478442884944
Snurf/Snrpn	-0.391815212041483	0.661712349128394	-0.60193172091917	0.529374838020472	-1.06830291436108	0.741353473195602	1.14363787481038	-1.06830291436108	0.750022018660534	-1.06830291436108	0.816509504548221	-1.06830291436108	1.27982049076555	-1.06830291436108	1.48113386999797	-1.06830291436108
1700017J07Rik	-0.616211694895285	0.123721993615054	-0.616211694895285	0.83432095631448	-0.616211694895285	1.31804253114796	2.80563529462126	-0.616211694895285	-0.616211694895285	-0.616211694895285	0.926837075195641	-0.616211694895285	-0.616211694895285	-0.616211694895285	0.153559098058455	-0.616211694895285
Gab1	-0.128916848083845	0.882373359182201	-0.29587937309383	0.837337348851171	-1.07836239750682	0.91876311796947	1.1584896664932	-1.34934520500176	0.892675642209561	-0.666028398376693	0.701815734975951	-1.21419682899238	0.951751886664007	-1.19788888710438	0.936756386815898	-1.34934520500176
Ednra	-0.683803165863909	1.14669174621949	-0.683803165863909	0.262202308737423	-0.683803165863909	1.74422521503178	2.12720994891817	-0.683803165863909	0.496080925203773	-0.683803165863909	-0.683803165863909	-0.683803165863909	-0.683803165863909	-0.683803165863909	1.06162151452844	-0.683803165863909
Zfp202	-0.908153274281924	1.2114414349579	-0.908153274281924	0.742780912665619	-0.908153274281924	0.754530859733009	1.91863812746823	-0.908153274281924	1.18041341960553	-0.908153274281924	0.610324001213151	-0.908153274281924	0.485192305256112	-0.908153274281924	0.361905133355837	-0.908153274281924
Mbnl2	0.172598502929849	0.959300054575266	-0.892030749302718	0.91502908696097	-0.82075545145215	0.955082386720857	1.3491225603703	-1.21266522783593	0.898126996772841	-0.964915663327223	0.182455604154353	-1.21266522783593	0.878503648298152	-1.21266522783593	1.01678165903763	-1.01130295223034
2400006E01Rik	0.00557914516711955	0.916914819968581	0.110214888364161	1.15230437778146	-1.03081180144431	0.909871753952975	1.04375847605128	-1.21513278533025	1.16466129566237	-1.21513278533025	0.583533577609683	-1.21513278533025	0.699173508699515	-1.21513278533025	0.520463884838439	-1.21513278533025
Kcnq1ot1	0.0491718504228068	1.04969121297227	-1.20594431515119	1.02368101939574	-1.20594431515119	0.927608301526314	1.18840654994751	-0.875121373572444	0.884604573538524	-0.970757557154033	0.548890832339397	-1.20594431515119	0.854820025071384	-0.934797353465281	0.88642751852306	-1.01479265409168
Abcc4	0.0445448126335429	1.09942515794306	-0.236027841634559	1.13173156925558	0.00445650534040385	0.971884498369872	0.796500408935416	-1.20368181922136	0.795939132477075	-1.43779887199486	0.763591889740285	-1.43779887199486	0.462342940327	-1.28903838434798	0.789167319501904	-1.25523844533051
Bbx	0.0374290878965334	1.01232281964939	-1.03297322978312	1.01274915587305	-1.03297322978312	0.995333490863944	1.41950448704708	-1.03297322978312	1.16799634189303	-1.03297322978312	0.410000382396812	-1.03297322978312	0.941316168368688	-1.03297322978312	0.234160674493339	-1.03297322978312
Timp3	-0.931310270796807	1.49892315581938	-0.931310270796807	0.696985012403627	-0.931310270796807	1.78035345824134	-0.449488715609366	-0.931310270796807	0.766236659215769	-0.931310270796807	0.760108085753241	-0.931310270796807	0.994660966400063	-0.931310270796807	0.764389275714233	-0.292996002360649
Slc38a1	-0.285912264082119	0.795580801701355	-1.05365956547261	0.87753767816778	-1.05365956547261	0.686873936475517	1.23210674333491	-1.05365956547261	1.30482145789292	-1.05365956547261	0.49806989315989	-1.05365956547261	1.13289789035312	-0.861915822747243	0.941897078579498	-1.05365956547261
Nespas	-0.885101720192129	2.1091658760675	-0.885101720192129	0.344085981913699	-0.885101720192129	0.780180827323728	1.22305523808216	-0.885101720192129	0.60373872537508	-0.885101720192129	0.269049882246159	-0.885101720192129	1.08838075302273	-0.885101720192129	0.66315647750598	-0.885101720192129
Epas1	-0.228250126266904	0.692128757898959	-0.476685763536793	0.978296817351962	-0.855895027172024	0.950639985801152	1.19263816469181	-1.22537322725061	1.30966901840801	-1.09344966184763	0.279528745627403	-1.22537322725061	1.0904917622622	-0.956091119127321	0.793098127661003	-1.22537322725061
Dubr	-1.00177080491038	0.581195561324727	-0.299728124732059	0.349518187638038	-1.00177080491038	0.40310237004046	1.46804131051367	-1.00177080491038	1.123622286591	-1.00177080491038	1.24819522338073	-1.00177080491038	1.08874033273671	-1.00177080491038	1.04970848687941	-1.00177080491038
Isx	-0.869313654136446	-0.109557606224145	-0.869313654136446	1.07008740301121	-0.869313654136446	1.45481054681265	0.164564758266514	-0.869313654136446	0.894516069180832	-0.869313654136446	0.427177720924585	-0.869313654136446	1.45251471757745	-0.869313654136446	1.60039562354247	-0.869313654136446
Peg3	-0.845428757216802	1.03910384929333	-1.0286173156834	0.669875091329316	-1.0286173156834	0.957040899015403	0.116156253850345	-1.0286173156834	0.786449394797221	-1.0286173156834	1.3977209041628	-0.832266013009226	1.14491906353542	-1.0286173156834	1.27935357270367	-0.569837680044454
Mcts2	-0.972914486913646	1.04926804467174	-0.972914486913646	1.06949231606604	-0.972914486913646	1.17392115186476	0.0195306409211298	-0.972914486913646	1.08331204911112	-0.591179514967301	0.62590256171784	-0.972914486913646	1.14864577556083	-0.972914486913646	1.23150838344937	-0.972914486913646
C330024D21Rik	-0.575632873979284	1.35314830134851	-0.575632873979284	0.756956471450484	-0.575632873979284	0.680485594244156	2.96970983189489	-0.575632873979284	-0.0126979412842756	-0.575632873979284	0.00872648213908122	-0.575632873979284	-0.575632873979284	-0.575632873979284	-0.575632873979284	-0.575632873979284
Klk5	-0.764859353642246	1.16722619490398	-0.764859353642246	0.577366235523002	-0.764859353642246	0.668129225177656	-0.764859353642246	-0.764859353642246	-0.003980189161109	-0.764859353642246	1.09215408632346	-0.764859353642246	1.10912595584325	-0.764859353642246	2.27371267416998	-0.764859353642246
Sfmbt2	-0.818964046460269	1.1122835401022	-0.586668798622657	0.922828848165738	-0.706168182133315	0.790085616682726	1.40746481859924	-0.577662913227376	0.896061486060483	-1.19901259067089	0.599918806999353	-1.19901259067089	0.910975565064858	-1.19901259067089	0.845895621452571	-1.19901259067089
Slc38a4	-0.925020071299062	0.918938084572803	-0.765340075366598	0.991578853409934	-1.04354117079594	0.921426574216996	1.14059122420891	-0.916392170776802	1.12236896942101	-0.922127309044789	0.79766377831279	-1.04354117079594	0.900629804693283	-1.04354117079594	0.909847020835291	-1.04354117079594
