# Supplementary material for: Genomic imprinting in mouse blastocysts is predominantly associated with H3K27me3
Source: Nat Commun. 2021 Jun 21;12:3804. doi: 10.1038/s41467-021-23510-4 (PMC8217501; doi:10.1038/s41467-021-23510-4)
Supplement: Supplementary file 11 — Source Data [file 41467_2021_23510_MOESM11_ESM.zip › Source Data/source_data_figure_1b.csv]

gene_list	gene	mat	pat
is_confirmed	1700017J07Rik	0	0.194896076105554
is_confirmed	2400006E01Rik	0.0275909097629851	0.622300953911939
is_confirmed	2410003L11Rik	0.0340591979436182	0.540224479630819
is_confirmed	Airn	0.0277244671590154	0.48124622844264
is_confirmed	Bbx	0.00924074843791086	0.467700780791405
is_confirmed	Casd1	0.0228527147507685	0.323498257918177
is_confirmed	E2f3	0.0260140885067463	0.377481880507381
is_confirmed	Epas1	0.00643975215567569	0.49385287702371
is_confirmed	Etv6	0.0815012640257781	0.349588281680856
is_confirmed	Fam198b	0.0157577770766094	0.44155047823705
is_confirmed	Fkbp6	0.0172741511095152	0.358731882176227
is_confirmed	Gab1	0.0123820826206086	0.58682848829756
is_confirmed	Gramd1b	0.0175906001155876	0.30304119660695
is_confirmed	Jade1	0.0214190541797577	0.67911158213384
is_confirmed	Kcnq1ot1	0.0111947848564793	0.587902484070942
is_confirmed	Mbnl2	0.0117826714162149	0.448202625706985
is_confirmed	Mcts2	0.00438276044700514	0.715676274075807
is_confirmed	Meg3	0.383302822034126	0
is_confirmed	Mir669d	0	0.356923750366172
is_confirmed	Nespas	0	0.318515266249983
is_confirmed	Otx2	0	0.255022208622028
is_confirmed	Peg3	0.0048876355560914	0.539683851940287
is_confirmed	Platr20	0.0103585366820109	0.484670799119444
is_confirmed	Platr4	0.022905406303717	0.710495963348396
is_confirmed	Rbms1	0.0104985350290232	0.389058110330328
is_confirmed	Runx1	0.0101592696317606	0.511568968103762
is_confirmed	Sfmbt2	0.00177655887959113	0.355700874891515
is_confirmed	Slc38a1	0.00607176350596974	0.561931421082355
is_confirmed	Slc38a2	0.0139601893499619	0.356168501834586
is_confirmed	Slc38a4	0.00122795659631071	0.670838746782117
is_confirmed	Smoc1	0.0217450501500314	0.350011835707359
is_confirmed	Snhg14	0	0.249864058784318
is_confirmed	Snurf/Snrpn	0.00830309648236309	0.484598317222892
is_confirmed	Sox21	0.0448392125305516	0.519569509068248
is_confirmed	Zdbf2	0.0184617527292129	0.284125907294559
is_confirmed	Zfp64	0.15761962299442	0.642738054728171
is_nbix	1700108F19Rik	0.01953125	0.353001064743367
is_nbix	4930591A17Rik	0.0293633780720077	0.496822182583982
is_nbix	Aard	0.117359269702906	0.553969259155449
is_nbix	Abca1	0.0531186778319301	0.443987070979473
is_nbix	Abcc4	0.0236437985194386	0.575439016972586
is_nbix	Adgrl2	0.0187309953714347	0.228479532994364
is_nbix	Apol10a	0.0346989846054511	0.35213527037886
is_nbix	App	0.0623351324033048	0.639154885431504
is_nbix	Asic2	0.0545962571596018	0.651749740783371
is_nbix	Asz1	0.554553324780248	0
is_nbix	Bend4	0.0564220496101822	0.474166175001834
is_nbix	Bin1	0.06701460919776	0.562564199374577
is_nbix	C330024D21Rik	0	0.15498852954683
is_nbix	Cblb	0.0395577027753294	0.465519474442658
is_nbix	Cd109	0.14628276329699	0.612000029149277
is_nbix	Cemip	0.0342119717525142	0.417886521285023
is_nbix	Cers3	0.0765034091689814	0.473625756384377
is_nbix	Dubr	0.0040319095020685	0.458618387286556
is_nbix	Ednra	0	0.324881522832277
is_nbix	Elavl2	0.253017334193798	0.0097165805091861
is_nbix	Emc2	0.608573176020945	0.0882107771064761
is_nbix	Engase	0.0228974008192462	0.379832410896552
is_nbix	Epb41l4a	0.0693208776292815	0.5044846435161
is_nbix	Fam19a5	0.00402465753644644	0.173246631817339
is_nbix	Fez2	0.137611402384855	0.6753804191214
is_nbix	Fhit	0.20073217577136	0.0371430346840912
is_nbix	Gm2381	0.0592598181626738	0.303369293035605
is_nbix	Grik3	0.0552364896646366	0.68886770400938
is_nbix	Grin3a	0.414731021028674	0.0171402752616593
is_nbix	Gulp1	0.252860212291627	0.0625170942085555
is_nbix	H6pd	0.0105142545164775	0.483027136639252
is_nbix	Ispd	0.00702668102165388	0.351562718731533
is_nbix	Isx	0	0.509034870256568
is_nbix	Klk5	0	0.230368063730201
is_nbix	Klk7	0.00949774117625117	0.413725010240713
is_nbix	LOC105245869	0.00868941302009952	0.445673807284935
is_nbix	Lpin1	0.0638609233194589	0.509512699755787
is_nbix	Ly6c1	0.0259952291436974	0.48520005025568
is_nbix	Ly6f	0.027989041394045	0.287780194035291
is_nbix	Lyz2	0.136859281471135	0.000741680006292538
is_nbix	Maml3	0.0874934647057365	0.449428497005058
is_nbix	Mark1	0.0175562704028312	0.368764412909466
is_nbix	Mboat1	0.119782340987405	0.603224020571248
is_nbix	Myh13	0.0267857142857143	0.608804794232467
is_nbix	Myo1a	0.0258425324887739	0.555112606784462
is_nbix	Nav3	0.307212045570155	0.0176520832791437
is_nbix	Nos1ap	0.0317777741880247	0.253861347122136
is_nbix	Ntrk2	0.0610754553100767	0.470742585861499
is_nbix	Osbpl3	0.130167439660077	0.607833316291305
is_nbix	Padi6	0.452200095379419	0.0408172987964133
is_nbix	Pgap1	0.470285741524169	0.0728015859239041
is_nbix	Pik3ap1	0.0257491947342306	0.376849761049443
is_nbix	Pla2g5	0.020605955046143	0.353645072873703
is_nbix	Platr5	0.0261903565352554	0.357502605204746
is_nbix	Pmaip1	0.0890778689735398	0.466591123119781
is_nbix	Pnpla1	0.324610919688943	0.00462962962962963
is_nbix	Ptpn23	0.374882717512638	0.114755533531033
is_nbix	Rab38	0.274342045929627	0.011770715851972
is_nbix	Rmdn2	0.00572293552685726	0.434887614475502
is_nbix	Rtn1	0.0479059320548922	0.305819214018202
is_nbix	Sall1	0.00996571087056015	0.469690752635389
is_nbix	Sfxn1	0.0624074599915002	0.667502155650526
is_nbix	Slc29a4	0.0174110259032334	0.400241265353715
is_nbix	Smyd2	0.0486148006871782	0.806859889435359
is_nbix	Snx7	0.334496564172991	0.0503444523872434
is_nbix	Tcf4	0.0278522651261272	0.39001982837098
is_nbix	Thrsp	0.375494249315795	0.0107716222538949
is_nbix	Timp3	0.00642579397305773	0.40448379695029
is_nbix	Wfdc15a	0.0079640681015341	0.351542317764424
is_nbix	Zfp2	0.0354618746007056	0.403921749050917
is_nbix	Zfp202	0	0.399805781322308
is_unconfirmed	4930486L24Rik	0.489319658589783	0.360967667390244
is_unconfirmed	Actn1	0.536654610330898	0.489254111805592
is_unconfirmed	Adamts2	0.00935162208123193	0.303104700274631
is_unconfirmed	Adora2b	0	0.248416070918313
is_unconfirmed	Ago2	0.476813750564957	0.427188272488066
is_unconfirmed	Aim1	0.720954970778385	0.46783178338121
is_unconfirmed	Akap5	0.179851089687598	0.33417302907308
is_unconfirmed	Arid1b	0.357942396393319	0.258324846815634
is_unconfirmed	Asb4	0.315379681044188	0.0989861652635434
is_unconfirmed	B3gnt2	0.419176455250716	0.266662744947498
is_unconfirmed	BC020402	0.161649965693471	0.101943073260519
is_unconfirmed	Bag3	0.479135821416242	0.556283110889557
is_unconfirmed	Bcl2l1	0.585744877750537	0.757326811418532
is_unconfirmed	Camta1	0.304446771868561	0.300908879000362
is_unconfirmed	Ccdc40	0.114130380109084	0.310667060401337
is_unconfirmed	Cd81	0.141062672607916	0.0301036189122142
is_unconfirmed	Cdh15	0.280046765335984	0.0686029278261046
is_unconfirmed	Chrac1	0.7383090327838	0.65447644683142
is_unconfirmed	Cobl	0.265888393393484	0.210779194520947
is_unconfirmed	Commd1	0.259371585809246	0.316202995598506
is_unconfirmed	Copg2	0.303317389446792	0.438942648644678
is_unconfirmed	Ctsh	0.58655667048306	0.499777535387228
is_unconfirmed	Ddc	0.192323304497642	0.257241028037726
is_unconfirmed	Dhcr7	0.322050910123296	0.355127416169808
is_unconfirmed	Dync1h1	0.625352662328627	0.574801192797682
is_unconfirmed	Eef1b2	0.594411105617142	0.727023222463128
is_unconfirmed	Efna2	0.425238984244839	0.28070346050303
is_unconfirmed	Enc1	0.0671807945963279	0.39595551314646
is_unconfirmed	Fam58b	0.372800214010221	0.461955902746844
is_unconfirmed	Galnt6	0.304588471102249	0.4700199830535
is_unconfirmed	Gnai3	0.524955004028406	0.622558819220433
is_unconfirmed	Gnas	0.276011377581678	0.471502608658003
is_unconfirmed	Grb10	0.177132064971586	0.235831219369095
is_unconfirmed	H13	0.61355226835232	0.40229729433781
is_unconfirmed	Herc3	0.204341117435731	0.492330050418135
is_unconfirmed	Hist1h2be	0.109786320404049	0.255849040392569
is_unconfirmed	Hunk	0	0.297879328243768
is_unconfirmed	Id1	0.322003747085864	0.266374420208013
is_unconfirmed	Igf2	0.19341734248928	0.370975450621662
is_unconfirmed	Igf2os	0.20820072990773	0.448690844540709
is_unconfirmed	Igf2r	0.13924486702518	0.468171072079177
is_unconfirmed	Il6	0.302579159380101	0.303322806566167
is_unconfirmed	Impact	0.172112773172372	0.263116264412597
is_unconfirmed	Inhbb	0.153775548473465	0.502594313876853
is_unconfirmed	Inpp5f	0.279211439168302	0.367397968299185
is_unconfirmed	Klhdc10	0.279516673982471	0.319935447781501
is_unconfirmed	Lin28a	0.412392199240982	0.373038955780069
is_unconfirmed	Lin28b	0.2340004234031	0.0768777731624832
is_unconfirmed	Lrrc75a	0.481717486063916	0.48666355112743
is_unconfirmed	Magi2	0.0927880708684756	0.2410585056876
is_unconfirmed	Mapt	0.634419890675002	0.474096208383854
is_unconfirmed	Mest	0.129569905210428	0.405909045754454
is_unconfirmed	Nap1l4	0.553827451724827	0.501830276270935
is_unconfirmed	Npepl1	0.180180528523026	0.568280678437253
is_unconfirmed	Osbpl5	0.215167524148998	0.349358760149802
is_unconfirmed	Otog	0.0167709641518271	0.330778825166797
is_unconfirmed	Park2	0.514921204200794	0.419506771367428
is_unconfirmed	Pde4d	0.291210967032097	0.0911737785123131
is_unconfirmed	Pdgfb	0.310933158514657	0.075
is_unconfirmed	Phactr2	0.0574189177758461	0.262022106442084
is_unconfirmed	Plagl1	0	0.328936545304995
is_unconfirmed	Pon2	0.281838532645271	0.417822058054528
is_unconfirmed	Ppp1r9a	0.0862341581617443	0.34630423838589
is_unconfirmed	Ppp1r9b	0.449046357883014	0.356330241072304
is_unconfirmed	Ppp2r5c	0.329219176503722	0.39987865921508
is_unconfirmed	Qk	0.250780911631376	0.273890175776613
is_unconfirmed	Rftn1	0.00677868051500727	0.324898022796792
is_unconfirmed	Rian	0.276783391432585	0
is_unconfirmed	Rtl1	0.307940409551928	0
is_unconfirmed	Sall3	0.224069557593644	0.0528029773267727
is_unconfirmed	Scin	0.161150771824547	0.0535123508116634
is_unconfirmed	Sdhd	0.157920343124215	0.131530861259874
is_unconfirmed	Sh3gl3	0.0316156843554443	0.298868383563057
is_unconfirmed	Slc25a48	0.281212806349349	0.316367082755719
is_unconfirmed	Snx14	0.168263101004642	0.266735677220064
is_unconfirmed	Spp1	0.0983073812982651	0.348548873699616
is_unconfirmed	Stx16	0.137934505193803	0.239361293863436
is_unconfirmed	Stx6	0.137926974554171	0.325938406818508
is_unconfirmed	Tbc1d12	0.287921751094444	0.343218465540837
is_unconfirmed	Thbs2	0.0647387009782673	0.220175127983038
is_unconfirmed	Tle3	0.082165132609601	0.385549340585683
is_unconfirmed	Tmem174	0.125	0.113299107075897
is_unconfirmed	Tnfrsf22	0.201925943113838	0.250543087303613
is_unconfirmed	Tnfrsf23	0.0771689568318869	0.3042290019041
is_unconfirmed	Tnfrsf9	0.359425370123143	0.502352081572158
is_unconfirmed	Tpx2	0.716179423127106	0.744386791600245
is_unconfirmed	Trappc9	0.55915872485577	0.45501620037925
is_unconfirmed	Trim25	0.468089927847042	0.552515914226595
is_unconfirmed	Tssc4	0.555487195863162	0.442739462659153
is_unconfirmed	Tstd3	0.250355843760362	0.405687462593964
is_unconfirmed	Ube3a	0.449937535377686	0.35638803939108
is_unconfirmed	Usp29	0.367107631806453	0.331784836994582
is_unconfirmed	Wars	0.677508117719263	0.575727115805551
is_unconfirmed	Zc3h12c	0.123654263059768	0.292191475934099
is_unconfirmed	Zfat	0.188647812997513	0.267405604974524
is_unconfirmed	Zfp597	0.139193806306712	0.369352634889713
is_unconfirmed	Zfp74	0.39982954459844	0.359183411805422
is_unconfirmed	Zrsr1	0.007028268685182	0.237677557929664
