# Supplementary material for: Genomic imprinting in mouse blastocysts is predominantly associated with H3K27me3
Source: Nat Commun. 2021 Jun 21;12:3804. doi: 10.1038/s41467-021-23510-4 (PMC8217501; doi:10.1038/s41467-021-23510-4)
Supplement: Supplementary file 11 — Source Data [file 41467_2021_23510_MOESM11_ESM.zip › Source Data/source_data_figure_1g.csv]

Log10PValue	Tissue.Specific.Genes	fold.change	samples	Tissue	Group
0	0	0	2	Bone Marrow	nBiX
5.706101468	11	7.850527968	2	E14.5-Brain	nBiX
1.630376216	5	4.390361657	2	Cerebellum	nBiX
2.12743543	6	5.328302557	2	Cortex	nBiX
0.49399932	2	2.694773707	2	E14.5-Heart	nBiX
0.193223552	1	1.796515805	2	Heart	nBiX
0.753280945	5	2.2328125	2	Intestine	nBiX
0.193223552	2	1.313419118	2	Kidney	nBiX
0.879587267	3	4.007612179	2	E14.5-Limb	nBiX
0	0	0	2	E14.5-Liver	nBiX
0.044410452	1	0.863518646	2	Liver	nBiX
0	0	0	2	Lung	nBiX
1.748864373	5	5.009515224	2	Olfactory bulb	nBiX
0.454618035	3	1.913839286	2	E14.5-Placenta	nBiX
0.53117608	2	3.064644608	2	Spleen	nBiX
0.753280945	7	1.957205948	2	Testis	nBiX
0	0	0	2	Thymus	nBiX
0.025175351	1	0.790876028	2	Bone Marrow	nBsX
7.061535837	15	6.717029277	2	E14.5-Brain	nBsX
1.388761506	6	3.305684071	2	Cerebellum	nBsX
3.200814075	9	5.014872995	2	Cortex	nBsX
0.289980908	2	1.690838404	2	E14.5-Heart	nBsX
0.07668768	1	1.127225603	2	Heart	nBsX
0.556175489	6	1.681176471	2	Intestine	nBsX
0.651250807	5	2.060265283	2	Kidney	nBsX
0.970579347	4	3.352773588	2	E14.5-Limb	nBsX
0	0	0	2	E14.5-Liver	nBsX
0	1	0.541815621	2	Liver	nBsX
0	0	0	2	Lung	nBsX
1.535365124	6	3.771870287	2	Olfactory bulb	nBsX
0.651250807	5	2.00140056	2	E14.5-Placenta	nBsX
0.651250807	3	2.884371396	2	Spleen	nBsX
0.447337264	8	1.403486618	2	Testis	nBsX
0	0	0	2	Thymus	nBsX
0	0	0	2	Bone Marrow	Published_confirmed
2.733855672	5	8.783807517	2	E14.5-Brain	Published_confirmed
0.658604849	2	4.322817632	2	Cerebellum	Published_confirmed
1.232132165	3	6.557910839	2	Cortex	Published_confirmed
0.813477061	2	6.633289125	2	E14.5-Heart	Published_confirmed
0.364282942	1	4.42219275	2	Heart	Published_confirmed
0	0	0	2	Intestine	Published_confirmed
0	0	0	2	Kidney	Published_confirmed
0.302478826	1	3.288297173	2	E14.5-Limb	Published_confirmed
0	0	0	2	E14.5-Liver	Published_confirmed
0	0	0	2	Liver	Published_confirmed
0.290076665	1	2.80825379	2	Lung	Published_confirmed
0.679404139	2	4.932445759	2	Olfactory bulb	Published_confirmed
4.438171571	7	10.99230769	2	E14.5-Placenta	Published_confirmed
0	0	0	2	Spleen	Published_confirmed
0.371072642	3	2.064744736	2	Testis	Published_confirmed
0	0	0	2	Thymus	Published_confirmed
0.008549517	1	0.858184626	2	Bone Marrow	Published_unconfirmed
2.752839394	9	4.373214806	2	E14.5-Brain	Published_unconfirmed
0.353891463	3	1.793509443	2	Cerebellum	Published_unconfirmed
0.624654424	4	2.418520309	2	Cortex	Published_unconfirmed
3.674205254	8	7.33895818	2	E14.5-Heart	Published_unconfirmed
0	0	0	2	Heart	Published_unconfirmed
0.18911406	4	1.216170213	2	Intestine	Published_unconfirmed
0.404819288	4	1.788485607	2	Kidney	Published_unconfirmed
1.084149825	4	3.638116021	2	E14.5-Limb	Published_unconfirmed
1.084149825	4	3.733855916	2	E14.5-Liver	Published_unconfirmed
0.00093925	1	0.587927589	2	Liver	Published_unconfirmed
0.201496257	2	1.553502097	2	Lung	Published_unconfirmed
0.404819288	3	2.046440262	2	Olfactory bulb	Published_unconfirmed
1.925185879	8	3.474772036	2	E14.5-Placenta	Published_unconfirmed
0	0	0	2	Spleen	Published_unconfirmed
0.00093925	4	0.761466144	2	Testis	Published_unconfirmed
0	0	0	2	Thymus	Published_unconfirmed
0	0	0	2	Bone Marrow	Equivalent
0	0	0	2	E14.5-Brain	Equivalent
0	0	0	2	Cerebellum	Equivalent
0	0	0	2	Cortex	Equivalent
0	0	0	2	E14.5-Heart	Equivalent
0	1	1.095019157	2	Heart	Equivalent
0	1	0.272190476	2	Intestine	Equivalent
0	1	0.400280112	2	Kidney	Equivalent
0	0	0	2	E14.5-Limb	Equivalent
0	1	0.835672515	2	E14.5-Liver	Equivalent
0	0	0	2	Liver	Equivalent
0	1	0.695377129	2	Lung	Equivalent
0	0	0	2	Olfactory bulb	Equivalent
0	1	0.388843537	2	E14.5-Placenta	Equivalent
0	0	0	2	Spleen	Equivalent
0	1	0.170423375	2	Testis	Equivalent
0	0	0	2	Thymus	Equivalent
