# Supplementary material for: Genomic imprinting in mouse blastocysts is predominantly associated with H3K27me3
Source: Nat Commun. 2021 Jun 21;12:3804. doi: 10.1038/s41467-021-23510-4 (PMC8217501; doi:10.1038/s41467-021-23510-4)
Supplement: Supplementary file 11 — Source Data [file 41467_2021_23510_MOESM11_ESM.zip › Source Data/source_data_figure_2a.csv]

rn	Andro 1	Andro 2	ICSI 1	ICSI 2	Partheno 1	Partheno 2	aES3	aES2	aES1	ES-f3	ES-f1	ES-f2	ES-m2	ES-m1	pES1	pES2	pES3	pES4
Rasgrf1	41.0849288168876	65.2777777777778	25.7407407407407	19.2718446601942	6.17710005350455	13.0813953488372	16.3573883161512	5.48358891579231	8.56862745098039	30.6369556369556	31.4275362318841	61.2127976190476	46.474358974359	56.6489361702128	11.9166666666667	20.5555555555556	24.480056980057	7.11805555555556
Dlk1	72.1938775510204	63.2821300563236	30.2645502645503	52.5757575757576	5.87431693989071	3.59477124183007	4.01606425702811	4.16049382716049	2.11240310077519	44.1798941798942	31.2169312169312	42.280701754386	32.9761904761905	51.4492753623189	5.03086419753087	1.07142857142857	3.71394669587441	2.43055555555556
H19/Igf2	67.7107728337236	78.3908045977011	46.4769975786925	30.5654761904762	1.19047619047619	5.84967320261438	3.85802469135802	3.08730158730159	0.595238095238095	36.9395604395604	46.5684051398337	48.8611111111111	33.4933035714286	77.5641025641026	7.01405152224824	5	5.84647932105559	3.19148936170213
Liz1/Zdbf2	0	1.47058823529412	86.6666666666667	0	65.2777777777778	87.2549019607843	0	1.47058823529412	1.78571428571429	5.88235294117647	0	0	3.125	50	8.77450980392157	0	57.3333333333333	0
Peg10	0.806451612903226	1.38888888888889	48.7100213219616	77.1739130434783	68.5185185185185	93.8557213930348	0	0.537634408602151	0.396825396825397	45.2910052910053	12.8691983122363	60.4589371980676	12.9041353383459	26.530612244898	29.4814814814815	3.28358208955224	64.0240711669283	6.16438356164384
Commd1	1.83823529411765	0.875	22.9853041695147	63.8029100529101	91.9511440940012	80.8585858585859	0.411522633744856	0.17636684303351	3.1030701754386	33.1899684677462	9.98093812908628	30.6343354055772	27.2724532851115	32.1212121212121	27.9155309710865	0.604395604395605	57.6766957322513	2.77777777777778
Snrpn		6.25	30.7692307692308		95.8333333333333	81.6666666666667	0	1.19047619047619	0	39.6666666666667	7.70833333333333	48.9583333333333	46.1538461538462	100	34.5238095238095	0	62.1577380952381
KcnK9 (Peg13)	3.16666666666667	1.04166666666667	38.4009009009009	65.6140350877193	89.1846053489889	84.8161543098252	1.20517342739565	1.7283950617284	0	47.6572232268435	41.2091503267974	61.6442577030813	52.0833333333334	67.9004329004329	55.2751137751138	21.1646586345382	77.1761504894035	15.04329004329
Zim2 (Peg3)	0.409836065573771	0.65359477124183	26.2797619047619	61.4583333333333	85.4722222222222	93.2253086419753	0.737704918032787	1.32275132275132	2.04081632653061	20.0806451612903	3.33333333333333	62.1309523809524	37.2858402620307	42.1052631578947	32.6681783824641	35.3551912568306	65.7362471836156	3.7037037037037
Inpp5f	0.37037037037037	2.5	55.9090909090909	34.3271221532091	90.7407407407407	77.2435897435897	0	0.377358490566038	2.4390243902439	22.2222222222222	13.7402597402597	35.487012987013	22.017316017316	45.4609929078014	36.3533385806113	0.771604938271605	62.4900793650794	0
Cdh15	7.01754385964912	0.833333333333333	47.3577235772358	47.0748299319728	78.0605158730159	80.2380952380952	38.1292517006803	16.5408805031447	2.2093023255814	42.7019557823129	55.203268953269	86.9618055555556	73.3024691358025	51.5972222222222	32.6729559748428	54.4742063492063	50.1868022850166	16.5359477124183
Igf2r	0.974025974025974	1.19047619047619	48.7323943661972	51.98606271777	72.7327647476901	88.8505906238464	0.595238095238095	5.41666666666667	0	47.0392156862745	31.3311688311688	70.7077556761101	30.9607843137255	59.6969696969697	45.6180344478217	6.83908045977012	81.999234337944	0
Kcnq1ot1	0	0.492610837438424	44.8717948717949	46.0714285714286	76.5151515151515	90.2380952380953	0	0	3.52564102564103	35.6172839506173	16.7695473251029	73.3087027914614	32.4404761904762	50.6410256410257	49.5935960591133	1.06732348111658	67.5319040886992	0
Kcnq1	0.914634146341463	1.25	50.4411764705882	54.9509803921569	91.8918918918919	94.4444444444444	0	0	0	41.5448504983389	0	58.5658914728682	29.4961240310078	9.90740740740741	30.6976744186047	13.5135135135135	87.5396825396826	0
Mest (Peg1)	0.498442367601246	2.80952380952381	51.9401041666666	43.8181818181818	88.023598820059	82.6356589147287	2.98145806995364	0.127226463104326	1.22126436781609	37.634533488192	2.64550264550265	50.0765529308836	33.8120839733743	39.7829131652661	33.2608620600747	13.7638888888889	77.2305927579365	5.9748427672956
Impact	3.55311355311355	1.78571428571429	52.1990740740741	46.5765765765766	84.3037974683544	83.6764705882353	0.154320987654321	0.87719298245614	0.529100529100529	36.8419047619048	6.24433106575964	50.3975095785441	25.5126555126555	30.8333333333333	23.9996220710506	1.02739726027397	71.3527265745008	0.337837837837838
Nespas	2.10491367861886	2.578125	51.3612217795485	46.3213811420983	84.4974554707379	84.2902408111533	3.43297416290117	1.95574196463876	1.77564102564103	24.1752998909488	26.937061646364	49.5671401008479	31.0597402597403	36.8733850129199	26.9479458450047	9.45083014048531	73.7372501927296	6.55757575757576
Grb10	2.63565891472868	2.91208791208791	45.0899470899471	44.734219269103	90.5487804878049	92.4503968253968	0.198412698412698	0.786516853932584	8.75	34.2281527995814	11.1813896697618	35.9558548447437	29.458398744113	31.9736842105263	29.0052612805422	0.771847200418629	60.4801151229723	0.238095238095238
Plagl1 (Zac1)	0.347222222222222	0.476190476190476	42.9047619047619	42.96875	87.4129353233831	89.6135265700483	0.613470613470614	0	0	22.4873737373737	17.3809523809524	36.6447368421052	30.7910401002506	67.3842592592593	44.2242917900813	1.32034632034632	63.2213108528898	2.8169014084507
Nnat	0.337837837837838	0.373134328358209	26.8253968253968	23.6178861788618	87.1787345075016	86.4788732394366	3.24074074074074	1.79166666666667	0	12.6830724830725	9.36147186147186	46.2301587301587	19.5421245421245	55.0952380952381	20.6714625244037	2.32612781954887	48.5629185629186	4.28205128205128
Slc38a4	0	0	53.4112554112554	8.73983739837398	88.4780578898226	92.5471698113208	7.46913580246914	3.40136054421769	2.33918128654971	22.2115384615385	30.0225645813881	9.25170068027211	2.77777777777778	0	13.4770114942529	3.89097744360902	27.1751412429379	1.11111111111111
Mcts2/H13	1.13636363636364	0	2.72727272727273	27.5	56.875	90.7608695652174	0	0	0	19.5736434108527	5.07246376811594	30.7521645021645	0	21.5686274509804	22.6349206349206	0.862068965517241	26.4855072463768	0
Gnas	2.17408274785324	3.36633663366337	25.4887218045113	30.1960784313726	59.7571044546851	51.8409586056645	0.453514739229025	2.7962962962963	2.94776119402985	5.05203405865658	3.28316275336143	10.6168104825823	4.00219298245614	3.29301075268817	5.5347821455204	2.69784172661871	12.086745526236	5.29680365296804
Nap1L5	1.28205128205128	3.7037037037037	25.9259259259259	23.7037037037037	90.311986863711	52.0833333333333	0	1.72413793103448	0	6	3.27586206896552	90.9876543209877	10.9195402298851	48.0769230769231	19.1666666666667	0	48.1486042692939	0
