# Supplementary material for: Genomic imprinting in mouse blastocysts is predominantly associated with H3K27me3
Source: Nat Commun. 2021 Jun 21;12:3804. doi: 10.1038/s41467-021-23510-4 (PMC8217501; doi:10.1038/s41467-021-23510-4)
Supplement: Supplementary file 11 — Source Data [file 41467_2021_23510_MOESM11_ESM.zip › Source Data/source_data_figure_2b.csv]

rn	V1	-100	-99	-98	-97	-96	-95	-94	-93	-92	-91	-90	-89	-88	-87	-86	-85	-84	-83	-82	-81	-80	-79	-78	-77	-76	-75	-74	-73	-72	-71	-70	-69	-68	-67	-66	-65	-64	-63	-62	-61	-60	-59	-58	-57	-56	-55	-54	-53
r1		-0.685763888888889	-0.621527777777778	-0.75	-0.493055555555556	-0.613938492063492	-0.606349206349206	-0.606349206349206	-0.606349206349206	-0.606349206349206	-0.510714285714286	-0.359126984126984	-0.319444444444444	0	-0.638888888888889	-0.606666666666667	-0.69047619047619	-0.0833333333333333	-0.5	-0.419444444444444	-0.5	-0.594444444444444	-0.533680555555555	-0.533333333333333	-0.506944444444444	-0.559884972507521	-0.586896332607117	-0.612365779645191	-0.641378773731715	-0.612365779645191	-0.699404761904762	-0.525326797385621	-0.45	-0.366666666666667	-0.75	-0.357142857142857	-0.633531746031746	-0.75	-0.676984126984127	-0.588492063492064	-0.698611111111111	-0.716068098568099	-0.369444444444444	-0.542756271506271	-0.446924048174048	-0.588937937062937	-0.428571428571429	-0.9375	-0.611111111111111
r10		0	0	0	0	0	-0.0138888888888889	-0.0888888888888889	-0.0416666666666667	-0.3	-0.170833333333333	-0.213194444444444	-0.16875	-0.178819444444444	-0.166666666666667	-0.166666666666667	-0.123263888888889	-0.0555555555555555	-0.104166666666667	-0.152777777777778	-0.189236111111111	-0.25	-0.25	-0.142361111111111	-0.0416666666666667	-0.0277777777777778	0.166666666666667	-0.208333333333333	-0.583333333333333	-0.361111111111111	-0.291666666666667	NaN	0	0	0	0	0	0.0694444444444444	0.111111111111111	0.166666666666667	0.166666666666667	0.166666666666667	0.166666666666667	0.166666666666667	0.166666666666667	0.166666666666667	NaN	NaN	0.09375
r100		0.25	-0.0625	-0.375	-0.21875	-0.0868055555555556	0.0486111111111111	0.333333333333333	0.166666666666667	0.5	0.333333333333333	0.395833333333333	0.333333333333333	0.416666666666667	0.375	0.5	0.25	0.15625	0	-0.125	-0.0625	-0.09375	-0.078125	-0.0572916666666667	-0.0338541666666667	0	0	0	0	0.078125	0.125	0.1875	0.1875	0.130208333333333	0.145833333333333	0	0.25	0.5	0.375	0.344444444444444	0.158333333333333	0.101388888888889	-0.0583333333333333	-0.0388888888888889	-0.0583333333333333	0	0.0145833333333333	0.0166666666666667	0.1
r1000		-0.472222222222222	-0.833333333333333	-0.111111111111111	-0.333333333333333	-0.2	-0.5	-0.334375	-0.2125	-0.425	-0.5	-0.3875	-0.375	0.666666666666667	-0.119047619047619	0	-0.666666666666667	0	-0.354166666666667	-0.5	-0.25	0	-0.125	-0.0625	-0.395833333333333	-0.364583333333333	-1	0	-0.25	0	0	0.111111111111111	0.194444444444444	0.333333333333333	0.333333333333333	0.132638888888889	-0.0125	-0.123611111111111	-0.247222222222222	0	0.281944444444444	0.375	1	0.833333333333333	1	0.652777777777778	0.125	-0.163194444444444	-0.75
r1006		-0.25	-0.25	0.0416666666666667	0.666666666666667	0	-0.491666666666667	-0.575	-0.450260416666667	-0.526041666666667	-0.208333333333333	-0.3671875	-0.287760416666667	-0.304904513888889	-0.314670138888889	-0.25	-0.40625	-0.4375	-0.53125	-0.625	-0.653645833333333	-0.625	-0.833333333333333	-0.875	-1	-1	-0.708333333333333	-0.583333333333333	-0.25	-0.5	-0.405092592592593	-0.37037037037037	-0.5	-0.111111111111111	-0.305555555555556	0.194444444444444	0.276909722222222	1	0.21875	-0.5625	-0.114583333333333	0	-0.247395833333333	-0.25	-0.625	-0.1875	-0.516898148148148	-0.555092592592593	-0.7
r1007		-0.166666666666667	-0.166666666666667	-0.0944444444444444	-0.0703703703703704	0.05	-0.130092592592593	0	-0.5	-0.25	-0.375	NaN	NaN	NaN	NaN	-0.0833333333333333	-0.0833333333333333	-0.102604166666667	-0.0833333333333333	-0.160416666666667	-0.1796875	-0.2375	-0.2375	-0.152430555555556	-0.00972222222222222	-0.125	0.333333333333333	-0.1875	-0.208333333333333	-0.75	-0.569444444444444	-0.75	NaN	NaN	NaN	NaN	0	0	0	0	0	0	NaN	0.0791666666666667	-0.0125	0.25	-0.275	-0.389583333333333	-0.8
r101		0.0758928571428571	0.193452380952381	-0.0416666666666667	0.428571428571429	-0.125	0	-0.0486111111111111	-0.0694444444444444	0	-0.208333333333333	-0.5	0	-0.6	-0.333333333333333	0.125	-0.166666666666667	-0.75	0	-0.486111111111111	-0.166666666666667	-0.25	0.0666666666666667	-0.316666666666667	-0.75	-0.333333333333333	-0.206666666666667	0.0683796296296296	0.113518518518519	0.7	-0.152777777777778	-0.392361111111111	-0.369047619047619	-0.375	-0.53968253968254	-0.596560846560847	-0.875	-0.805390211640212	-0.875	-0.875	-0.4375	-0.208333333333333	0.208333333333333	0.208333333333333	-0.15	-0.7	-0.163333333333333	0.0208333333333333	-0.290555555555556
r1013		-0.666666666666667	-0.0166666666666667	-1	-0.608333333333333	-0.75	-0.666666666666667	-0.445659722222222	-0.330555555555556	-0.0354166666666666	0.833333333333333	0.0993055555555555	0.144212962962963	-0.5	-0.198321759259259	-0.3125	-0.125	-0.384375	-0.366666666666667	-0.733333333333333	0.0833333333333333	-0.383333333333333	-0.5	-0.2625	-0.166666666666667	0	0	0	-0.166666666666667	-0.25	-0.416666666666667	-0.5	-0.5	-0.5	-0.5	-0.501736111111111	-0.506944444444444	-0.5	-0.520833333333333	-0.383333333333333	-0.611111111111111	-0.716203703703704	-0.87037037037037	-1	-1	-0.527777777777778	-0.236111111111111	0.416666666666667	0.166666666666667
r1014		-0.166666666666667	-0.666666666666667	-0.430555555555556	-0.75	-0.0625	-0.40625	-0.257986111111111	-0.304861111111111	-0.258333333333333	-0.25	-0.266666666666667	0	-0.233333333333333	-0.283333333333333	-0.383333333333333	-0.227083333333333	-0.366666666666667	0.125	-0.194444444444444	-0.0833333333333333	-0.0902777777777778	5.55111512312578e-17	-0.0833333333333334	-0.25	-0.280555555555556	-0.333333333333333	-0.455555555555556	-0.833333333333333	-0.2	-0.0416666666666667	-0.166666666666667	-0.295833333333333	-0.333333333333333	-0.235863095238095	-0.333333333333333	-0.516666666666667	-0.425	-0.470833333333333	-0.326388888888889	-0.293518518518518	-0.0833333333333333	-0.559019510582011	-1	-0.859226190476191	-0.821502976190476	-0.718452380952381	-0.708333333333333	-0.3125
r1015		NaN	NaN	NaN	0.166666666666667	0.166666666666667	NaN	0.166666666666667	0.166666666666667	0.166666666666667	0.166666666666667	0.166666666666667	0.166666666666667	NaN	-0.24375	-0.460416666666667	-0.4375	-0.483333333333333	-0.391666666666667	-0.716666666666667	-0.25	-0.554166666666667	-1	-0.25	-0.5	-0.15	-0.0755952380952381	0.3	0.0476190476190476	0.0833333333333334	0.333333333333333	0.270833333333333	0.375	0.291666666666667	0.5	0.0833333333333333	-0.25	-0.138888888888889	-0.25	-0.194444444444444	-0.222222222222222	NaN	NaN	NaN	NaN	NaN	NaN	NaN	-0.683333333333333
r1017		-0.527777777777778	-0.351851851851852	-0.527777777777778	0	-0.225925925925926	-0.15	NaN	-0.3	-0.266666666666667	-0.3	-0.2	-0.4	0	0	0	0	0	NaN	NaN	-0.135416666666667	-0.173611111111111	-0.0972222222222222	-0.25	0.163194444444444	0.5	0.5	0.5	0.5	0.5	0.5	0.5	NaN	NaN	-0.0833333333333333	-0.0833333333333333	-0.0833333333333333	-0.0833333333333333	-0.0833333333333333	NaN	NaN	NaN	NaN	0	0	NaN	0	0	0
r1018		0.15	0.15	0.1125	0.15	0	0.3	0.075	0	0	-0.0625	-0.125	-0.125	-0.25	0	-0.138888888888889	-0.00462962962962963	-0.00462962962962963	0.125	0	0	0.0208333333333333	0	0.0833333333333333	0	0.03125	0.0416666666666667	0	0.0061965811965812	-0.037037037037037	0	0.1	-0.0138888888888889	-0.111111111111111	0	-0.120949074074074	-0.222222222222222	-0.150462962962963	-0.25	0.0208333333333333	-0.181597222222222	-0.247222222222222	-0.25	0	-0.255208333333333	-0.5	-0.270833333333333	-0.333333333333333	-0.347444800569801
r1020		NaN	NaN	NaN	NaN	NaN	0	0	0	0	0	0	0	-0.243055555555556	-0.324074074074074	-0.729166666666667	-0.594135802469136	-0.729166666666667	NaN	-0.635416666666667	-0.572916666666667	-0.541666666666667	-0.541666666666667	-0.541666666666667	-0.541666666666667	-0.541666666666667	-0.713541666666667	-0.770833333333333	-1	-0.885416666666667	-0.942708333333333	NaN	NaN	NaN	0	NaN	0	0	0	0	0	0	0	0	0	0	0	0	0
r1025		-0.25	-0.527083333333333	-0.432638888888889	-0.453472222222222	-0.5	-0.333333333333333	-0.5	-0.0666666666666667	-0.354166666666667	-0.473611111111111	-1	-0.63690200617284	-0.627083333333333	-0.446913580246914	-0.463657407407407	-0.25	-0.513888888888889	0	-0.308950617283951	-0.375	-0.346913580246914	-0.333333333333333	-0.332407407407407	-0.191666666666667	-0.472222222222222	0.075	-0.286805555555556	-1	0.25	-0.1875	-0.25	0.25	-0.208333333333333	-0.5	-0.333333333333333	-0.4375	-0.416666666666667	-0.5	-0.402777777777778	-0.291666666666667	-0.244444444444444	-0.0833333333333333	-0.2	-0.235044642857143	-0.403174603174603	-0.253670634920635	-0.104166666666667	-0.178918650793651
r1026		-0.416666666666667	-0.333333333333333	-0.5	1	-0.25	-0.229166666666667	-0.236111111111111	-0.229166666666667	NaN	-0.229166666666667	NaN	NaN	NaN	NaN	NaN	-0.208333333333333	-0.208333333333333	-0.208333333333333	-0.185763888888889	-0.208333333333333	-0.118055555555556	-0.105092592592593	-0.0277777777777778	-0.0662037037037037	0	-0.170833333333333	-0.173958333333333	-0.341666666666667	-0.183333333333333	-0.5	-0.0444444444444444	0.0378472222222222	0.55	0.145833333333333	-0.5	-0.208333333333333	-0.25	-0.166666666666667	-0.218287037037037	-0.333333333333333	-0.123148148148148	-0.0361111111111111	0	0.225	-0.233333333333333	-0.404761904761905	-0.0791666666666667	-0.491666666666667
r1029		NaN	NaN	NaN	NaN	NaN	NaN	NaN	NaN	NaN	NaN	NaN	NaN	NaN	NaN	NaN	NaN	NaN	NaN	NaN	NaN	NaN	NaN	NaN	NaN	NaN	NaN	NaN	NaN	NaN	NaN	NaN	NaN	NaN	NaN	NaN	NaN	NaN	NaN	NaN	NaN	NaN	NaN	NaN	NaN	NaN	NaN	NaN	NaN
r103		-0.520833333333333	-0.25	-0.700833333333333	-0.404761904761905	0.214285714285714	0.0416666666666666	-0.6	0.166666666666667	-0.202380952380952	-0.0416666666666667	-0.222222222222222	-0.25	-0.5	-0.345833333333333	0	0.0833333333333333	0	0.0333333333333333	-0.319444444444444	-0.611111111111111	0	-0.239236111111111	-0.345833333333333	0	-0.333333333333333	0.416666666666667	0.192708333333333	0.520833333333333	0.166666666666667	0.183912037037037	0.0481481481481481	1.38777878078145e-17	-0.0222222222222222	-0.0074074074074074	0	0.0058641975308642	0.025	0.0021604938271605	0.05	-0.0722222222222222	-0.116666666666667	-0.15	-0.25	-0.295	-0.311011904761905	-0.45	-0.277777777777778	-0.429166666666667
r1031		-0.875	-0.75	-1	-0.341666666666667	0.166666666666667	-0.0107142857142857	0.142857142857143	0.0660714285714286	0.0453373015873016	-0.0320436507936508	-0.0729166666666667	-0.166666666666667	0.0208333333333333	-0.25	-0.875	-0.75	-0.208333333333333	1	0.030952380952381	-0.375	-0.292857142857143	0.166666666666667	-0.130505952380952	0.0166666666666666	-0.4125	0.833333333333333	-0.3	0.383333333333333	0.25	0.75	0	-0.375	-0.304761904761905	-0.218551587301587	-0.0833333333333333	-0.111111111111111	-0.25	0	-0.072337962962963	-0.0393518518518518	0	-0.118055555555556	-0.208333333333333	-0.145833333333333	-0.145833333333333	-0.0833333333333333	-0.104166666666667	-0.0833333333333333
r1032		0.25	-0.333333333333333	-0.666666666666667	-0.493055555555556	-0.479166666666667	-0.407407407407407	-0.25	-0.368518518518519	-0.566666666666667	-0.25	-0.25	-0.25	-0.25	-0.138888888888889	0.0833333333333333	0.0277777777777778	0.416666666666667	-0.25	0.0833333333333333	-0.216666666666667	-0.216666666666667	-0.483333333333333	-0.25	-0.5625	-0.25	-0.333333333333333	-0.145833333333333	-0.0208333333333333	0.0208333333333333	0.25	-0.208333333333333	0.0208333333333333	-0.09375	-0.0555555555555556	-0.09375	NaN	NaN	NaN	NaN	0.142361111111111	0.00694444444444445	0.277777777777778	-0.263888888888889	-0.75	-0.25462962962963	-0.179803240740741	0.25	0.0354166666666667
r1033		0.208333333333333	0.25	0.166666666666667	0.25	0	0.275	0.0916666666666667	0	0.1	0.208333333333333	0.215972222222222	0.416666666666667	0.138888888888889	0.0875	0.375	-0.102678571428571	-0.533333333333333	-0.166666666666667	-0.0833333333333333	0.25	-0.333333333333333	-0.361111111111111	-1	-0.437962962962963	-0.307407407407407	-0.0833333333333333	0.161111111111111	0.5	0.0666666666666667	-0.05	-0.25	-0.25	-0.197916666666667	-0.0833333333333333	0.0674603174603175	-0.0833333333333333	-0.227513227513228	-0.325837742504409	-0.666666666666667	-0.441945914168136	-0.333333333333333	-0.360486478542034	0	-0.666666666666667	0.5	-0.461111111111111	-0.441666666666667	-0.875
r1034		0	0.0972222222222222	0.125	0.166666666666667	0.25	0.125	0	-0.09375	-0.5	0	-0.0416666666666667	0.0364583333333333	0.25	-0.0625	-0.046875	-0.375	0	0.0111111111111111	0.0555555555555556	-0.03125	0	0.00757575757575758	0	0.00378787878787879	-0.0133838383838384	-0.0439393939393939	-0.0414678909841448	-0.0916666666666667	-0.0168816649466804	0.0263157894736842	0.0147058823529412	-0.0173611111111111	0.00694444444444444	-0.0625	0	0	0	0	0	0	0	0	0	0	0	0.294047619047619	0.25	0
r1035		0.025	-0.25	-0.139583333333333	-0.183333333333333	-0.15	-0.15	-0.15	-0.309722222222222	-0.105555555555556	-0.833333333333333	0.666666666666667	0.375	-0.416666666666667	-0.645833333333333	-0.604166666666667	-0.475	-0.453333333333333	-0.226190476190476	-0.305555555555556	-0.316666666666667	0.104166666666667	-0.313541666666667	-0.416666666666667	-0.625	-0.563888888888889	-0.459722222222222	-0.65	0	0.5	0.333333333333333	0.5	-0.101003086419753	-0.237345679012346	-1	-0.212037037037037	-0.136111111111111	0.5	0.0916666666666667	0.0179166666666667	-0.316666666666667	-0.203333333333333	0	0.138888888888889	0.25	-0.25	-0.0208333333333333	-0.0833333333333333	0
r1036		0	-0.75	-1	-0.875	-0.716666666666667	-0.629166666666667	-0.3625	-0.65	-0.635416666666667	-0.833333333333333	-0.1	-0.0916666666666666	0.0666666666666667	0.5	0.209722222222222	0.217361111111111	0.0548611111111111	0.0972222222222222	0.0125	0.0809523809523809	0.0978354978354978	0.1	0.0659451659451659	0.103986291486291	0	0.25	0	0	0.0416666666666667	0.25	-0.0833333333333333	0.5	0.375	0.4375	0.233472222222222	0.121388888888889	0	-0.0733333333333333	-0.101145833333333	-0.35	0.01875	-0.375	0.527777777777778	0.383333333333333	0.833333333333333	0.520833333333333	-0.1	0.288541666666667
r1037		NaN	NaN	NaN	NaN	NaN	NaN	NaN	NaN	NaN	NaN	NaN	NaN	NaN	NaN	NaN	NaN	NaN	NaN	NaN	NaN	NaN	NaN	NaN	NaN	-0.25	-0.25	-0.25	-0.25	-0.25	-0.34375	-0.375	-0.5	-0.4375	-0.46875	NaN	-0.46875	NaN	NaN	NaN	NaN	NaN	NaN	NaN	NaN	NaN	NaN	NaN	NaN
r1038		-0.5	-0.65	0	-0.277083333333333	-0.375	-0.0833333333333333	-0.16087962962963	-0.0185185185185185	-0.166666666666667	0.194444444444444	-0.0775462962962963	-0.087962962962963	-0.25	-0.208333333333333	-0.291666666666667	-0.125	-0.305555555555556	-0.263888888888889	-0.5	-0.125	0.25	0.0442708333333333	0	0.0520833333333333	0.104166666666667	0.0911458333333333	0.208333333333333	0	0.416666666666667	-0.25	-0.208333333333333	-0.149305555555556	-0.194444444444445	0.0555555555555556	-0.200347222222222	-0.1625	-0.5	-1	-0.666666666666667	-0.5	-0.522172619047619	-0.438839285714286	-0.39985119047619	-0.333333333333333	-0.466369047619048	-0.933333333333333	-0.9375	-0.666666666666667
r1040		0.166666666666667	0.5	-0.166666666666667	0.0625	-0.0520833333333333	-0.21875	-0.401041666666667	-0.666666666666667	-0.666666666666667	-0.666666666666667	-0.338541666666667	0	-0.0208333333333333	-0.00694444444444445	-0.00694444444444445	0	0	0	0	0	0	0	0	0	0	NaN	0	NaN	NaN	-0.34375	-0.381944444444444	-0.305555555555556	-0.458333333333333	-0.340277777777778	-0.347222222222222	-0.25	-0.333333333333333	-0.166666666666667	-0.5	-0.666666666666667	-0.833333333333333	0	-0.5	-0.433333333333333	-0.616666666666667	-0.616666666666667	-0.733333333333333	-0.5
r1042		-0.5	-0.5	-0.511574074074074	-0.5	-0.546296296296296	-0.75	-0.388888888888889	-0.503472222222222	-0.375	-0.5	-0.4375	-0.708333333333333	-0.166666666666667	-0.208333333333333	0.566666666666667	-0.00555555555555556	-0.375	-0.218948412698413	-0.328571428571429	-0.166666666666667	-0.247619047619048	-0.22827380952381	-0.248809523809524	-0.25	-0.249603174603175	-0.25	-0.083234126984127	-0.25	0.416666666666667	0.375	0.333333333333333	1	0.25	0.25	0.25	0.0416666666666667	-0.375	-0.5	-1	-0.666666666666667	-1	0	-0.25	0	0	0	0.333333333333333	0.133333333333333
r1045		-0.25	-0.5	0	-0.25	0.25462962962963	0.50462962962963	0.763888888888889	1	0.527777777777778	1	-0.416666666666667	-0.162037037037037	-0.564814814814815	-0.666666666666667	-0.611111111111111	0	0.25	0.0833333333333333	0	0.0833333333333333	0.0625	0.166666666666667	0	0.0833333333333333	-0.0625	-0.270833333333333	-0.364583333333333	-0.625	-0.5	-0.75	-0.366666666666667	-0.833333333333333	0	-0.333333333333333	-1	-0.0208333333333333	0.25	-0.0833333333333333	-0.104166666666667	-0.0833333333333333	-0.5	-0.145833333333333	0	0	-0.0104166666666667	0	-0.0416666666666667	-0.0138888888888889
r1046		-1	-0.583333333333333	-0.166666666666667	-0.305555555555556	-0.166666666666667	NaN	NaN	NaN	0.208333333333333	NaN	0.208333333333333	0.208333333333333	0.208333333333333	0.197916666666667	0.208333333333333	0.166666666666667	0.25	0.1875	0.333333333333333	0	-0.0555555555555556	-0.263888888888889	-0.5	-0.5	-0.327546296296296	-0.243055555555556	-0.0671296296296296	0.0138888888888889	0.0277777777777778	0	-0.5	-0.3125	-0.5	-0.25	-0.666666666666667	-0.458333333333333	-0.5625	NaN	NaN	NaN	0.0833333333333333	0.0694444444444444	0.0833333333333333	0.0416666666666667	0.125	-0.270833333333333	-0.5	-0.75
r1048		-0.333333333333333	-0.170833333333333	-0.0680555555555555	-0.00833333333333333	0.240277777777778	-0.270833333333333	1	-0.0833333333333333	0.388888888888889	0.25	0.296296296296296	0.25	0.182098765432099	0.108024691358025	0	0	-0.166666666666667	-0.291666666666667	-0.5	-0.5	-0.5	-0.395833333333333	-0.5	-0.0833333333333333	-0.255208333333333	-0.0833333333333333	-0.354166666666667	-0.421875	-0.625	-0.625	-0.534722222222222	-0.25	-0.638888888888889	-0.916666666666667	-0.75	-0.0833333333333334	0.666666666666667	0.666666666666667	0.222222222222222	0.00694444444444439	-0.666666666666667	-0.194444444444445	-0.666666666666667	0.75	0.0416666666666666	0.395833333333333	NaN	0.0729166666666667
r1049		-1	-0.777777777777778	-1	-0.333333333333333	-0.611111111111111	-0.5	-0.402777777777778	-0.25	-0.25	-0.25	-0.125	0	0	-0.0208333333333333	-0.0856481481481481	-0.0625	-0.259259259259259	-0.0625	-0.652777777777778	-0.0208333333333333	-0.40707671957672	-0.355489417989418	-0.547619047619048	-0.446428571428571	-0.5	-0.291666666666667	-0.216666666666667	-0.708333333333333	-0.456481481481481	-0.444444444444444	-0.431365740740741	-0.374537037037037	-0.45	-0.229166666666667	-0.235185185185185	-0.178240740740741	-0.0833333333333333	-0.222222222222222	-0.0833333333333333	-0.5	-0.0833333333333333	-0.0704861111111111	0.101388888888889	0.2	0.1875	0.190625	0.1875	0.1875
r105		-0.416666666666667	-0.451388888888889	-0.416666666666667	-0.520833333333333	-0.625	-0.430555555555556	-0.145833333333333	0.0225694444444445	0.333333333333333	0.333333333333333	0.333333333333333	NaN	NaN	NaN	NaN	NaN	NaN	-0.179427083333333	-0.208854166666667	-0.15	-0.267708333333333	-0.385416666666667	-0.41953125	-0.5	-0.525	-0.525	-0.55	-0.347916666666667	-0.208854166666667	0.03125	0.03125	0.03125	-0.3125	-0.5703125	-1	-1	-1	-1	-0.713541666666667	-0.541666666666667	-0.3125	-0.0833333333333333	-0.159722222222222	-0.0833333333333333	0.0746527777777778	0.125	0.416666666666667	0.0416666666666666
r1053		-0.798958333333333	-1	-0.597916666666667	-0.583333333333333	-0.210416666666667	-0.4640625	-0.666666666666667	-0.395833333333333	-0.463541666666667	-0.395833333333333	-0.395833333333333	-0.513888888888889	-0.588541666666667	-0.75	-0.694444444444444	-0.75	-0.583333333333333	-0.75	-0.25	-0.666666666666667	-1	-0.621527777777778	-0.512152777777778	-0.197916666666667	-0.229166666666667	-0.166666666666667	-0.342013888888889	-0.222222222222222	-0.75	0.25	-0.189484126984127	-0.0912698412698413	-0.166666666666667	-0.357142857142857	-0.331349206349206	-0.470238095238095	-0.450396825396825	-0.583333333333333	-0.416666666666667	-0.325	-0.170833333333333	-0.483333333333333	0.541666666666667	-0.110416666666667	-0.5	0	0.3	-0.0583333333333333
r1054		-0.285714285714286	-0.172619047619048	-0.486111111111111	-1	-0.413194444444444	-0.166666666666667	0	0.5	0.65	0.463888888888889	0.241666666666667	0.0722222222222222	-0.166666666666667	-0.25	-0.333333333333333	-0.34375	-0.5	-0.291666666666667	-0.0833333333333333	-0.125	0	-0.125	-0.25	-0.0256944444444444	0.3	-0.0277777777777778	0.0907407407407407	0	0.0453703703703704	0.0302469135802469	0.0453703703703704	NaN	0.0453703703703704	NaN	0.0539351851851852	0.0804783950617284	0.0625	0.125	0	0.25	-1	-0.402777777777778	-0.449652777777778	-0.458333333333333	0.0625000000000001	-0.197916666666667	-0.0677083333333333	-0.1328125
r1056		0	0	0	-0.0555555555555556	-0.118055555555556	-0.166666666666667	-0.25	-1	-0.641666666666667	-0.65	-0.451785714285714	-0.416666666666667	-0.277777777777778	-0.267361111111111	0.5	-0.875	-0.625	-1	-0.8125	-0.65787037037037	-0.48287037037037	-0.336111111111111	-0.3	-0.267592592592593	-0.225231481481481	-0.166666666666667	-0.166666666666667	-0.336805555555556	-0.513888888888889	-0.5	-0.875	-0.0416666666666667	-0.125	-0.833333333333333	-0.652777777777778	-0.725694444444444	-1	-0.416666666666667	0.25	-0.249007936507936	-0.289930555555556	-0.580357142857143	-0.580357142857143	-0.580357142857143	-0.580357142857143	-0.580357142857143	-0.580357142857143	-0.580357142857143
r1057		NaN	NaN	NaN	NaN	NaN	NaN	0	NaN	0	0	0	0	0	0.166666666666667	0.291666666666667	0.5	0.5	0.5	0.4375	0.5	0.25	0.25	0	0.0833333333333333	0	NaN	0.5	1	0.833333333333333	1	0.458333333333333	0	0	0.0277777777777778	0.0336116622574956	0.0833333333333333	0.0233355379188712	0.0833333333333333	-0.0966600529100529	-0.112078373015873	-0.276653439153439	-0.158333333333333	-0.394973544973545	-0.316093474426808	-0.394973544973545	-0.368680188124633	-0.394973544973545	-0.282329022143837
r1058		-0.012962962962963	0	-0.0259259259259259	0.25	-0.327777777777778	0	-0.103703703703704	0.0166666666666667	-0.207175925925926	-0.241666666666667	-0.5	NaN	-0.5	-0.395061728395062	-0.5	-0.185185185185185	-0.555555555555556	0.5	-0.5	0	-0.0173611111111111	0.131944444444444	0.298611111111111	0.0972222222222222	0.5	-0.305555555555556	-0.5	-0.138888888888889	0.541666666666667	-0.291666666666667	-0.208333333333333	-0.166666666666667	-0.458333333333333	-0.40625	-1	0	-0.666666666666667	0.833333333333333	0.166666666666667	-0.425	-0.256944444444444	-0.358333333333333	-0.411111111111111	-0.291666666666667	-0.583333333333333	0	0	0.046875
r1059		-0.5	NaN	-0.5	-0.5	-0.5	-0.5	-0.5	-0.5	-0.5	-0.5	-0.503472222222222	-0.510416666666667	-0.557638888888889	-0.520833333333333	-0.695833333333333	-0.75	-0.816666666666667	-0.875	-0.825	-0.5	-0.428645833333333	-0.25625	-0.133333333333333	-0.01875	0.128645833333333	0.333333333333333	0.333333333333333	0.194444444444444	0.111111111111111	0	0	0	0	NaN	0	0	0	0	0	0	-0.25	0	-1	0	-0.25	0	0	0
r1061		NaN	NaN	NaN	NaN	NaN	0.0833333333333333	0.0833333333333333	0.145833333333333	0.0833333333333333	0.333333333333333	-0.166666666666667	-0.111979166666667	-0.25	-0.364583333333333	-0.323784722222222	-0.479166666666667	-0.201388888888889	0	-0.125	-0.03125	0	0	0.0208333333333333	0	0.0833333333333333	-0.75	1	-0.5	0.0694444444444445	-0.291666666666667	0.102777777777778	0.5	0.133333333333333	-0.333333333333333	-0.334722222222222	-0.5	-0.638888888888889	-0.666666666666667	-0.75	-0.697916666666667	-0.875	-0.5	-0.5109375	-0.334375	-0.334375	-0.500694444444444	-0.542100694444444	-0.833333333333333
r1063		NaN	NaN	NaN	NaN	0.583333333333333	0.555555555555556	0.583333333333333	0.5	0.166666666666667	0.75	-0.0416666666666667	0.222222222222222	-0.0416666666666667	NaN	-0.0416666666666667	NaN	-0.0416666666666667	NaN	NaN	NaN	NaN	NaN	NaN	NaN	0.3125	0.208333333333333	0.416666666666667	0	-0.25	0.166666666666667	-0.122685185185185	-0.185185185185185	-0.222222222222222	-0.5	-0.166666666666667	-0.333333333333333	-0.277777777777778	-0.298611111111111	-0.333333333333333	-0.25	0.0833333333333333	-0.5	0.25	0.0769675925925926	0.5	0.0578703703703704	-0.0347222222222222	-0.291666666666667
r1064		-0.25	0	-0.0625	0	0	0	0	-0.0833333333333333	0.416666666666667	-0.75	-0.166666666666667	-0.416666666666667	-0.354166666666667	-0.333333333333333	-0.5	0.125	-0.131944444444444	0.118055555555556	-0.0208333333333333	0.5	-0.0902777777777778	-0.193402777777778	-0.75	-0.433333333333333	-0.275	-0.377083333333333	-0.5	-0.3	-0.284375	-0.2125	-0.125	0.137847222222222	1	-0.111111111111111	-0.333333333333333	-1	-0.666666666666667	-0.777777777777778	-0.666666666666667	NaN	-0.766203703703704	-0.631944444444444	-1	-0.263888888888889	0.625	-0.416666666666667	-0.333333333333333	-0.416666666666667
r1068		0.5	0.291666666666667	0.246527777777778	0.0833333333333333	0.111111111111111	0.0972222222222222	-0.106481481481481	-0.134259259259259	-0.5	0	0.0833333333333333	-0.166666666666667	-0.4	-0.1875	-0.351041666666667	-0.733333333333333	-0.0833333333333333	-0.104464285714286	0.273809523809524	0.125	0.174603174603175	0.125	0.0216600529100529	-0.0625	-0.150462962962963	-0.25	-0.138888888888889	-0.125	-0.0416666666666667	0	0	-0.0625	-0.1875	-0.25	-0.375	-0.375	-0.375	-0.375	-0.375	-0.375	-0.28125	-0.375	0	-0.5	0.25	-0.0833333333333333	0	-0.0605324074074074
r107		-0.458333333333333	-0.365740740740741	-0.347222222222222	-0.291666666666667	-0.291666666666667	-0.298611111111111	-0.3125	-0.281944444444444	-0.333333333333333	-0.183333333333333	-0.3	0.0833333333333333	-0.0722222222222222	0.00277777777777778	0	0	-0.21875	-0.5	-0.375	-0.322916666666667	0	-0.416666666666667	-0.141666666666667	-0.25	0.1	-0.583333333333333	0.0277777777777778	-0.322916666666667	-0.236111111111111	-0.5	-0.273148148148148	-0.172453703703704	-0.0833333333333333	0.166666666666667	-0.333333333333333	0	-0.0833333333333333	-0.5	-0.666666666666667	-0.307291666666667	-0.25	0.1875	-0.153819444444444	-0.177777777777778	-0.375	-0.345833333333333	-0.208333333333333	-0.833333333333333
r1070		-0.529166666666667	-0.5	-0.558333333333333	0	-0.1125	0.116666666666667	-0.00833333333333333	0.197916666666667	0.225	0.458333333333333	0.4	0.458333333333333	0.458333333333333	0.458333333333333	0.194444444444444	0.0798611111111111	-0.333333333333333	0	-0.5	-0.5	-0.5	-0.5	-0.550925925925926	-0.412037037037037	-0.791666666666667	0.0555555555555555	-0.833333333333333	-1	-0.166666666666667	-0.510416666666667	-0.354166666666667	-0.520833333333333	-0.375	-0.666666666666667	0	0	0	0	0	0	-0.104166666666667	-0.666666666666667	0.25	-1	-0.493055555555556	-0.597222222222222	-0.625	-0.166666666666667
r1071		0.0125	-0.25	-0.198263888888889	-0.0555555555555556	-0.5	0.583333333333333	0.0416666666666666	0.232986111111111	0.0770833333333333	0.229861111111111	0.1125	0.5	-0.275	-0.238888888888889	-0.118865740740741	0.0592592592592593	-0.0208333333333333	0.4375	-0.9	0.133333333333333	-0.583333333333333	-0.0416666666666666	0.166666666666667	0.116666666666667	0.0297619047619048	0.0782738095238095	0.0416666666666667	0.125	0.0972222222222222	0.125	-0.116319444444444	-0.1875	-0.5	-0.408035714285714	-0.507142857142857	-0.4375	-0.188888888888889	-0.385648148148148	-0.333217592592593	-0.530555555555556	-0.227777777777778	-0.833333333333333	-0.298148148148148	-0.321604938271605	0.166666666666667	-0.155922067901235	-0.25	-0.21875
r1072		0	0	0	0	0	NaN	NaN	-0.04375	-0.0875	0	-0.175	0.25	-0.214583333333333	-0.466666666666667	-0.466666666666667	-0.373611111111111	-0.328125	-0.1875	-0.284722222222222	-0.666666666666667	0	-0.333333333333333	-0.222222222222222	-0.333333333333333	NaN	0.0833333333333333	NaN	0.5	NaN	0.5	0	0.5	-1	-0.5	-0.75	-0.583333333333333	-0.583333333333333	-0.5	-0.5	-0.5	-0.5	-0.5	-0.479166666666667	-0.541666666666667	-0.375	-0.75	0	-0.6875
r1074		-0.5	-0.5	-0.5	-0.5	-0.5	-0.583333333333333	-0.75	NaN	-1	-1	-1	-1	-1	-1	NaN	NaN	-0.0833333333333333	-0.0833333333333333	-0.0833333333333333	-0.114583333333333	-0.0833333333333333	-0.208333333333333	-0.03125	-0.333333333333333	0.5	-0.458333333333333	-1	-1	-0.652777777777778	-0.444444444444444	-0.166666666666667	-0.166666666666667	-0.154513888888889	-0.159722222222222	-0.125	-0.1875	-0.1875	-0.25	-0.151041666666667	-0.0833333333333333	-0.0833333333333333	-0.204861111111111	-0.291666666666667	-0.361111111111111	-0.5	-0.291666666666667	-0.125	-0.194444444444444
r1077		-1	-0.458333333333333	-1	0.625	-0.416666666666667	-6.93889390390723e-18	-0.208333333333333	0	-0.34375	-0.5	-0.666666666666667	-1	-1	-0.625	0.0833333333333334	0.2	-0.0833333333333334	0.333333333333333	0.229166666666667	0.333333333333333	0.333333333333333	0.111111111111111	0.0277777777777778	-0.25	0	-0.5	-0.444444444444444	-0.416666666666667	-0.458333333333333	-0.291666666666667	-0.16087962962963	0	0.106481481481481	-0.0416666666666667	0.361111111111111	-1	-0.0983796296296296	-0.0416666666666667	0.287037037037037	0.277777777777778	0.625	0.25	1	-0.5	-0.108333333333333	-0.5	-0.433333333333333	-0.75
r1078		NaN	-0.416666666666667	-0.375	-0.458333333333333	-0.291666666666667	-0.361111111111111	-0.5	-0.453703703703704	-0.5	-0.353703703703704	-0.377777777777778	-0.0833333333333333	-0.55	-0.5	-0.447222222222222	-0.382638888888889	-0.291666666666667	-0.291666666666667	-0.154513888888889	-0.0815972222222222	0.046875	0	0.09375	0.00483630952380952	0.1875	-0.261904761904762	-0.291666666666667	-0.416666666666667	0.75	0.0208333333333333	-0.375	0.125	-0.5	-0.0833333333333333	-0.125	0.166666666666667	-0.0416666666666667	0.375	-0.4	0	-0.15	-0.119047619047619	-0.207142857142857	-0.163095238095238	-0.185119047619048	0.0456679894179894	0.0864417989417989	0.444444444444444
r1079		-0.75	-0.75	-0.75	-0.75	-0.75	-0.481481481481481	-0.375	-0.0509259259259259	0	0.222222222222222	1	-0.333333333333333	0.333333333333333	0.172067901234568	0.354938271604938	0.333333333333333	0.398148148148148	0.361111111111111	0.5	0.25	0.75	0.625	0.75	0.75	0.75	0.75	NaN	NaN	NaN	-0.0833333333333333	-0.0833333333333333	-0.0833333333333333	-0.0833333333333333	-0.0416666666666666	0	0	0	0	0	0	NaN	-0.215277777777778	-0.3125	-0.333333333333333	-0.291666666666667	-0.25	-0.430555555555556	-0.545138888888889
r108		0	0.0659722222222222	0.131944444444444	-0.0501736111111111	0.263888888888889	-0.6625	-0.625	-0.498611111111111	-0.541319444444444	-0.208333333333333	-0.833333333333333	-0.496527777777778	-0.666666666666667	-0.277777777777778	-0.472222222222222	-0.514351851851852	-0.557407407407407	-0.75	-0.45	-0.545833333333333	-0.483333333333333	-0.5	-0.5	-0.333333333333333	-0.5	-0.388888888888889	-0.481481481481482	-0.481481481481482	-0.555555555555556	-0.5	-0.428333333333333	-0.324791666666667	-0.0208333333333333	-0.35	-0.45	-0.075	-0.75	-0.541666666666667	-0.229166666666667	-0.0416666666666667	-0.213541666666667	-9.25185853854297e-18	-0.583333333333333	-0.141666666666667	-0.3625	-0.252083333333333	-0.307291666666667	-0.186458333333333
r1080		-0.166666666666667	-0.676666666666667	0.166666666666667	0.0833333333333333	0.666666666666667	0.25	0.458333333333333	0.152777777777778	0.12037037037037	-0.25	-0.199074074074074	-0.416666666666667	-0.25	-0.75	-0.5	-0.625	-0.5625	-0.2734375	-0.15625	0.25	-0.0104166666666667	-0.125	-0.0510416666666667	-0.144791666666667	-0.0177083333333333	-0.385416666666667	0.35	-0.0958333333333333	-0.458333333333333	-0.35	-0.0833333333333333	-0.311111111111111	-0.327777777777778	-0.5	-0.416666666666667	0.0416666666666667	-0.555555555555556	0	-0.333333333333333	-0.25	-0.025	-1	-0.383333333333333	-0.125	-0.388657407407407	-0.4625	-0.583796296296296	-0.8
r1082		0	0	0	-0.0416666666666667	-0.129166666666667	-0.125	-0.35	0	-0.34212962962963	-0.268518518518518	-0.75	-0.0555555555555555	-0.666666666666667	-0.238472222222222	-0.148333333333333	-0.0833333333333333	-0.625	-0.0625	-0.416666666666667	-0.166666666666667	-0.570634920634921	-0.611111111111111	-0.333333333333333	-0.3	-0.666666666666667	0.3	-0.0416666666666667	-0.0986111111111111	-0.319444444444444	-0.333333333333333	-0.583333333333333	-0.854166666666667	-0.625	-0.619791666666667	-0.625	-0.375	-0.875	-1	-0.581944444444444	-0.291666666666667	-0.161111111111111	-0.446527777777778	-0.666666666666667	-0.666666666666667	0	-0.333333333333333	0	-0.0989583333333333
r1084		0.416666666666667	0.5	0.333333333333333	0.666666666666667	0	0.238789682539683	0.25	0.0384920634920635	-0.217857142857143	0.0833333333333333	0.0833333333333333	0.0833333333333333	0.291666666666667	-0.25	-0.555555555555556	-0.115740740740741	-0.0688657407407408	0.458333333333333	-0.0625	0.0625	0.06875	0.25	0.025	0.208333333333333	0.208333333333333	0.238095238095238	-0.2	-0.0857886904761905	-0.25	-0.13125	-0.0125	-0.1671875	0.225	-0.75	-0.5	-0.166666666666667	0.392857142857143	0.116666666666667	-0.666666666666667	-0.361309523809524	-0.116666666666667	-0.1625	-0.0270833333333333	0.333333333333333	-0.1625	-0.119444444444444	0	-0.0625
r1085		0	0	0	0	-0.1	NaN	-0.3	-0.3	-0.3	-0.363541666666667	-0.625	-0.229166666666667	0.166666666666667	0.00752314814814813	0.0833333333333333	0.00925925925925925	0	-0.0555555555555556	-0.291666666666667	0.125	-1	-0.625	-0.729166666666667	-0.291666666666667	-1	0.0104166666666667	0.333333333333333	1	1	0.625	1	-0.5	0.416666666666667	0.222222222222222	0.75	0.618055555555556	0.75	0.75	0.75	NaN	NaN	NaN	-0.125	-0.125	-0.125	-0.125	-0.5	-0.3125
r1086		-0.135416666666667	-0.291666666666667	0.0208333333333333	0.333333333333333	0.151041666666667	0.291666666666667	-0.0416666666666667	0.25	-0.666666666666667	-0.416666666666667	-0.5	-0.25	-0.365740740740741	0	-0.712962962962963	-0.233333333333333	-0.314761904761905	-0.477777777777778	-0.430555555555556	-0.458333333333333	-0.407407407407407	-0.383101851851852	-0.333333333333333	-0.333333333333333	-0.333333333333333	-0.152777777777778	-0.0416666666666667	0.208333333333333	0.111111111111111	0.208333333333333	-0.0833333333333333	0.5	-0.25	0	-0.166666666666667	-0.21875	-0.25	-0.458333333333333	-0.666666666666667	1	-0.472222222222222	-0.0243055555555555	-0.0833333333333334	-0.541666666666667	-1	-0.763888888888889	-0.837962962962963	-0.75
r1087		NaN	NaN	NaN	NaN	0.25	0.25	0.25	0.166666666666667	0.0833333333333333	0.0833333333333333	0.0833333333333333	NaN	0.112654320987654	0.102777777777778	0.151851851851852	0.102777777777778	0.25	-0.0444444444444444	-0.191666666666667	-0.191666666666667	-0.0305555555555555	0.142361111111111	0.291666666666667	0.5	0.395833333333333	0.331944444444444	NaN	0.1	0.1	0.1	0.1	0.1	0.15	0.1	0.3	0.35	0.5	0.5	0.5	0.5	0.5	0.375	0.333333333333333	0.166666666666667	0.333333333333333	0	0.302083333333333	0.875
r1090		-0.4125	-0.25	-0.333333333333333	-0.266666666666667	-0.259722222222222	-0.216666666666667	-0.222222222222222	-0.211111111111111	-0.25	-0.316666666666667	-0.25	-0.216666666666667	0.125	0.0833333333333333	-0.14375	-0.7	-0.0833333333333333	0.0583333333333333	0.0246527777777778	0.0583333333333333	0.0652777777777778	-0.0291666666666667	0.166666666666667	-0.3125	-0.791666666666667	-0.366666666666667	-0.121428571428571	-0.241071428571429	0.5	0.520833333333333	0.0333333333333334	0.0359126984126984	-0.125727513227513	-0.446428571428571	-0.198842592592593	-0.223214285714286	0	0.194196428571429	0	1	-1	-1	-0.833333333333333	-1	-0.333333333333333	-1	-0.364583333333333	-0.0416666666666666
r1091		0.0416666666666667	0.0416666666666667	0.0416666666666667	-0.136458333333333	-0.195833333333333	-0.433333333333333	-0.441319444444444	-0.486111111111111	-0.65	-0.375	-0.375	-0.158333333333333	-0.0708333333333333	0	0.25	-0.775	-0.25	-0.361111111111111	-0.166666666666667	-0.666666666666667	-0.477777777777778	-0.577777777777778	-0.5	-0.566666666666667	-0.416666666666667	-0.354166666666667	-0.363888888888889	-0.611111111111111	-0.475	-0.45	-0.521875	-0.5375	-0.625	-0.58125	-0.603125	NaN	NaN	NaN	-0.616666666666667	-0.616666666666667	-0.616666666666667	-0.516666666666667	-0.416666666666667	-0.416666666666667	-0.416666666666667	-0.416666666666667	-0.246527777777778	-0.0208333333333333
r1092		-0.116666666666667	0	-0.233333333333333	-0.5	-0.5	-0.5	-0.5	-0.5	-0.388888888888889	-0.263888888888889	-0.166666666666667	2.77555756156289e-17	2.77555756156289e-17	0.166666666666667	0.163888888888889	0.166666666666667	0.322222222222222	0.375	0.425	0.75	0.15	0	-0.0822916666666667	-0.166666666666667	-0.3125	-0.166666666666667	-0.458333333333333	0.270833333333333	0.270833333333333	1	0.553240740740741	0.388888888888889	0.54224537037037	0.226851851851852	1	-0.708333333333333	0.0833333333333333	-0.416666666666667	0.25	0	-0.0416666666666667	-0.152777777777778	-0.203703703703704	-0.416666666666667	-0.259259259259259	-0.416666666666667	0	-0.833333333333333
r1094		NaN	NaN	NaN	NaN	NaN	NaN	NaN	NaN	NaN	NaN	NaN	NaN	NaN	NaN	NaN	NaN	NaN	NaN	NaN	NaN	NaN	NaN	NaN	NaN	NaN	NaN	NaN	NaN	NaN	NaN	NaN	NaN	NaN	NaN	NaN	NaN	NaN	NaN	NaN	NaN	NaN	-0.100694444444444	-0.326388888888889	0.125	-0.777777777777778	-0.550925925925926	-1	-0.850308641975309
r1096		-0.375	-0.375	-0.375	-0.458333333333333	-0.5	-0.583333333333333	-0.625	-0.625	0.5	-0.583333333333333	-0.33234126984127	-0.35	-0.220833333333333	0.3	-0.500992063492063	-0.583333333333333	-0.608333333333333	-0.666666666666667	-0.6375	-0.652083333333333	NaN	-0.194212962962963	0.0694444444444444	0	0.138888888888889	0.138888888888889	0.277777777777778	0.206018518518519	0.201388888888889	0.133101851851852	0.125	0	0.25	0	-0.375	-0.0260416666666667	0.270833333333333	0	0.166666666666667	0.5	0.227083333333333	0	0.241666666666667	0.583333333333333	0	0.125	0.0944444444444444	0.1
r1097		0	0	0	0	-0.0555555555555556	-0.166666666666667	-0.173611111111111	-0.333333333333333	-0.138888888888889	0.166666666666667	-0.25	0.3	0	-0.216666666666667	-0.5	-0.666666666666667	-0.625	-0.666666666666667	-0.666666666666667	-0.666666666666667	-0.690972222222222	-0.680555555555556	-0.75	-0.625	-0.291666666666667	-0.125	0.333333333333333	-0.0833333333333333	-0.0833333333333333	-0.5	0.0833333333333333	-0.0208333333333333	0.833333333333333	-0.5	-0.566666666666667	-0.615079365079365	-0.928571428571429	-0.465079365079365	-0.216666666666667	-0.25	0.5	-0.416666666666667	-0.125	-0.496527777777778	-1	-0.444444444444444	-0.481481481481481	0
r1099		-0.25	-0.5	0	-0.40625	-0.270833333333333	-0.40625	-0.338541666666667	-0.578993055555556	-0.696180555555556	-0.875	-0.875	-0.84375	-0.875	-0.75	-1	-0.333333333333333	-0.333333333333333	-0.0416666666666667	0.333333333333333	0.166666666666667	-0.0555555555555556	0	-0.722222222222222	-0.583333333333333	0.5	-0.277777777777778	-0.75	-0.469444444444444	-0.4	-0.45	-1	0.25	-0.166666666666667	0.25	-0.0416666666666667	-0.0625	-0.1875	-0.25	-0.0625	-0.0104166666666667	0.25	0.0208333333333333	-0.0364583333333333	-0.208333333333333	-0.208333333333333	-0.243634259259259	-0.208333333333333	-0.349537037037037
r11		0.1875	0.125	0.25	0	0.5	0.333333333333333	0.5	NaN	NaN	0.408630952380952	0.408630952380952	0.38578869047619	0.408630952380952	0.317261904761905	0.5	0.13452380952381	0.116964285714286	0	-0.166666666666667	0.229166666666667	0.305555555555556	0.777777777777778	0.715277777777778	0.777777777777778	1	0.675925925925926	0.25	0.172453703703704	-0.25	0.0138888888888889	-0.208333333333333	0.5	0.75	0.375	-0.125	0.375	0.125	0.298611111111111	0.395833333333333	0.304166666666667	0.666666666666667	-0.144444444444444	0.25	0.0416666666666667	0	0.0208333333333333	0.0286458333333333	0.0208333333333333
r1101		NaN	NaN	NaN	NaN	-0.209201388888889	-0.248263888888889	-0.170138888888889	-0.326388888888889	-0.0138888888888889	0.0532407407407407	0.5	0.0862268518518518	0.104166666666667	-0.3125	0.125	-0.0944444444444445	0.0152777777777778	-0.0302469135802469	0.0152777777777778	-0.0570987654320988	-0.186574074074074	0	-0.575	-0.383333333333333	-0.575	-0.569444444444444	NaN	-0.75	-0.625	-0.75	-0.375	0	0.0196759259259259	0.1875	0.266203703703704	0.375	0.236111111111111	0.166666666666667	0.166666666666667	0.166666666666667	0.166666666666667	0.0763888888888889	-0.111111111111111	-0.104166666666667	-0.583333333333333	-0.395833333333333	-0.5	-0.402430555555556
r1104		-0.0333333333333334	0.333333333333333	-0.4	-0.333333333333333	-0.202777777777778	-0.0638888888888889	-0.2	-0.333333333333333	-0.0847222222222222	0.25	-0.0555555555555556	-0.277893518518519	-0.481018518518519	-0.825	-0.5625	-0.458333333333333	-1	0.25	-0.305555555555556	-0.166666666666667	-0.157407407407407	0	-0.366174768518518	-0.75	-0.557291666666667	-0.364583333333333	-0.54296875	-1	-0.25	-0.291666666666667	0.0416666666666667	0.0416666666666667	-0.327546296296296	-0.393518518518518	-1	-0.222222222222222	0.0833333333333333	0.25	0.00370370370370372	-0.0761574074074074	-0.322222222222222	-0.236111111111111	-0.28125	-0.791666666666667	-0.373333333333333	-0.331481481481481	-0.416666666666667	0
r1105		-0.416666666666667	0	-0.833333333333333	-1	-0.75	-0.666666666666667	-0.25	-0.305555555555556	-0.232638888888889	0	-0.375	0.1875	0.1875	0.75	0.609375	0.75	0.75	0.420138888888889	0.190972222222222	-0.239583333333333	-0.166666666666667	-0.3125	-0.166666666666667	-0.342013888888889	-0.138888888888889	-0.75	-0.416666666666667	-0.125	-0.347222222222222	-0.170138888888889	-0.5	0.291666666666667	-0.375	-0.245833333333333	-0.5	-0.4	-0.3	-0.35	-0.352083333333333	-0.245833333333333	-0.40625	0.125	-0.9375	-0.0833333333333333	-0.576388888888889	-0.708333333333333	-0.258680555555556	0.125
r1107		0.321428571428571	0.157738095238095	-0.00595238095238096	-0.060515873015873	-0.333333333333333	0.104662698412698	0.5	0.3125	0.046875	0.125	-0.75	-0.427083333333333	-0.583333333333333	-0.5	-0.5	-0.5	-0.5	-0.480357142857143	-0.5	-0.421428571428571	-0.457738095238095	-0.342857142857143	-0.566666666666667	-0.119047619047619	-0.666666666666667	-0.335813492063492	-0.337301587301587	-0.220238095238095	-0.125	0.170833333333333	-0.0125	0.0034722222222222	-0.0833333333333334	-0.0611111111111111	0.125	-0.225	-0.196428571428571	-0.3125	-0.109722222222222	0.025	0.258333333333333	-0.25	-0.289980158730159	-0.416666666666667	-0.273809523809524	-0.222222222222222	0.0509920634920635	0.116666666666667
r1109		NaN	NaN	NaN	NaN	NaN	0	0	-0.0416666666666667	0	-0.166666666666667	-0.75	-0.5	-0.166666666666667	0.125	-0.100446428571429	-0.166666666666667	-0.193452380952381	-0.5	-0.401785714285714	-0.578373015873016	-0.833333333333333	-0.769593253968254	-0.833333333333333	-0.833333333333333	-0.833333333333333	-0.833333333333333	NaN	-0.416666666666667	0	-0.104166666666667	0	0	0	-0.21875	-0.291666666666667	-0.583333333333333	-0.442515432098765	-0.583333333333333	-0.311728395061728	-0.291666666666667	-0.0601851851851852	0	0.111111111111111	0.25	-0.212962962962963	-1	-0.396990740740741	-0.333333333333333
r111		NaN	NaN	NaN	-0.375	-0.25	-0.5	0	-0.25	-0.1875	-0.25	-0.25	-0.291666666666667	-0.3125	-0.354166666666667	-0.375	-0.375	-0.609375	-0.6875	-1	-0.471875	-0.1	-0.1	-0.1	-0.245833333333333	-0.283333333333333	-0.5	-0.25	1	0.222222222222222	0.263888888888889	-0.0833333333333334	-0.0833333333333334	-0.0833333333333334	NaN	NaN	NaN	NaN	NaN	-0.25	-0.25	-0.25	-0.25	-0.25	-0.145833333333333	-0.0833333333333333	0	0.0208333333333333	0
r1111		0	0	0	0	0	0	0	0	-0.25	-0.0666666666666667	-0.138888888888889	-0.0138888888888889	-0.1	0.25	-0.0666666666666667	0.0833333333333333	-0.5	0.5	-0.1875	0	-0.75	-0.166666666666667	0	0.0833333333333333	0.25	0	-0.5	-0.25	-0.0416666666666667	0.15625	0.427083333333333	0.5625	0.5625	0.03125	-1	0	-0.5	-0.5	-0.291666666666667	-0.166666666666667	0	0	-0.087962962962963	-0.212962962962963	-0.138888888888889	-0.5	-0.0555555555555555	-0.277777777777778
r1113		0.25	0	0.277777777777778	-0.0722222222222222	-0.4	-0.166666666666667	0.138888888888889	0	0.0694444444444444	0.0347222222222222	NaN	NaN	0.166666666666667	0.166666666666667	0.166666666666667	0.166666666666667	0.166666666666667	0.166666666666667	0.166666666666667	0.166666666666667	0.104166666666667	0.0833333333333333	0	0.0208333333333333	0	0	0	0	NaN	NaN	0.0375	0.025	0.05	0	0	0.0972222222222222	0.12962962962963	0.291666666666667	0.0818865740740741	0	-0.09375	-0.1875	-0.2578125	-0.375	-0.375	-0.375	-0.75	0
r1114		-0.559375	-0.522916666666667	-0.595833333333333	-0.7	-0.61	-0.600416666666667	-0.466666666666667	-0.625	-0.583333333333333	-0.538888888888889	-0.35	-0.516666666666667	-0.708333333333333	-0.472222222222222	-0.361111111111111	-0.555555555555556	0	-0.25	-0.375	-0.53125	-0.5	-1	0	0	-0.138888888888889	-0.154513888888889	-0.416666666666667	-0.0625	0	-0.0274305555555556	0.0916666666666667	-0.138888888888889	-0.126851851851852	-0.172089947089947	-0.333333333333333	-0.0892857142857143	0	-0.458333333333333	-0.345138888888889	-0.513888888888889	-0.408333333333333	0	-0.25	0	0	0	0.00892857142857143	0
r1116		-1	-0.722222222222222	-1	-0.166666666666667	0.25	-0.444444444444444	-0.241319444444444	-0.375	-0.395833333333333	-0.430844907407407	-0.416666666666667	-0.53587962962963	-0.510416666666667	-0.680555555555556	-0.645833333333333	-0.5	-0.381944444444444	0	-0.127314814814815	0	-0.156828703703704	-0.1875	-0.3125	-0.375	-0.375	-0.375	-0.375	-0.375	-0.375	-0.453125	-0.479166666666667	-0.583333333333333	-0.484375	-0.583333333333333	-0.291666666666667	0	-0.302083333333333	0.0833333333333333	-1	-0.125	-0.496527777777778	-0.5	-0.361111111111111	-0.5	-0.0833333333333333	-0.158333333333333	0.108333333333333	-0.0833333333333333
r1117		-0.23046875	-0.2265625	-0.234375	-0.21875	-0.25	-0.1875	-0.0763888888888889	-0.0413194444444444	0.208333333333333	-0.109722222222222	-0.269791666666667	-0.427777777777778	-0.75	-0.669444444444444	-0.75	-0.75	-0.673611111111111	-0.559027777777778	-0.520833333333333	-0.291666666666667	-0.75	-0.385416666666667	-0.75	0.25	-0.25	-0.333333333333333	-0.645833333333333	-1	-1	-1	-1	-1	-1	-1	-0.666666666666667	-0.5	-0.166666666666667	0	0	0	0	NaN	NaN	NaN	NaN	NaN	0.078125	0.09375
r1118		0.5	1	0	0.25	-0.125	-0.25	-0.5	0	-0.0583333333333333	-0.0291666666666667	-0.119444444444444	NaN	-0.270833333333333	-0.291666666666667	-0.25	-0.333333333333333	0.5	0.25	-0.5	-0.25	-0.5	-0.416666666666667	-0.5	NaN	-0.5	NaN	NaN	NaN	NaN	-0.64	NaN	-0.64	-0.718333333333333	-0.64	-0.875	-0.125	0	-0.0625	-0.03125	NaN	-0.09375	-0.25	0	-0.5	0.25	0.34375	0.625	1
r1119		0.0416666666666667	0.5	-0.416666666666667	-0.00694444444444444	-0.194444444444444	0.0833333333333333	-0.25	0.333333333333333	-0.5	0.0333333333333333	0	0.3	0.225	0.6	0	0.3	0.122685185185185	0.190740740740741	0	0.272222222222222	0.416666666666667	0.4	0.5	-0.09375	0.1	0.0763310185185185	0.128240740740741	0.170833333333333	0.113888888888889	0.170833333333333	0	0.243402777777778	0.416666666666667	0.386111111111111	0.383333333333333	0.358333333333333	0.333333333333333	0.313888888888889	0.25	0.120138888888889	0.166666666666667	-0.25	-0.25	-0.166666666666667	0	-0.162109375	-0.25	-0.231770833333333
r112		0.25	0.25	0.0763888888888889	-0.0277777777777778	-0.166666666666667	-0.166666666666667	-0.0729166666666667	-0.125	0.166666666666667	0.0208333333333333	0.131944444444444	0.0902777777777778	0.208333333333333	0	0	0	0	0	-0.1	0	0	-0.104166666666667	-0.166666666666667	-0.25	-0.0625	-0.0806712962962963	-0.0101851851851852	0	-0.125	0	-0.09375	0	-0.25	-0.166666666666667	0.0833333333333333	0	0	0	0	0	-0.0277777777777778	-0.037037037037037	-0.0833333333333333	-0.037037037037037	-0.0277777777777778	0	0	0.0166666666666667
r1121		0.322916666666667	0.354166666666667	0.291666666666667	0.416666666666667	0.541666666666667	0.305555555555556	-0.0416666666666667	0.0451388888888889	-0.0416666666666667	-0.0416666666666667	-0.0243055555555556	-0.0138888888888889	0	0	0	-0.166666666666667	-0.333333333333333	-0.333333333333333	-0.34375	-0.385416666666667	-0.322916666666667	-0.5	-0.145833333333333	-0.4140625	-0.385416666666667	-0.625	-0.346354166666667	-0.625	0.25	-0.1875	-0.347222222222222	-0.618055555555555	-0.833333333333333	-0.833333333333333	-0.833333333333333	-0.833333333333333	-0.513888888888889	-0.407407407407407	0.125	-0.0524691358024691	0.125	-0.0756172839506173	0	-0.375	-0.46875	-0.75	-0.75	-0.75
r1123		NaN	NaN	NaN	NaN	NaN	NaN	NaN	NaN	NaN	NaN	NaN	NaN	NaN	NaN	NaN	NaN	NaN	NaN	NaN	NaN	NaN	NaN	NaN	NaN	NaN	NaN	NaN	NaN	NaN	NaN	-0.430555555555556	-0.453703703703704	-0.430555555555556	-0.5	-0.361111111111111	-0.333333333333333	-1	-0.625	-0.666666666666667	-0.5	-0.5	-0.314814814814815	-0.5	0.240740740740741	0.388888888888889	0.833333333333333	0.833333333333333	0.833333333333333
r1125		-0.25	0.166666666666667	-0.252083333333333	-0.5	-0.425	-0.421428571428571	-0.358928571428571	-0.401785714285714	-0.25	-0.553571428571429	-0.666666666666667	-0.482142857142857	-0.458333333333333	-0.25	-0.513888888888889	-0.607638888888889	-0.833333333333333	-0.833333333333333	-0.833333333333333	-0.833333333333333	-0.722222222222222	-0.5	-0.347222222222222	-0.166666666666667	0	0	0	-0.0227864583333333	0	-0.0911458333333333	-0.182291666666667	NaN	-0.364583333333333	-0.270833333333333	-0.458333333333333	-0.0833333333333333	-0.385416666666667	-0.5	-0.5	-0.5	-0.513888888888889	-0.524305555555556	-0.541666666666667	-0.541666666666667	-0.145833333333333	0.25	0.25	0.25
r1126		-0.516666666666667	-0.583333333333333	-0.45	0	-0.375	0.166666666666667	-0.166666666666667	-0.302083333333333	-0.458333333333333	-0.75	-0.536111111111111	-0.562037037037037	-0.4	-0.303009259259259	-0.125	-0.125	-0.0833333333333333	0	-0.0208333333333333	0	0	-0.0833333333333333	-0.0208333333333333	-0.25	0.25	0	-0.75	0.0833333333333333	0.111111111111111	1	0.166666666666667	0	-0.444444444444444	-0.222222222222222	-1	-0.166666666666667	0	-0.0555555555555556	0	-0.0185185185185185	0	-0.172839506172839	-0.314043209876543	-0.5	-0.583333333333333	-0.666666666666667	-0.614583333333333	-0.833333333333333
r1127		-0.583333333333333	-0.166666666666667	-1	-0.663888888888889	-0.825	-0.559722222222222	-0.65	-0.1	-0.283333333333333	-0.1	-0.429166666666667	-0.483333333333333	-0.85	-0.5	-0.720833333333333	-0.472222222222222	-0.523958333333333	-0.402777777777778	-0.5	-0.236111111111111	-0.252777777777778	-0.333333333333333	0.0583333333333334	-0.0916666666666666	0.45	-0.541666666666667	-0.5	-0.95	-0.539583333333333	-0.5	-0.208333333333333	0.375	-0.5	0	-0.5	-0.291666666666667	-0.375	-0.241666666666667	0.2	-0.5	-0.333333333333333	-0.527777777777778	-0.75	-0.590277777777778	-0.583333333333333	-0.5	-0.5	-0.5
r1129		-0.75	-0.5	-1	-0.75	-0.53125	-0.375	0	NaN	0	-0.0555555555555555	0	-0.166666666666667	-0.236111111111111	0	-0.777777777777778	-0.416666666666667	-0.409722222222222	-0.208333333333333	-0.236111111111111	0	-0.5	0.5	-0.120039682539683	-0.10515873015873	-0.375	-0.440476190476191	-0.512202380952381	-0.733333333333333	-0.5	-0.420833333333333	-0.35	-0.1	-0.246875	-0.2125	-0.325	-0.176041666666667	-0.833333333333333	0.666666666666667	-0.0833333333333334	-0.1440329218107	-0.409465020576132	-0.75	-0.395061728395062	-0.393518518518518	-0.0416666666666666	-0.388888888888889	-0.215277777777778	-0.302083333333333
r1131		0.666666666666667	0.666666666666667	0.666666666666667	0.447916666666667	0.375	0.0833333333333333	0.180555555555556	0.0833333333333333	NaN	NaN	0	0	0	0	0	-0.375	-0.75	-0.75	-0.541666666666667	-0.416666666666667	-0.25	-0.25	-0.25	-0.333333333333333	-0.25	-0.5	0.0833333333333334	-0.25	0	-0.125	-0.0625	NaN	NaN	-0.40625	-0.4375	-0.375	-0.5	-0.25	-0.375	-0.576388888888889	-0.763888888888889	-0.916666666666667	-1	-0.833333333333333	-1	-0.5	-0.75	-0.75
r1133		0.4	0.4	0.025	-0.2	-0.5	-0.5	-0.5	-0.5	NaN	NaN	-0.708333333333333	NaN	-0.708333333333333	-0.708333333333333	-0.708333333333333	-0.708333333333333	-0.3125	-0.0347222222222222	0.201388888888889	0.638888888888889	0	0	-0.333333333333333	-0.583333333333333	-1	-1	-1	NaN	NaN	NaN	-0.738715277777778	-0.75	-0.727430555555556	-0.75	-0.682291666666667	-0.614583333333333	-0.600260416666667	-0.479166666666667	-0.625	-0.333333333333333	-0.0208333333333333	0.321428571428571	-0.358333333333333	0	-0.179166666666667	-0.160185185185185	-0.228240740740741	-0.233333333333333
r1137		-0.25	-0.458333333333333	-0.5	-0.536458333333333	-0.4375	-0.75	-0.203125	0.333333333333333	0.0416666666666667	-0.25	-0.230902777777778	-0.309027777777778	-0.40625	-0.270833333333333	-0.541666666666667	2.77555756156289e-17	-0.106481481481481	0.0462962962962963	0.0694444444444444	0.0694444444444444	0.0121527777777778	0.0694444444444444	-0.159722222222222	-0.388888888888889	-0.272569444444444	-0.375	-0.166666666666667	-0.28125	-0.25	-0.333333333333333	-0.319444444444444	-0.277777777777778	-0.416666666666667	-0.0833333333333333	-0.416666666666667	0.0555555555555556	-0.75	0	-0.348958333333333	-0.166666666666667	-0.479166666666667	-0.333333333333333	-0.9375	-0.5	-0.71875	-0.260416666666667	-0.0729166666666667	0.25
r1139		0.25	-0.25	0	0.645833333333333	0.270833333333333	0.249652777777778	0.166666666666667	-0.0847222222222222	-0.420833333333333	0	-0.402083333333333	-0.1875	-1	-0.583333333333333	-0.630208333333333	-0.5625	-0.375	-0.75	0	0.0541666666666666	0.166666666666667	-0.5	0.125	0.125	0.239583333333333	0.75	-0.0416666666666667	0.1	0.04375	-0.00833333333333335	0.0285714285714286	0.24702380952381	0.583333333333333	0.415178571428571	0.471230158730159	0.415178571428571	0.433862433862434	0.415178571428571	NaN	NaN	NaN	NaN	0.175	0.2	0.15	0.25	0.05	0.375
r114		0	0.111111111111111	-0.166666666666667	0.375	0.404166666666667	0.333333333333333	0.1875	0.166666666666667	0.166666666666667	0.236111111111111	0	-0.0576388888888889	0.116666666666667	-0.583333333333333	0.00138888888888891	-0.0277777777777778	0.5	0	-0.00231481481481481	-0.148148148148148	-0.361111111111111	-0.0833333333333333	0	-0.270833333333333	-0.5	-0.5	-1	-0.166666666666667	-0.361979166666667	-0.145833333333333	-0.135416666666667	-0.125	-0.174479166666667	-0.125	-0.3125	-0.21875	-0.213541666666667	-0.0729166666666667	-0.25	0.25	-0.0833333333333334	0.0625	0.166666666666667	0.307291666666667	1	0	0.4375	0.5
r1142		0	-0.0222222222222222	0	-0.0666666666666667	0	-0.15	0.111111111111111	0	0.118055555555556	0.25	0.111111111111111	0.0833333333333333	0	0	-0.03125	0	-0.125	-0.125	0	-0.166666666666667	-0.366666666666667	-0.1875	-0.164583333333333	-0.104166666666667	0	-0.0677083333333333	0.0833333333333333	-0.25	-0.111111111111111	-0.144444444444444	-0.166666666666667	-0.05	-0.345138888888889	-0.6625	-0.501388888888889	-0.5	-0.341666666666667	-0.233333333333333	-0.291666666666667	-0.458333333333333	-0.184027777777778	0.347222222222222	-0.333333333333333	-0.933333333333333	-0.104166666666667	-0.233333333333333	0	-0.110416666666667
r1143		0.25	-0.5	1	0.25	0.375	0.25	0	0.5	0.5	0.40625	0.153571428571429	0	0	0.366666666666667	0.0833333333333333	-0.0416666666666667	0.04375	0.0104166666666667	0.111111111111111	0.25	0.148313492063492	0.160714285714286	0.0714285714285714	0.0744047619047619	0.0654761904761905	0	0.125	0.375	0.177083333333333	0.152777777777778	0.0590277777777778	0	0	-0.015625	0	-0.0625	-0.0520833333333333	-0.05	-0.0423611111111111	-0.025	-0.102874228395062	0	-0.344135802469136	-0.722222222222222	-0.310185185185185	-0.458333333333333	0.25	-0.0694444444444445
r1148		0.0364583333333333	0.03125	0.0416666666666667	0.03125	0.0625	0	0.125	0.0625	-0.0520833333333333	-0.34375	NaN	-0.75	-0.75	-0.75	-0.597222222222222	-0.666666666666667	-0.222222222222222	0	0	0	0.0211309523809524	0.0178571428571429	0.0666666666666667	0.0666666666666667	0	0.0166666666666667	0	0	0	0	0	-0.166666666666667	-0.166666666666667	-0.5	0	-0.125	0	0	0	-0.00694444444444445	0	-0.0277777777777778	0.25	-0.333333333333333	-0.0416666666666667	-0.1875	NaN	NaN
r115		-0.75	-0.229166666666667	-0.619047619047619	-0.75	-0.0833333333333333	-0.75	-1	0.5	-0.411145833333333	-0.372916666666667	-0.771666666666667	-0.566666666666667	-0.469768518518519	-0.151851851851852	-0.388888888888889	0.5	-0.75	-0.458333333333333	-0.127777777777778	-0.333333333333333	0.125	-0.666666666666667	-0.263888888888889	-0.25	-0.0135416666666667	0.0375	0.422222222222222	0.146296296296296	0.0848379629629629	-0.0208333333333333	-0.208333333333333	-0.114583333333333	-0.145833333333333	-0.114583333333333	-0.282986111111111	-0.371527777777778	-0.5	-0.5	-0.5	-0.5	-0.5	-0.5	NaN	NaN	NaN	NaN	NaN	NaN
r1152		-0.75	-0.75	-0.75	-0.75	-0.75	-0.404166666666667	-0.360267857142857	0.2875	-0.574404761904762	-0.5	-0.5	-0.5625	-0.75	-0.5	-0.527777777777778	-0.333333333333333	-0.298611111111111	-0.166666666666667	-0.166666666666667	-0.0104166666666667	0.0416666666666667	0.25	0.09375	0.25	-0.166666666666667	-0.6875	-0.284722222222222	-0.324074074074074	0	-0.378935185185185	-0.5625	-0.629166666666667	-0.4375	-0.5	-0.479166666666667	-0.578125	-0.5	-0.833333333333333	-0.225	-0.225	-0.388888888888889	0.166666666666667	-0.305555555555556	0	-1	-0.5	-0.8125	-0.75
r1154		-1	NaN	-1	-1	-1	-0.924479166666667	-1	-0.697916666666667	-0.611111111111111	-0.3125	0.1875	-0.0625	-0.0543981481481481	-0.288194444444444	-0.342592592592593	-0.513888888888889	-0.513888888888889	-0.513888888888889	-0.513888888888889	-0.675925925925926	-1	-0.546064814814815	-0.5	-0.0083333333333333	-0.419444444444444	-0.75	-0.563194444444444	-0.208333333333333	-0.875	1	0.3125	0.541666666666667	0.3125	0.201388888888889	NaN	-0.25	-0.25	-0.25	-0.25	-0.286111111111111	-0.319444444444444	-0.358333333333333	-0.383333333333333	-0.333333333333333	-0.225520833333333	0.05	-0.235416666666667	-0.520833333333333
r1159		0.125	0.125	0.0729166666666667	0.0416666666666667	0	0	0	0	-0.075	0	-0.3	-0.15	-0.225	NaN	NaN	0	0	0	NaN	0	0	0	0	0	-0.0625	0	-0.25	-0.5	-0.375	-0.4375	NaN	NaN	NaN	NaN	NaN	NaN	-0.708333333333333	-0.666666666666667	-0.75	-0.583333333333333	-0.75	-0.25	-0.25	0.25	0.0833333333333333	0.25	NaN	0.0104166666666667
r1161		NaN	0.00260416666666665	NaN	0.00260416666666665	-0.0260416666666667	0.03125	-0.0833333333333333	-0.122048611111111	-0.119444444444444	-0.316666666666667	0.0416666666666667	-0.4	-0.15	-0.390575396825397	-0.387301587301587	-0.625	-0.386904761904762	0.417857142857143	-0.104166666666667	-0.229166666666667	-0.533333333333333	-0.208333333333333	0.333333333333333	-0.375	0.4	0.114583333333333	0.4	0.0333333333333333	-0.0583333333333333	-0.333333333333333	-0.333333333333333	-0.445833333333333	-0.525	-0.591666666666667	-0.75	-0.5	-0.506944444444444	-0.361111111111111	-0.416666666666667	-0.166666666666667	-0.5	-0.329861111111111	-0.322916666666667	-0.272569444444444	-0.145833333333333	-0.291666666666667	0	-0.157407407407407
r1165		-0.159722222222222	-0.208333333333333	-0.111111111111111	-0.208333333333333	0.0833333333333333	-0.5	-0.435416666666667	-0.325	-1	0.0625	-0.621875	-0.7	-0.85	-1	-0.596759259259259	-0.453703703703704	-0.0833333333333333	-0.277777777777778	-0.583333333333333	-0.166666666666667	0.291666666666667	-0.25	0.138888888888889	-0.174074074074074	-0.281712962962963	-0.411111111111111	-0.680555555555556	-0.333333333333333	0.416666666666667	-0.25	-0.5	-0.635416666666667	-0.791666666666667	-1	-0.729166666666667	-0.75	-0.375	-0.875	-0.125	-0.430555555555556	-0.277777777777778	-0.354166666666667	-0.328703703703704	-0.354166666666667	NaN	NaN	NaN	NaN
r1166		-0.270833333333333	-0.5	-0.0416666666666667	0.5	-0.125	0.216666666666667	0.0229166666666667	0	0	0.25	0.1875	0.5	0	-0.166666666666667	-0.0277777777777778	0	0.0555555555555556	0.111111111111111	0.0364583333333333	-0.0208333333333333	0	0	0.666666666666667	0.444444444444444	0.666666666666667	0.333333333333333	0.229166666666667	-0.00694444444444446	-0.208333333333333	-0.0416666666666667	0	0.0833333333333333	0	0	-0.0833333333333333	-0.0555555555555556	-0.0833333333333333	NaN	-0.0277777777777778	0	0	-0.125	0	-0.5	0	-0.125	0.125	0.125
r1167		-0.125	-0.25	0	0	0.25	0.1875	0.5	0	0.177083333333333	0.0833333333333333	0.125	0.166666666666667	0.125	0.145833333333333	0.135416666666667	0.138020833333333	0.135416666666667	0.135416666666667	0.0280671296296296	-0.0474537037037037	-0.111111111111111	-0.166666666666667	-0.416666666666667	-0.0833333333333333	-0.0666666666666667	-0.0722222222222222	-0.0666666666666667	-0.0782407407407407	-0.0958333333333333	-0.137268518518519	-0.125	-0.25	0	-0.0138888888888889	-0.166666666666667	0	0.277777777777778	0.175925925925926	0.25	-0.0246913580246914	-0.5	-0.262345679012346	-0.393004115226337	-0.32147633744856	-0.416666666666667	-0.213888888888889	0.108333333333333	-0.333333333333333
r1171		0.0347222222222222	0	0.0694444444444445	-0.291666666666667	0.5	0	-0.04	0	0.166666666666667	0.0972222222222222	0.222222222222222	0	0.5	0.5	0	-0.0833333333333333	0.00555555555555556	0.0305555555555556	0.1	0.1	0.1	0.1	0.1	0.0283068783068783	-0.0383597883597884	-0.0484126984126984	-0.166666666666667	0.025	-0.0416666666666667	0.0988425925925926	0.134259259259259	0.277777777777778	0.166666666666667	0.025	0.105208333333333	0.0416666666666667	0.1875	0.25	0.227777777777778	0.25	-0.208333333333333	0.0845238095238095	0.372222222222222	-0.0757936507936508	0.0741071428571429	0	0	0
r1173		1	1	1	1	1	1	0.25	0	-1	-0.625	-1	-0.5	-0.666666666666667	-0.5	NaN	0.0416666666666667	NaN	0.583333333333333	0.583333333333333	0.583333333333333	0.583333333333333	0.583333333333333	0.583333333333333	0.583333333333333	0.583333333333333	0.494444444444444	0.3875	0.316666666666667	0.155555555555556	0.316666666666667	-0.166666666666667	-0.6	0.25	0.0375	0.25	0.25	0.25	0.25	0.25	0.25	0.25	0.25	NaN	0.25	NaN	NaN	NaN	NaN
r1174		NaN	-0.5	-0.462962962962963	-0.5	-0.388888888888889	0.166666666666667	-0.833333333333333	-0.138888888888889	-0.430555555555556	0.25	-1	-0.625	-0.75	-1	-0.75	-0.5	-0.75	0.25	-0.09375	0.125	0	-0.147569444444444	-0.3125	-0.402777777777778	-0.75	-0.145833333333333	-0.5	-0.375	-0.458333333333333	-0.5	-0.520833333333333	-0.366666666666667	-0.758333333333333	-0.708333333333333	-0.741666666666667	-1	-0.5	-0.361111111111111	0	0.0555555555555556	0.0833333333333333	0.0833333333333333	0.166666666666667	0	0.0833333333333333	-0.219135802469136	-0.402006172839506	-0.740740740740741
r1175		NaN	-0.48098544973545	-0.486111111111111	-0.475859788359788	-0.486111111111111	-0.455357142857143	0.163492063492063	-0.21359126984127	-0.0416666666666667	-0.520833333333333	-0.520833333333333	-1	-0.880208333333333	-1	-1	-1	-0.736111111111111	-0.53125	-0.208333333333333	-0.180555555555556	-0.236111111111111	-0.125	-0.244444444444444	-0.305555555555556	-0.54375	-0.875	-0.75	0.00208333333333331	0	-0.5	-0.666666666666667	-0.666666666666667	-0.404166666666667	-0.408333333333333	-0.342857142857143	-0.7	-0.733333333333333	-0.5625	0.5	-0.03125	0.0729166666666667	-0.170138888888889	-0.25	-0.472222222222222	-0.5	-0.666666666666667	-0.533333333333333	-0.55
r1176		-0.45	-0.666666666666667	-0.233333333333333	-0.412698412698413	-1	-0.875	-0.9375	-0.90625	-0.9375	-0.875	-1	-0.75	-0.291666666666667	0.0833333333333333	0.5	0.5	0.0370370370370371	-0.212962962962963	-0.638888888888889	-0.5	-0.50462962962963	-0.375	-0.383101851851852	-0.25	-0.402777777777778	-0.5	-0.458333333333333	-0.541666666666667	-0.583333333333333	-0.523148148148148	-0.444444444444444	NaN	-0.305555555555556	-0.42037037037037	-0.305555555555556	-0.65	-0.238888888888889	1	-1	-0.1875	-0.5	-0.25	-0.333333333333333	-0.377083333333333	-0.391666666666667	-0.533333333333333	-1	-0.208333333333333
r1178		NaN	NaN	NaN	-0.447916666666667	-0.4375	-0.458333333333333	-0.416666666666667	-0.5	-0.05	-0.333333333333333	0	-0.333333333333333	-0.666666666666667	-0.399305555555556	-0.347222222222222	-0.25	-0.125	-0.09375	0	0	0	0	0	-0.0173611111111111	0	-0.0694444444444444	0	-0.208333333333333	-0.277777777777778	-0.305555555555556	0.5	-0.0833333333333333	-0.75	-0.833333333333333	-0.25	-0.75	-0.5	-0.583333333333333	-0.5	-0.465277777777778	-0.444444444444444	-0.333333333333333	-0.5	-0.444444444444444	-0.5	-0.418981481481482	-0.37037037037037	-0.3125
r1179		-0.916666666666667	-0.472222222222222	-0.333333333333333	-0.4	-0.25	-0.325	-0.219444444444444	-0.219444444444444	-0.0833333333333333	-0.25	0.0833333333333333	-0.202083333333333	-0.439583333333333	-0.479166666666667	-0.525	-0.75	-0.6375	-0.69375	-0.682291666666667	-0.647916666666667	-0.75	-0.5	-0.25	-0.3125	-0.25	-0.25	NaN	NaN	NaN	NaN	NaN	-0.520833333333333	-0.541666666666667	-0.5	-0.583333333333333	-0.666666666666667	-0.444444444444444	-0.0833333333333334	-0.00925925925925928	0.5	0.0810185185185185	-0.5	0.333333333333333	-0.170138888888889	-0.0138888888888889	-0.5	-0.378472222222222	-0.5
r1181		-0.35	-0.2	-0.5	-0.32421875	-0.875	0.278125	-0.547619047619048	0.5	0.0193452380952381	0.25	-0.125	-0.217361111111111	-0.5	-0.494444444444444	-0.625	-0.134027777777778	0.25	0.333333333333333	0.0506944444444445	-0.0920138888888889	-0.43125	-0.320833333333333	-0.541666666666667	-0.1	0.158333333333333	-0.0423611111111111	-0.0458333333333333	-0.181944444444444	-0.25	-0.25	-0.25	-0.1875	0	-0.25	-0.5	-0.555941358024691	-1	-0.473765432098765	-0.421296296296296	0	-0.263888888888889	-0.458333333333333	-0.333333333333333	0	-0.444444444444444	-0.0416666666666667	-0.1875	-0.151041666666667
r1183		-0.5	-0.395833333333333	0.2	-0.29375	-0.1	-0.273090277777778	-0.236111111111111	-0.4625	-0.733333333333333	-0.0833333333333334	-0.375	1	0.096875	0.5	-0.7375	-0.5	-0.411111111111111	0.25	0.166666666666667	-0.0833333333333333	-0.75	-0.333333333333333	-0.533333333333333	0.0416666666666666	-0.15	0.0416666666666666	-0.00138888888888891	0.104166666666667	0.00486111111111111	0.166666666666667	-0.25	-0.317708333333333	-0.625	-0.5625	-0.5625	-0.5	-0.646875	-1	-0.525	-0.44375	0.25	-0.5	-0.5	-0.333333333333333	0	-0.0833333333333333	0	0
r1192		-1	-0.0666666666666667	-0.0833333333333333	-0.1625	0	-0.5	-0.361666666666667	-0.45	-0.333333333333333	-0.583333333333333	-0.35	-0.283333333333333	-0.5	-0.5	-0.357638888888889	-0.333333333333333	-0.0972222222222222	-0.166666666666667	0.208333333333333	-0.35	0.5	-0.275	-0.5	-0.75	-0.625	-0.6875	NaN	-0.360863095238095	-0.173363095238095	-0.22172619047619	-0.125	-0.318452380952381	0.0642857142857143	-0.5	-0.333333333333333	-0.270833333333333	0.25	-0.5	1	0.25	0.4375	0.25	0.25	0.131944444444444	0.0277777777777778	0	-0.166666666666667	-0.5
r1195		-0.233333333333333	0	0.0888888888888889	0.280555555555556	0.5	0.533333333333333	0.5	0.6	0.3203125	0.0416666666666666	0.139583333333333	0.2375	0.122048611111111	0	0.111111111111111	-0.25	-0.143055555555556	0.108333333333333	-0.541666666666667	-0.25	-0.0694444444444444	-0.302083333333333	-0.416666666666667	-0.25	0	-0.125	-0.125	0.166666666666667	0.0694444444444444	0.166666666666667	-0.03125	-0.111111111111111	-0.25	-0.25	-0.25	-0.0694444444444444	0	0.222222222222222	0.416666666666667	0.25	1	0.125	0.328125	0.114583333333333	0.0729166666666667	0.145833333333333	0	0.291666666666667
r1197		-0.708333333333333	0.363095238095238	-0.0833333333333333	-0.522222222222222	0.291666666666667	0	-0.227083333333333	-0.4	-0.8	-0.54375	-0.6	-0.375	0.75	-0.75	-0.166666666666667	-0.416666666666667	-0.5	-0.25	-0.45625	-0.666666666666667	-0.408333333333333	-0.4	-0.483333333333333	-0.125	-1	-0.412301587301587	-0.958333333333333	-0.666666666666667	-0.645833333333333	-0.5	-0.458333333333333	-0.25	-0.625	-0.333333333333333	-0.25	-0.5	-0.75	-0.755555555555556	-0.683333333333333	-0.72962962962963	-0.75	-0.754494598765432	-0.755680941358025	-0.783854166666667	-0.734375	-0.833333333333333	-0.635416666666667	-0.5390625
r1199		NaN	NaN	NaN	NaN	NaN	NaN	NaN	NaN	NaN	-0.166666666666667	-0.166666666666667	-0.166666666666667	-0.166666666666667	-0.166666666666667	-0.166666666666667	-0.166666666666667	-0.166666666666667	NaN	NaN	-0.0416666666666667	-0.0277777777777778	-0.0416666666666667	0	-0.0833333333333333	-0.104166666666667	-0.166666666666667	-0.166666666666667	-0.166666666666667	-0.166666666666667	NaN	NaN	NaN	0.0714285714285714	0.142857142857143	0	0.285714285714286	0.0758928571428571	0.101190476190476	-0.0833333333333334	0.0600198412698413	0.222222222222222	0	0.75	0	0.25	0	-0.111111111111111	-0.270833333333333
r12		NaN	NaN	NaN	NaN	NaN	NaN	NaN	NaN	NaN	NaN	NaN	NaN	NaN	NaN	NaN	NaN	NaN	NaN	NaN	NaN	0	NaN	0	NaN	0	0	0	0	0	-0.25	-0.333333333333333	-0.666666666666667	-0.555555555555556	-0.666666666666667	NaN	-0.666666666666667	NaN	-0.666666666666667	NaN	-0.666666666666667	0.166666666666667	NaN	1	NaN	1	1	1	1
r120		NaN	NaN	NaN	NaN	NaN	NaN	0	0	0	-0.00925925925925926	0	-0.037037037037037	-0.152777777777778	0.0416666666666667	-0.5	-0.229166666666667	-0.364583333333333	-0.262152777777778	-0.204861111111111	-0.25	0	-0.5	-0.277777777777778	-0.486111111111111	-0.333333333333333	-0.833333333333333	-0.666666666666667	-0.833333333333333	NaN	-0.833333333333333	-0.833333333333333	NaN	NaN	NaN	-0.486979166666667	-0.411458333333333	-0.5625	-0.260416666666667	0.0416666666666667	-0.0338541666666667	0.0416666666666667	0.0416666666666667	NaN	NaN	NaN	NaN	NaN	NaN
r1203		-0.69047619047619	-0.533333333333333	-0.541369047619048	-0.483333333333333	-0.458333333333333	-0.458333333333333	-0.458333333333333	-0.423611111111111	-0.354166666666667	NaN	-0.25	NaN	-0.25	NaN	-0.25	-0.25	-0.25	-0.25	-0.25	-0.25	-0.25	-0.25	NaN	-0.25	NaN	NaN	-0.174305555555556	-0.223611111111111	-0.125	-0.322222222222222	-0.291666666666667	-0.55	-0.291666666666667	-0.280555555555556	-0.143055555555556	0	0	0	-0.0208333333333333	-0.0833333333333333	0	-0.25	-0.125	-0.1875	-0.215277777777778	-0.256944444444444	-0.291666666666667	-0.291666666666667
r1206		0.333333333333333	0.333333333333333	0.333333333333333	0.0833333333333333	0	-0.333333333333333	0	0.0138888888888889	0.138888888888889	0.25	0.166666666666667	0.333333333333333	0	-0.0833333333333333	-0.303869047619048	-0.430555555555556	-0.48125	-0.166666666666667	0.0208333333333334	-0.141666666666667	-0.100810185185185	-0.0833333333333333	-0.199074074074074	-0.222222222222222	-0.291666666666667	-0.361111111111111	-0.347222222222222	-0.361111111111111	-0.375	-0.388888888888889	-0.375641534391534	-0.416666666666667	-0.322010582010582	-0.416666666666667	-0.132698412698413	-0.0208333333333334	-0.172916666666667	-0.21875	-0.4625	-0.330729166666667	-0.325	-0.316666666666667	-0.25	-0.375	0	-0.138888888888889	-0.00347222222222223	-0.0416666666666667
r1208		NaN	NaN	-1.38777878078145e-17	-0.138888888888889	0.138888888888889	-0.416666666666667	-0.113888888888889	-0.177777777777778	0	-0.116666666666667	-0.5	-0.308333333333333	-0.3625	-0.279166666666667	-0.0979166666666667	-0.25	0.5	0.3125	0.5	0.5	0.5	0.5	0.5	0.5	0.5	NaN	0.5	NaN	NaN	-0.333333333333333	-0.166666666666667	-0.333333333333333	0.166666666666667	0.0416666666666667	0.166666666666667	0.166666666666667	0.166666666666667	0.166666666666667	0.166666666666667	0.111111111111111	-0.0222222222222223	0.133333333333333	-0.366666666666667	-0.125	-0.205555555555556	-0.125	NaN	NaN
r121		-0.361111111111111	-0.333333333333333	-0.388888888888889	-0.5	-0.333333333333333	-0.222222222222222	0.166666666666667	-0.347222222222222	-0.5	-0.833333333333333	-0.833333333333333	-0.833333333333333	-0.833333333333333	-0.555555555555555	0	-0.326388888888889	-1	0.25	-0.458333333333333	-1	-0.402777777777778	-0.384259259259259	0.25	-0.221064814814815	-0.166666666666667	-0.583333333333333	-0.145833333333333	0	0.166666666666667	0	0.0222222222222222	-0.00260416666666667	-0.1	0.0673611111111111	-0.03125	0.333333333333333	0.151041666666667	0.161458333333333	0.015625	0	-0.25	-0.666666666666667	-0.15	-0.416666666666667	-0.175	-0.150520833333333	0.0416666666666667	-0.0520833333333333
r1211		NaN	NaN	NaN	NaN	NaN	NaN	NaN	NaN	NaN	NaN	NaN	-0.645833333333333	NaN	-0.645833333333333	NaN	-0.645833333333333	-0.645833333333333	-0.682291666666667	-0.645833333333333	-0.791666666666667	-0.5	-0.75	-0.296875	-0.125	0.1875	0.5	0.109375	0	-0.25	-0.25	-0.25	-0.25	NaN	-0.125	0	-0.03125	0	0	0	0	0	0	0	0	0	0	0	NaN
r1214		0	-0.0185185185185185	-0.0555555555555556	0	-0.166666666666667	0	-0.5	-0.166666666666667	-0.273611111111111	0	-0.427777777777778	-0.291666666666667	-0.216319444444444	-0.145833333333333	0	-0.161458333333333	0	-0.5	-0.625	-1	-1	-1	-0.666666666666667	0	-0.260416666666667	-0.125	-0.25	-0.135416666666667	-0.166666666666667	0	-0.168981481481482	-0.169849537037037	-0.340277777777778	-0.170138888888889	0	-0.0425347222222222	0	0	0	0	0	0	0	0	-0.0833333333333333	-0.111111111111111	-0.25	-0.252083333333333
r1215		NaN	NaN	NaN	NaN	-0.09375	-0.1875	0	-0.375	0.1875	-0.0885416666666667	0	-0.166666666666667	-0.0625	-0.333333333333333	0.25	0.229166666666667	0	1	0.25	0.451388888888889	0.388888888888889	0.166666666666667	0.75	-0.25	0.166666666666667	0.138888888888889	0.5	0.212962962962963	0	0.10570987654321	0.104166666666667	0.156635802469136	0.208333333333333	0.208333333333333	0.192708333333333	0.1875	0.166666666666667	0.0677083333333333	0.166666666666667	-0.25	0	-0.125	-0.09375	-0.125	-0.125	-0.0104166666666667	-0.125	0.333333333333333
r1216		0.0833333333333333	0.319444444444444	0.5	0.375	0.28125	0.25	0	0.5	0.216666666666667	0.25	0.116666666666667	-0.25	0.375	-0.208333333333333	-0.208333333333333	-0.75	-0.25	-0.270833333333333	0	-0.0833333333333334	-0.444444444444444	-0.375	-0.256944444444444	-0.333333333333333	0.125	-0.166666666666667	0.138888888888889	-0.116203703703704	-0.137037037037037	-0.3	-0.25	-0.35	-0.2125	0	-0.25	-0.0277777777777778	-0.175694444444444	-0.0666666666666667	-0.358333333333333	-0.75	0	-0.375	-0.171875	-0.229166666666667	-0.0833333333333333	-0.119791666666667	-0.0833333333333333	-0.0833333333333333
r122		NaN	NaN	NaN	NaN	NaN	NaN	NaN	NaN	NaN	NaN	NaN	NaN	NaN	NaN	NaN	NaN	NaN	NaN	NaN	NaN	NaN	NaN	NaN	NaN	NaN	NaN	NaN	NaN	NaN	NaN	NaN	NaN	NaN	NaN	NaN	NaN	NaN	NaN	NaN	NaN	NaN	NaN	NaN	NaN	NaN	NaN	NaN	NaN
r1221		1	0.75	0.6875	0.5	0.5	1	0	0.375	-0.5	0.333333333333333	-0.208333333333333	-0.166666666666667	-0.291666666666667	-0.319444444444444	-0.5	-0.523148148148148	-0.75	-0.674382716049383	-0.75	-0.712191358024691	NaN	NaN	0	0	0	0	0	0.25	0	1	0.375	0.25	0.25	0.25	0.208333333333333	0.125	0.208333333333333	0	0.5	0.125	0.125	0.0625	0	0	0	0	0	0
r1226		-0.5	-0.25	-0.5	0.25	-0.0208333333333333	0.166666666666667	0	0.0833333333333333	0.0416666666666667	NaN	0.347222222222222	0.5	0.5	0.3375	0	0.35	0.4375	0.7	0.7	0.7	0.266666666666667	-0.666666666666667	0.333333333333333	-0.229166666666667	-0.0833333333333333	-0.5	0.0555555555555556	0.159722222222222	0.75	0.333333333333333	0.4375	0.333333333333333	0.333333333333333	0.333333333333333	NaN	0.104166666666667	-0.0421296296296296	-0.125	-0.105555555555556	-0.338333333333333	-0.375	-0.408333333333333	-0.38	-0.375	0.125	-0.096875	0.279166666666667	-0.416666666666667
r123		NaN	NaN	NaN	-1	-1	-1	-1	-0.534722222222222	0	-0.138888888888889	-0.416666666666667	0	-0.416666666666667	0.258333333333333	-0.125	0.0958333333333334	-0.375	-0.375	-0.373611111111111	-0.5	-0.244444444444444	-0.166666666666667	-0.0666666666666667	-0.0583333333333333	0	0	-0.0833333333333333	-0.333333333333333	0	-1	-0.208333333333333	-0.35625	0.25	-0.466666666666667	-0.65	-0.654166666666667	-0.5	-1	0.120833333333333	-0.386458333333333	-0.375	-0.291666666666667	-0.333333333333333	0.416666666666667	-0.375	-0.375	-0.296296296296296	-0.138888888888889
r1235		NaN	NaN	-0.15	-0.15	NaN	-0.15	-0.15	-0.15	-0.15	-0.15	-0.3	0	-0.75	-0.375	-0.5	-0.375	NaN	-0.375	NaN	-0.35	-0.344444444444444	-0.325	-0.358333333333333	-0.291666666666667	0	0.166666666666667	0.266666666666667	0	-0.0166666666666667	0.0777777777777778	0.25	-0.168518518518519	-0.833333333333333	-0.343518518518519	-0.233333333333333	-0.138888888888889	-0.216666666666667	-0.0704695767195767	0	0.0416666666666667	-0.0916666666666667	-0.0625	-0.03125	-0.125	-0.65	-0.264880952380952	-0.0203869047619048	0.416666666666667
r1236		0.0833333333333333	0.20625	-0.0473015873015873	-0.520833333333333	0.25	-0.234375	-0.333333333333333	-0.333333333333333	-0.333333333333333	0.03125	-0.569444444444444	0.111111111111111	0.00763888888888889	0.666666666666667	-0.177777777777778	-0.477380952380952	0.133333333333333	-0.309126984126984	-0.199603174603175	-0.583333333333333	-0.0392857142857143	-0.422222222222222	0.0223484848484848	-0.75	-0.333333333333333	-0.388888888888889	-0.201388888888889	-0.0833333333333333	0	-0.583333333333333	-0.25	-0.625	-0.266666666666667	-0.408333333333333	-0.327083333333333	-0.333333333333333	-0.3	-0.391666666666667	-0.433333333333333	-0.5	-0.5	-0.5	-0.625	-0.5	-1	-0.5	0	-0.125
r124		-0.108333333333333	-0.597222222222222	-0.333333333333333	-0.5	-0.666666666666667	-0.125	-0.5	-0.40625	-0.5	-0.5	-0.5	-0.5	-0.292695473251029	-0.170781893004115	0	-0.0123456790123457	-0.259259259259259	0.222222222222222	-1	-0.404861111111111	-0.420833333333333	-0.420833333333333	-0.420833333333333	-0.280555555555556	-0.282304894179894	0	-0.427830687830688	-0.833333333333333	-0.45015873015873	-0.428571428571429	-0.0416666666666666	-0.170634920634921	-0.0416666666666666	-0.0973462301587301	-0.0729166666666666	-0.104166666666667	-0.278645833333333	-0.104166666666667	-0.833333333333333	0.625	-0.13125	0.05	-0.366666666666667	-0.108333333333333	0.0416666666666666	0	0	0
r1243		-0.416666666666667	-0.416666666666667	-0.3125	-0.416666666666667	0	-0.291666666666667	-0.25	-0.5	-0.340277777777778	-0.5	-0.111111111111111	0	0.166666666666667	0.25	0.25	0.00625000000000001	-0.625	0.15	-0.0640625	-0.15625	0.375	-0.0678819444444444	-0.0652777777777778	-0.425	-0.145833333333333	-0.525694444444444	-0.531944444444444	-1	-0.45	0.0625	-0.19375	0.31796875	0.403125	1	0.423697916666667	0.291666666666667	0	-0.125	-0.388888888888889	-0.0425347222222222	0.229166666666667	0.114583333333333	-0.00989583333333333	0	-0.383333333333333	0.35	-0.320833333333333	-0.5
r1244		-0.583333333333333	-0.666666666666667	-0.5	-0.5	-0.319444444444444	-0.277777777777778	0	-0.333333333333333	-0.375	-0.363888888888889	-0.388888888888889	-0.270833333333333	-0.305555555555556	0.0416666666666667	-0.5	-0.208333333333333	-0.367619047619048	0.166666666666667	-0.25	0.25	0	0.5	-0.125	-0.5	-0.5	-0.470734126984127	-0.382936507936508	-0.5	-0.148809523809524	0.5	0.0739087301587301	-0.0277777777777778	-0.0277777777777778	-0.555555555555556	0.5	0.0648148148148148	0.328703703703704	0.25	0.5	0	-0.5	-0.333333333333333	-0.5	-0.416666666666667	-0.194444444444444	-0.173611111111111	0.333333333333333	-0.416666666666667
r1246		-1	-1	-0.857291666666667	-0.679166666666667	-0.75	-0.2875	0.0694444444444444	0.5	-0.3	-0.583333333333333	-0.166666666666667	0.0111111111111111	-0.547222222222222	-0.6875	-0.5	-0.657291666666667	-0.666666666666667	-0.775	-0.299652777777778	0.0555555555555556	0.1875	0.121527777777778	-0.230324074074074	-0.527199074074074	-1	-1	-1	-1	-0.6875	-0.5	-0.25	-0.25	-0.453125	-0.625	-0.6875	-0.75	-0.484375	0	-0.5	-0.552083333333333	-1	-0.708333333333333	-0.5	-0.625	-0.75	-0.395833333333333	0.0833333333333333	-0.291666666666667
r1247		0.2	0.2	0.2	0.2	0.2	0.2	0.156147119341564	0.2	0.0245884773662552	-0.0151234567901235	-0.111111111111111	-0.134259259259259	0.166666666666667	-0.458333333333333	-0.404861111111111	-1	-0.327777777777778	-0.02	-0.173888888888889	0.128227880658436	0.144300411522634	0.5625	0.0442901234567901	0.00821759259259259	-0.437847222222222	-0.1	-0.166666666666667	-0.380555555555556	-0.532638888888889	-0.875	-0.708333333333333	-1	-0.25	-0.483333333333333	-0.2	-0.145833333333333	-0.025	0.125	0	0.309391534391534	0.112566137566138	1	-0.662301587301587	-0.342592592592593	-1	-0.599537037037037	-0.222222222222222	-0.833333333333333
r1248		-0.5	-0.5	-0.5	-0.5	NaN	-0.0722222222222222	0.122222222222222	0.161111111111111	0.0833333333333333	0.238888888888889	0.333333333333333	0.3	-0.1625	-0.283333333333333	-1	-0.15	0	0.0972222222222222	-0.189814814814815	-0.666666666666667	-0.428240740740741	-0.547453703703704	-0.408564814814815	-0.402006172839506	-0.25	-0.280970293209877	-0.25	-0.221875	-0.19375	-0.305208333333333	-0.5	-0.347135416666667	-0.333333333333333	-0.25	-0.25	-0.4375	-0.25	-1	-0.447916666666667	-0.333333333333333	-0.208333333333333	-0.25	-0.75	-0.666666666666667	-1	-0.666666666666667	-0.5	-0.5
r1249		NaN	-0.0166666666666667	0.1	-0.133333333333333	0.333333333333333	-0.10625	-0.125	-0.5	0	-0.166666666666667	0	-0.0416666666666667	0	0	0	0.136111111111111	0.458333333333333	0.0861111111111111	0.272222222222222	0.210185185185185	0.272222222222222	0.0543981481481481	-0.0314814814814815	-0.233333333333333	-0.133333333333333	-0.333333333333333	-0.3875	-0.541666666666667	-0.541666666666667	-0.541666666666667	-0.594328703703704	-0.543981481481482	-0.75	-0.340277777777778	0.416666666666667	-0.6875	-0.239583333333333	-0.25	-0.4375	-0.369791666666667	-0.625	-0.166666666666667	-0.333333333333333	-0.333333333333333	-0.5	-0.331597222222222	-0.4375	-0.0555555555555556
r125		0.25	0.253086419753086	0.175925925925926	0.333333333333333	-0.0555555555555556	-0.5	-0.166666666666667	-0.0555555555555556	-0.133680555555556	-0.125	-0.1875	-0.25	-0.199652777777778	-0.194444444444444	-0.166666666666667	-0.166666666666667	-0.385416666666667	-0.458333333333333	-0.75	-0.65625	-0.5	-0.916666666666667	-0.625	-0.25	-1	-0.5	-0.75	-0.345833333333333	-0.325	-0.386458333333333	-0.333333333333333	-0.541666666666667	-0.916666666666667	-0.375	-0.475	-0.5	-0.351041666666667	-0.179166666666667	-0.25	-0.291666666666667	-0.0833333333333333	-1	0.375	-0.292638888888889	-0.34	-0.205555555555556	-0.777777777777778	-0.230555555555556
r1252		0.000952380952380953	0	0.00190476190476191	0	0.00571428571428572	0	0	0	0	0.0380952380952381	0	-0.00192307692307692	0.0318181818181818	-0.0277777777777778	0	-0.0138888888888889	0.0037037037037037	0.0037037037037037	0.025	0	0	0	0	0.0166666666666667	-0.03125	-0.05	0.0138888888888889	0	-0.25	0.416666666666667	-0.75	-0.6	-0.4625	-0.5	0	0.0833333333333333	-0.5	0.541666666666667	-0.5	-0.291666666666667	-0.0972222222222222	0.5	0.00694444444444445	0	-0.375	-0.291666666666667	-0.291666666666667	-0.5
r1254		-0.269047619047619	-0.423333333333333	0.0333333333333333	-0.0666666666666667	-0.303472222222222	-0.625	-0.555555555555556	-0.616666666666667	-0.180555555555556	-0.133333333333333	-0.208333333333333	-0.05	-0.377083333333333	-0.625	-0.625	-1	-0.25	-0.678009259259259	-0.462037037037037	-1	-0.136111111111111	-0.444444444444444	-0.666666666666667	-0.225	-0.102777777777778	-0.466666666666667	-0.6	0.00833333333333336	-0.300694444444444	-0.5	-0.111111111111111	0	-0.354166666666667	-0.296875	-0.666666666666667	-0.166666666666667	0	-0.10625	-0.133333333333333	-0.125	0	-0.236111111111111	-0.266666666666667	-0.464285714285714	-0.333333333333333	-0.46969696969697	-0.507007575757576	-0.6
r1255		0.333333333333333	0.333333333333333	0.173611111111111	0.0277777777777778	0	-0.25	0.416666666666667	-0.223611111111111	0.0173611111111111	-0.134722222222222	0.0111111111111111	-0.666666666666667	-0.266666666666667	0.2	-0.3125	0.0375	0.1	0.1625	0.45	-0.125	-0.125	-0.1625	-0.192708333333333	-0.15	-0.333333333333333	-0.108194444444444	-0.0844444444444444	0.15875	-0.055	0.3725	0.8	0.188958333333333	0	-0.416666666666667	-0.285714285714286	-0.160703262786596	0	0.0595679012345679	0.25	-0.0712962962962963	-0.1375	-0.326388888888889	-0.416666666666667	-0.6575	-0.166666666666667	-0.591666666666667	-0.348412698412698	-0.833333333333333
r1256		NaN	NaN	NaN	NaN	NaN	0.125	NaN	0.125	NaN	0.125	0.0833333333333333	0.125	0	0.25	0	0.260416666666667	0.458333333333333	0.333333333333333	-0.25	0.0535714285714286	0.166666666666667	-0.0357142857142857	0.5	0.241335978835979	0.259722222222222	0.0858548280423281	0.0194444444444444	-0.177083333333333	-0.436111111111111	0.0833333333333333	0	-0.0570601851851852	-0.186574074074074	-0.125	-0.434722222222222	-0.250347222222222	0	-0.441666666666667	-0.276041666666667	-0.441666666666667	-0.220833333333333	-0.193402777777778	0	-0.111111111111111	-0.0694444444444444	-0.666666666666667	0.5	-0.444444444444444
r1257		0.5	0	0.625	0.0555555555555555	0.107638888888889	0.25	-0.5	0	0.333333333333333	0.291666666666667	0.3125	0.302083333333333	0.307291666666667	0.3046875	NaN	NaN	NaN	NaN	NaN	NaN	NaN	NaN	NaN	NaN	NaN	NaN	NaN	NaN	0	0	0	0	0	-0.015625	-0.03125	-0.03125	-0.0625	0	0.75	0.375	0.402777777777778	0.215277777777778	0.0833333333333333	0	0.0416666666666667	0.0208333333333333	0.100694444444444	0.0902777777777778
r1258		0.5	0.5	0.375	0.333333333333333	0.166666666666667	0.5	1	0.833333333333333	1	NaN	0.138888888888889	-0.25	-0.333333333333333	-0.25	-0.5	0	0.25	0.166666666666667	0.25	0.138888888888889	0.0972222222222222	0	0	-0.344791666666667	-0.379166666666667	-1	-0.1375	-0.534375	-0.5	-0.5	-0.5	NaN	NaN	-0.833333333333333	-0.833333333333333	-0.833333333333333	-0.833333333333333	-0.520833333333333	-0.416666666666667	0	-0.138888888888889	0	-0.171296296296296	-0.375	-0.251157407407407	-0.333333333333333	-0.125	-0.5
r126		-0.689484126984127	-0.689484126984127	-0.689484126984127	-0.61235119047619	-0.689484126984127	-0.380952380952381	-0.708333333333333	-0.317222222222222	-0.485555555555556	-0.166666666666667	-0.75	-0.305555555555556	-0.351851851851852	0	-0.234347442680776	-0.167217813051146	-0.351190476190476	-0.0833333333333333	-0.25	-0.264583333333333	-0.325	-0.4	-0.472916666666667	-0.166666666666667	-1	-0.333333333333333	-0.208333333333333	0	0.5	0.0833333333333333	0.25	-0.375	-0.166666666666667	-0.666666666666667	-0.364583333333333	-0.416666666666667	-0.208333333333333	-0.277777777777778	-0.208333333333333	-0.217592592592593	-0.273148148148148	-0.166666666666667	-0.5	-0.25	-0.25	0	-0.25	-0.238888888888889
r1260		0.166666666666667	0.166666666666667	0.166666666666667	-0.0104166666666667	0.166666666666667	-0.541666666666667	0.0666666666666667	-0.254166666666667	-0.5	-0.0416666666666667	0.416666666666667	0.145833333333333	0.375	-0.166666666666667	0	-0.0833333333333333	-0.0625	-0.0833333333333333	-0.0833333333333333	NaN	NaN	NaN	NaN	NaN	-0.166666666666667	-0.166666666666667	-0.166666666666667	-0.166666666666667	-0.194444444444444	-0.215277777777778	-0.25	-0.25	-0.25	-0.114583333333333	-0.0208333333333333	0.0625	0.125	0	0.25	0.102430555555556	0.125	0.0347222222222222	0.0121527777777778	-0.0555555555555556	-0.0555555555555556	-0.0601851851851852	-0.12962962962963	0
r1261		-0.25	-1	-0.555555555555556	-0.305555555555556	-0.666666666666667	0	-0.5	-0.341145833333333	-0.625	-0.239583333333333	-0.315476190476191	-0.666666666666667	0.333333333333333	-0.0399691358024691	0.2	-0.0265432098765432	-0.0324074074074074	-0.247222222222222	-0.05	-0.25	0.138888888888889	0.25	-0.103571428571429	-0.336309523809524	-0.0277777777777778	0.0333333333333333	-0.197222222222222	-0.269444444444444	-0.525	-0.316666666666667	0.5	-0.0375	9.25637604759499e-18	-0.333333333333333	-0.166666666666667	0.3125	-0.320833333333333	-0.25	-0.375	0.0833333333333333	-0.15625	-0.5	0.166666666666667	-0.3	-0.75	-0.306481481481481	0.0555555555555556	-0.231481481481481
r1265		0	0	0.0113636363636364	0	0.0454545454545455	0.0535714285714286	0	0.0119047619047619	0.0296296296296296	-0.333333333333333	-0.125	0.25	0.21875	0	-0.166666666666667	0.111111111111111	0.111111111111111	0.5	0	1	0.5	0.75	0.625	NaN	NaN	-0.0833333333333333	-0.0833333333333333	-0.0833333333333333	-0.0833333333333333	-0.0833333333333333	0.0486111111111111	0.111111111111111	0.25	0.166666666666667	0.25	0	0.5	-0.145833333333333	-0.125	0	-0.1	-0.125	-0.15	0	0.5	0.1296875	0.0125	0.00624999999999999
r1266		0	0	0	0	0	0	0	0	0	0	NaN	0	NaN	NaN	NaN	0.5	0.5	0.5	0.5	0.5	0.5	0.5	0.21875	0.125	-0.25	-0.125	-0.25	-0.125	-0.09375	0	0	0.205555555555556	0	0.3875	0.258333333333333	0.3875	0.344444444444444	0.3875	NaN	0.25625	NaN	0.125	0.125	0.125	0.0078125	-0.0625	-0.15625	-0.25
r1267		NaN	-0.342708333333333	-0.352083333333333	-0.333333333333333	-0.370833333333333	0.25	-0.0335416666666667	0.333333333333333	-0.346666666666667	-0.0658333333333333	0	-0.25	-0.285185185185185	-0.605555555555556	-0.356481481481481	-0.285185185185185	-0.25	0	-0.5	-0.166666666666667	0	-0.119791666666667	0.1875	-0.5	-0.458333333333333	-0.25	-0.46875	-0.347222222222222	-0.122395833333333	-0.00694444444444445	0.333333333333333	-0.151041666666667	-0.25	-0.680555555555556	-1	-0.791666666666667	-0.721527777777778	-0.583333333333333	-0.511111111111111	-0.4	-0.55	-0.305555555555556	-0.427777777777778	-0.366666666666667	-0.153703703703704	NaN	0.333333333333333	0.333333333333333
r1270		0.395833333333333	0.395833333333333	0.463541666666667	0.395833333333333	0.666666666666667	0.125	-0.583333333333333	-0.402777777777778	-0.621527777777778	-0.75	-0.75	-0.610493827160494	-0.497993827160494	-0.331481481481481	-0.3	-0.362962962962963	-0.3	-0.488888888888889	-1	-0.166666666666667	-0.541666666666667	-0.75	-0.25	-0.548611111111111	-0.527777777777778	-0.666666666666667	-0.666666666666667	-0.666666666666667	-0.208333333333333	0.25	0.25	-0.458333333333333	-0.104166666666667	-0.1171875	-0.104166666666667	0.197916666666667	0.129918981481481	0.5	-0.0740740740740741	-0.125	-0.597222222222222	-0.75	-0.916666666666667	-1	-1	-0.815972222222222	-0.447916666666667	-0.289930555555556
r1271		-0.104166666666667	-0.104166666666667	-0.0260416666666667	0.0208333333333333	0.0833333333333333	0.0833333333333333	0.0833333333333333	0.126488095238095	0.178571428571429	0.212797619047619	0.291666666666667	0.133928571428571	-0.0238095238095238	-0.0796130952380953	-0.339285714285714	-0.0892857142857143	-0.185267857142857	0.125	-0.4375	-0.159722222222222	-0.357638888888889	-0.166666666666667	-0.666666666666667	-0.527777777777778	-0.75	-0.571759259259259	-0.4375	-0.349537037037037	-0.125	-0.263888888888889	-0.5	-0.166666666666667	-0.458333333333333	-0.25	-0.5	-0.284375	0.108333333333333	-0.495833333333333	-0.1640625	-0.254861111111111	-0.0138888888888889	-0.08125	0.229166666666667	-0.285416666666667	-0.8	-0.424305555555556	-0.470601851851852	-0.1875
r1272		-0.625	-1	-0.25	-0.260416666666667	0.104166666666667	0.104166666666667	0.458333333333333	0.354166666666667	0	0.199652777777778	0.194444444444444	0.25	0.333333333333333	0.25	0.5	0	0.196180555555556	0.0625	0.222222222222222	0	0.240740740740741	0.25462962962963	0.5	0.277777777777778	0.0555555555555556	0.349537037037037	0.6875	0.377314814814815	0.333333333333333	0.111111111111111	0	0	0	0.0833333333333333	NaN	0.25	0.25	0.25	0.25	0.25	0.171875	0.25	-0.0625	-0.015625	-0.375	0.125	-0.104166666666667	0.0270833333333333
r1274		-0.254166666666667	-0.0416666666666666	-0.466666666666667	0.25	-0.248611111111111	-0.25	-0.527777777777778	-0.447048611111111	-0.0104166666666667	-1	-0.375	-0.0694444444444445	-0.416666666666667	-0.173611111111111	-0.5	0.291666666666667	-0.104166666666667	-0.25	-0.25	-0.425925925925926	-0.405092592592593	-0.777777777777778	-0.166666666666667	-0.256944444444444	-0.0833333333333333	0	-0.138888888888889	-0.201388888888889	-0.333333333333333	-0.333333333333333	-0.5625	-0.916666666666667	-0.666666666666667	-0.787037037037037	-0.759259259259259	-0.805555555555556	-0.805555555555556	-0.831018518518519	-0.837962962962963	-0.875	-0.833333333333333	-0.625	-0.166666666666667	-0.697916666666667	-1	-1	-0.736111111111111	-0.431423611111111
r1276		NaN	-0.5	-0.444444444444444	-0.5	-0.333333333333333	-0.333333333333333	-0.222222222222222	0	-0.0856481481481481	0	-0.12037037037037	-0.152777777777778	-0.208333333333333	-0.25	-0.229166666666667	-0.247685185185185	-0.372685185185185	-0.263888888888889	-0.75	-0.529513888888889	-0.708333333333333	-0.395833333333333	-0.317708333333333	-0.0833333333333333	-0.0833333333333333	-0.395833333333333	-0.75	-0.666666666666667	-0.527777777777778	-1	-0.759259259259259	-0.75	-0.83641975308642	-1	-0.848251028806584	-0.708333333333333	-0.529771090534979	-0.3125	-0.25	-0.557291666666667	-1	-0.666666666666667	-0.791666666666667	-0.3	-0.158333333333333	-0.444444444444444	-0.125	-0.236111111111111
r1278		-0.06875	0.075	-0.2125	-0.145486111111111	-0.5	0.0555555555555556	-1	-0.360069444444444	-0.120833333333333	-0.375	-0.247916666666667	-0.356944444444444	-0.221527777777778	-0.583333333333333	0.166666666666667	-0.65	-0.3	-0.416666666666667	0	-0.125	-0.56875	-0.419675925925926	-0.484953703703704	-0.5	-0.386111111111111	-0.4	-0.39537037037037	-0.4	-0.398456790123457	-0.4	NaN	-0.4	-0.316666666666667	-0.320833333333333	-0.229166666666667	-0.333333333333333	-0.125	-0.25	0.2	-0.25	-0.252083333333333	-0.625	-0.333333333333333	-0.291666666666667	0.0416666666666666	-0.25	-0.243055555555556	-0.253472222222222
r128		-0.597222222222222	-0.587962962962963	-0.666666666666667	-0.5	-0.555555555555556	-0.472222222222222	-0.5	-0.333333333333333	-0.152777777777778	-0.299305555555556	-0.6	-0.111111111111111	-0.431481481481481	-0.583333333333333	-0.51412037037037	-0.541666666666667	-0.5	-0.614583333333333	-0.5	-0.916666666666667	-0.708333333333333	-0.5	NaN	0.125	-0.166666666666667	0.125	-0.75	-0.5	-0.833333333333333	-0.560654761904762	-0.470297619047619	-0.438988095238095	-0.504166666666667	-0.425496031746032	-0.399082341269841	-0.333333333333333	-0.333333333333333	-0.291666666666667	-0.333333333333333	-0.166666666666667	-0.247395833333333	2.22017499870719e-17	-0.489583333333333	0	-0.244791666666667	-0.276041666666667	-0.42485119047619	-0.583333333333333
r1282		-0.25	-0.291666666666667	-0.3	-0.0138888888888889	0.395833333333333	-0.0527777777777777	0.170833333333333	-0.127083333333333	-0.0916666666666666	-0.3	0.075	-0.347916666666667	-0.75	-0.416666666666667	-0.166666666666667	-0.208333333333333	-0.272083333333333	-0.5	-0.213333333333333	-0.166666666666667	-0.302976190476191	0.0833333333333333	-0.305555555555556	0.347222222222222	0.178240740740741	0.212962962962963	0.458333333333333	-0.166666666666667	-0.625	0	-0.516666666666667	-0.0833333333333333	-1	-0.588541666666667	-0.833333333333333	-0.4375	0.25	-0.395833333333333	-1	-0.786458333333333	-1	-0.75	-0.6875	-0.5	-0.5	-0.375	-0.5	0
r1284		-0.385416666666667	-0.434027777777778	-0.385416666666667	-0.53125	-0.09375	0.0416666666666667	0.5	1	0.25	0.625	0.423611111111111	0.5625	0.256944444444444	0.5	-0.291666666666667	-0.135416666666667	-0.75	0	-0.375	-0.34375	-0.5	-0.5	-0.625	0	-0.385416666666667	-1	0.0833333333333333	-0.141666666666667	0.1	0.25	0.00416666666666666	-0.166666666666667	-0.166666666666667	-0.0138888888888889	0.236111111111111	0.0416666666666667	0.833333333333333	0.4375	0.536458333333333	0.4375	0.4375	0.4375	0.4375	-0.133680555555556	-0.409722222222222	-1	-0.666666666666667	-0.609920634920635
r129		-0.5	-0.404761904761905	-0.5	-0.214285714285714	-0.142857142857143	0	-0.254365079365079	-0.26541832010582	-0.620238095238095	-0.187070105820106	-0.0138888888888889	0.0729166666666667	0.159722222222222	0.188657407407407	0.333333333333333	-0.133391203703704	-0.355555555555556	-0.7	-0.7	-0.7	-0.29047619047619	-0.0952380952380952	0.333333333333333	0.0493551587301587	-0.0178571428571428	-0.0228174603174603	0.0245535714285714	-0.0277777777777778	0.166666666666667	0.5	0.666666666666667	-0.408333333333333	-0.127083333333333	-0.391666666666667	-0.375	-0.258333333333333	-0.1	-0.166666666666667	-0.355853174603175	-0.406746031746032	-0.75	-0.303571428571429	-0.166666666666667	-0.269295634920635	-0.281944444444444	-0.325	-0.354166666666667	-0.4334375
r1290		NaN	NaN	NaN	0.875	0.75	1	0.5	0.375	0	0	0	0	0	NaN	-0.25	-0.255555555555556	-0.5	-0.0166666666666667	-0.227777777777778	-0.166666666666667	-0.416319444444444	-0.479166666666667	-0.791666666666667	-0.536458333333333	-0.75	-0.125	-0.5	0.5	0	0.125	0	0	0	NaN	0	NaN	NaN	NaN	NaN	0	NaN	0	-0.0679012345679012	0	-0.203703703703704	-0.194444444444444	-0.416666666666667	-0.166666666666667
r1292		-0.25	-0.625	0.125	-0.427777777777778	-0.156666666666667	-0.474603174603175	-0.408333333333333	0.5	-0.0326388888888889	-0.180555555555556	-0.0416666666666666	0.166666666666667	-0.4375	-0.0395833333333333	0.25	-0.1375	-0.180059523809524	-0.0833333333333333	-0.35	-0.25	-0.304166666666667	-0.258333333333333	-0.3125	-0.166666666666667	-0.25	-0.166666666666667	-0.135416666666667	0.125	-0.225	-0.166666666666667	-0.625	-0.180555555555556	-0.215277777777778	0.25	-0.305555555555556	-0.833333333333333	-0.333333333333333	-0.194444444444444	-0.148148148148148	-0.0648148148148148	0	0	0	0	0	0	0	0
r1293		0.5	0.5	0.5	0.5	0.5	0.5	0.00115740740740741	-0.24537037037037	-0.75	-0.486111111111111	-0.458333333333333	-0.25	-0.357638888888889	-0.5	-0.222222222222222	0	-0.166666666666667	0.666666666666667	0	-0.5	0.5	-0.166666666666667	-0.166666666666667	-0.5	-0.5	-0.559027777777778	-0.486111111111111	-0.75	-0.208333333333333	-0.291666666666667	-0.208333333333333	-0.125	-0.0972222222222222	-0.115277777777778	0.0416666666666667	-0.280555555555556	-0.0535714285714286	-0.708333333333333	-0.8	-0.249305555555556	-0.0722222222222222	0.583333333333333	0	-0.354166666666667	-1	-1	-1	-0.555555555555556
r1298		-0.6875	-0.673611111111111	-0.6875	-0.645833333333333	-0.6875	-0.5625	-0.194444444444444	-0.25	-0.156944444444444	-0.0833333333333334	-0.1	-0.361111111111111	-0.490277777777778	-0.5	-1	-0.4375	-0.25	0	-0.214583333333333	-0.25	-0.358333333333333	-0.466666666666667	-0.498611111111111	-0.419444444444444	-0.75	-0.0416666666666667	-0.208333333333333	-0.166666666666667	0.125	0.152777777777778	0.207986111111111	0.5	0.0541666666666667	-0.333333333333333	-0.00416666666666669	-0.5	-0.265277777777778	-0.337152777777778	-0.291666666666667	-0.291666666666667	-0.291666666666667	-0.148726851851852	-0.122685185185185	0.111111111111111	-0.1875	-0.333333333333333	-0.222222222222222	-0.75
r1299		-0.55	-0.0416666666666667	-0.248148148148148	-0.152777777777778	0.023900462962963	0.114583333333333	0.381944444444444	0.344618055555556	0.381944444444444	0.5	0.157986111111111	-0.5	0.25	0.0833333333333333	-0.05	0.0166666666666667	-0.0243055555555556	-0.105555555555556	0.0416666666666666	-0.375	-0.138888888888889	-0.177083333333333	-0.0833333333333333	-0.111111111111111	-0.25	0	-0.666666666666667	-0.166666666666667	0	-0.0925925925925926	0.0462962962962963	-0.25	0.388888888888889	-0.0416666666666667	0	-0.305555555555556	-0.416666666666667	-0.5	-0.75	-0.439814814814815	-0.332175925925926	-0.0694444444444445	-0.0694444444444445	-0.0694444444444445	NaN	0.00810185185185184	-0.0729166666666667	0.166666666666667
r13		-0.0384259259259259	0	-0.0768518518518519	0	-0.230555555555556	-0.156746031746032	-0.331746031746032	-0.23968253968254	-0.7	-0.255841727716728	0.0317460317460317	-0.115430402930403	-0.312770562770563	-0.225	0	-0.145833333333333	-0.315277777777778	-0.343080679241394	-0.8	-0.111211605854463	-0.16005291005291	-0.213392857142857	-0.799801587301587	-0.11468253968254	-0.315891303912137	-0.135365059323393	-0.213716029341029	-0.0776966089466089	-0.34973544973545	-0.259055836139169	-0.34973544973545	-0.30439564293731	-0.32706554633638	-0.364287426179787	-0.371521848778793	-0.454166666666667	-0.333333333333333	0.125	-0.375	-0.55	-0.451159864441114	-0.464014457764458	-0.415625	-0.110714285714286	0.0273892773892774	-0.22792624042624	-0.125	-0.14448156010656
r130		NaN	-0.266666666666667	-0.266666666666667	NaN	-0.266666666666667	-0.311111111111111	-0.266666666666667	-0.4	-0.266666666666667	-0.666666666666667	-0.466666666666667	-0.533333333333333	-0.466666666666667	-0.705555555555555	-0.822222222222222	-1	-1	-1	-0.75	-0.622106481481482	-0.25	-0.488425925925926	-0.4375	-0.777777777777778	-0.664351851851852	-0.777777777777778	NaN	-0.425925925925926	-0.25	-0.25	-0.25	-0.25	-0.3125	-0.25	-0.5	-0.166666666666667	-0.314417989417989	-0.666666666666667	-0.0416666666666667	-0.25	-0.75	-0.361111111111111	-0.125	0.0208333333333333	-0.145833333333333	-0.197916666666667	-0.333333333333333	-0.333333333333333
r1300		0.03125	0.0625	0	0.125	-0.1875	-0.5	-0.375	-0.25	NaN	0	0	0	0	0	0	0	-0.09375	0	-0.375	-0.15	-0.0520833333333333	-0.16025641025641	-0.0694444444444444	-0.0625	-0.0154861111111111	0.05	0.02	0.25	0.0883333333333333	0.0833333333333333	0	0	0	0	0	0	0	0	0	0.0729166666666667	0.0416666666666667	0.25	-0.125	0.0645833333333333	0.0416666666666667	0.0238095238095238	0.0416666666666667	0.5
r1301		0.0277777777777778	0	0.0555555555555556	0	0.166666666666667	-0.236111111111111	0	0	-0.0520833333333333	-0.0833333333333333	-0.125	-0.166666666666667	-0.145833333333333	0.147569444444444	0.302083333333333	0.600694444444444	0.75	0.75	0.75	0.75	NaN	NaN	NaN	0.125	0.0833333333333333	0.125	0	0	-0.0740740740740741	-0.222222222222222	-0.0925925925925926	-0.0740740740740741	0	0	0	-0.208333333333333	0.458333333333333	-0.1	-0.0208333333333333	0.0430555555555556	0.25	0.181018518518519	0.25	0.021412037037037	0.00879629629629628	-0.354166666666667	0.130555555555556	0.277777777777778
r1302		-0.208333333333333	NaN	-0.208333333333333	-0.222222222222222	-0.208333333333333	-0.25	-0.166666666666667	-0.379166666666667	-0.416666666666667	-0.438541666666667	-0.458333333333333	-0.5	-0.569444444444444	-0.606481481481482	-0.75	-0.602160493827161	-0.56304012345679	-0.45	-0.45	-0.45	-0.110416666666667	0.291666666666667	0.166666666666667	0.333333333333333	0.0347222222222222	-0.105902777777778	-0.395833333333333	-0.395833333333333	-0.395833333333333	-0.395833333333333	-0.395833333333333	-0.395833333333333	-0.329861111111111	-0.197916666666667	-0.131944444444444	0	0	-0.333333333333333	-0.444444444444444	-1	-0.861111111111111	-1	-1	-1	NaN	-0.875	-0.875	-0.75
r1303		-0.416666666666667	-0.3125	-0.5	-0.284375	-0.125	1	0.220833333333333	0.188888888888889	-0.2125	-0.252777777777778	-0.2125	-0.333333333333333	-0.583333333333333	-0.839285714285714	-1	-0.510416666666667	0	-0.473015873015873	-0.333333333333333	-0.337777777777778	-0.204166666666667	-0.0625	-0.108333333333333	-0.0430555555555556	0.0416666666666666	0.0828703703703704	0.226967592592593	0.25	0.533333333333333	0.875	1	-0.541666666666667	-0.194444444444444	-0.166666666666667	-0.375	-0.25	-0.5	-0.5	1	0.25	-0.03125	-0.375	-1	-0.68125	-1	-0.35	-0.533333333333333	-0.25
r1306		NaN	NaN	-1	-1	-1	-1	-1	-1	-1	-0.395833333333333	-0.0833333333333334	0.5	-0.319444444444444	-0.5	-0.129166666666667	-0.194444444444444	-0.0625	-0.106481481481481	-0.0625	-0.0474537037037037	-0.0208333333333333	0	0	0.0659722222222222	0.25	0.0138888888888889	-0.416666666666667	0.208333333333333	-0.0451388888888889	0.0277777777777778	0	-0.125	-0.0833333333333333	-0.125	-0.239583333333333	0	-0.75	-0.5	-0.75	-0.340277777777778	-0.194444444444444	0.0833333333333333	0.0833333333333333	-0.208333333333333	-0.5	-0.5	-0.409722222222222	-0.229166666666667
r1308		0.0416666666666666	-0.472222222222222	-0.300925925925926	-0.472222222222222	NaN	-0.472222222222222	NaN	NaN	NaN	NaN	NaN	NaN	-0.125	-0.125	-0.125	-0.125	-0.125	-0.166666666666667	-0.197916666666667	-0.25	-0.25	-0.25	NaN	NaN	NaN	NaN	NaN	NaN	NaN	NaN	0	0	0	0	0.0104166666666667	0	0.0416666666666666	-0.597222222222222	-0.4375	-0.597222222222222	-0.597222222222222	-0.597222222222222	-0.314814814814815	-0.127314814814815	0.25	0.152777777777778	0.25	-0.0416666666666667
r1309		-0.533333333333333	-0.4	-0.666666666666667	-0.133333333333333	-0.6	-0.683333333333333	-1	-1	-0.519270833333333	0	-0.0770833333333333	-0.0890625	-0.154166666666667	-0.125	-0.145833333333333	-0.0763888888888889	0.0416666666666667	0.155092592592593	0.5	0.0630787037037037	-0.25	-0.152777777777778	-0.145833333333333	-0.0625	-0.0416666666666667	0	0	0	0	-0.0694444444444444	-0.0277777777777778	-0.25	0.166666666666667	0	0.0555555555555556	0.0138888888888889	0	0	0	0	0	0	0	0	0.03125	0	0.125	0
r131		-0.25	0.1	-0.05	-0.2375	0	-1	-0.4625	-0.39375	0.0125	-0.125	-0.00104166666666666	0.0333333333333333	0.075	0.15	0	0.108333333333333	0.283333333333333	0	0.147172619047619	0	0.305357142857143	0.375	0.133333333333333	0.188809523809524	0	0.291666666666667	-0.25	-0.00729166666666665	-0.106944444444444	-0.0635416666666666	-0.109288194444444	0.166666666666667	-0.433333333333333	-0.584090909090909	-0.552083333333333	-0.586111111111111	-0.492614087301587	-0.4375	-0.394761904761905	-0.673611111111111	-0.479117063492064	-0.416666666666667	-0.431428571428571	-0.416666666666667	-0.625	-0.694444444444444	-0.561111111111111	-0.513888888888889
r1313		-0.75	-0.75	-0.75	-0.75	-0.75	-0.75	NaN	-0.75	-0.75	-0.75	-0.75	-0.590625	-0.454166666666667	-0.408333333333333	-0.204166666666667	0	-0.249479166666667	-0.25	-0.54375	-0.312872023809524	0.0922619047619048	-0.55	-0.255059523809524	-0.375	-0.1875	0	-0.261458333333333	-0.608333333333333	-0.25	-0.397222222222222	-0.333333333333333	-0.182638888888889	0	0	0	-0.25	-0.225694444444444	-0.333333333333333	-0.319444444444444	-0.0416666666666667	-0.583333333333333	-0.0833333333333333	-0.575	-0.291666666666667	-0.416666666666667	-0.25	-0.3	-0.625
r1314		NaN	NaN	0	0	0	0	0.00694444444444444	0.0121527777777778	0.0208333333333333	0.0208333333333333	-0.0135416666666667	0.0208333333333333	-0.116666666666667	-0.0736111111111111	-0.0788194444444444	-0.125	0	-0.25	-0.25	-0.5	-0.385416666666667	-0.5	-0.291666666666667	-0.21875	-0.0833333333333333	0	-0.166666666666667	-0.0555555555555556	0	-0.0277777777777778	-0.0185185185185185	-0.0277777777777778	-0.0246913580246914	-0.0277777777777778	NaN	0.236111111111111	0.273148148148148	0.5	0.0833333333333333	0	-0.25	-0.25	-0.225694444444444	-0.194444444444444	-0.208333333333333	0.158333333333333	-0.401388888888889	-0.805555555555555
r1318		0	-0.142857142857143	-0.40625	-0.106026785714286	0.125	0	-0.237847222222222	-0.46875	-0.607638888888889	-0.9375	-0.416666666666667	0	0	-0.104166666666667	-0.25	-0.166666666666667	-0.0541666666666667	0.1	0.1	0.275	0.333333333333333	0.625	0.288194444444444	0.229166666666667	-0.0347222222222222	-0.166666666666667	-0.166666666666667	-0.166666666666667	-0.166666666666667	-0.121527777777778	0.5	-0.652777777777778	-0.230902777777778	-0.416666666666667	-0.354166666666667	-0.340277777777778	-0.262152777777778	-0.25	-0.104166666666667	-0.369444444444444	-0.415277777777778	-0.708333333333333	-0.604166666666667	-0.633333333333333	-0.5	-0.468518518518519	-0.555555555555556	-0.185185185185185
r1319		-0.169642857142857	0	-0.25	-0.55	-0.666666666666667	-0.238888888888889	0.375	0.0202546296296296	-0.0916666666666667	0.0365740740740741	0.25	-0.0486111111111111	-0.123263888888889	-0.347222222222222	-0.347222222222222	-0.347222222222222	-0.242361111111111	-0.625	0.35	-0.35	0.5	-0.125	0	-0.375	-0.178571428571429	0.0773809523809524	-0.416666666666667	-0.833333333333333	-0.432291666666667	-0.333333333333333	-0.145833333333333	-0.125	-0.135416666666667	-0.276041666666667	-0.567708333333333	NaN	-1	-1	-1	-1	-0.50625	-0.341666666666667	0.316666666666667	0.152083333333333	0.316666666666667	0.316666666666667	NaN	0.133829365079365
r1320		-0.25	-0.625	-0.71875	-1	-1	-0.722222222222222	-0.652777777777778	-0.166666666666667	-0.722222222222222	-1	-1	-1	-1	-0.797453703703704	-0.689814814814815	-0.5	-0.569444444444444	-0.5	-0.708333333333333	-0.275	-0.5	-0.5	-0.275	-0.2	0.1	0.05	0.25	-0.213194444444444	-0.708333333333333	-0.444444444444444	0.0833333333333333	0	-0.833333333333333	-0.166666666666667	0.125	0.583333333333333	0.0833333333333333	0.263888888888889	-0.0694444444444444	0.125	-0.75	1	0.1875	0.5	0	0.0694444444444444	-0.111111111111111	-0.111111111111111
r1321		NaN	-0.75	-0.666666666666667	-0.75	-0.5	0.125	0.291666666666667	-0.4	-0.264583333333333	-0.45	-0.5	-0.538888888888889	-0.426388888888889	-0.666666666666667	0	-0.260416666666667	-0.125	-0.25	-0.166666666666667	-0.208333333333333	-0.125	-0.291666666666667	-0.222222222222222	-0.253472222222222	-0.25	-0.25	-0.375	-0.625	-0.5	-0.488194444444444	-0.519444444444444	-0.308333333333333	-0.75	-0.25	-0.4375	-0.75	0	-0.333333333333333	-0.202314814814815	-0.243981481481481	-0.231944444444444	-0.166666666666667	-0.297222222222222	-0.0990740740740741	-0.182407407407407	0.166666666666667	-0.5	-0.375
r1324		0.333333333333333	0.5	0.166666666666667	-0.5	0	0.5	0.333333333333333	0.5	0.552083333333333	0.625	0.75	0.6875	0.550694444444444	0.415277777777778	0.35	0.208333333333333	0.219444444444444	0.1	0.107638888888889	0.111111111111111	0	0.333333333333333	0.111111111111111	0	-0.0671296296296296	-0.25	-0.12962962962963	-0.666666666666667	0.527777777777778	0.333333333333333	0	0.166666666666667	0.0833333333333333	NaN	0.109722222222222	0.0791666666666667	0.166666666666667	-0.0083333333333333	0.0791666666666667	0.0354166666666667	NaN	0.205208333333333	0.326736111111111	0.375	0.4	0.35	0.45	0.25
r1328		0	0	0	-0.111111111111111	-0.222222222222222	-0.222222222222222	-0.222222222222222	-0.0263888888888889	0.0388888888888889	0.3	0.212962962962963	0.3	NaN	NaN	0	0	0	0	0	-0.0222222222222222	-0.0416666666666667	-0.0472222222222222	-0.0833333333333333	-0.0166666666666667	-0.125	0	-0.0625	-0.03125	-0.00868055555555555	0.0677083333333333	0.0491319444444445	0.166666666666667	-0.0291666666666667	-0.253571428571429	-0.833333333333333	-0.318452380952381	-0.575892857142857	-0.479910714285714	-0.525297619047619	-0.5	-0.5	-0.5	-0.5	-0.5	-0.5	-0.5	-0.364583333333333	NaN
r1329		-0.208333333333333	-0.416666666666667	0	-0.166666666666667	-1	-0.75	0.0288461538461539	-0.583333333333333	-0.0625	-0.25	-0.3125	-0.395833333333333	-0.541666666666667	-0.5625	-0.503819444444444	-0.75	-0.161111111111111	0.391666666666667	-0.125	-0.641666666666667	-0.416666666666667	-0.401388888888889	-0.251388888888889	-0.145833333333333	-0.0416666666666667	-0.0520833333333333	-0.0208333333333333	0	0.00729166666666667	0	0.05	-0.220833333333333	-0.833333333333333	-0.1	-0.371875	-0.241666666666667	-0.3125	-0.3125	-0.384027777777778	-0.519444444444444	-0.391666666666667	-0.854166666666667	0.0833333333333333	-0.125	-0.226388888888889	-0.708333333333333	-0.155555555555556	-0.211574074074074
r1330		-0.185714285714286	-0.314021164021164	-0.298015873015873	-0.458333333333333	-0.25	-0.666666666666667	0.0597222222222222	-0.339236111111111	-0.75	0	0.170138888888889	0.430555555555556	1	0.291666666666667	-0.416666666666667	-0.0155092592592593	-0.0208333333333334	0.0837962962962963	0.375	-0.102777777777778	-0.375	-0.308333333333333	-0.311111111111111	-0.217361111111111	-0.25	0	-0.408333333333333	-0.25	0.0583333333333333	-0.527777777777778	-0.200694444444444	0	-0.333333333333333	-0.125	-1	-0.263888888888889	-0.149305555555556	0.333333333333333	0.333333333333333	0.333333333333333	0.333333333333333	NaN	NaN	-0.375	-0.25	-0.5	0	0.125
r1331		0.5	-0.0180555555555556	-0.133333333333333	-0.420833333333333	-0.354166666666667	0	-0.451388888888889	-1	-0.585069444444444	-0.597222222222222	-0.291666666666667	-0.5	-0.441666666666667	-0.397222222222222	-0.362962962962963	-0.25	-0.259876543209877	-0.166666666666667	-0.273401675485009	-0.389285714285714	-0.277777777777778	-0.470833333333333	-0.677777777777778	-0.537152777777778	-0.5	-0.5	-0.528125	-0.458333333333333	-0.654166666666667	-0.375	0.5	-0.16724537037037	-0.5	-0.293981481481482	-0.270833333333333	-0.111111111111111	-0.0416666666666667	-0.0208333333333333	-0.0208333333333333	0	-0.173611111111111	-0.5	-0.480902777777778	-0.5	-0.75	-0.4375	-0.458333333333333	-0.0416666666666667
r1332		-0.5	-0.444444444444444	-0.5	-0.333333333333333	-0.416666666666667	1	0.527777777777778	1	0.763888888888889	NaN	NaN	NaN	-0.125	NaN	-0.125	-0.0416666666666667	-0.125	0.125	-0.0486111111111111	-0.416666666666667	0.222222222222222	0.0138888888888889	0.25	0	-0.302083333333333	-1	-0.458333333333333	-0.31875	0.0833333333333333	0.1	-0.263888888888889	0.5	-0.133333333333333	-0.179166666666667	-0.583333333333333	-0.5	-0.611111111111111	-0.652777777777778	-0.75	-0.75	-0.75	-0.4828125	-0.25	-0.18125	-0.1125	-0.499479166666667	-0.704166666666667	-1
r1334		0.0416666666666667	0.0416666666666667	-0.251736111111111	-0.75	-0.340277777777778	0.229166666666667	-0.5	-0.0364583333333333	-0.125	0.25	0.0625	0.125	0	0.125	0.125	0.25	0.208333333333333	0.25	0.0163194444444445	-0.1625	-0.230555555555556	-0.575	0.0458333333333333	-0.104017857142857	0.666666666666667	-0.553571428571429	-0.333333333333333	-0.708333333333333	-1	-0.364583333333333	-0.25	0.5	0.25	0.5	0.25	0	-0.111111111111111	-0.298611111111111	-0.583333333333333	-0.5	-0.583333333333333	-0.333333333333333	-0.552083333333333	-0.541666666666667	-0.75	-0.657638888888889	-0.725	-0.613888888888889
r1336		-0.416666666666667	-0.75	-0.166666666666667	0	-0.270833333333333	-0.375	-0.541666666666667	-0.354166666666667	-0.5	0	0	0.0416666666666667	-0.0833333333333333	0.25	-0.5	0.125	-0.177083333333333	-0.5	0.166666666666667	-0.00555555555555553	0.5	0.625	0.5625	0.133928571428571	NaN	-0.785714285714286	-0.621031746031746	-0.785714285714286	-0.291666666666667	-0.317956349206349	-0.145833333333333	-0.0486111111111111	0	0	-0.157986111111111	-0.131944444444444	-0.5	0.104166666666667	-0.286458333333333	-0.25	-0.5	-0.375	-0.299437830687831	NaN	-0.023313492063492	0.0168650793650794	-0.0634920634920635	0.0972222222222223
r1338		-0.338888888888889	-0.338888888888889	-0.316666666666667	-0.338888888888889	-0.25	1	1	0.333333333333333	0.111111111111111	-1	-0.263888888888889	0.0833333333333333	-0.25	0.145833333333333	0.25	0.5	0.5	0	-0.0833333333333333	-1	0.166666666666667	-0.03125	0.625	0.0833333333333333	-0.625	-0.583333333333333	-0.604166666666667	-0.551388888888889	-0.405555555555556	-0.466666666666667	0	-0.366071428571429	-0.583333333333333	-0.5	-0.547222222222222	-0.5625	-0.543055555555556	-0.625	-0.441666666666667	-0.5	-0.2	-0.166666666666667	-0.183333333333333	-0.436111111111111	-0.644444444444444	-0.75	-1	0
r1343		-0.375	-0.75	0	-0.25	0	-0.125	-0.130208333333333	-0.21875	-0.177083333333333	-0.3125	0	-0.625	-0.126041666666667	0.025	0.0958333333333334	0.166666666666667	0.00312500000000003	-0.25	0	-0.34375	-0.625	-0.5	-0.503571428571429	-0.385714285714286	-0.429464285714286	-0.385714285714286	-0.442857142857143	-0.582142857142857	-0.5	-1	-0.375	0.0944444444444445	-0.140277777777778	-0.0229166666666667	NaN	NaN	NaN	NaN	0	0	0	0	-0.130208333333333	-0.216145833333333	-0.390625	-0.34375	-0.4375	-0.25
r1344		-0.75	-0.694444444444444	-0.416666666666667	-0.125	-0.25	-0.287962962962963	-0.342283950617284	-0.488888888888889	-0.580015432098765	-0.488888888888889	-1	-0.558333333333333	-0.0833333333333334	-0.661111111111111	-0.125	-0.248611111111111	-0.208333333333333	0	-0.125	-0.166666666666667	-0.241666666666667	0.175	-0.458333333333333	-0.166666666666667	-0.333333333333333	-0.263888888888889	0.166666666666667	0.133333333333333	0.0645833333333333	0.0180555555555556	-0.166840277777778	-0.166666666666667	-0.583333333333333	-0.125	0.375	0.09375	0.125	0	0	0	0	NaN	-0.0462962962962963	-0.0833333333333333	-0.0555555555555556	-0.0833333333333333	0	-0.166666666666667
r1345		0.1875	0.09375	0.0946180555555556	0	0.0972222222222222	0.123263888888889	0.0972222222222222	0.298611111111111	0.348958333333333	0.5	0.5	0.5	0.5	NaN	NaN	0	-0.0277777777777778	0	-0.0833333333333333	-0.0111607142857143	-0.0833333333333333	0.12202380952381	0.258184523809524	0.327380952380952	0.666666666666667	0.269345238095238	-0.166666666666667	0.25	1	0	0.166666666666667	-0.0833333333333333	-0.25	0	0.416666666666667	-0.0555555555555556	0	-0.0185185185185185	-0.00462962962962963	0	0	-0.0364583333333333	0	0.00759266774891775	0.0535714285714286	0.0132575757575758	0.00833333333333333	0
r1346		NaN	NaN	NaN	NaN	NaN	NaN	NaN	NaN	NaN	NaN	NaN	NaN	NaN	NaN	NaN	NaN	NaN	NaN	NaN	NaN	NaN	NaN	NaN	NaN	NaN	NaN	NaN	NaN	NaN	NaN	NaN	NaN	NaN	NaN	NaN	NaN	NaN	NaN	NaN	NaN	NaN	NaN	NaN	NaN	NaN	NaN	NaN	NaN
r1347		NaN	0.395833333333333	0.0416666666666667	0.75	-0.666666666666667	0.104166666666667	0.0833333333333333	0.25	-0.138888888888889	-0.75	-0.310763888888889	-0.25	-0.104166666666667	0	-0.0625	-0.125	-0.201388888888889	-0.310763888888889	-0.416666666666667	-0.5	-0.402777777777778	-0.398148148148148	-0.291666666666667	-0.278009259259259	-0.291666666666667	-0.130555555555556	-0.1	0	0	0	-0.5	-0.09375	0.25	-0.125	-0.5	-0.541666666666667	-0.760416666666667	-1	-1	-0.75	-0.5	-0.5	-0.5	-0.5	-0.5	-0.5	-0.5	-0.5
r135		0.444444444444444	0.444444444444444	0.444444444444444	0.444444444444444	0.444444444444444	NaN	NaN	NaN	NaN	-0.416666666666667	-0.444444444444444	-0.416666666666667	-0.5	-0.333333333333333	-0.40625	-0.375	-0.416666666666667	-0.232638888888889	-0.138888888888889	0	0	-0.0871913580246914	-0.125	-0.223765432098765	-0.25	-0.296296296296296	-0.388888888888889	-0.25	-0.666666666666667	0.166666666666667	0	-0.0694444444444444	-0.204861111111111	-0.375	-0.375	-0.375	-0.328125	-0.375	-0.1875	-0.140625	0	0	0	-0.132886904761905	-0.285714285714286	-0.245833333333333	-0.149404761904762	0.0833333333333333
r1352		-0.128571428571429	-0.0625	-0.551190476190476	-0.25	-0.666666666666667	-0.5	-0.533333333333333	-0.433333333333333	-0.202083333333333	-0.0916666666666667	0.25	0.0527777777777778	0.0756944444444444	0	0	0.428571428571429	-0.148809523809524	-0.875	-0.632936507936508	-0.875	NaN	-0.9375	-1	NaN	-1	-1	-1	-0.272569444444444	-0.0902777777777778	1	-0.270833333333333	0.173958333333333	0.0583333333333333	-0.0916666666666667	-0.166666666666667	-0.166666666666667	-0.194444444444444	-0.215277777777778	-0.25	-0.25	0.21875	0.375	1	0.317708333333333	-0.25	0.145833333333333	-0.0989583333333333	-0.166666666666667
r1355		-0.583333333333333	-0.141666666666667	-0.250925925925926	-0.141666666666667	-0.137037037037037	-0.102777777777778	-0.166666666666667	0	-0.333333333333333	-0.0494791666666667	0	0.135416666666667	0.25	-0.416666666666667	-0.5	-0.401041666666667	-0.520833333333333	-0.166666666666667	0.166666666666667	-0.25	-0.229166666666667	-0.375	-0.458333333333333	-0.5	-0.5	-0.5	-0.5	-0.5	-0.5	-0.618148148148148	-1	-0.472592592592593	-0.313333333333333	-0.104444444444444	-0.25	0.25	-0.291666666666667	-1	-0.322916666666667	0	0	-0.333333333333333	-1	-0.609375	-0.644965277777778	-0.494791666666667	-0.475694444444444	-0.513888888888889
r1359		0.4375	-0.138888888888889	-0.625	-0.328472222222222	0	-0.55	-0.125	-0.180555555555556	-0.152777777777778	-0.159722222222222	-0.152777777777778	-0.152777777777778	-0.152777777777778	-0.238975694444444	-0.267708333333333	-0.382638888888889	-0.387065972222222	-0.382638888888889	-0.515277777777778	-0.25	-0.780555555555556	-0.104166666666667	-0.403918650793651	-0.278571428571429	-0.452380952380952	-0.188988095238095	0.1	-0.125	-0.13125	-0.25	-0.25	-0.111111111111111	-0.00694444444444443	0.166666666666667	0.166666666666667	0.119791666666667	0.104166666666667	0.0416666666666666	0.114583333333333	0.25	0.0625	-0.125	-0.147685185185185	-0.228240740740741	-0.3	-0.259722222222222	0	-0.479166666666667
r136		0.333333333333333	0.333333333333333	0.333333333333333	NaN	NaN	NaN	-0.0125	-0.0125	-0.010625	-0.0125	-0.005	-0.0125	0.01	0.0138888888888889	0	0.0138888888888889	0.0227272727272727	-0.0178571428571429	-0.0260416666666667	0	0.0227272727272727	0.0729166666666667	0.0187074829931973	-0.129563492063492	-0.0782312925170068	0.0309523809523809	-0.231904761904762	-0.191666666666667	-0.0357142857142857	-0.248809523809524	-0.267857142857143	-0.5	-0.422619047619048	-0.5	-0.636904761904762	-0.75	-0.875	-1	-0.844212962962963	-1	-0.501851851851852	-0.438888888888889	-0.0666666666666667	-0.25	-0.5	-0.0277777777777778	0.5	-0.0694444444444444
r1361		-0.229166666666667	-0.208333333333333	-0.25	-1	-0.657407407407407	-1	-0.37962962962963	-0.222222222222222	0.0833333333333333	0.25	0.222916666666667	0.354166666666667	0.204166666666667	0.458333333333333	-0.2	0.114583333333333	-0.333333333333333	-0.5	0.166666666666667	0.0666666666666667	-0.704166666666667	-0.398958333333333	-0.333333333333333	-0.625	-0.322916666666667	0	-0.333333333333333	-0.125	-0.875	0.5	0.5	1	-0.125	0	-0.208333333333333	-0.416666666666667	-0.291666666666667	-0.1	0	-0.944444444444444	-0.147569444444444	0.5	-0.145833333333333	-0.5	-0.4375	-0.275462962962963	-0.122916666666667	-0.0414351851851852
r1362		-0.5	-0.5	-0.5	-0.555555555555556	-0.680555555555556	-0.666666666666667	-1	-0.888888888888889	-1	NaN	-1	NaN	NaN	-0.5	-0.5	-0.5	-0.5	-0.5	-0.5	-0.5	-0.4375	-0.375	-0.375	-0.25	-0.5	0	-0.5	-0.5	-0.5	0.25	-0.666666666666667	-0.229166666666667	-0.5	-0.119791666666667	0.125	0.125	-0.03125	-0.125	-0.25	-0.25	-0.25	-0.25	-0.333333333333333	-0.395833333333333	-0.5	-0.5	-0.426388888888889	-0.359722222222222
r1368		-0.176736111111111	-0.603472222222222	0.25	0.0464285714285714	-0.266666666666667	-0.491666666666667	-0.291666666666667	-0.75	-0.704861111111111	-0.777777777777778	-1	-0.166666666666667	-0.375	-0.5	-0.25	-0.5	-0.666666666666667	-0.25	-0.266666666666667	0.0833333333333333	-0.375	-0.5	-0.375	-0.4375	-0.4375	-0.572916666666667	-0.666666666666667	-0.75	-0.55	-0.0833333333333333	-0.316666666666667	-0.238888888888889	-0.316666666666667	NaN	-0.241666666666667	NaN	-0.166666666666667	-0.166666666666667	-0.166666666666667	-0.166666666666667	-0.120486111111111	-0.0520833333333333	-0.0965277777777778	0.0625	-0.3	-0.416666666666667	-0.288541666666667	-0.166666666666667
r137		-0.0234375	-0.015625	-0.03125	0	-0.0625	-0.125	-0.25	-0.3125	-0.5	-0.00868055555555555	0.5	0.277777777777778	0.166666666666667	0.166666666666667	-0.0833333333333333	-0.166666666666667	-0.5	-0.388888888888889	-0.5	-0.506655092592593	-0.50162037037037	-0.636111111111111	-0.36875	-0.583333333333333	-0.326666666666667	-0.0104166666666667	0	-0.025	2.08166817117217e-17	0	-0.208333333333333	-0.166666666666667	-1	-1	-0.6171875	-0.71875	0.25	-0.491666666666667	-0.6375	-1	-0.4	-0.488888888888889	-0.447222222222222	-0.233333333333333	-0.666666666666667	-0.7	-0.75	-0.645833333333333
r1372		0	0	0	-0.00954861111111111	0	-0.0381944444444444	-0.129340277777778	-0.0763888888888889	-0.402777777777778	0.25	0.272222222222222	0.0255952380952381	0.183333333333333	0.0222222222222222	0.133333333333333	-0.150992063492063	-0.634523809523809	-0.125	-0.0625	0.125	0	-0.333333333333333	0	0.5	0.291666666666667	0.375	0.271626984126984	0.25	0.16984126984127	0.0625	-0.208333333333333	0	0	-0.625	-0.236805555555556	-0.254340277777778	-0.0854166666666667	-0.0701388888888889	-0.25	0.125	0.214285714285714	-0.347222222222222	-0.3125	-0.314748677248677	-0.390443121693122	-0.28452380952381	-0.65	-0.166666666666667
r1374		-0.333333333333333	-0.388888888888889	-0.277777777777778	-0.5	-0.444444444444444	0	-1	-0.161111111111111	-0.0611111111111111	0.416666666666667	0.4	0.1	-0.25	-0.166666666666667	-0.0833333333333333	-0.104166666666667	-0.0833333333333333	-0.0833333333333333	NaN	NaN	0	0	0	0	-0.175520833333333	-0.354166666666667	-0.347916666666667	-0.341666666666667	-0.496354166666667	-0.545833333333333	-0.75	-0.523958333333333	-0.533333333333333	-0.266666666666667	-0.583333333333333	0.05	-0.297916666666667	-0.408333333333333	-0.25	0.375	-0.30625	-0.625	-0.725	-0.444444444444444	-0.45	-0.534027777777778	-0.575	-0.666666666666667
r1375		0.333333333333333	0.333333333333333	0.333333333333333	0.333333333333333	0.333333333333333	0.333333333333333	NaN	0.541666666666667	0.622685185185185	0.75	0.576388888888889	0.75	0.229166666666667	-0.0625	0	-0.03125	-0.0104166666666667	-0.0104166666666667	0	0	0	0	0	-0.0416666666666667	-0.125	NaN	-0.25	-0.416666666666667	-0.25	-0.75	0.25	-0.166666666666667	0	-0.0416666666666667	0	0	0	0	NaN	NaN	NaN	NaN	NaN	NaN	NaN	-0.5	-0.5	-0.5
r1380		0.127083333333333	0	0.254166666666667	-0.0921875	-0.122916666666667	-0.5	-0.218229166666667	0	-0.25	-0.125	-0.1875	-0.15625	NaN	NaN	-0.34375	-0.3125	-0.375	-0.25	-0.5	0	-0.135648148148148	0.00653935185185184	0.0930555555555555	0.06875	-0.161284722222222	-0.309176587301587	-0.497767857142857	-0.498511904761905	-0.497023809523809	-0.5	0.000992063492063507	0.375248015873016	1	1	0.690972222222222	0.5625	0.201388888888889	0.125	-0.0833333333333333	0.333333333333333	-0.5	-0.132010582010582	-0.254232804232804	-0.107142857142857	-0.155555555555556	0	-0.199074074074074	-0.441666666666667
r1383		0	0	0	-0.0152777777777778	-0.277777777777778	0.216666666666667	-1	0.025	0	-0.0833333333333333	0.1	-0.1	-0.25	-0.166666666666667	-0.125	-0.0694444444444444	-0.00694444444444444	0.0833333333333333	0.0833333333333333	0.0833333333333333	NaN	-0.208333333333333	-0.215277777777778	-0.5	0.0625	-0.25	-0.0833333333333333	-0.5	-0.694444444444444	-0.236111111111111	0.25	0	0.125	0.0625	-0.15625	-0.3125	-0.5	-0.5	-0.4375	-0.5	-0.25	0	-0.5	-0.1875	-0.397916666666667	-0.375	-0.486979166666667	-0.575
r1385		-0.75	-0.208333333333333	-0.41875	-0.466666666666667	-0.25	-0.229166666666667	-0.0714285714285715	-0.389880952380952	0.583333333333333	-0.5	-0.25	-0.370833333333333	-0.358333333333333	-0.375	-0.16547619047619	-0.125	0.196428571428571	-0.25	1	-0.0138888888888889	-0.791666666666667	-0.457175925925926	-0.578703703703704	-0.444444444444444	-0.5	-0.472222222222222	-0.644097222222222	-0.736111111111111	-0.868055555555556	-1	-0.967013888888889	-1	-1	-1	-1	-0.5	-0.2	0.2	0.2	0.2	0.00833333333333334	-0.177083333333333	-0.375	-0.541666666666667	-0.708333333333333	-0.652777777777778	-0.708333333333333	-0.510416666666667
r1386		-0.125	0.416666666666667	-0.285714285714286	-0.206349206349206	-0.75	-0.398809523809524	-0.472222222222222	-0.166666666666667	-0.5	0	0	-0.333333333333333	-0.5	-0.833333333333333	-1	-1	-1	-1	-1	NaN	NaN	NaN	0	0	0	0	0	-0.260416666666667	-0.541666666666667	-0.5	0	-0.25	-0.125	-0.25	0	-0.5	0	0.25	1	-0.375	0.208333333333333	0	-0.229166666666667	-0.375	-0.75	-0.652777777777778	-0.767361111111111	-0.833333333333333
r1387		-0.5	-0.25	-0.1875	0	0	0.143333333333333	0.41	0.15625	0.25	0.135416666666667	-0.0598958333333333	0	-0.625	-0.208333333333333	-0.124981169165197	0	0.333408656672546	0.75	0.250225970017637	-0.0974702380952381	0.0981481481481481	0.0416666666666666	-0.130224867724868	-0.375	-0.285714285714286	0.0833333333333333	-0.166666666666667	-0.147916666666667	-0.458333333333333	-0.05	-0.166666666666667	-1	-0.638888888888889	-0.75	-0.538425925925926	-0.5	-0.264814814814815	-0.294444444444444	0	-0.444444444444444	-0.234126984126984	-0.476190476190476	-0.507440476190476	-0.75	-0.569444444444444	-0.291666666666667	-0.208333333333333	0.0833333333333333
r1389		1	1	1	0.5	0	0	-0.25	-0.0625	0	0	0	0	0	0	0	0	-0.03125	-0.125	0	-0.375	1	0.3125	0.520833333333333	0.333333333333333	0.25	0.25	0.171875	0.125	0.0625	0	0.265625	0.5	0.5	1	0.5	0.375	0.125	0	0.25	0.166666666666667	0.208333333333333	0.1875	0.197916666666667	NaN	NaN	NaN	0.0833333333333333	0.0833333333333333
r139	Inpp5f	-0.625	-0.241666666666667	-0.25	-0.245833333333333	-0.247916666666667	NaN	NaN	0	0	0	0	0.0416666666666667	0.0555555555555556	0.125	0.295138888888889	0.5	0.5	0.5	0.5	NaN	NaN	0	0	0	0	0	0	0	0	0	0	0	0	0	0	0	0	0	-0.166666666666667	-0.291666666666667	-0.5	-0.5	-0.196428571428571	-0.285714285714286	0.5	0.0770089285714286	0.197916666666667	-0.104166666666667
r1390		-0.439583333333333	-0.439583333333333	-0.439583333333333	-0.439583333333333	NaN	-0.521527777777778	-0.597222222222222	-0.527777777777778	-0.666666666666667	-0.587384259259259	-0.567708333333333	-0.539641203703704	-0.46875	-0.534722222222222	-0.46875	-0.666666666666667	-0.567708333333333	-0.515625	-0.328125	-0.5	0.0833333333333333	-0.3125	-1	0.166666666666667	-1	-0.127083333333333	0.333333333333333	-0.00833333333333334	-0.25	-0.108333333333333	-0.051264880952381	0.166666666666667	-0.0133928571428572	0.2	-0.0875	-0.25	-0.526041666666667	-0.242621527777778	-0.5	0.305555555555556	-0.25	0.0277777777777778	-0.111111111111111	-0.0416666666666667	NaN	NaN	NaN	-0.25
r1397		0.204166666666667	0.283333333333333	0.125	-0.116666666666667	-0.25	-0.25	0.25	-0.5	-0.194444444444444	-0.375	-0.152777777777778	-0.25	0.166666666666667	-0.383333333333333	-0.1375	-0.366666666666667	0.0333333333333334	-0.131944444444444	-0.25	0.0555555555555556	-0.5	0.208333333333333	0.458333333333333	-0.115	0.291666666666667	0.1625	-0.75	-0.5	0.2	0.75	0.372916666666667	0.229166666666667	0.3125	-0.375	1	0.03125	-0.25	-0.25	-0.25	-0.28125	-0.1875	-0.4375	-0.125	-1	0	-0.5	-0.375	-0.5
r1398		-0.125595238095238	0	-0.251190476190476	-0.5	-0.253571428571429	-0.283333333333333	0	0.166666666666667	0.138888888888889	0.166666666666667	-0.0555555555555555	-0.0138888888888889	-0.152777777777778	NaN	-0.25	-0.25	-0.25	-0.25	-0.25	-0.25	-0.0877149470899471	-0.100859788359788	0.25	-0.302579365079365	-0.324404761904762	-0.833333333333333	-0.444990079365079	-0.375	-0.247222222222222	0.0833333333333333	-0.45	-0.583333333333333	-0.25	-0.166666666666667	-0.257936507936508	0.166666666666667	-0.125	0.375	-0.875	-0.0115740740740741	0.144675925925926	0.465277777777778	1	-0.0694444444444445	0.317708333333333	0.0902777777777778	0.25	0.0642361111111111
r14		-0.0729166666666667	-0.108333333333333	-0.0375	-0.0875	0.0833333333333334	-0.230555555555556	-0.216666666666667	-0.232837301587302	-0.409250992063492	-0.8125	-0.375	0.375	-0.156812169312169	-0.294047619047619	-0.333201058201058	-0.472222222222222	-0.233333333333333	-0.407142857142857	-0.0833333333333333	-0.298412698412698	-0.338388347763348	-0.346058802308802	-0.200757575757576	-0.311282467532468	-0.403174603174603	-0.339342833092833	-0.303571428571429	-0.428591219737053	-0.525	-0.546450617283951	-0.770833333333333	-0.343518518518518	-0.38452380952381	-0.321875	-0.564748677248677	-0.427485670194004	-0.395833333333333	-0.351453398067981	-0.222077922077922	-0.360416666666667	-0.114229797979798	0.0662896825396826	0.0592857142857142	0.5	-0.381428571428572	-0.366666666666667	-0.166666666666667	-0.233333333333333
r140	Nnat	-0.166666666666667	0.166666666666667	-0.5	-0.111111111111111	-0.256944444444444	0	-0.416666666666667	-0.833333333333333	-0.534722222222222	-0.638888888888889	-0.25	-0.833333333333333	-0.25	-0.252777777777778	0.325	-0.298974867724868	-0.9	-0.368121693121693	-0.329365079365079	0.125	-0.213095238095238	-0.126058201058201	-0.290079365079365	-0.247949735449735	-0.311706349206349	-0.263955026455026	-0.333333333333333	-0.146825396825397	-0.270833333333333	-0.139219576719577	-0.0941798941798942	0	0.0333333333333333	-0.025	0.125	0.25	0	0	-0.5	-0.1875	-0.25	0	-0.1875	0	-0.5	-1	-0.395833333333333	0.125
r1400		-0.666666666666667	-0.833333333333333	-0.5	-0.583333333333333	-0.5	-0.5	-0.392746913580247	-0.320987654320988	-0.25	-0.212962962962963	-0.222222222222222	-0.166666666666667	-0.6	-0.389285714285714	-0.291666666666667	-0.498809523809524	-0.309598214285714	-0.447916666666667	0	-0.25	-0.150231481481481	-0.166666666666667	-0.184259259259259	-0.102777777777778	-0.283333333333333	0.141666666666667	-0.708333333333333	-0.391666666666667	-0.527777777777778	-0.472222222222222	-0.625	-0.234722222222222	0	0.158333333333333	-0.116666666666667	-0.333333333333333	-0.291666666666667	-0.5	-0.1875	-0.5	-1	-0.5	-0.583333333333333	0.0833333333333333	-0.166666666666667	-0.0416666666666667	-0.0578703703703703	-0.0416666666666667
r1402		0	0.0694444444444444	0	0.208333333333333	0.167283950617284	0.416666666666667	0.0441358024691358	-0.375	0.0907407407407407	0.0472222222222222	0.6	-0.0833333333333333	0.333333333333333	0.139880952380952	0.333333333333333	-0.0238095238095238	-0.0952380952380952	-0.309523809523809	-0.309523809523809	-0.257936507936508	-0.154761904761905	-0.103174603174603	0	0	-0.322916666666667	-0.625	-0.666666666666667	-0.5	-1	-0.75	-0.75	-0.625	-0.5	-0.5	-0.170524691358025	0	0.317901234567901	0.5	0.453703703703704	0.5	0.361111111111111	0.5	0.0833333333333333	0.0833333333333333	-0.333333333333333	-0.416666666666667	-0.6875	-1
r1404		-0.210069444444444	-0.22337962962963	-0.196759259259259	-0.25	-0.143518518518519	-0.25	0.0694444444444444	-0.416666666666667	-0.164781746031746	-0.134126984126984	-0.177777777777778	-0.5	-0.5	-0.40625	-0.375	-0.25	-0.28125	-0.25	-0.25	-0.125	0.015625	0.125	0.3125	0.3125	0.5	0.141493055555556	-0.208333333333333	-0.0381944444444444	-0.00416666666666667	0.0979166666666667	0.2	-0.0505208333333333	0	-0.5	0.5	0.375	0.111111111111111	-0.149305555555556	-0.541666666666667	-0.541666666666667	-0.541666666666667	-0.541666666666667	-0.541666666666667	0.046875	1	0.270833333333333	0.11875	-0.458333333333333
r1405		-0.333333333333333	-0.333333333333333	-0.291666666666667	0	-0.5	-0.125	-0.541666666666667	-1	-0.677083333333333	-0.489583333333333	-0.390625	0.0208333333333333	-0.416666666666667	0	0	1	0.666666666666667	1	0.697222222222222	0.425	0.214930555555556	-0.15	-0.1125	-0.075	-0.140625	0	-0.375	-0.333333333333333	-0.334027777777778	-0.5	-0.127777777777778	0	0.116666666666667	-0.291666666666667	-0.123611111111111	-0.152777777777778	-0.166666666666667	0	0.1	-0.15	-0.16875	-0.625	0	-0.0444444444444444	-0.2625	-0.452380952380952	-0.333333333333333	-0.227678571428571
r1407		NaN	NaN	-0.331770833333333	NaN	-0.331770833333333	-0.351041666666667	-0.3125	-0.389583333333333	-0.466666666666667	-0.3546875	-0.620833333333333	0.0583333333333333	-0.205555555555556	-0.416666666666667	-0.333333333333333	-0.5	-0.375	-0.4375	-0.640046296296296	-0.796296296296296	-0.951388888888889	-1	-0.902777777777778	-0.805555555555556	-0.663194444444444	-0.611111111111111	-0.333333333333333	-0.125	0.194444444444444	-0.395833333333333	-0.25	-0.5	-1	-0.69375	-0.816666666666667	-0.458333333333333	-0.0555555555555555	-0.171296296296296	0	-0.16820987654321	-0.273996913580247	-0.333333333333333	-0.594444444444444	-0.600925925925926	-0.875	-0.449537037037037	0.127777777777778	-0.45
r141		-0.0555555555555555	-0.166666666666667	0.145833333333333	-0.152777777777778	0	-0.75	-0.581597222222222	-1	-0.576388888888889	-0.375	-0.354166666666667	-0.283333333333333	-0.251041666666667	-0.216666666666667	-0.15	-0.0291666666666667	-0.75	1	0.416666666666667	0.333333333333333	-0.104166666666667	-0.666666666666667	-0.5	-0.541666666666667	0	-1	-0.229166666666667	-0.25	0.333333333333333	-0.0833333333333334	-0.208333333333333	0.194444444444444	0.5	0.347222222222222	0.423611111111111	0.385416666666667	NaN	NaN	0.416666666666667	0.416666666666667	0.416666666666667	0.416666666666667	0.416666666666667	0.611111111111111	0.756944444444444	1	1	0.5
r1414		-0.75	-0.75	-0.715277777777778	-0.694444444444445	-0.666666666666667	-0.666666666666667	-0.666666666666667	-0.777777777777778	-0.611111111111111	-1	0	-0.375	-0.261574074074074	-0.375	-0.296296296296296	-0.388888888888889	-0.125	-0.666666666666667	-0.75	-0.833333333333333	0.0416666666666667	0	0	0.5	0.166666666666667	0	0.135416666666667	0.125	0.25	0.182484567901235	0.25	0.104938271604938	0.0787037037037037	-0.0138888888888889	0	-0.166666666666667	-0.0892857142857143	0	0.00833333333333333	0	0.0892857142857143	0.03125	0.0166666666666667	-0.0256410256410256	-0.142857142857143	0	-0.0416666666666667	-0.104166666666667
r1416		-0.75	-0.606481481481482	-0.444444444444444	-0.625	-0.583333333333333	-0.435	-0.291666666666667	-0.492222222222222	-0.383472222222222	-0.75	0	-0.361111111111111	-0.256944444444444	-0.333333333333333	-0.333333333333333	-0.166666666666667	-0.420833333333333	-0.683333333333333	-0.5	-0.565740740740741	-0.513888888888889	-0.609876543209876	-0.655941358024691	-0.75	-0.75	-0.75	-0.5	-0.25	-0.25	0.25	0	0	0	-0.375	-0.5	-1	-0.630555555555556	-0.563888888888889	-0.458333333333333	-0.233333333333333	-0.345833333333333	-0.289583333333333	-0.304398148148148	NaN	-0.277777777777778	-0.277777777777778	-0.277777777777778	-0.277777777777778
r1419		-0.875	-0.708333333333333	-0.416666666666667	-0.458333333333333	-0.416666666666667	-0.133333333333333	0.104166666666667	-0.166666666666667	-0.03125	-0.0989583333333333	NaN	-0.0399305555555556	-0.0208333333333333	0	-0.0416666666666667	-0.0520833333333333	-0.0833333333333333	-0.0833333333333333	-0.0833333333333333	-0.0833333333333333	NaN	NaN	NaN	NaN	NaN	NaN	NaN	NaN	-0.0625	0.05	-0.175	0.05	-0.625	-0.2875	-0.45625	-0.61796875	-0.728125	-1	-0.72578125	-0.675	-0.5	-0.525	-0.66468253968254	-0.0833333333333333	-0.0826719576719577	0.144455467372134	0.5	0.243827160493827
r142		-0.0833333333333333	0	-0.166666666666667	0.25	0.25	-0.5	-0.208333333333333	-0.333333333333333	-0.135416666666667	0	0	0.0416666666666667	-0.2	0.333333333333333	0.166666666666667	0.277083333333333	0.0833333333333333	-0.35	-0.625	0.25	-0.0416666666666667	-0.0416666666666667	-0.125	-0.25	1	0.0416666666666667	-0.0520833333333333	-0.625	-0.625	-0.625	-0.625	-0.578125	-0.5625	-0.5	-0.307291666666667	0.333333333333333	-0.5	-0.125	-0.711111111111111	-0.266666666666667	-0.398611111111111	-0.179166666666667	-0.4375	0.166666666666667	-0.666666666666667	-0.147569444444444	-0.208333333333333	0.118055555555556
r1422		-0.416666666666667	-0.541666666666667	-0.833333333333333	-0.833333333333333	-0.5	0.166666666666667	-0.5	-0.177083333333333	-0.5	0.125	-0.427083333333333	-0.333333333333333	-1	-0.583333333333333	-0.5	-0.5	-0.690543552812071	-0.762174211248285	-1	-0.786522633744856	-1	-0.359567901234568	-0.166666666666667	0.087962962962963	0.5	-0.0694444444444445	-0.583333333333333	-0.125	0	-0.333333333333333	0.125	-0.625	-0.816666666666667	-0.208333333333333	-0.508333333333333	-0.5	-0.428703703703704	-0.371064814814815	-0.277777777777778	-0.277777777777778	-0.277777777777778	-0.407407407407407	-0.502025462962963	-0.666666666666667	-0.65625	-0.5	-0.802083333333333	-0.5
r1424		-0.0315972222222222	-0.0631944444444444	0	-0.126388888888889	-0.4	0.0208333333333333	-0.261458333333333	-0.333333333333333	-0.333333333333333	-0.464880952380952	-0.526190476190476	-0.666666666666667	-0.578571428571429	-0.375	-0.311309523809524	-0.5	0.208333333333333	-0.25	-0.213541666666667	-0.354166666666667	-0.458333333333333	-0.361111111111111	-0.458333333333333	-0.173611111111111	-0.314236111111111	-0.25	-0.375	-0.35	-0.358333333333333	-0.204166666666667	-0.115625	0.0958333333333333	0.00416666666666667	0	-0.0833333333333333	0.5	-0.0277777777777778	-0.5	-0.12037037037037	-0.113425925925926	0.166666666666667	0	1	0.284722222222222	0.0416666666666667	0.0972222222222222	0	0.25
r143		-0.241666666666667	-0.241666666666667	-0.241666666666667	-0.241666666666667	-0.151041666666667	-0.120833333333333	0	-0.171180555555556	-0.263888888888889	-0.3	-0.833333333333333	-0.486111111111111	-0.616319444444444	-0.75	-0.395833333333333	-0.385763888888889	0.0194444444444444	-0.416666666666667	-0.375925925925926	-0.481481481481481	-0.625	-0.402777777777778	-0.180555555555556	-0.263194444444444	0	-0.469444444444444	0.2	-0.357142857142857	0.0982142857142857	-0.416071428571429	-0.0833333333333333	-0.525	-0.369047619047619	0.176785714285714	-0.139583333333333	-0.120907738095238	-0.458333333333333	-0.0625	-0.046875	0.333333333333333	0	0	0.166666666666667	0.5	0.166666666666667	0	0	0
r1432		-0.5	-0.500793650793651	-0.585714285714286	-0.416666666666667	-0.18125	-0.8	-0.490625	-0.513541666666667	-0.313541666666667	-0.25	0	-0.204761904761905	-0.505952380952381	-0.469345238095238	-0.75	-0.416666666666667	1	-0.5	-0.0902777777777778	-0.5	-0.361111111111111	-0.5	-0.0833333333333333	0.0916666666666667	0.166666666666667	0.375	-0.2375	0.00972222222222223	-0.108333333333333	-0.335069444444444	-0.45	-0.791666666666667	-0.53125	-0.558333333333333	-0.325	-0.523842592592593	-0.708333333333333	-0.503703703703704	-0.377777777777778	-0.425	0	-0.333333333333333	-1	-0.666666666666667	-0.3125	-0.0833333333333333	0.5	0.333333333333333
r1434		-0.519791666666667	-0.596527777777778	-0.443055555555556	-0.75	-0.136111111111111	0.0916666666666667	0.25	0.00277777777777779	-0.333333333333333	-0.228472222222222	-0.5	-0.0833333333333333	0.333333333333333	0.181382275132275	0.177910052910053	0.297619047619048	-0.0972222222222222	-0.39781746031746	-1	-0.791666666666667	-0.583333333333333	-0.6875	-0.0104166666666666	0.354166666666667	0.875	0.875	0.201388888888889	-0.444444444444444	-0.5	-0.5	-0.541666666666667	-0.604166666666667	-1	-0.375	0.25	0.1171875	0.5	0.09375	0.09375	-0.3125	-0.3828125	-0.3125	-1	0.375	-0.152777777777778	0.0972222222222222	-0.0833333333333333	0
r1435		-0.375	-0.361111111111111	-0.375	-0.333333333333333	0	-0.0833333333333333	-0.3125	0.266666666666667	0.25	-0.208333333333333	-0.833333333333333	-0.625	-0.5	-0.470833333333333	-0.05	-0.708333333333333	-0.170476190476191	-0.3125	-0.360327380952381	-0.5	-0.458333333333333	-0.451388888888889	-0.395833333333333	-0.420138888888889	-0.333333333333333	-0.5	0	-0.125	-0.35	-0.36875	-0.5	-0.5	-0.583333333333333	-0.520833333333333	-0.75	-0.25	-0.289930555555556	0.25	-0.409722222222222	-0.645833333333333	-0.833333333333333	-0.659722222222222	-0.425347222222222	-0.5	0.291666666666667	-0.366666666666667	-0.28125	-0.25
r1439	Nap1L5	-0.125	-0.25	0	-0.5	-1	-0.833333333333333	-0.895833333333333	-1	-0.75	-0.636904761904762	-0.5	-0.297619047619048	-0.365079365079365	-0.297619047619048	-0.390376984126984	-0.398809523809524	-0.5	-0.474702380952381	-0.5	-0.5	-0.208333333333333	0.166666666666667	0	1	0	-0.25	-1	-1	-0.888888888888889	-0.666666666666667	-0.574074074074074	-0.333333333333333	-0.407407407407407	-0.25	-0.638888888888889	-0.833333333333333	-0.833333333333333	-0.472222222222222	-0.232638888888889	0.25	0.125	0.03125	0	-0.25	-0.416666666666667	-0.666666666666667	-1	-1
r1441		-0.166666666666667	-0.166666666666667	-0.166666666666667	-0.166666666666667	NaN	-0.35	-0.390740740740741	-0.533333333333333	-0.288888888888889	0.166666666666667	-0.5	-0.211458333333333	-0.2	-0.3125	-0.440625	-0.875	-0.375	-0.472222222222222	-0.166666666666667	-0.243055555555556	-0.166666666666667	-0.166666666666667	-0.0277777777777778	0.0763888888888889	0.25	0.25	0.25	0.25	-0.0790178571428571	-0.341666666666667	-0.474404761904762	-0.0625	-0.300892857142857	-0.166666666666667	-0.5	-0.333333333333333	-0.333333333333333	-0.138888888888889	0.25	-0.284722222222222	-0.25	-1	0	-0.0833333333333333	-0.5	-0.566666666666667	-0.351157407407407	-0.208333333333333
r1446		0.222222222222222	0.222222222222222	0.236111111111111	0.291666666666667	0.208333333333333	0.125	0.125	-0.125	0.0798611111111111	0.111111111111111	0.208333333333333	0.222222222222222	0.291666666666667	0.263888888888889	0.375	0.125	-0.291666666666667	0.75	0.142361111111111	-0.138888888888889	0.25	0.078125	-0.04	0.125	0.0694444444444444	0	0	0.138888888888889	0.138888888888889	0.416666666666667	0	-0.5	0.25	0.25	0.275	0.259375	0.275	0.2375	0.204166666666667	0.2	0.104166666666667	0	0.25	0.125	0.145833333333333	0.125	0.0833333333333333	0.125
r1449		-0.375	-0.25	-0.5	0	0.5	0.333333333333333	0.444444444444444	0.5	0.267361111111111	0.0833333333333333	0.0416666666666667	0.05625	0	0.1	-0.25	-0.0361111111111111	-0.0611111111111111	0.0416666666666667	0	0	0.1875	0.25	0.256944444444444	0.293402777777778	0.333333333333333	0.333333333333333	0.291666666666667	0.333333333333333	0.166666666666667	-1.38777878078145e-17	0.138888888888889	0.25	0.368055555555556	0.5	0.583333333333333	0.5	0.75	0.416666666666667	0.388888888888889	0	-0.0590277777777778	-0.1875	-0.4375	-0.375	-0.75	-0.208333333333333	-0.364583333333333	-0.5
r1451		NaN	NaN	NaN	NaN	NaN	NaN	NaN	NaN	NaN	0	NaN	0	0	0	0	-0.208333333333333	-0.333333333333333	-0.5	-0.5	-0.5	-0.5	-0.5	NaN	NaN	NaN	0	0	0	0	0	0	0	0	0	NaN	0.0416666666666667	0.0625	0.0625	0.0607638888888889	0.0625	0.0555555555555556	0.0625	0.0416666666666667	0.0625	0	0.125	-0.5	-0.361111111111111
r1452		0.5	0.5	0.5	0.5	0.5	0.5	0.5	0.5	0.5	NaN	0.0388888888888889	-0.266666666666667	-0.116666666666667	-0.416666666666667	-0.381018518518519	-0.490740740740741	-0.5	-0.555555555555556	-0.5	-0.666666666666667	-0.392638888888889	-0.48	0.0761111111111111	0.458333333333333	0.25	0.28125	0.333333333333333	0.0833333333333334	0.0208333333333334	-0.166666666666667	-0.166666666666667	-0.166666666666667	-0.333333333333333	-0.243055555555556	-0.666666666666667	0.194444444444444	-0.268518518518519	-0.155671296296296	-0.333333333333333	-0.215277777777778	-0.0972222222222222	-0.390625	-0.75	-0.5	0.25	-0.203125	-0.0625	-0.5
r1453		-0.125	-0.125	-0.125	0	-0.25	-0.320833333333333	-0.0333333333333333	-1	-0.559722222222222	-0.645833333333333	NaN	-0.291666666666667	-0.277777777777778	-0.291666666666667	-0.25	-0.354166666666667	-0.354166666666667	-0.21875	-0.166666666666667	0	0.0247395833333333	0.166666666666667	0.0989583333333333	-0.0160590277777778	0.03125	-0.361111111111111	-0.359953703703704	-0.438946759259259	-0.75	-0.284722222222222	-0.204166666666667	-0.379166666666667	-0.0989583333333333	0.0625	0.125	0	-0.333333333333333	0	-0.161458333333333	-0.104166666666667	-0.208333333333333	-0.34375	-0.75	-0.3125	0.416666666666667	-0.4375	-0.0104166666666667	0.0381944444444444
r1456		NaN	NaN	-0.714756944444444	-0.635763888888889	-0.79375	-0.477777777777778	-0.389583333333333	-0.25	-0.125	-0.295138888888889	0	-0.805555555555556	-0.402777777777778	-0.288773148148148	-0.0717592592592593	0.125	0.0625	0	-0.359375	-0.6	-0.9	-0.9	-0.9	-0.627678571428571	-0.402678571428571	-0.308035714285714	0	-0.616071428571429	-0.333333333333333	-0.583333333333333	-0.291666666666667	-0.25	-0.166666666666667	-0.125	0	-0.16087962962963	-0.240740740740741	-0.277777777777778	-0.444444444444444	-0.236111111111111	-0.340277777777778	-0.19212962962963	-0.133101851851852	0	0	-0.170138888888889	-0.25	-0.430555555555556
r1463		0.166666666666667	-0.583333333333333	0.5	-0.223842592592593	-0.22505787037037	-0.588194444444444	-0.588194444444444	-0.563368055555556	-0.588194444444444	-0.488888888888889	-0.6875	-0.725462962962963	-0.686574074074074	-1	-0.333333333333333	-0.664583333333333	-0.95	-0.375	-0.75	-0.614583333333333	-0.666666666666667	-0.666666666666667	-0.666666666666667	NaN	NaN	NaN	NaN	NaN	-0.166666666666667	-0.194444444444444	-0.166666666666667	-0.25	0.0416666666666667	-0.21875	-0.166666666666667	-0.5	-0.268229166666667	-0.302083333333333	-0.104166666666667	-0.3828125	-0.5	-0.625	-0.402777777777778	-0.5	-0.333333333333333	0	-0.209490740740741	-0.157407407407407
r1464		0.75	1	0.651041666666667	0.361111111111111	0.493055555555556	0.526041666666667	0.625	0.625	0.625	0.6875	0.8125	NaN	1	0.842592592592593	1	0.527777777777778	0.449652777777778	0.0555555555555556	0.215277777777778	0.189236111111111	0.375	0.111111111111111	0	-0.0416666666666667	-0.208333333333333	-0.159375	-0.208333333333333	-0.179166666666667	-0.179166666666667	-0.15	-0.071875	0	0.0416666666666667	0	0.0104166666666667	0	0	0.0833333333333333	0.166666666666667	0.166666666666667	0.333333333333333	0	0.0833333333333333	-0.25	0.25	0.25	0	0
r1465		0.0625	0.0625	0.0627314814814815	0.0666666666666667	0.0592592592592593	0.0833333333333333	0.0277777777777778	-0.0151515151515152	0.00961538461538462	-0.0625	0	-0.03125	-0.0303819444444444	0.0260416666666667	-0.116319444444444	0.0833333333333333	-0.458333333333333	-0.322916666666667	-1	0.0833333333333333	-0.229166666666667	0	0	0	0.25	0	-0.0625	0.875	0.4375	0.65625	0.583333333333333	0.65625	0.246527777777778	NaN	-0.5	-0.5	-0.5	-0.5	-0.5	0	-0.111111111111111	0.166666666666667	0.0621693121693122	0.130952380952381	0.0904679232804233	0	0.16875	0.243229166666667
r1467		-0.0789351851851852	-0.194444444444444	0.0365740740740741	-0.05	0.354166666666667	0.5	-0.25	0.125	-0.0625	-0.0982142857142857	-0.222123015873016	-0.357142857142857	-0.370634920634921	-0.375	-0.5	-0.75	0.5	0.00231481481481481	0	0.259259259259259	0.277777777777778	0.5	0.333333333333333	0.5	0	-0.666666666666667	0	-0.472222222222222	-0.75	-0.758680555555556	-1	-0.8125	-0.444444444444444	0	-1	-0.25	-0.633333333333333	-0.666666666666667	-0.616666666666667	-0.370833333333333	-0.148809523809524	-0.0833333333333333	-0.0912698412698413	-0.0416666666666667	-0.251984126984127	0	-0.875	-0.423611111111111
r1468		NaN	NaN	NaN	NaN	NaN	NaN	NaN	NaN	NaN	NaN	NaN	NaN	NaN	NaN	0	0	0	0	0	0	0	0	0	0	NaN	NaN	NaN	NaN	NaN	0	0	0	0	0	0	NaN	-0.333333333333333	-0.5	-0.5	-0.5	-0.5	-0.5	-0.5	-0.5	NaN	NaN	NaN	NaN
r147	Zim2 (Peg3)	NaN	NaN	NaN	NaN	0	NaN	0	0.333333333333333	0	1	0.109375	0.145833333333333	-0.708333333333333	-0.423611111111111	-0.708333333333333	-0.613425925925926	-0.708333333333333	NaN	NaN	NaN	NaN	NaN	NaN	NaN	NaN	NaN	NaN	NaN	NaN	NaN	NaN	NaN	-0.458333333333333	-0.5	-0.416666666666667	-0.583333333333333	-0.625	-0.75	-0.75	-0.75	-0.640625	-0.75	-0.3125	-1	-0.770833333333333	-1	-0.387152777777778	-0.166666666666667
r1471		-0.166666666666667	0.141666666666667	-0.166666666666667	-0.0895833333333333	0	-0.333333333333333	-0.25	-0.333333333333333	-0.333333333333333	-0.333333333333333	-0.333333333333333	NaN	-0.166666666666667	-0.0768518518518518	0	-0.0638888888888888	-0.265972222222222	-0.875	-0.125	-0.416666666666667	-0.0138888888888889	0.5	0.328703703703704	0.5	NaN	0.0291666666666667	-0.441666666666667	-0.323958333333333	-0.441666666666667	-0.441666666666667	-0.441666666666667	-0.441666666666667	NaN	-0.325462962962963	-0.2625	-0.272222222222222	-0.2625	-0.291666666666667	-0.096875	0.5	-0.333333333333333	-0.166666666666667	0	-0.25	-0.75	0.166666666666667	-0.238888888888889	-0.133333333333333
r1472		-0.833333333333333	-0.458333333333333	-0.416666666666667	-0.4375	-0.143229166666667	-0.0520833333333333	0.333333333333333	0.204861111111111	0.333333333333333	0.150752314814815	0.25	-0.185185185185185	-0.208333333333333	-0.597222222222222	-0.583333333333333	-1	-0.541666666666667	-0.315833333333333	-0.42875	-0.372291666666667	-0.402369791666667	-0.372291666666667	-0.436145833333333	-0.418544560185185	-0.5	-0.365740740740741	-0.347222222222222	-0.25	-0.291666666666667	-0.43125	-0.311111111111111	-0.416666666666667	-0.0694444444444445	-0.49537037037037	-0.583912037037037	-1	-0.770833333333333	-0.541666666666667	-0.65625	-0.543402777777778	-0.432291666666667	NaN	-0.208333333333333	-0.305555555555556	-0.208333333333333	-0.5	0.0833333333333333	-0.380952380952381
r1475		0.75	0.75	0.75	0.75	0.75	0.75	0.475	0.383333333333333	-0.075	NaN	-0.075	-0.075	-0.075	-0.075	-0.075	-0.109375	-0.120833333333333	-0.166666666666667	-0.151388888888889	-0.166666666666667	NaN	0.0138888888888889	0.125	0.0833333333333333	0.166666666666667	-2.77555756156289e-17	-0.166666666666667	-0.291666666666667	-0.5	-0.5	-0.416666666666667	-0.282407407407407	-0.0833333333333333	-0.12962962962963	-0.138888888888889	-0.166666666666667	-0.166666666666667	-0.166666666666667	-0.166666666666667	-0.194444444444444	-0.215277777777778	-0.25	-0.25	-0.25	-0.25	-0.25	NaN	NaN
r1478		0	-0.25	-0.03125	0.166666666666667	-0.0416666666666667	-0.6875	0	-0.229166666666667	-0.0572916666666667	0	0	0	0.00607638888888889	-0.111111111111111	0.135416666666667	-0.264756944444444	-0.479166666666667	-0.604166666666667	-0.666666666666667	-0.666666666666667	-0.512037037037037	-0.313657407407407	-0.202777777777778	0.126851851851852	0.333333333333333	0.25	0.344444444444444	0.273611111111111	0.45	0.05	0.45	-0.75	-0.0350694444444444	0.0833333333333334	0.0763888888888889	0.333333333333333	-0.1875	-0.182291666666667	-0.708333333333333	-0.166666666666667	-0.274305555555556	-0.0555555555555556	-0.166666666666667	0.166666666666667	0.03125	0.0833333333333333	0.0416666666666667	0
r1481		0.125	0.166666666666667	0.125	0.25	0	0.416666666666667	1	0.260416666666667	-0.375	0	-0.210416666666667	-0.3	-0.166666666666667	-0.479166666666667	-0.25	-0.75	-0.319444444444444	0.0277777777777778	-0.25	0.101851851851852	0.126543209876543	0.527777777777778	-0.00829475308641973	-0.0208333333333333	-0.666666666666667	-0.325	-0.378125	-0.25	-0.270833333333333	-0.260416666666667	-0.263020833333333	-0.260416666666667	-0.260416666666667	-0.260416666666667	-0.414351851851852	NaN	-0.722222222222222	-0.722222222222222	-0.722222222222222	-0.722222222222222	-0.722222222222222	-0.460648148148148	-0.391203703703704	0.0625	-0.444444444444444	-0.458333333333333	-0.333333333333333	-0.25
r1487		-0.625	-0.75	-0.5	-0.625	-0.3546875	-0.251041666666667	-0.0427083333333333	-0.0854166666666666	0	-0.170833333333333	-0.00138888888888887	0.166666666666667	0.0690972222222222	0	0.111111111111111	0.5	-0.166666666666667	0.354166666666667	0.541666666666667	0.541666666666667	0.361111111111111	NaN	0	-0.0659722222222222	0	-0.197916666666667	0.127604166666667	-0.125	0.833333333333333	0.75	0.520833333333333	0.25	0.25	0.25	0.25	NaN	NaN	-0.0648148148148148	-0.0555555555555555	-0.0740740740740741	-0.0555555555555555	-0.111111111111111	0	0.25	0.041015625	0.015625	-0.1015625	-0.21875
r149		0	0	0	0	0	-0.0939814814814815	-0.18287037037037	-0.281944444444444	-0.355555555555556	-0.208333333333333	0	-0.6	-0.268364197530864	-0.325308641975309	-0.148148148148148	-0.227777777777778	-0.0685185185185185	-0.227777777777778	0.25	0.0212962962962963	0.0416666666666666	-0.0675925925925926	-0.166666666666667	-0.166666666666667	-0.166666666666667	-0.116666666666667	-0.1	-0.0333333333333334	-0.355555555555556	-0.455555555555556	-0.833333333333333	-0.5	-0.375	-0.166666666666667	0	0	0.0138888888888889	0.0972222222222222	-0.0416666666666667	0.333333333333333	-0.416666666666667	-0.138888888888889	-0.333333333333333	-0.434027777777778	-0.430555555555556	-0.833333333333333	-0.125	0.166666666666667
r1490		-0.916666666666667	0	-0.385416666666667	-0.291666666666667	-0.333333333333333	0.166666666666667	0.0416666666666667	0.166666666666667	0.166666666666667	NaN	NaN	NaN	NaN	NaN	NaN	-0.0833333333333333	-0.0555555555555556	-0.0833333333333333	0	-0.166666666666667	0.260416666666667	0.208333333333333	1	-0.208333333333333	-0.416666666666667	-0.3125	-0.364583333333333	-0.356944444444445	-0.39375	-0.363194444444444	-0.422916666666667	-0.279166666666667	-0.566666666666667	0.0083333333333333	-0.264583333333333	-0.166666666666667	-0.333333333333333	-0.569444444444444	-0.333333333333333	-0.469907407407407	-0.5	-0.476851851851852	-0.5	-0.430555555555556	-0.583333333333333	-0.208333333333333	-0.338541666666667	-0.256944444444444
r150		-0.375	-0.49537037037037	-1	-0.111111111111111	-0.130952380952381	-0.133333333333333	-0.375	-0.169444444444444	0	-0.0847222222222222	-0.0423611111111111	NaN	-0.236342592592593	-0.333333333333333	-0.333333333333333	-0.333333333333333	-0.333333333333333	-0.333333333333333	-0.333333333333333	-0.333333333333333	-0.333333333333333	-0.333333333333333	-0.333333333333333	NaN	NaN	0.4375	NaN	0.4375	0.375	0.5	0.25	0.25	0	-0.0416666666666667	0	-0.416666666666667	-0.427083333333333	-0.833333333333333	-0.458333333333333	-0.416666666666667	-0.125	0	-0.1875	-0.125	-0.5	0.25	0	-0.0916666666666666
r151	Gnas	0.0416666666666667	0.166666666666667	-0.0833333333333333	-0.166666666666667	-0.333333333333333	-0.416666666666667	-0.333333333333333	-0.333333333333333	-0.25	-0.333333333333333	-0.291666666666667	-0.3125	NaN	0.0173611111111111	-0.135416666666667	0.5	-0.770833333333333	-0.5	-0.635416666666667	-0.567708333333333	NaN	NaN	-0.264583333333333	NaN	-0.264583333333333	-0.256944444444444	-0.264583333333333	-0.241666666666667	-0.2875	-0.298958333333333	-0.333333333333333	-0.333333333333333	-0.333333333333333	-0.333333333333333	-0.333333333333333	-0.361111111111111	-0.381944444444444	-0.416666666666667	-0.416666666666667	-0.527777777777778	-0.75	-0.527777777777778	-0.0833333333333333	-0.270833333333333	-0.138888888888889	-0.333333333333333	0	-0.583333333333333
r153		NaN	-0.5	-0.5	-0.5	-0.328125	-0.0833333333333334	-0.229166666666667	-0.317708333333333	-0.541666666666667	-0.416666666666667	-0.319444444444444	-0.229340277777778	0	-0.18125	-0.18125	-0.3625	-0.471585648148148	-0.583333333333333	-0.759259259259259	-0.794444444444444	-0.9	-0.9	-0.9	-0.825	-0.9	-0.6	-0.9	-6.93889390390723e-18	-0.166666666666667	-0.0833333333333333	-0.125	-0.236111111111111	-0.277777777777778	-0.5	-0.25	-0.25	-0.333333333333333	-0.354166666666667	-0.5	-0.333333333333333	-0.5	0	0.5	0.194444444444444	0.0833333333333333	-0.0185185185185185	-0.333333333333333	-0.115740740740741
r154		-0.5625	-0.75	-0.375	0	-0.166666666666667	-0.333333333333333	0.0416666666666667	-0.375	-0.232175925925926	-0.350925925925926	-0.244444444444444	-0.433333333333333	-0.225925925925926	0	-0.157175925925926	-0.194444444444444	-0.208333333333333	-0.375	-0.354166666666667	-0.583333333333333	-0.25	-0.416666666666667	-0.302430555555556	-0.380555555555556	-0.1625	-0.5625	-0.75	-0.541666666666667	-0.575	-0.791666666666667	-0.229166666666667	0.25	-0.625	-0.75	-0.661458333333333	-0.690104166666667	-0.609375	-0.739583333333333	-0.479166666666667	-1	0.0416666666666667	-0.125	0	-0.483333333333333	-0.114814814814815	-0.184259259259259	0.208333333333333	-0.277777777777778
r155		NaN	NaN	NaN	0.666666666666667	NaN	0.666666666666667	0.666666666666667	0.666666666666667	0.666666666666667	-0.0277777777777778	-0.444444444444444	-1	-1	-1	-1	-1	-1	-1	-0.583333333333333	-0.270833333333333	0.25	0.25	0.25	0.25	0.0972222222222222	0.0138888888888889	-0.125	-0.0833333333333333	-0.166666666666667	-0.125	-0.25	0	-0.5	-0.347222222222222	-0.5	-0.388888888888889	0	-0.666666666666667	0.05	0.25	0	0	-0.0989583333333333	-0.25	-0.145833333333333	-0.166666666666667	-0.330729166666667	-0.5
r159		-0.479166666666667	-0.125	-0.525	-0.208333333333333	-0.439583333333333	-0.454166666666667	-0.570833333333333	-0.583333333333333	-0.558333333333333	-0.463888888888889	-0.380555555555556	-0.25	-0.25	-0.25	-0.25	-0.25	-0.315972222222222	-0.440972222222222	-0.447916666666667	-0.75	-0.145833333333333	0.666666666666667	0.130208333333333	0	0	0	0	0	0	NaN	NaN	NaN	NaN	NaN	NaN	-0.0902777777777778	-0.0972222222222222	-0.0833333333333333	-0.111111111111111	-0.0416666666666666	-0.111111111111111	-0.291666666666667	0	-0.0972222222222222	0	0.0104166666666667	0	0.138888888888889
r16		0	0	0	0	-0.298611111111111	-1	-0.194444444444444	-0.0833333333333333	0.5	0.25	0	0.125	-0.0833333333333333	-0.125	-0.333333333333333	-0.166666666666667	-1	-0.0277777777777777	-0.339285714285714	-0.583333333333333	-0.175099206349206	-0.0277777777777778	0.25	0.25	0.10625	-0.0375	-0.0375	-0.0375	-0.0375	-0.021875	-0.0125	0	0	0	0	0	0	0	NaN	0	-0.5	-0.5	-1	-0.5	0	-0.288888888888889	-0.155555555555556	-0.5
r163		0	-0.25	-0.5	-0.4375	-0.5	-0.5	-0.5	-0.666666666666667	-0.791666666666667	-1	-1	-1	-1	-1	-1	-1	NaN	NaN	NaN	-0.25	-0.25	-0.25	0	-0.1875	0.5	-1	-0.46875	-1	-0.375	-0.166666666666667	0.208333333333333	0.5	0.5	0.5	0.5	0.5	0.5	0.5	NaN	0.5	NaN	NaN	NaN	0	0	0	0.208333333333333	0.333333333333333
r169		-0.291666666666667	-0.0833333333333333	-0.5	-0.4375	-0.208333333333333	-0.322916666666667	-0.213789682539683	-0.157242063492063	-0.166666666666667	0.0178571428571429	-0.0476190476190476	-0.203703703703704	-0.08505291005291	0.0111111111111111	-0.1	-0.0701388888888889	-0.1	-0.0916666666666667	-0.0614583333333333	-0.0833333333333333	0.0291666666666667	-0.271428571428571	-0.25	0	-0.0277777777777778	-0.175925925925926	-0.175925925925926	-0.5	0	0	-0.5	-0.416666666666667	-0.833333333333333	-0.333333333333333	-0.375	-0.347222222222222	-0.333333333333333	-0.226851851851852	0	-0.181712962962963	-0.25	-0.25	-0.1875	-0.3125	0	-0.138541666666667	0	-0.241666666666667
r17		-0.525	-0.05	-1	0	-1	0	-0.36046626984127	-0.174751984126984	-0.267113095238095	-0.257142857142857	-0.277083333333333	0.0833333333333333	-0.145833333333333	-0.333333333333333	0.35	0	-0.4125	-1	-1	-0.578125	0	-0.3125	-0.244444444444444	-0.179166666666667	-0.486111111111111	-0.5625	-0.458333333333333	0	-0.416666666666667	-0.270833333333333	-0.375	-0.432291666666667	-0.583333333333333	-0.5	0.104166666666667	-0.0763888888888889	0.166666666666667	-0.197145061728395	-0.386381172839506	-0.681712962962963	-0.833333333333333	-0.530092592592593	-0.194444444444444	-0.5625	-0.34375	-0.416666666666667	-0.201388888888889	-0.0260416666666667
r170	Slc38a4	0.75	0.0555555555555555	-0.161501736111111	-1	-0.4515625	-0.389713541666667	0.096875	-0.204166666666667	0.397916666666667	1	0.1984375	-0.0416666666666667	-0.5625	-0.5625	-0.5625	-0.53125	-1	0	-0.55787037037037	-0.5	-0.731481481481482	-0.777777777777778	-0.916666666666667	-0.916666666666667	-0.777777777777778	-0.731481481481482	-0.5	-0.599537037037037	-1	-0.166666666666667	-0.5	0	-0.348958333333333	-0.833333333333333	-0.0625	-0.833333333333333	-0.888888888888889	-0.75	-0.833333333333333	-0.388888888888889	-0.833333333333333	-0.75	-0.791666666666667	0.5	-0.333333333333333	0.0833333333333333	-0.270833333333333	-0.25
r174		0	0	0	0	0	0	0	0	0	0	0	0.09375	0.375	0	0.833333333333333	0.416666666666667	0.548611111111111	0.458333333333333	0.486111111111111	0.5	0.5	0.305555555555556	0.180555555555556	0.0416666666666667	0	0.0833333333333333	0.0833333333333333	0.166666666666667	0.138888888888889	0.166666666666667	NaN	0.388888888888889	0.5	0.5	0.5	0.5	0.5	0.361111111111111	0.277777777777778	0.166666666666667	0.166666666666667	0.166666666666667	-0.222222222222222	-0.513888888888889	-1	-1	-1	-0.916666666666667
r178		-0.0833333333333333	-0.347916666666667	-0.28125	-0.666666666666667	-0.833333333333333	-0.145833333333333	1	-0.0833333333333333	0.541666666666667	-0.25	-0.416666666666667	-0.510416666666667	-0.75	-0.625	-0.590277777777778	-0.5	-0.486111111111111	-0.75	-0.208333333333333	-0.55	0.0416666666666666	0.0833333333333334	-0.204861111111111	-0.666666666666667	-0.277777777777778	-0.224537037037037	-0.12037037037037	0.166666666666667	-0.25	-0.35	-0.25	-0.216666666666667	-0.141666666666667	0.0416666666666666	-0.227380952380952	-0.416666666666667	-0.392857142857143	-0.392857142857143	-0.369047619047619	-0.244642857142857	-0.633333333333333	0.416666666666667	0.333333333333333	0.25	0.114583333333333	0	-0.125	-0.833333333333333
r179		-0.495833333333333	0.0238095238095239	0.175	0.0565476190476191	-0.0291666666666667	-0.115873015873016	-0.375	-0.106911375661376	0.166666666666667	-0.103439153439153	-0.416666666666667	-0.0603174603174603	-0.196676587301587	-0.00972222222222224	-0.3	0.208333333333333	-0.833333333333333	-0.117559523809524	-0.316666666666667	0.471428571428571	-0.164583333333333	-0.244047619047619	-0.55	-0.366071428571429	-0.583333333333333	-0.506324404761905	-0.583333333333333	-0.492559523809524	-0.21468253968254	-0.233333333333333	-0.00634920634920633	-0.125	0.1	-0.0125	-0.025	-0.1	-0.0875	-0.1875	0.025	-0.0833333333333333	0	0	-0.0986017583239805	-0.144407033295922	-0.25	-0.183221099887767	-0.25	-0.0496632996632997
r180		-0.458333333333333	NaN	-0.458333333333333	-0.416666666666667	-0.5	-0.333333333333333	-0.5	-0.5	-0.666666666666667	-0.611111111111111	-0.666666666666667	-0.425925925925926	0	-0.124710648148148	0	-0.0729166666666667	-0.145833333333333	-0.190104166666667	-0.291666666666667	-0.25	-0.333333333333333	0.25	0.0347222222222222	0.472222222222222	-0.25	0.282407407407407	0.219135802469136	0.625	0.617283950617284	0.625	1	0.25	-0.5	-0.270833333333333	-0.5	-0.333333333333333	-0.0833333333333333	-0.416666666666667	0.666666666666667	1.38777878078145e-17	0.166666666666667	-0.416666666666667	-1	-0.305555555555556	-0.368055555555556	0.5	-0.666666666666667	-0.116666666666667
r182		NaN	-0.0208333333333333	-0.0185185185185185	-0.0208333333333333	-0.0138888888888889	-0.25	0.229166666666667	0.0694444444444445	0.229166666666667	0.335648148148148	0.405092592592593	0.708333333333333	0.347222222222222	0.333333333333333	0	-1.84946820589819e-17	-0.151041666666667	-0.333333333333333	-0.270833333333333	-0.3125	-0.166666666666667	-0.166666666666667	-0.166666666666667	-0.166666666666667	-0.166666666666667	-0.166666666666667	NaN	-0.361111111111111	-0.416666666666667	-0.5	-0.333333333333333	-0.5	0	0.666666666666667	0.333333333333333	0.444444444444444	0.333333333333333	NaN	0.0972222222222222	-0.0416666666666667	0	-0.0833333333333333	-0.166666666666667	-0.111111111111111	-0.0833333333333333	0.0555555555555556	0	0.416666666666667
r188		-1	-0.933333333333333	-1	-0.8	-0.375	-0.75	0.5	0	-0.5	-0.25	-0.375	-0.430555555555556	NaN	-0.666666666666667	-0.527777777777778	-0.666666666666667	-0.25	-0.508465608465609	-0.518882275132275	-0.598313492063492	-0.708333333333333	-0.488293650793651	-0.488293650793651	-0.268253968253968	-0.323263888888889	-0.268253968253968	-0.268253968253968	NaN	-0.268253968253968	NaN	-0.360251322751323	-0.3125	-0.5	-0.125	0.25	0.03125	0	0	0	NaN	-0.359259259259259	-0.583333333333333	-0.494444444444444	-0.583333333333333	-0.316666666666667	-0.5	-0.370833333333333	-0.5
r19	Commd1	0	-0.4	-0.8	-0.6	-0.7	NaN	NaN	NaN	NaN	-0.5	-0.5	-0.5	-0.5	-0.147569444444444	-0.0902777777777778	0.5	-0.270833333333333	0.03125	-0.135416666666667	NaN	0	NaN	0	-0.125	0	-0.375	0.5	-0.16875	-0.55	-0.25	-0.496875	-0.625	-0.5625	-0.517708333333333	-0.5	-0.383333333333333	-0.35	-0.3	-0.25	-0.377777777777778	-0.344444444444444	-0.583333333333333	-0.166666666666667	-0.375	-0.270833333333333	-0.349537037037037	-0.33912037037037	-0.402777777777778
r193		-0.208333333333333	-0.0833333333333333	-0.333333333333333	-0.0416666666666667	-0.583333333333333	0.833333333333333	0.316666666666667	0.277777777777778	-0.583333333333333	-0.0833333333333333	-0.25	-0.25	-0.25	-0.25	-0.25	NaN	NaN	NaN	-0.245833333333333	-0.294907407407407	-0.245833333333333	-0.393055555555556	-0.245833333333333	-0.6875	-0.0416666666666666	-0.364583333333333	-0.0902777777777778	-0.0798611111111111	0.125	0	0.1359375	0.139583333333333	0.279166666666667	0.146354166666667	0.666666666666667	-0.5	-0.111111111111111	-0.5	-0.305555555555556	-0.351851851851852	-0.289351851851852	-0.25	-0.25	-0.25	-0.25	-0.416666666666667	-0.666666666666667	-0.5
r195		-0.104166666666667	-0.166666666666667	0.0833333333333333	-0.19047619047619	-0.327380952380952	-0.351190476190476	0.316666666666667	0.094047619047619	0.316666666666667	0.18968253968254	0.158333333333333	0.00367063492063492	0	-0.333333333333333	0	-1	-0.5	-0.5	-0.5	-0.333333333333333	0	-0.011031746031746	0.0808730158730159	0.208333333333333	0.0342857142857143	0.333333333333333	-0.125	0.111111111111111	0	-0.416666666666667	-0.3125	0.116666666666667	0.0760416666666667	0.25	0.25	0.15625	0.125	0	0.03125	0	0	0	0	-0.333333333333333	-0.444444444444444	-1	-0.444444444444444	-0.333333333333333
r196		0.566666666666667	0.45	0	0	0	0.0416666666666667	0.5	-0.333333333333333	-1.38777878078145e-17	-0.166666666666667	0	0.0191137566137566	0.1	0.143121693121693	0.2	0.129365079365079	-0.0119047619047619	0.2	0.263888888888889	0.365277777777778	0.631944444444444	NaN	1	1	1	1	1	1	NaN	0.466145833333333	-0.0677083333333333	NaN	-0.0677083333333333	-0.135416666666667	0	-0.270833333333333	0	-0.2	-0.15	-0.2	-0.2	-0.2	-0.0958333333333333	0.0166666666666667	0	0.25	0.125	0.166666666666667
r199		-0.075	0.0694444444444444	0.125	-0.130034722222222	-0.25	-0.464583333333333	-0.608333333333333	-0.424479166666667	-0.75	0.125	0.078125	-0.0625	1	-0.302083333333333	-1	-0.25	0.0875	0.208333333333333	-0.238541666666667	-0.25	-1	0.416666666666667	0.333333333333333	0.348611111111111	0.295833333333333	-0.106712962962963	-0.625	-0.446296296296296	-0.397222222222222	-0.316666666666667	-0.25	-0.383333333333333	0.0416666666666667	-0.25952380952381	-0.125	-0.833333333333333	-0.376041666666667	-0.270833333333333	-0.275	-0.25	-0.21875	-0.244047619047619	-0.375	-0.166666666666667	-0.322916666666667	-0.56875	-0.356597222222222	-0.229166666666667
r2	Nespas	-0.0625	0	0	-0.166666666666667	0	-0.166666666666667	-0.291666666666667	0	-1	-0.0333333333333333	0.75	0.116666666666667	-0.145833333333333	-0.147222222222222	-0.222222222222222	-0.0333333333333333	-0.397222222222222	-0.583333333333333	-0.75	-0.283333333333333	-0.833333333333333	-0.601388888888889	-0.718055555555556	-0.6875	-0.75	-0.625	-0.385416666666667	-0.5	0.333333333333333	-0.430555555555556	-0.555555555555556	-1	-1	-1	-0.715277777777778	-0.527777777777778	-0.333333333333333	-0.25	-0.166666666666667	-0.208333333333333	-0.316666666666667	NaN	-0.575	-0.554861111111111	-0.575	-0.514583333333333	-0.454166666666667	-0.502604166666667
r20	Mest (Peg1)	-0.0833333333333334	0	-0.0208333333333333	0	0	-0.194444444444444	-0.357638888888889	-0.583333333333333	-0.652777777777778	-0.75	-0.625	-0.5	-0.458333333333333	-0.25	-0.243055555555556	0	-0.263888888888889	-0.3125	-0.479166666666667	-0.458333333333333	-0.5	-0.4	-0.375	-0.38125	-0.4375	-0.3125	-0.5	0	-1	-0.534722222222222	-0.604166666666667	-0.585069444444444	-0.701388888888889	-0.5	-1	-0.833333333333333	-1	-0.611111111111111	-0.402777777777778	0	0	0	0	-0.5	-0.0694444444444444	-0.0277777777777778	0.25	0.166666666666667
r200		-0.483333333333333	-0.483333333333333	-0.617361111111111	-0.669444444444444	-0.833333333333333	-0.691666666666667	-0.55	-0.450892857142857	-0.416666666666667	-0.145238095238095	-0.3125	-0.239583333333333	-0.75	-0.413194444444444	-0.25	-0.331597222222222	-0.328993055555556	-0.331597222222222	-0.402777777777778	NaN	-0.473958333333333	-0.46875	-0.479166666666667	-0.458333333333333	-0.5	-0.416666666666667	-0.5	-0.25	-0.125	-0.166666666666667	-0.125	NaN	-0.125	-0.125	-0.152777777777778	-0.243402777777778	-0.208333333333333	-0.4875	-0.146875	0	0.108333333333333	0.05	0.330555555555556	0.833333333333333	0.236739417989418	-0.357142857142857	0.14021164021164	0.5
r205	Mcts2/H13	-0.361111111111111	-0.243055555555556	-0.333333333333333	-0.0347222222222222	0.25	-0.0208333333333333	-0.125	-0.6	-0.222222222222222	0.8	0	0.208333333333333	0.152777777777778	0.2	-0.3125	-0.175260416666667	-0.3125	-0.276041666666667	-0.239583333333333	-0.19453125	-0.166666666666667	-0.0958333333333334	-0.5	-0.708333333333333	-0.12671130952381	0.666666666666667	0.0348214285714286	0.122718253968254	-0.333333333333333	-0.0995287698412698	-0.125	-0.0625	0	-0.0364583333333333	0	-0.0833333333333333	0	-0.25	-0.75	-0.625	-0.270833333333333	-0.421875	-0.416666666666667	-0.375	-0.361111111111111	-0.291666666666667	-0.477314814814815	-0.770833333333333
r206		NaN	NaN	-0.166666666666667	-0.166666666666667	-0.375	-0.166666666666667	-1	-0.513888888888889	-0.375	NaN	0.25	0.166666666666667	0.25	0	0.145833333333333	0.1875	0.236111111111111	0.293402777777778	0.375	0.375	0.375	0.234375	0.1875	0	0.046875	0	0	0	0	0	0	NaN	NaN	NaN	NaN	0	NaN	0	0	0	0	0	0	0	0	0.146875	0.195833333333333	0.391666666666667
r208		0.05	-0.15	0.25	0.025	0	0	-0.25	-0.166666666666667	0	-0.0347222222222222	0.0625	0.0861111111111111	0.0666666666666667	0.25	0	0.0625	0	0	0	0	0.25	0.5	0.5	0.53125	0.5625	0.5625	0.625	0.5	-0.166666666666667	0.194444444444444	0.25	0.0648148148148148	-0.25	-0.103395061728395	-0.125	0.033179012345679	0.25	0.111111111111111	-0.25	0.333333333333333	0.583333333333333	0.28125	0.5	-0.291666666666667	0.185416666666667	0.145833333333333	0.3875	0.0583333333333333
r209		-0.2625	-0.341666666666667	-0.2625	-0.5	-0.208333333333333	0.05	-0.16875	-0.375	-0.271875	-0.548958333333333	-0.606944444444444	-1	-0.467708333333333	0	-0.263888888888889	-0.166666666666667	-0.625	-0.5	-0.425694444444444	-0.208333333333333	-0.369444444444444	-0.390575396825397	-0.5	-0.48452380952381	-0.6625	-0.597222222222222	-0.686111111111111	-0.798611111111111	-0.777430555555556	-1	-0.625	-0.541666666666667	-0.303571428571429	0	-0.0476190476190476	-0.5	-0.291666666666667	-0.354166666666667	-0.483333333333333	-0.466666666666667	-0.5625	-0.540277777777778	-0.631944444444444	-0.5	-0.833333333333333	-0.6	0.75	-0.120833333333333
r21		0.0625	-0.5	0.625	0.0416666666666667	0.0729166666666667	0	-0.375	-0.0138888888888889	-0.270833333333333	-0.423611111111111	-0.459325396825397	-0.833333333333333	-0.309523809523809	-0.535714285714286	-0.666666666666667	-0.333333333333333	-0.333333333333333	0	-0.111111111111111	-0.0277777777777778	0	0	0	0	0	-0.5	-0.25	-0.0625	0	0.277777777777778	-0.222222222222222	0	0.0694444444444444	0	0.5	-0.5	0	0	0.5	0.0277777777777778	-0.416666666666667	-0.256944444444444	-0.138888888888889	-0.5	0	0.125	0	0.208333333333333
r211		0	0	0	NaN	-0.5	NaN	-1	-1	-1	-1	-0.611111111111111	-0.498611111111111	0.166666666666667	-0.55	-0.127777777777778	-0.169444444444444	0	0	0.03125	0.0625	0.0625	0.0625	0.0538194444444444	0.0625	0.0277777777777778	0.0625	-0.0416666666666667	0.166666666666667	0.232638888888889	0.243055555555556	0.5625	0	0.28125	0.0992063492063492	0.115575396825397	0	0.0654761904761905	0	0.196428571428571	-0.025	0	-0.00833333333333333	0	0.0527777777777778	0.0826388888888889	0.166666666666667	0.111111111111111	0.166666666666667
r212		0.5	NaN	0.5	0.5	0.5	0.447916666666667	0.5	0.291666666666667	0.5	-0.125	-0.333333333333333	-0.375	-0.666666666666667	-0.680555555555556	-1	-0.545138888888889	-1	0.5	0.25	-0.5	-0.2375	-0.4875	-0.4625	-0.75	-0.175	-0.333333333333333	-0.489583333333333	-0.355902777777778	-0.244791666666667	-0.350173611111111	0	-0.8	-0.666666666666667	-0.530555555555556	-0.125	-0.327777777777778	-0.226388888888889	-0.277083333333333	NaN	NaN	-0.388888888888889	-0.375	-0.402777777777778	-0.375	-0.458333333333333	-0.430555555555556	-0.458333333333333	NaN
r213		-0.166666666666667	-0.166666666666667	-0.166666666666667	-0.166666666666667	-0.166666666666667	-0.166666666666667	-0.166666666666667	NaN	-0.0555555555555556	0	0	0	0	0.0341765873015873	0.085218253968254	0.0514880952380952	0.204166666666667	-0.101190476190476	0.225644841269841	0.299603174603175	0.5	0.5	0.4375	0.5	0.25	0.296875	0.25	0.1875	0.171875	0.125	0.125	-0.0208333333333333	-0.333333333333333	0	-0.166666666666667	-0.0833333333333333	NaN	0.0364583333333333	NaN	0.15625	0.145833333333333	0.166666666666667	0.125	0.208333333333333	0.109375	0.104166666666667	0	0.119791666666667
r214		-0.322916666666667	-0.270833333333333	-0.375	-0.166666666666667	0.4375	-0.420238095238095	-0.516666666666667	-0.353968253968254	-0.24890873015873	-0.125	0	-0.09375	0	-0.25	-0.25	-0.5	-0.25	0.666666666666667	0.2625	0.349553571428571	0.370833333333333	0.0982142857142857	0.25	0.116071428571429	0	0.12202380952381	0.134672619047619	0.25	0.166666666666667	0.25	0	0.708333333333333	0	0.125	0.319444444444444	0.302777777777778	0.833333333333333	-0.0666666666666666	0.123958333333333	0.104166666666667	-0.375	-0.470833333333333	-1	-0.6125	-0.5	-0.3375	0.0833333333333333	-0.0569444444444444
r217		-0.25	-0.25462962962963	-0.25	-0.263888888888889	-0.166666666666667	-0.375	-0.38125	0.666666666666667	-0.327777777777778	-0.175	0.375	0.111805555555556	0.249305555555556	0.135416666666667	0.375	-0.104166666666667	0.472222222222222	0.541666666666667	0.506944444444445	0.461805555555556	0.336805555555556	0.321759259259259	0.166666666666667	-0.0862268518518518	-0.333333333333333	-0.5	-0.166666666666667	-0.333333333333333	-0.217592592592593	-0.238425925925926	-0.152777777777778	-0.25	-0.225694444444444	-0.25	-0.25	-0.25	-0.25	-0.31875	-0.25	-0.525	-0.725	-0.384722222222222	-0.481018518518519	-0.362268518518518	-0.333333333333333	-0.25	0.294047619047619	-0.208333333333333
r218		-0.378125	-0.321527777777778	-0.378125	-0.208333333333333	-0.547916666666667	0.0833333333333334	0.5	-0.5	-0.645833333333333	-0.335069444444444	0	-0.194444444444444	-0.354166666666667	-0.388888888888889	-0.833333333333333	-0.354166666666667	0.0388888888888889	-0.0285714285714286	-0.445833333333333	0.0416666666666667	-0.5	0.416666666666667	-0.361111111111111	-0.361111111111111	-1	-0.5	-0.503472222222222	-0.328472222222222	-0.185416666666667	-0.3	-0.272222222222222	-0.366666666666667	-0.5	-0.28125	-0.5	-0.191145833333333	-0.025	0.0416666666666667	-0.0361111111111111	-0.125	-0.0324652777777778	-0.0125	0.04375	0.1	0.4109375	1	0.5	0
r219		0.0833333333333334	0.0833333333333334	0.0833333333333334	0.0833333333333334	0.0833333333333334	NaN	NaN	NaN	0.125	0.125	0.125	0.125	0.125	0.125	0.0625	0.5	-0.5	-0.833333333333333	-0.333333333333333	-0.229166666666667	0	0.25	0.5	-0.0916666666666667	-0.116666666666667	-1	0.15	1	0.276388888888889	-0.0111111111111111	-0.0333333333333333	-1	-0.344444444444444	-0.492361111111111	0	-0.625	0.416666666666667	0	0	-0.333333333333333	0	-0.0416666666666666	-0.0833333333333333	0.25	0.0127314814814815	-0.180555555555556	0.0648148148148148	0.375
r22		1	1	1	0.166666666666667	-0.333333333333333	-1	-1	-1	-1	NaN	NaN	NaN	NaN	NaN	-0.5	-0.5	-0.5	-0.5	-0.5	-0.5	-0.516666666666667	-0.520833333333333	-0.55	-0.516666666666667	-0.833333333333333	-0.166666666666667	0.0833333333333333	0.166666666666667	0.0697916666666666	0.166666666666667	-0.1375	-0.115625	-0.441666666666667	-0.05	-0.323809523809524	-0.0535714285714286	-0.75	-0.339285714285714	-1	-0.779761904761905	-1	-0.889880952380952	NaN	NaN	0	0	0	-0.0377314814814815
r224		-0.580753968253968	-0.378769841269841	-0.782738095238095	-0.739583333333333	-0.964285714285714	-0.4	-0.125	-0.541666666666667	-0.208333333333333	-0.59375	-0.398809523809524	-0.375	-0.666666666666667	-0.638333333333333	0.0833333333333334	-0.226666666666667	-0.285833333333333	-0.125	-0.875	-0.666666666666667	-0.5	0	-0.289351851851852	-0.0185185185185186	-0.638888888888889	0.583333333333333	-0.466666666666667	-0.475	-0.238888888888889	-0.472222222222222	0.458333333333333	-0.473611111111111	-0.416666666666667	-0.125	0.0535714285714286	-0.291904761904762	-0.208333333333333	-0.305555555555556	-0.380952380952381	-0.3	-0.25	-0.120138888888889	0.0416666666666667	0.0277777777777778	0.25	-0.208333333333333	0.75	0.289236111111111
r225		-0.583333333333333	-0.333333333333333	-0.256944444444444	-0.361111111111111	0.25	-1	-0.333333333333333	-0.386904761904762	-0.25	0.0357142857142857	-0.25	-0.271428571428571	-0.675595238095238	-0.195833333333333	-0.666666666666667	0.125	-0.2	-0.291666666666667	0.125	0.166666666666667	0	-0.416666666666667	-0.854166666666667	-0.423611111111111	-0.425925925925926	0	0.0643518518518519	0.225	0.458333333333333	0.0591666666666667	-0.28	-0.166666666666667	-0.35125	-0.416666666666667	-0.541666666666667	-0.541666666666667	-0.541666666666667	-0.243055555555556	0.375	-0.263888888888889	-0.166666666666667	-1	-0.0833333333333333	-0.333333333333333	-0.55	-0.597222222222222	-0.35	-0.166666666666667
r227		-1	-0.166666666666667	-0.425347222222222	-0.375	-0.159722222222222	-0.159722222222222	0.0555555555555555	-0.0260416666666667	2.77555756156289e-17	0	-0.166666666666667	0.125	-0.3125	0	-0.625	-0.200173611111111	-0.0729166666666666	-0.102777777777778	-0.4	-0.6875	-0.302893518518519	0	-0.124074074074074	-0.0930555555555556	-0.279166666666667	0	0.0138888888888889	-0.666666666666667	0.125	-0.05	0.0375	0.0972222222222222	0.0263888888888889	0.375	-0.333333333333333	-0.211805555555556	-0.409722222222222	-0.479166666666667	-0.416666666666667	-0.268229166666667	-0.197916666666667	0.0208333333333333	-0.0413773148148148	0.0115740740740741	0	0.0138888888888889	0.0416666666666667	0
r229		NaN	NaN	NaN	NaN	NaN	0	0	0	0	0	-0.0228174603174603	-0.0365823412698413	-0.0684523809523809	-0.0550595238095238	-0.135044642857143	-0.0416666666666667	-0.375	-0.216435185185185	-0.375	-0.074074074074074	-0.0972222222222222	0.25	-0.166666666666667	-0.0138888888888889	-0.125	-0.331597222222222	-0.4375	-0.75	-0.234375	-0.25	0.5	-0.0333333333333333	-0.383333333333333	0	-0.2625	-0.166666666666667	-0.5	0	-0.25	-0.242424242424242	-0.537103174603175	-0.270833333333333	-0.833333333333333	-0.0538194444444444	-0.111111111111111	1	-0.5	0.0555555555555556
r230		0	NaN	0	0.0555555555555556	0	0.166666666666667	0.25	0.25	0.5	0	0.125	0	0	-0.0300925925925926	-0.0787037037037037	-0.0416666666666667	-0.194444444444444	-0.0416666666666667	-0.5	-0.328125	-0.5	-0.270833333333333	-0.270833333333333	-0.0416666666666667	-0.0989583333333333	-0.0416666666666667	-0.0416666666666667	-0.0416666666666667	-0.0416666666666667	NaN	-0.620403439153439	-1	-0.819543650793651	-1	-0.458630952380952	0.0827380952380952	-0.151488095238095	0.0827380952380952	-0.312797619047619	-0.422098214285714	-0.708333333333333	-0.75	-0.666666666666667	0.125	-0.119791666666667	0.0625	0	-0.00520833333333333
r232		-0.30625	-0.30625	-0.175173611111111	-0.0881944444444445	0	0.0416666666666666	-0.0833333333333333	-0.166666666666667	-0.5625	-0.1	-0.583333333333333	-1	-0.5	-0.733333333333333	-0.433333333333333	0.160714285714286	-0.0908730158730159	0	-0.0956349206349206	-0.145833333333333	-0.145833333333333	-0.430555555555556	-0.269097222222222	-1	0.5	-0.3125	0	-0.270833333333333	-0.5	-0.161458333333333	-0.125	0.25	0.125	0.25	0.25	0.291666666666667	0.333333333333333	0.291666666666667	0.333333333333333	0.208333333333333	0.28125	0.0833333333333333	0.5	-0.333333333333333	-0.666666666666667	-0.0625	0.625	0.125
r233		-0.5	-0.208333333333333	-0.354166666666667	-0.289351851851852	-0.315972222222222	-0.305555555555556	-0.314814814814815	-0.305555555555556	-0.333333333333333	-0.5	-0.534027777777778	-0.833333333333333	-0.469444444444444	-0.408333333333333	-0.166666666666667	-0.2375	-0.25	-0.125	-0.275297619047619	-0.892857142857143	0.166666666666667	-0.363095238095238	-0.294642857142857	-0.448412698412698	-0.6875	-0.455853174603175	-0.4375	-0.25	-0.583333333333333	-0.635416666666667	-0.763888888888889	-0.944444444444444	-0.826388888888889	-0.847222222222222	-0.75	-0.836805555555556	-1	-0.75	-0.898148148148148	-0.850231481481482	-0.944444444444444	-0.808333333333333	-0.976190476190476	-0.893333333333333	-0.875	-0.834791666666667	-0.633333333333333	-0.9375
r236		-0.1	-0.1	-0.1	-0.0924768518518519	-0.114351851851852	-0.0555555555555556	-0.1875	0.333333333333333	0.5	0.666666666666667	0.322916666666667	0	0.125	0	0.0416666666666667	0	0.0182291666666667	0.015625	0.015625	0.03125	0	0.0625	0	0	0.163888888888889	0	0	0	0	0	-0.015625	0	-0.0625	0	0.0277777777777778	-0.125	0.142361111111111	0.166666666666667	0.5	-0.0833333333333334	0	-1.04083408558608e-17	0.0833333333333333	0	0.25	-0.0347222222222222	-0.0462962962962963	-0.354166666666667
r237		0.222222222222222	0.356481481481481	0.222222222222222	0.625	0.333333333333333	0.666666666666667	0.354166666666667	-0.333333333333333	0.75	0.104166666666667	-0.333333333333333	-0.75	-0.291666666666667	-0.254166666666667	0.279166666666667	0.119444444444444	0.333333333333333	0.109259259259259	0.105864197530864	-0.125	-0.0939043209876543	-0.125	-0.231481481481482	-0.333333333333333	-0.236111111111111	0	-0.375	-0.75	-0.260416666666667	-0.166666666666667	0.25	0	-0.25	-0.1875	-0.5	0	-0.425	-0.413541666666667	-1	-0.229166666666667	-0.548611111111111	-0.416666666666667	-0.491319444444444	-0.5	-0.5	-0.5	NaN	-0.270833333333333
r238		0.546875	0.697916666666667	0.395833333333333	0	-0.0666666666666667	-0.604166666666667	0.109722222222222	0.168518518518518	1	0.0421296296296296	0	-1	0	0.166666666666667	-0.25	-0.333333333333333	-0.0277777777777778	-0.0902777777777778	0.5	-0.5	0	-0.25	-0.125	NaN	NaN	-0.25	-0.5	0	-1	-0.666666666666667	-0.416666666666667	-0.546875	-1	-0.104166666666667	-0.5	0	-0.180555555555556	-0.0416666666666667	-0.16662037037037	-0.166481481481481	-0.277777777777778	-0.18	0.025	-0.616666666666667	-0.408333333333333	-0.544444444444445	-0.625	-0.527777777777778
r239		-0.291666666666667	-0.583333333333333	0	-0.854166666666667	-0.25	-0.451388888888889	-0.25	-0.166087962962963	-0.12962962962963	0.166666666666667	-0.305555555555556	-0.625	-0.40015589569161	0	-0.670068027210884	-0.3	-0.28125	-0.290625	-0.2859375	-0.1921875	NaN	0	-0.0138888888888889	0	-0.0416666666666667	0	-0.125	-0.1875	-0.25	-0.375	-0.541666666666667	-1	-0.510416666666667	-0.583333333333333	0.0833333333333333	-0.333333333333333	-0.34375	-0.5	-0.625	-0.583333333333333	-0.625	-0.604166666666667	-0.611111111111111	-0.604166666666667	NaN	-0.534722222222222	-0.5	-0.5
r24		-0.416666666666667	0.1875	0.3625	-0.491666666666667	-0.208333333333333	0	-0.0829282407407407	-0.0400462962962963	-0.0833333333333333	-0.0368055555555556	-0.0833333333333333	0.05625	-0.0135416666666667	0.280381944444444	0.0788194444444444	1	-0.75	-0.180555555555556	-0.319444444444444	-0.308333333333333	-0.425	-0.221180555555556	0.0583333333333333	-0.209722222222222	-0.191200396825397	-0.25	-0.363412698412698	-0.25	0.223809523809524	-0.523809523809524	-0.189484126984127	-0.357936507936508	-0.1	-0.45	-0.160714285714286	-0.0666666666666666	0.5	-0.144444444444444	-0.1	-0.234325396825397	-0.416666666666667	-0.276190476190476	-0.135714285714286	-0.379662698412698	-0.487698412698413	-0.619047619047619	-0.708333333333333	-0.566666666666667
r240		-0.222222222222222	-0.291666666666667	-0.375	-0.347222222222222	-0.375	NaN	-0.358796296296296	-0.201388888888889	-0.5	0.0972222222222222	0.375	0.416666666666667	0.015625	-0.104166666666667	-0.625	-0.469714506172839	-0.625	-0.524691358024691	-0.50462962962963	-0.444444444444444	-0.444444444444444	-0.395833333333333	-0.444444444444444	-0.25	0.166666666666667	-0.273561507936508	-0.857142857142857	-0.153769841269841	0.5	-0.104166666666667	-0.625	-0.479166666666667	0.25	-0.125	-0.65	0	-0.31875	-0.291666666666667	-0.333333333333333	-0.111111111111111	-0.541666666666667	-0.605555555555556	-0.177083333333333	-0.25	1	1	-0.427083333333333	-0.416666666666667
r242		-0.504166666666667	-0.133333333333333	-0.875	0.541666666666667	0.138888888888889	0.451388888888889	0.4375	0.375	0.5	0.25	0.0416666666666667	-0.625	-0.291666666666667	-0.458333333333333	-0.166666666666667	-0.09375	0.25	0	-0.104166666666667	-0.333333333333333	-0.333333333333333	-0.333333333333333	-0.333333333333333	-0.333333333333333	-0.333333333333333	-0.333333333333333	-0.333333333333333	-0.333333333333333	NaN	NaN	-0.6	-0.15	-0.6	0.75	-0.0416666666666667	0.427083333333333	0.5	0.5	0.5	0.5	0.5	0.229166666666667	0.104166666666667	-0.3125	2.77555756156289e-17	0.00694444444444445	0.113425925925926	0.333333333333333
r243		-0.330555555555556	-0.555555555555556	-0.105555555555556	-0.272222222222222	0.3	0.25	0.0166666666666667	-0.0635416666666667	-0.5	-0.0208333333333333	-0.451388888888889	-0.534722222222222	-0.833333333333333	-0.833333333333333	-0.708333333333333	-0.833333333333333	-0.333333333333333	-0.25	0.375	-0.511904761904762	-0.155588624338624	-0.291005291005291	-0.194444444444444	-0.166666666666667	-0.25	-0.222222222222222	-0.25	-0.462962962962963	-0.916666666666667	-0.62962962962963	-0.583333333333333	-0.555555555555556	-0.5	-0.388888888888889	-0.5	0	-1	-0.875	-0.5	-0.680555555555556	-0.615740740740741	-0.666666666666667	-0.724305555555556	-0.739814814814815	-0.875	-0.677777777777778	-0.875	-0.283333333333333
r244		-0.608333333333333	-0.608333333333333	-0.608333333333333	-0.608333333333333	-0.495833333333333	-0.458333333333333	-0.270833333333333	-0.220486111111111	-0.135416666666667	-0.0173611111111111	0	0.0833333333333334	0.0499999999999999	-0.356060606060606	-0.152651515151515	-0.152272727272727	-0.152272727272727	-0.0181818181818181	0.025094696969697	0.25	0.0208333333333334	-0.215277777777778	-0.37037037037037	-0.916666666666667	-0.381481481481481	-0.413888888888889	0.175	-0.5	-0.025	0.25	-0.0216517857142857	-0.0833333333333333	-0.228273809523809	-0.5	-0.101488095238095	-0.207599691974692	-0.102391358641359	-0.126519314019314	-0.0791666666666667	0.226190476190476	0.244318181818182	0.0416666666666667	-0.363888888888889	-0.178294853294853	-0.212662337662338	-0.0749218374218374	-0.158730158730159	0.25
r246		NaN	NaN	NaN	NaN	NaN	NaN	-0.509259259259259	-0.518518518518518	-0.5	-0.537037037037037	-0.541666666666667	-0.569444444444444	-0.25	-0.916666666666667	-0.442708333333333	-0.166666666666667	-0.4375	-0.636111111111111	-0.15	-0.388194444444444	-0.325	-0.441666666666667	-0.5	-0.5	-0.25	0	0	0	0	-0.291666666666667	-0.510416666666667	-0.875	-0.875	-0.501157407407407	0	-0.25462962962963	-0.305555555555556	-0.458333333333333	-0.458333333333333	-0.458333333333333	-0.458333333333333	NaN	-0.458333333333333	NaN	-0.166666666666667	NaN	0.125	-2.77555756156289e-17
r248		NaN	-0.75	NaN	-0.75	-0.666666666666667	-0.75	-0.5	-0.583333333333333	-0.5	NaN	-0.333333333333333	-0.25	-0.25	-0.475694444444444	-1	-0.402777777777778	-0.5	0	-0.25	-0.125	-0.125	-0.0625	0	0	0	0	0	0	NaN	0	0	NaN	0	NaN	NaN	NaN	NaN	NaN	NaN	NaN	NaN	NaN	NaN	NaN	NaN	NaN	NaN	0.444444444444444
r25	Kcnq1ot1	-0.666666666666667	-0.241071428571429	-0.45610119047619	-0.75	-0.166666666666667	-0.2	0	0.116666666666667	-0.208333333333333	-0.0715277777777778	-0.131944444444444	-0.0625	-0.125	0	-0.48125	-1	-0.8	-0.711111111111111	-0.333333333333333	-0.589236111111111	-0.5625	-0.75	-0.604166666666667	-0.604166666666667	-0.458333333333333	-0.506944444444444	-0.458333333333333	-0.482638888888889	-0.470486111111111	NaN	NaN	NaN	NaN	NaN	NaN	-0.458333333333333	-0.472222222222222	-0.458333333333333	-0.5	-0.416666666666667	-0.5	-0.604166666666667	-0.75	-0.75	-0.59375	-0.5	-0.375	-0.375
r250		-0.191666666666667	-0.0833333333333333	-0.3	-0.375	0.0625	0.0583333333333333	-0.833333333333333	-0.50625	-0.875	-0.375	0.0833333333333333	-0.213888888888889	-0.35	-0.161805555555556	0.5	-0.583333333333333	-1	-0.527777777777778	-0.482638888888889	0	-0.402777777777778	-0.633333333333333	-0.25	-0.220833333333333	0	0	-0.25	-0.138888888888889	0	-0.263888888888889	-0.75	-0.166666666666667	0.166666666666667	-0.294444444444444	-0.0625	-0.104861111111111	-0.0625	0	-0.125	0.1	0.35	0.266666666666667	0.35	NaN	NaN	NaN	0.5	0.5
r251		0.375	0.375	0.288194444444444	0.375	0.0277777777777778	-0.0416666666666667	-0.25	-0.25	-0.25	-0.03125	0.0416666666666667	0.333333333333333	0.260416666666667	0.333333333333333	0.333333333333333	0.194444444444444	0.101851851851852	-0.0833333333333333	-0.037037037037037	-0.0833333333333333	0.0555555555555556	0	0	0.0555555555555556	0	0	0	0	0	0	-0.015625	-0.0104166666666667	0	0	0.0277777777777778	0	0	-0.0607186948853616	-0.11620811287478	-0.126666666666667	-0.221957671957672	-0.283874458874459	-0.03125	-0.09375	0.00892857142857143	-0.0184441137566138	0.00892857142857143	0.00211640211640212
r252		-0.0869047619047619	-0.0875	-0.0863095238095238	-0.011904761904762	-0.458333333333333	-0.15	-0.75	-0.625	-0.422916666666667	-0.0666666666666667	-0.25	-0.0976851851851852	-0.157407407407407	0.0833333333333333	-0.305555555555556	-0.575	0	-0.145833333333333	0	0.0416666666666667	-0.0694444444444444	-0.25	-0.205787037037037	-0.25	-0.253703703703704	-0.156944444444444	-0.354166666666667	0.133333333333333	-0.327083333333333	0.125	0.233333333333333	0	-0.0263888888888889	-0.0847222222222222	-0.3125	2.77555756156289e-17	-0.625	0	0.333333333333333	0.333333333333333	-0.235714285714286	0.157539682539683	0.375	0.33608630952381	0.395138888888889	0.416666666666667	0.39375	0.370833333333333
r253		-0.895833333333333	-0.791666666666667	-1	-0.583333333333333	0	-0.322916666666667	-0.583333333333333	-0.125	-0.354166666666667	-0.243055555555556	NaN	-0.25	-0.25	-0.25	-0.25	-0.25	-0.25	NaN	NaN	-0.75	NaN	-0.75	-0.675	-0.75	-0.525	-0.3	-0.425	-0.41875	-0.45	-0.5	-0.0104166666666667	0	-0.123842592592593	-0.183738425925926	-0.361111111111111	-0.25	-0.472222222222222	-0.283333333333333	0.0694444444444444	-0.196296296296296	-0.0421296296296296	-0.375	0.333333333333333	0.166666666666667	-0.75	-0.295138888888889	-0.375	-0.222222222222222
r255		-0.406134259259259	-0.437268518518519	-0.375	-0.499537037037037	-0.345833333333333	-0.777777777777778	0.375	-0.0972222222222222	0	0.0138888888888889	0.0416666666666667	0	0.125	-0.333333333333333	0	-0.5	-0.466666666666667	-0.25	-0.415277777777778	-0.444444444444444	-0.5	-0.583333333333333	-0.416666666666667	-0.449074074074074	-0.40162037037037	-0.347222222222222	-0.393518518518518	-1	0.166666666666667	-0.25	-1	-0.375	-0.486111111111111	-0.325	-0.208333333333333	0	-0.333333333333333	-0.25	0.0416666666666667	-0.241145833333333	-0.4	-0.35625	-0.388136574074074	-0.3125	-0.483796296296296	-0.566666666666667	-0.572222222222222	-0.375
r258		NaN	-0.46875	-0.3125	-0.625	0	-0.347222222222222	-0.165178571428571	-0.125	-0.188492063492063	-0.201190476190476	-0.239285714285714	-0.239285714285714	-0.366964285714286	-0.239285714285714	-0.75	-0.875	-0.8125	-0.84375	NaN	NaN	-1	-1	-1	-0.75	-1	0	1	0.25	0.202777777777778	-0.25	-0.188888888888889	-0.5	-0.357142857142857	0.208333333333333	-0.25	-0.6	-0.483333333333333	-0.6	NaN	0.2375	0.479166666666667	0.833333333333333	0.125	0.25	-0.197916666666667	-0.375	-0.791666666666667	-1
r259		-0.479166666666667	-0.419444444444444	0.125	-0.625	-0.5625	-0.833333333333333	-0.457589285714286	-0.325	-0.10952380952381	-0.375	0	-0.625	-0.0916666666666667	-0.5	-0.286309523809524	0.2	-0.5	-0.635416666666667	-0.5	-0.471354166666667	-0.25	-0.5	-0.55	-0.502777777777778	-0.458333333333333	-0.375925925925926	-0.166666666666667	-0.291898148148148	-0.625	-3.70142104177499e-17	-0.520833333333333	-0.479166666666667	-0.341666666666667	-0.2	-0.422916666666667	-0.383333333333333	-0.163988095238095	-0.5	-0.333333333333333	0	-0.333333333333333	-0.666666666666667	-0.377604166666667	-0.361111111111111	-0.149305555555556	0.0625	-0.0395585317460317	-0.0089285714285714
r26		NaN	NaN	NaN	NaN	NaN	NaN	NaN	NaN	NaN	NaN	NaN	NaN	NaN	NaN	NaN	NaN	0	0	0	0	0	0	0	0	0	0	NaN	0	0	0	0	0	0	0	0	NaN	NaN	NaN	NaN	NaN	NaN	NaN	NaN	NaN	NaN	NaN	NaN	NaN
r261		-0.5	-0.5	-0.125	0	0.5	0	0	-0.5	-0.25	-0.25	-0.0833333333333333	0	0.166666666666667	0	0.5	-0.229166666666667	0.256944444444444	0.173611111111111	0.5	0.166666666666667	0.25	-0.25	-0.104166666666667	-0.333333333333333	-0.0833333333333333	0.166666666666667	-0.138888888888889	-0.5	-0.243055555555556	-0.25	-0.0833333333333333	0	0	0	0	NaN	0	-0.472222222222222	-0.5625	-0.854166666666667	-0.833333333333333	-0.875	-0.819444444444444	-0.752314814814815	-0.75	-0.564814814814815	-0.5	-0.444444444444444
r262		-0.5	-0.5	-0.5	-0.5	-0.520833333333333	-0.5	-0.583333333333333	-0.5625	-0.666666666666667	-0.5	-0.4	-1	0.5	-0.087962962962963	0.236111111111111	-0.0324074074074074	-0.0277777777777778	-0.25	0	0.5	0.0625	0	-0.25	-0.298611111111111	-0.5	-0.444444444444444	-0.333333333333333	-0.5	-0.497222222222222	-0.166666666666667	-0.214930555555556	0.120833333333333	-0.316666666666667	-0.558333333333333	-0.25	-0.379166666666667	-0.541666666666667	-0.166666666666667	0.333333333333333	-0.0416666666666667	0.25	-0.583333333333333	0.375	-0.201388888888889	-0.180555555555556	-0.416666666666667	-0.5	-0.333333333333333
r263		NaN	0.125	0.25	0	0.5	0.160416666666667	0.303472222222222	0.136805555555556	0.416666666666667	-0.166666666666667	0	-0.260416666666667	-0.375	-0.5	-0.0833333333333334	-0.6	-0.45	-0.5	-0.25	-0.416666666666667	-0.183333333333333	-0.15	0.0833333333333333	-0.116666666666667	-0.0342261904761905	-0.0827380952380953	-0.0208333333333333	-0.75	-1	-0.583333333333333	-0.541666666666667	-0.15	-0.138541666666667	0.333333333333333	-0.195833333333333	-0.0637152777777778	-0.125	-0.267361111111111	-0.1796875	-0.409722222222222	0.0833333333333333	-0.0746527777777778	0.0277777777777778	0	0	-0.0666666666666667	-0.141666666666667	-0.2
r268		-0.375	-0.25	-0.5	0	-0.263888888888889	-0.138888888888889	-0.291666666666667	0	-0.323809523809524	-0.164070767195767	-0.249140211640212	-0.0833333333333333	-0.340277777777778	-0.458333333333333	-0.479166666666667	-0.25	-0.833333333333333	-0.666666666666667	-0.611111111111111	-0.527777777777778	-0.333333333333333	-0.5	-1	-0.655555555555556	-0.655555555555556	-0.466666666666667	-0.5	-0.233333333333333	-0.0447916666666666	0.175	0.379166666666667	0.583333333333333	0.0322916666666667	-0.416666666666667	-0.416666666666667	-0.416666666666667	-0.527777777777778	-0.554166666666667	-0.75	-0.522222222222222	-0.75	-0.0666666666666667	-0.0833333333333333	-0.0125	0	0.1	0	0.3
r269		0	0	0	0	0	0	0	0	NaN	NaN	NaN	NaN	NaN	NaN	NaN	0.125	0.25	0	0.5	0.416666666666667	0.484375	0.479166666666667	0.541666666666667	0.328125	0.0416666666666667	0.25	0.385416666666667	0.75	0.5	0.28125	-0.25	0.125	0.125	0.5	0.40625	0.5	0.5	NaN	NaN	NaN	-0.0555555555555556	-0.037037037037037	-0.0555555555555556	0	-0.111111111111111	-0.25	-0.0833333333333333	-0.5
r27	Igf2r	-0.0833333333333333	-0.148765432098765	-0.0833333333333333	-0.27962962962963	-0.25	-0.505555555555556	-0.166666666666667	0	-0.315972222222222	-0.414930555555556	-0.78125	-0.5625	-1	-0.492476851851852	-0.365740740740741	-0.0416666666666667	-0.0555555555555556	-0.208928571428571	0.291666666666667	0.110912698412698	0.0673115079365079	0.25	-0.383333333333333	-0.444444444444444	-0.875	-0.625	0.5	-0.125	-0.03125	-0.25	-0.25	-0.291666666666667	-0.375	-0.28125	-0.333333333333333	-0.125	-0.5	-0.333333333333333	-0.388888888888889	-0.333333333333333	NaN	-0.40625	-0.503472222222222	-0.479166666666667	-0.625	-0.333333333333333	-0.486111111111111	-0.5
r270		0.416666666666667	0.333333333333333	0.5	0.166666666666667	-0.483333333333333	-0.375	-0.416666666666667	0	-0.0416666666666667	-0.229166666666667	0.125	-1	-0.0583333333333333	-0.297222222222222	-0.0263888888888889	0.166666666666667	0.0833333333333334	0.25	-0.233333333333333	-0.39375	-1	-0.591666666666667	-0.529166666666667	-0.183333333333333	-0.341666666666667	-0.5	-0.310416666666667	-0.15	-0.25	-0.325	0.3	0.0833333333333333	-0.0416666666666667	-0.466666666666667	-0.208333333333333	0	-0.219791666666667	-0.320833333333333	-0.35	-0.6125	-0.5375	-0.875	-0.3125	-0.3125	0.25	-0.256944444444444	-0.0677083333333333	-0.708333333333333
r271		0.0536651234567901	-0.0176697530864198	0.125	-0.16033950617284	-0.222222222222222	-0.383796296296296	-0.429166666666667	-0.5	-0.464583333333333	-0.206076388888889	0.0177083333333333	0.122569444444444	0.5	-0.15	-0.319047619047619	-0.23452380952381	-0.157936507936508	0.121825396825397	-0.2	0.8	0	-0.05	0	-1	-0.5	-0.666666666666667	-0.5	NaN	NaN	-0.510416666666667	-0.479166666666667	-0.541666666666667	-0.416666666666667	-0.666666666666667	-0.361111111111111	-0.256944444444444	0	0	0	NaN	-0.269097222222222	-0.401041666666667	-0.40625	-0.395833333333333	-0.416666666666667	-0.225	-0.595833333333333	-0.741666666666667
r273		0.0791666666666667	-0.133333333333333	0.291666666666667	0.0791666666666667	0.0993055555555556	-0.223611111111111	0.25	-1	-0.409722222222222	-0.75	-0.138888888888889	0.333333333333333	0	0.0833333333333333	0	0	0	0	-0.121141975308642	-0.151234567901235	-0.333333333333333	-0.12037037037037	0	-0.0277777777777778	0	-0.0833333333333333	-0.0243055555555556	-0.125	0.111111111111111	-0.1	-0.166666666666667	-0.0805555555555555	-0.0555555555555556	0	0	0	0	0.00252525252525253	0.00252525252525253	0.00757575757575758	0	0	0	0	0.03125	-0.03515625	-0.046875	-0.125
r277		0.375	0.5	0.25	-0.0833333333333334	0.3	0.155555555555556	0.25	0.0705687830687831	0.116005291005291	-0.193849206349206	0.337301587301587	-0.725	0.25	0.416666666666667	0.0138888888888889	-0.625	-0.225694444444444	-0.229166666666667	-0.0625	0	-0.125	-0.25	-0.40625	-0.5	-0.75	-0.625	-0.442592592592593	-0.237384259259259	0.0472222222222222	0.0708333333333333	0.0236111111111111	0	0	0.1	0.0666666666666667	0.1	NaN	0.216666666666667	0.333333333333333	0.345833333333333	0.333333333333333	0.5	0.312152777777778	0.234722222222222	0.180555555555556	0.437152777777778	1	0.333333333333333
r278		NaN	NaN	NaN	NaN	NaN	0.5	0.277777777777778	0.5	-0.166666666666667	0.09375	-0.333333333333333	0.375	-0.729166666666667	-1	-0.5	-0.0833333333333334	-0.208333333333333	0.0277777777777778	-0.277777777777778	-0.395833333333333	-0.583333333333333	-0.75	-0.335416666666667	0.333333333333333	-0.341666666666667	0.0416666666666667	-0.716666666666667	-0.368518518518518	-0.465740740740741	-0.333333333333333	-0.347222222222222	-0.421296296296296	-0.583333333333333	-0.452932098765432	-0.410108024691358	-0.354166666666667	-0.25	-0.458333333333333	-0.625	-0.901785714285714	-0.0875	0	-0.223611111111111	-0.268981481481481	-0.583333333333333	-0.45474537037037	-0.416666666666667	-0.55
r28		NaN	NaN	NaN	NaN	-0.148611111111111	-0.151851851851852	-0.148611111111111	-0.158333333333333	-0.138888888888889	-0.0842923280423281	-0.0816137566137566	0.0416666666666667	-0.147619047619048	0	-0.375	-0.347222222222222	-0.357638888888889	-0.375	-0.333333333333333	-0.475	-0.511547619047619	-0.552777777777778	-0.25	-0.25	-0.227083333333333	-0.741666666666667	0.333333333333333	-0.583333333333333	-0.196527777777778	-0.536111111111111	0	-0.266666666666667	-0.722222222222222	-0.588657407407407	-0.615740740740741	-0.75	-0.375	-0.5	-0.25	0.0416666666666667	0.666666666666667	0.25	0	-0.166666666666667	0.015625	0.166666666666667	0.0625	-1
r281		0.125	0.0337962962962963	0.0388888888888889	-0.0625	0.0541666666666667	0.0635416666666667	0.170833333333333	0.0916666666666667	0.25	-0.0666666666666667	0.291666666666667	0.0416666666666667	0	0.0354166666666667	0.0666666666666667	0.0333333333333333	0.0333333333333333	0	-0.037962962962963	0	-0.185185185185185	-0.277777777777778	-0.231481481481481	-0.0354938271604938	0.0339506172839506	0.333333333333333	0	0	-0.00694444444444444	-0.0277777777777778	0	-0.0833333333333333	0	-0.0221354166666667	-0.00520833333333333	0	0	0	0	0.0555555555555556	-0.125	-0.0347222222222222	-0.386574074074074	-0.473765432098765	-1	-0.493441358024691	-0.5	0
r284		-0.375	-0.375	-0.292438271604938	-0.375	-0.0447530864197531	0.305555555555556	-0.0648148148148148	0	-0.5	-0.277777777777778	-0.333333333333333	-0.296006944444444	-0.25	-0.322916666666667	0.166666666666667	-0.204861111111111	-0.221354166666667	-0.458333333333333	-0.388888888888889	-0.458333333333333	-0.25	0.125	-0.416666666666667	-0.0729166666666667	0	0	0	0	0	0	0	0	0.0740740740740741	0.157407407407407	0.222222222222222	0.333333333333333	0.0833333333333333	-0.222222222222222	0	-0.0555555555555556	0	0	0	0.0208333333333333	0	0	-0.0138888888888889	-0.0416666666666667
r285		0.0982142857142857	0.125	0.0714285714285714	-0.125	-0.0560515873015873	-0.114583333333333	-0.124950396825397	-0.104166666666667	-0.225	-0.104166666666667	-0.466666666666667	0.0416666666666667	-0.134722222222222	0.0208333333333333	-0.0234126984126984	0	0.0202380952380952	0	0.0101190476190476	0.00505952380952381	-0.244940476190476	-0.384044312169312	-0.75	-0.546296296296296	-0.555555555555556	-0.333333333333333	-0.583333333333333	-0.234375	-0.125	0.104166666666667	0.104166666666667	-0.18125	-0.433333333333333	-0.5	0	-0.5	-0.166666666666667	-0.666666666666667	-0.222222222222222	-0.180555555555556	0.125	0	0.0416666666666667	0.135416666666667	0	0.5	0.291666666666667	1
r286		0.108333333333333	0.138888888888889	0.108333333333333	0.2	0.0166666666666667	0.108333333333333	0.0625	0.0854166666666667	NaN	NaN	NaN	NaN	NaN	0.958333333333333	1	0.916666666666667	1	0.75	0.533333333333333	0.283333333333333	-0.15	0	-0.3	0.416666666666667	0	0.0833333333333333	1	0.25	0.291666666666667	0	0	-0.09375	-0.1875	-0.1875	-0.375	0	-0.75	-0.483333333333333	-1	-0.183333333333333	-0.488888888888889	-0.318518518518519	-0.283333333333333	-0.263657407407407	-0.283333333333333	-0.169444444444444	-0.127083333333333	-0.0555555555555555
r287		0.25	0	0.5	0.166666666666667	0.166666666666667	0	0	0.375	0	0	0.0238095238095238	0.0714285714285714	0.18266369047619	0.302083333333333	0.333333333333333	0.280952380952381	0.285515873015873	0.361111111111111	0.166666666666667	-0.333333333333333	-0.75	-0.343303571428571	-0.275	-0.0148809523809524	0.0277777777777778	-0.4375	-0.0220734126984127	0.25	0.0714285714285714	0.142857142857143	-0.178571428571429	-0.5	-0.352050264550265	-0.416666666666667	-0.312962962962963	-0.188888888888889	-0.333333333333333	0.183333333333333	-0.229166666666667	-0.5	-0.166666666666667	-0.202777777777778	-0.0631944444444444	0.0583333333333333	0.0583333333333333	0.0944444444444444	0.106481481481481	0.166666666666667
r289		-0.166666666666667	-0.208333333333333	-0.194444444444444	-0.204861111111111	-0.208333333333333	-0.208333333333333	-0.208333333333333	0.0277777777777778	0.5	0.147280092592593	-0.0859375	NaN	-0.671875	-0.697916666666667	-0.645833333333333	-0.75	-0.541666666666667	-0.364583333333333	-0.333333333333333	0.166666666666667	0.25	0.222222222222222	0.25	0.149305555555556	0.125	0	0.0234375	0	-0.03125	-0.0625	-0.0796875	-0.125	-0.1	-0.075	0.00312500000000001	0	0.1875	0.046875	0.25	-0.25	0.5	0.0625	0	0	0	0	0	0
r29		0	0	0	0	0	0	-0.3125	-0.75	-0.5	-0.494444444444444	-0.308333333333333	-0.419444444444444	-0.2	-0.75	0.125	-0.5625	-0.625	-1	-1	-0.421875	0.3125	0	-0.375	-0.416666666666667	-0.333333333333333	-0.5	-0.03125	0.208333333333333	0.5	0.625	0.433035714285714	0.332589285714286	0.174107142857143	0.0982142857142857	0.25	-0.0535714285714286	0.00982142857142857	-0.357142857142857	0.2	0	0.08125	-0.0416666666666666	0.166666666666667	-0.00714285714285715	-0.05	-1	-0.0277777777777778	0
r290		-0.291666666666667	-0.291666666666667	-0.286458333333333	-0.291666666666667	-0.270833333333333	-0.25	-0.506944444444444	-1	-0.844328703703704	-1	-0.87037037037037	-0.777777777777778	-0.833333333333333	-0.5	0.611111111111111	-0.125	-0.666666666666667	-0.5	-0.333333333333333	-0.527777777777778	-0.75	-0.725694444444444	-1	-0.625	-0.59375	-0.25	-0.5	0	-0.75	-0.354166666666667	-0.252604166666667	-0.0868055555555555	0.180555555555556	0.0914351851851852	0.180555555555556	0.158275462962963	0.180555555555556	0.180555555555556	0.180555555555556	0.180555555555556	0.0856481481481482	-0.00115740740740739	-0.104166666666667	-0.166666666666667	-0.0416666666666667	0.333333333333333	0.239583333333333	0.333333333333333
r292		-0.76875	-0.704166666666667	-0.833333333333333	-0.625	-0.666666666666667	-0.166666666666667	-0.0583333333333333	0.147222222222222	0.666666666666667	-0.0840277777777778	-0.65	-0.5	-0.479166666666667	-0.370833333333333	-0.65	-0.125	-0.375	0.222222222222222	-0.5	-0.25	-0.25	-0.333333333333333	-0.336111111111111	-0.533333333333333	-0.604166666666667	-0.595833333333333	-0.65625	-0.417361111111111	-0.435069444444444	0	-0.666666666666667	-0.777777777777778	-0.5	-0.350694444444444	-0.25	0.125	-0.0833333333333333	-0.369791666666667	-0.833333333333333	-0.6875	-0.583333333333333	-0.635416666666667	-0.622395833333333	-0.635416666666667	-0.635416666666667	-0.290277777777778	-0.256423611111111	0.4
r293		-0.625	-0.75	-0.5	0	-0.304398148148148	-0.416666666666667	-0.300925925925926	-0.194444444444444	-0.291666666666667	-0.243055555555556	-0.267361111111111	-0.420138888888889	NaN	-0.75	-0.75	-0.75	-0.6875	-0.75	-0.5	0	-0.75	-0.3125	-0.375	-0.125	0	0	-0.4875	-0.1625	-0.1625	0	0	-0.145833333333333	NaN	-0.4375	-0.458333333333333	-0.416666666666667	-0.5	-0.333333333333333	-0.375	-0.53125	-0.708333333333333	-0.708333333333333	-0.515625	-0.0625	-0.583333333333333	-0.409722222222222	-0.583333333333333	-0.651041666666667
r294		NaN	0.0833333333333333	0.0555555555555556	0.0833333333333333	0	0.166666666666667	-0.297619047619048	-0.75	-0.607142857142857	-0.455357142857143	-0.464285714285714	0	0	0	0	0	0	0	0	0	0	0	0	NaN	NaN	NaN	-0.5	-0.3125	-0.5	0.0625	-0.5	0	-0.0833333333333333	-0.5	-0.2	-0.416666666666667	-0.270634920634921	-0.541666666666667	-0.0780753968253968	0.5	0	-0.09375	-0.125	-0.75	-0.286458333333333	-0.125	-0.145833333333333	0
r295		-0.708333333333333	-0.75	0	-0.388888888888889	-0.153397817460317	-0.135416666666667	-0.0892857142857143	-0.205357142857143	-0.0976190476190477	0	0	-0.270833333333333	-0.666666666666667	-0.416666666666667	0.0833333333333333	-0.166666666666667	-0.0611111111111111	-0.115740740740741	-0.1	-0.135185185185185	-0.1	-0.205555555555556	0	-0.113888888888889	-0.5	0.25	-0.0548611111111111	0.266666666666667	-0.236111111111111	0	-0.0438657407407407	0.0361111111111111	0.104513888888889	0.0837962962962963	0.104513888888889	0.0423611111111111	0.166666666666667	-0.0819444444444444	0.0423611111111111	-0.0131944444444444	NaN	0	0	0	0	0	0	0
r296		0.0472222222222222	0.125	-0.0305555555555556	-0.416666666666667	0.2	0.0333333333333333	0.183333333333333	0.166666666666667	0.172222222222222	0.166666666666667	-0.0120370370370371	-0.148842592592593	-0.375	-0.375	-0.234375	-0.1875	0	-0.229166666666667	-0.244791666666667	-0.5	-0.25	0	-0.0694444444444444	-0.00694444444444445	0.0416666666666667	0	0.0833333333333333	0	0.25	-0.114583333333333	-0.5	-0.274016203703704	-0.314814814814815	-0.166666666666667	-0.277777777777778	-0.166666666666667	-0.5	0	-0.444444444444444	-0.833333333333333	-0.703703703703704	-0.833333333333333	-0.512345679012346	-0.301003086419753	0	0.141666666666667	0.0535714285714286	-0.583333333333333
r297		0.5	0	0.166666666666667	0	-0.145833333333333	-0.25	-0.5	-0.400173611111111	-0.350694444444444	-0.5	-0.0520833333333333	0.395833333333333	0.171875	0.0503472222222222	-0.0856481481481481	-0.416666666666667	-0.148148148148148	0.138888888888889	-0.166666666666667	0.45	-0.172619047619048	-0.0357142857142857	0.333333333333333	0.333333333333333	0.200520833333333	0.15625	-0.0208333333333333	0.0338541666666667	0	0	0	NaN	-0.333333333333333	-0.5	-0.5	-0.254166666666667	0.358333333333333	-0.375	-0.404761904761905	-0.875	-0.375	-0.526785714285714	-0.857142857142857	0	-0.2125	-0.466666666666667	-0.0625	-0.541666666666667
r299		NaN	NaN	NaN	-0.075	-0.05	-0.1	0	0.0805555555555555	0.05	0.033912037037037	0.0050925925925926	0	-0.0347222222222222	0	-0.104166666666667	-0.208333333333333	-0.0763888888888889	-0.0482638888888889	0.0833333333333333	0.00833333333333332	0.0833333333333333	-0.141666666666667	-0.141666666666667	-0.366666666666667	-0.310416666666667	-0.366666666666667	-0.366666666666667	-0.366666666666667	-0.213888888888889	-0.122222222222222	0	0	0.354166666666667	1	0.416666666666667	0.25	0	0.0833333333333333	0	NaN	-0.03125	-0.03125	-0.0625	0	0	-0.25	-0.5	-0.1875
r3	Grb10	NaN	NaN	NaN	NaN	NaN	NaN	-0.183333333333333	NaN	-0.183333333333333	-0.122222222222222	-0.183333333333333	0	-0.108333333333333	0	-0.25	-0.25	-0.5	-0.348214285714286	-0.142857142857143	-0.5	-0.380952380952381	-0.5	-0.432043650793651	-0.5	-0.347222222222222	-0.5	-0.0416666666666667	-1.38777878078145e-17	0.416666666666667	0.125	-0.166666666666667	-0.0885416666666666	-0.166666666666667	-0.145833333333333	-0.21875	-0.125	-0.4375	-0.583333333333333	-0.604166666666667	-0.625	-0.536458333333333	-0.666666666666667	-0.25	-0.458333333333333	-0.569444444444444	-0.756944444444444	-1	-1
r30	Peg10	0	0	0	0	0	0	0	0.00694444444444444	0.00694444444444444	0.0208333333333333	0	0.0416666666666667	-0.0277777777777778	0	-0.00925925925925926	-0.00308641975308642	0	-0.000771604938271605	0	0	0	0	0	0	0	0	-0.125	0.0833333333333333	0	0.0277777777777778	0.0833333333333333	0	0.305555555555556	0	0.143518518518519	0.11712962962963	0.125	0.2	0.05	0.125	0.113541666666667	0.160416666666667	0.11875	0.195833333333333	0	-0.25	-0.125	-0.104166666666667
r301		-0.458333333333333	-0.263888888888889	-0.458333333333333	0.125	0.5	0.21875	0.25	0	-0.375	-0.611111111111111	0	-0.75	-0.583333333333333	0	0	-0.25	-0.0833333333333333	0.0333333333333333	0.5	-0.0333333333333334	0.5	0.125	0.1875	0.119791666666667	0	0.166666666666667	-0.5	-0.166666666666667	-0.275	-0.416666666666667	-0.444444444444444	-0.633333333333333	-0.6875	0.0714285714285714	-0.139451058201058	0.0982142857142857	-0.0399470899470899	0.125	-0.343055555555556	-0.354166666666667	-0.8	-0.513888888888889	-0.0833333333333334	-0.375	-0.319444444444444	-0.5	-0.409722222222222	-0.375
r302		NaN	NaN	NaN	-0.347222222222222	-0.347222222222222	-0.347222222222222	-0.347222222222222	-0.347222222222222	-0.347222222222222	-0.347222222222222	-0.347222222222222	-0.0370370370370371	0.0775462962962962	0.583333333333333	0.111111111111111	0.583333333333333	-0.833333333333333	-0.274305555555556	-0.479166666666667	-0.368055555555556	-0.125	-0.5	0.25	-1	0.5	-1	0	0.5	0.333333333333333	0.5	NaN	0.5	NaN	NaN	NaN	0.37037037037037	0.240740740740741	0.5	-0.0185185185185185	-0.0555555555555556	-0.5	-0.166666666666667	0.166666666666667	0.0555555555555555	0.166666666666667	0.111111111111111	0.138888888888889	NaN
r303		0.125	0.125	-0.245833333333333	-1	-0.233333333333333	-0.235515873015873	0.0103835978835979	0.00621693121693122	0.5	-0.25	-1	-0.487777777777778	-0.59	-0.111111111111111	-0.424702380952381	-0.416666666666667	-0.5625	0.166666666666667	-0.583333333333333	-0.5	-0.53125	-0.5	-0.541666666666667	-0.8	-0.272916666666667	0.0833333333333334	0.166666666666667	-0.0833333333333333	-0.4375	-0.1	0.257986111111111	1	0.569444444444444	0.75	-0.0416666666666666	-0.833333333333333	-0.531365740740741	-0.833333333333333	-0.41712962962963	-0.418055555555556	0	-0.420833333333333	-0.242708333333333	-0.208333333333333	-0.341666666666667	-0.25	-0.708333333333333	-0.25
r304		0.0798611111111111	0	0.159722222222222	0.229166666666667	0.25	0.369444444444444	0.232936507936508	0.202876984126984	0.0982142857142857	0.321428571428571	-0.075	0.5	0	0.166666666666667	0	0.0833333333333333	0.0833333333333333	0.180555555555556	0.253472222222222	0.375	0.375	0.375	0.375	0	0.75	0.354166666666667	0.416666666666667	0.25	0.25	0.25	0.166666666666667	-0.0625	0	-0.666666666666667	-0.166666666666667	-0.100694444444444	0.104166666666667	0.326388888888889	0.375	0.5	0.142857142857143	0.166666666666667	-0.5	0.222222222222222	0.240740740740741	1	0.560185185185185	1
r305		0.75	0.875	0.78125	1	0.5	0.375	0	0	0.0078125	0	0.03125	0.0390625	0.0625	0.0625	0.0503472222222222	0.0763888888888889	0	0.166666666666667	0	0.5	0.3	0.75	0.166666666666667	0.0625	0	-0.5	-0.166666666666667	-0.222222222222222	0	-0.0555555555555556	0	0	0	0	0	0	-0.0833333333333333	0	-0.0277777777777778	-0.00925925925925926	0	-0.00231481481481481	0	0	0	0	0	0
r307		-0.05	0.1	0.1	0.25	0.2	0.25	0.247222222222222	0.666666666666667	-0.127777777777778	0.0541666666666667	-0.388888888888889	0.0666666666666667	0.208333333333333	0.0916666666666667	0.0993055555555556	0	0.0972222222222222	0.121527777777778	0.194444444444444	0.194444444444444	0.194444444444444	0.194444444444444	0.194444444444444	0.194444444444444	NaN	NaN	NaN	NaN	NaN	NaN	NaN	NaN	NaN	NaN	NaN	NaN	NaN	NaN	NaN	NaN	NaN	NaN	NaN	NaN	NaN	NaN	NaN	NaN
r308		NaN	0.75	0.75	0.75	0.75	0.578125	0.75	0.0625	0.266550925925926	0.15625	0.0974537037037037	0.25	-0.113888888888889	0.193055555555556	0.625	0.0111111111111111	0.125	0.625	0.0958333333333333	-0.25	-0.0513888888888889	-0.100347222222222	0	-0.1	-0.239583333333333	-0.48984375	-0.619791666666667	-1	-0.456597222222222	-0.239149305555556	0.25	0.25	0.25	0.291666666666667	0.375	0.291666666666667	0.5	0	0.166666666666667	0.0555555555555556	0	-0.0173611111111111	0	-0.125	-0.125	-0.25	-0.125	0
r31	Impact	NaN	NaN	NaN	NaN	NaN	NaN	NaN	NaN	-0.333333333333333	-0.333333333333333	-0.333333333333333	-0.333333333333333	-0.388888888888889	-0.430555555555556	-0.5	-0.5	-0.5	-0.5	-0.5	NaN	NaN	0.0833333333333334	0.0833333333333334	0.0833333333333334	0.0833333333333334	0.0833333333333334	0.0833333333333334	0.0833333333333334	0.0833333333333334	NaN	NaN	NaN	NaN	NaN	NaN	-0.166666666666667	-0.166666666666667	-0.166666666666667	-0.166666666666667	-0.166666666666667	-0.166666666666667	-0.0972222222222223	-0.0555555555555556	0	0	0	-0.28125	-0.375
r310		-0.375	-0.375	-0.375	-0.209490740740741	-0.087962962962963	0	0.111111111111111	0	0.333333333333333	0.0729166666666667	-0.166666666666667	0.125	-0.0833333333333333	0.104166666666667	0.00520833333333334	0	0	0	-0.111111111111111	-0.03125	-0.00909090909090909	-0.0104166666666667	-0.00625	-0.0208333333333333	0.0138888888888889	0.00666666666666667	-0.0205882352941176	-0.037037037037037	-0.0303030303030303	0	0	0	0	0	0.166666666666667	0	0.0555555555555556	-0.00138888888888889	0	-0.0611111111111111	-0.0458333333333333	-0.1375	0	-0.275	-0.333333333333333	0.25	-0.0416666666666667	0.0694444444444444
r312		-0.166666666666667	-0.208333333333333	-0.566666666666667	-0.614285714285714	-0.407539682539683	-0.0416666666666667	-0.224603174603175	-0.300562169312169	-0.310978835978836	-0.625	-0.0833333333333333	-0.25	-1	-0.416666666666667	0	-0.260416666666667	-0.208333333333333	-0.416666666666667	-0.295138888888889	-0.25	-0.305555555555556	-0.5	-0.405555555555556	-0.408333333333333	-0.408333333333333	-0.316666666666667	-0.5	-0.133333333333333	-0.161666666666667	-0.138333333333333	0.125	-0.75	-0.208333333333333	0	-0.348958333333333	-0.479166666666667	-0.708333333333333	-0.729166666666667	-0.75	-0.689930555555555	-0.655555555555556	-0.625	-0.591666666666667	-0.277777777777778	0.5	-0.125	0.05	-0.0604166666666667
r313		0	-0.0555555555555556	0	-0.166666666666667	0	-0.5	-0.552083333333333	-1	-0.708333333333333	-0.416666666666667	-0.5625	-0.222222222222222	-0.0763888888888889	0.166666666666667	0.166666666666667	-0.03125	-0.416666666666667	-0.0416666666666667	-0.466666666666667	-0.456481481481481	-0.696064814814815	-0.861111111111111	-1	-0.722222222222222	-0.583333333333333	-0.291666666666667	0.138888888888889	0	1	-0.5	-0.25	-1	-0.5	-0.625	-0.416666666666667	-0.583333333333333	-0.666666666666667	-0.734375	-1	-0.6875	-0.375	-0.291087962962963	-0.143518518518519	0.0416666666666667	-0.0972222222222222	-0.333333333333333	0	-0.666666666666667
r314		-0.125	-0.141666666666667	-0.125	-0.175	0.433333333333333	-0.183333333333333	0.125	-0.0284722222222222	0.125	-0.180555555555556	-0.123263888888889	-0.125	-0.3125	0.375	0.03125	-0.229166666666667	-0.322916666666667	-1	0	-0.03125	0.375	0.5	0.236111111111111	0.109027777777778	-0.166666666666667	-0.133333333333333	-0.447222222222222	-0.488888888888889	-1	-0.333333333333333	0	0	-0.166666666666667	-0.25	-0.75	-0.5	-0.227777777777778	-0.0888888888888889	0.566666666666667	-0.194444444444444	-0.125925925925926	-0.35679012345679	-0.75	-0.651697530864198	-0.75	-0.75	-0.375	0
r315		-0.166666666666667	-0.166666666666667	-0.166666666666667	-0.177777777777778	-0.194444444444444	-0.2	-0.233333333333333	0	-0.5	0.75	0.125	0.333333333333333	0.125	0.0364583333333333	-0.0625	-0.25	-0.203125	-0.25	-0.25	-0.291666666666667	-0.375	-0.416666666666667	-0.5	-0.5	-0.375	-0.25	-0.25	0	-0.5	-0.25	-0.375	NaN	NaN	NaN	0	0	0	0	-0.03125	0	-0.125	-0.125	-0.25	-0.239583333333333	-0.208333333333333	-0.375	0	-0.75
r317		NaN	NaN	-0.0078125	0.015625	-0.03125	0.0625	-0.125	0.0625	-0.5	-0.166666666666667	-0.0416666666666667	-0.104166666666667	-0.0729166666666667	NaN	-0.0243055555555556	0	0	0	-0.125	0	-0.5	0	-0.15625	0.125	-0.25	-0.125	-0.25	NaN	NaN	NaN	0	0	0	0	-0.333333333333333	-0.0826388888888889	-0.0305555555555555	0.0333333333333333	0.208333333333333	0.0875	-0.113541666666667	-0.25	-0.5	-0.17	0	0	-0.138888888888889	-0.354166666666667
r318		-0.125	-0.125	-0.125	-0.125	-0.0989583333333333	-0.125	-0.0208333333333333	0.00520833333333334	0.0833333333333333	0.0833333333333333	0.0833333333333333	-0.111111111111111	NaN	-0.5	-0.5	-0.5	-0.291666666666667	-0.166666666666667	2.77555756156289e-17	-0.125	0.75	0.121527777777778	-0.25	0.111111111111111	-0.0138237847222222	0.05	0.03359375	0.0171875	0.0087890625	-0.015625	0	-0.03125	0.145833333333333	0.0194444444444444	-0.0833333333333333	0	-0.0416666666666667	0.0428240740740741	0.170138888888889	0.214699074074074	0.381944444444444	0.263888888888889	0.5	0.381944444444444	0.440972222222222	NaN	0.146990740740741	0
r319		-0.25	-0.49537037037037	-0.486111111111111	-0.75	0.1875	-0.296875	-0.25	-0.375	-0.375	-0.5	-0.375	-0.25	-0.125	0.125	0	0.0625	-0.34375	-0.5625	-0.875	-0.875	-0.708333333333333	-0.5	-0.583333333333333	-0.833333333333333	0.25	-0.111111111111111	0.25	0.12962962962963	0.25	NaN	NaN	NaN	NaN	NaN	NaN	NaN	NaN	NaN	NaN	NaN	NaN	-0.5	-0.5	-0.5	-0.5	-0.5	-0.5	-0.5
r321		NaN	-0.186111111111111	-0.186111111111111	-0.186111111111111	-0.186111111111111	0.108333333333333	0.625	0.180555555555556	0.104166666666667	-0.263888888888889	-0.125	-0.352777777777778	-0.139583333333333	-0.166666666666667	-0.342460317460318	-0.395833333333333	-0.251240079365079	-0.441666666666667	0.175	0.383333333333333	0.583333333333333	0.28125	0.075	0.0833333333333333	-0.441666666666667	0.283333333333333	-0.680555555555556	0.25	-0.357638888888889	-0.5	-0.5	-0.375	-0.5	0	-1	0.166666666666667	-0.422619047619048	-0.35	-0.507142857142857	-0.454761904761905	-0.348544973544973	0.0595238095238095	-0.258333333333333	-0.288888888888889	-0.352777777777778	-0.343542568542569	-0.313672438672439	-0.185
r322		-0.25	-0.25	-0.166666666666667	-0.104166666666667	0	0	-0.138888888888889	-0.243055555555556	-0.416666666666667	-0.416666666666667	-0.416666666666667	-0.375	-0.361111111111111	-0.305555555555556	-0.361111111111111	-0.25	-0.0416666666666667	-0.583333333333333	-0.5	0	-0.354166666666667	0.0138888888888889	0.395833333333333	0.136574074074074	0	-0.0908564814814815	-0.208333333333333	-0.291666666666667	-0.333333333333333	-0.25	-0.375	-0.725	0	0.166666666666667	-0.173611111111111	-0.319444444444444	-0.541666666666667	-0.583333333333333	-0.5	-0.666666666666667	-1	-0.800925925925926	-0.884259259259259	-0.652777777777778	-1	-0.305555555555556	-0.444444444444444	-0.125
r324		-0.175	-0.175	-0.175	-0.182407407407407	-0.166666666666667	-0.212962962962963	-0.208333333333333	-0.263888888888889	-0.25	-0.333333333333333	-0.25	-0.5	0	-0.25	0.0208333333333333	0.0833333333333333	0.25	0.25	0.25	0.25	0.0347222222222222	-0.111111111111111	-0.25	-0.333333333333333	-0.166666666666667	0.166666666666667	1	0.430555555555556	0.472222222222222	0.125	0.333333333333333	-0.0833333333333333	-0.111458333333333	-0.5625	-0.133333333333333	0.3	0.122916666666667	0.3	0.025	-0.04375	-0.25	-0.25	-0.25	-0.25	-0.25	-0.25	-0.25	NaN
r326		0.0625	0.0833333333333333	0.0416666666666667	0.0416666666666667	0	0.0138888888888889	0	NaN	0	NaN	0	0.1	0	0.3	-0.166666666666667	0.0861111111111111	0.0423611111111111	0.125	0.125	0.0625	0	0	0	0	0	0	0	0	0.25	0	0.0357142857142857	0	0	0	0	0	0	0	0	0.046875	0.0625	0.125	0.09375	0.0729166666666667	0.0911458333333333	0	0.197916666666667	0.25
r327		-0.75	-0.659722222222222	-0.625	-0.604166666666667	-0.5	-0.6875	-0.616666666666667	-0.333333333333333	-0.25	-0.270833333333333	-0.25	-0.25	-0.166666666666667	-0.166666666666667	0	-0.25	-0.28125	-0.5	-0.375	-0.1875	-0.131944444444444	-0.135416666666667	0.166666666666667	-0.388888888888889	-0.5	-0.833333333333333	-0.755208333333333	-0.875	-0.8125	-0.75	-0.628645833333333	-0.583333333333333	-0.36875	-0.791666666666667	-0.833333333333333	-0.691666666666667	-0.502777777777778	-0.392592592592593	0.0166666666666667	-0.248148148148148	0	-0.616666666666667	-0.416666666666667	-0.427777777777778	-0.25	-0.419444444444444	0	-1
r329		0.833333333333333	0.5	0.666666666666667	0.310763888888889	0.149305555555556	-0.0729166666666667	-0.145833333333333	0	0.625	0.3125	0.197916666666667	0.0416666666666667	-0.1875	0	-0.375	0	0	0.5	0.140625	-0.0625	0.125	0.078125	0.25	0	0.0833333333333333	0	0.0208333333333333	0	0	0	0.0104166666666667	0.291666666666667	-0.25	-0.15625	-0.333333333333333	-0.333333333333333	-0.302083333333333	-0.291666666666667	-0.25	-0.263888888888889	-0.25	-0.215046296296296	-0.13125	NaN	-0.0125	-0.119444444444444	-0.0125	-0.333333333333333
r33		0.010515873015873	-0.0464285714285714	0.0674603174603175	-0.5	0	0	-0.25	-0.75	-0.5875	-0.675	-0.675	-0.3609375	-0.25625	0.1625	0.0276041666666666	0.1625	0.0416666666666667	0.708333333333333	0.515625	0.708333333333333	0.604166666666667	0.578125	0.5	0.5	0.34375	0.25	0.125	0	0.0929166666666667	-0.253333333333333	0.5	0.123333333333333	0.2175	0.123333333333333	0.123333333333333	NaN	NaN	0.256944444444444	0.283333333333333	0.230555555555556	0.283333333333333	0.125	0.5	0.5	-1	-0.333333333333333	-0.583333333333333	-0.5
r331		0.09375	0.0694444444444444	0.09375	0.0208333333333333	0.166666666666667	-0.125	0.395833333333333	0.0902777777777778	-1.38777878078145e-17	0.0225694444444444	0	0	0.166666666666667	0.25	0.5	0.333333333333333	0.194444444444444	-0.25	-0.101851851851852	-0.25	NaN	NaN	-1	NaN	-1	-1	-1	-1	-1	-1	-1	-0.888888888888889	-0.805555555555556	-0.666666666666667	-0.666666666666667	-0.164583333333333	0.275	0.4	0.3375	-0.0901909722222222	-0.367534722222222	-0.730729166666667	-0.709375	-0.752083333333333	-0.666666666666667	-0.833333333333333	-0.305555555555556	-0.569444444444444
r332		-0.5	-0.4375	-0.125	-0.34375	-0.3125	-0.5	-0.237847222222222	-0.138888888888889	0	-0.212962962962963	-0.292824074074074	-0.5	-0.458333333333333	-0.555555555555556	-0.25	-0.447916666666667	-0.849206349206349	-0.136904761904762	-0.333333333333333	0.0214285714285714	-0.411309523809524	-1	-0.333333333333333	-0.125	-0.4	-0.305555555555556	-0.5	-0.248611111111111	-0.125	-0.0638888888888889	-0.0216666666666667	-0.559523809523809	-0.341666666666667	-0.24797619047619	-0.20187074829932	-0.506666666666667	-0.266666666666667	-0.0833333333333333	0.333333333333333	0.125	-0.112384259259259	-0.332175925925926	-0.575694444444444	-0.545833333333333	-0.605555555555556	-0.486111111111111	-0.725	-0.605555555555556
r333		-0.468584656084656	-0.428571428571429	-0.508597883597884	-0.5	-0.597222222222222	-0.708333333333333	-0.583333333333333	-0.25	0.0833333333333333	-0.0416666666666667	-0.5	-0.361111111111111	-0.541666666666667	-0.550936259920635	-0.757936507936508	-0.543030753968254	-0.49321056547619	-0.328125	-0.34375	-0.3125	-0.375	-0.25	-0.239583333333333	0	-0.333333333333333	-0.1	-0.630555555555556	-0.666666666666667	-0.470138888888889	-0.3125	-0.270833333333333	0	-0.208333333333333	0	-0.0916666666666667	-0.0916666666666667	-0.0666666666666667	-0.208333333333333	-0.461666666666667	-0.401875	-0.4375	-0.5	-0.270833333333333	-0.151537698412698	0.125	0.0396825396825397	0	0.0198412698412698
r334		-0.0833333333333333	-0.166666666666667	0	-0.333333333333333	-0.111111111111111	-0.148148148148148	0	0.172839506172839	0.279835390946502	0.666666666666667	0.517875514403292	0.666666666666667	0.458333333333333	0.458333333333333	0.25	0.302083333333333	0.25	0.25	0.25	0.25	-0.270833333333333	-0.583333333333333	-1	-1	-0.854166666666667	-0.5625	-0.34375	-0.125	0.166666666666667	-0.364583333333333	-0.5	-1	-0.633333333333333	-0.677777777777778	-0.4	-0.412673611111111	-0.40625	-0.166666666666667	-0.125	-0.347222222222222	-0.388888888888889	-0.75	-0.333333333333333	-0.25	0	0	0	0
r336		0.375	-0.25	1	0.245535714285714	-0.142857142857143	0.375	0	0	-0.125	0.5	-1	-0.125	-0.15625	-0.5	1	-0.0833333333333333	-0.177083333333333	-0.75	-0.875	-1	-0.760416666666667	-0.666666666666667	-0.5	-0.5	-1	-0.5	-0.444444444444444	-0.259259259259259	0.166666666666667	-0.0627314814814815	0.2	-0.358333333333333	-0.359895833333333	-0.916666666666667	-0.364583333333333	-0.364583333333333	0.1875	-0.138020833333333	-0.0833333333333333	-0.291666666666667	-0.325694444444444	-0.5	-0.427777777777778	-0.422222222222222	-0.361111111111111	-0.3	0.00555555555555554	0.183333333333333
r337		-0.84375	-1	-0.6875	-0.375	-0.576388888888889	-0.571180555555556	-0.666666666666667	-0.666666666666667	-0.65	-0.75	-0.516666666666667	-0.495138888888889	-0.463888888888889	-0.25	-0.625	-0.34375	-0.5	0	-0.272916666666667	-0.684722222222222	-0.0833333333333333	-0.440625	-0.5	-0.494444444444444	-0.488888888888889	-0.490740740740741	-0.488888888888889	-0.143287037037037	0.0939814814814815	0.3125	0.458333333333333	0.166666666666667	0.0972222222222222	-0.333333333333333	-0.126736111111111	-0.166666666666667	-0.104166666666667	-0.666666666666667	-0.25	-0.0833333333333333	-0.6	-1	-0.688888888888889	-0.718518518518519	-0.466666666666667	-0.353395061728395	-0.392515432098765	0.125
r338		-1	-1	-1	-0.618055555555556	-0.25	-0.222222222222222	-0.694444444444444	-0.125	-0.409722222222222	-0.231770833333333	-0.267361111111111	-0.125	-0.216898148148148	-0.258333333333333	-0.36255787037037	-0.391666666666667	-0.583333333333333	-0.2	-0.258333333333333	-0.0833333333333334	-0.166666666666667	0.125	-0.03125	-1	-0.53125	-0.5625	-0.546875	-0.5546875	-0.55078125	NaN	-0.337890625	NaN	-0.125	-0.0763888888888889	-0.125	0.0208333333333333	0.015625	0.166666666666667	0	0.333333333333333	0.166666666666667	0.0833333333333334	-0.0625	-0.25	-0.25	-0.166666666666667	-0.16875	0
r340		0.125	-0.0833333333333333	0.125	-0.5	-0.104166666666667	-0.229166666666667	-0.3125	0	-0.833333333333333	-0.416666666666667	-0.625	-0.520833333333333	-0.548611111111111	-0.517361111111111	-0.5	-0.5	-0.460069444444444	-0.465277777777778	-0.375	-0.520833333333333	-0.515625	-0.666666666666667	-0.5	-0.333333333333333	-0.194444444444444	-0.0925925925925926	0.25	0.0787037037037037	0.109567901234568	0.0470679012345679	0	0	0	0	0	-0.112384259259259	0	-0.449537037037037	-0.798611111111111	-0.55	-0.763888888888889	-0.833333333333333	-0.875	-0.436805555555556	-0.0833333333333333	0.0444444444444444	0.25	-0.0333333333333334
r347		-0.0833333333333334	-0.388888888888889	-0.5	-0.583333333333333	-0.392361111111111	-0.370833333333333	-0.115277777777778	-0.158333333333333	0.183333333333333	-0.5	0.291666666666667	-0.25	-0.625	-0.166666666666667	-0.333333333333333	-0.25	-0.305555555555556	-0.405555555555556	-0.333333333333333	-0.733333333333333	-0.522222222222222	-0.553472222222222	-0.5	-0.458333333333333	-0.0416666666666666	-0.25	-0.145833333333333	-0.157738095238095	-0.126488095238095	-0.0773809523809524	-0.125	-0.0297619047619048	-0.222222222222222	-0.111111111111111	-0.208333333333333	-0.166666666666667	0	1	0.25	0.5	-0.5	-0.135416666666667	-0.625	0.0833333333333333	-0.9125	0.333333333333333	-0.319444444444444	-0.347222222222222
r349		-0.666666666666667	-0.125	-0.833333333333333	-0.356547619047619	-0.0845238095238095	-0.383333333333333	0.10109126984127	0.372222222222222	0.5	1	0	-0.198809523809524	-0.174702380952381	-0.416666666666667	-0.0833333333333333	-0.487301587301587	-0.2125	-0.233267195767196	0	-0.172900132275132	0.291666666666667	-0.75	0.0833333333333334	-0.5	0.166666666666667	-0.145833333333333	-0.353571428571429	-0.0773809523809524	-0.225	-1	0.666666666666667	-0.194444444444444	-0.0850694444444444	-0.25	-0.5625	-0.875	-0.75	-0.859375	-0.8125	-1	-0.625	-0.75	-0.125	0.0416666666666667	0.0211805555555556	0.00138888888888888	0.166666666666667	-0.204166666666667
r350		-0.5	-0.5	-0.5	-0.5	-0.5	NaN	-0.45	-0.1	-0.75	0.55	-0.25	0.5	0.1875	-0.166666666666667	0.133333333333333	0.15	0.141666666666667	0.14375	0.141666666666667	0.141666666666667	0.141666666666667	NaN	0.141666666666667	0.35462962962963	0.422222222222222	0.5	0.625	0.489583333333333	0.333333333333333	0.5	1	0.31875	-0.333333333333333	0.108333333333333	-0.116666666666667	-0.35	-0.0833333333333334	-0.0854166666666667	0.266666666666667	-0.175	-0.357142857142857	-0.316269841269841	-0.376686507936508	-0.416666666666667	-0.416666666666667	-0.4921875	-0.71875	-0.416666666666667
r352		NaN	0.141666666666667	0.2	0.141666666666667	0.316666666666667	-0.0333333333333333	0.666666666666667	0.0654166666666666	-0.375	0.00333333333333328	-0.221111111111111	-0.252361111111111	-0.291666666666667	-0.5	-0.0833333333333333	-0.03125	0.333333333333333	0.125	-0.21875	-0.333333333333333	-1	-0.341666666666667	-0.0833333333333333	0.05	0.833333333333333	0.426388888888889	0.512847222222222	0.395833333333333	0.395833333333333	0.395833333333333	0.243452380952381	0.182142857142857	0	0.170535714285714	0.0833333333333333	0.416666666666667	-0.166666666666667	0.0972222222222222	0.5	0.263888888888889	0	0.458333333333333	0.109027777777778	0.111111111111111	-0.133333333333333	0.136111111111111	0.316666666666667	0.25
r354		-0.1	0.3	-0.5	0.5	-0.333333333333333	-0.338888888888889	-0.4375	-0.691666666666667	-0.265104166666667	0.416666666666667	-0.347916666666667	0.25	0.125	-0.111111111111111	0	-0.419444444444444	-0.75	-0.469444444444444	-0.333333333333333	-0.375	-0.391534391534392	-0.116071428571429	-0.622916666666667	-0.410416666666667	-0.65	-0.1	-0.5	-0.25	0	-0.247916666666667	-0.291145833333333	-0.5	-0.416666666666667	-0.0833333333333333	-0.201388888888889	-0.208333333333333	-0.0972222222222222	0.0833333333333333	-0.166666666666667	0.166666666666667	0	-0.166666666666667	-0.333333333333333	-0.5	-0.5	-0.5	-0.291666666666667	-0.166666666666667
r355		0	0	0	0	0	0	0	0	0	0	0	-0.00833333333333333	0	-0.0333333333333333	0.00208333333333333	0.0833333333333333	-0.0416666666666667	0	0	0	0	0	0	-0.166666666666667	-0.5	-0.197222222222222	-0.0940972222222222	0.075	0.245833333333333	0.142708333333333	0.416666666666667	-0.166666666666667	0.0535714285714286	-0.21889880952381	-0.416666666666667	-0.345833333333333	-0.275	-0.242708333333333	-0.25	-0.1	0.0291666666666667	0.183333333333333	0.4375	0.366666666666667	0.142857142857143	0.0166666666666667	0.291666666666667	0.15
r357		-0.166666666666667	0.0416666666666667	-0.5	-0.208333333333333	0.333333333333333	0.5	0.708333333333333	1	1	1	1	0.588348765432099	0.366666666666667	-0.0132716049382716	-0.266666666666667	-0.139814814814815	-0.5	0.347222222222222	0	0	0.328125	0.541666666666667	0.770833333333333	0.661458333333333	1	0.333333333333333	0	0	-0.125	0	-0.5	-0.5	-1	-0.666666666666667	-0.729166666666667	-0.5	-0.75	-0.666666666666667	-0.75	NaN	-0.75	-0.125	-0.125	0.5	0.09375	0.5	-0.5	-0.0625
r358		NaN	-0.260416666666667	-0.368055555555556	-0.260416666666667	-0.583333333333333	0.0625	-0.173611111111111	0	-0.0868055555555556	-0.0651041666666667	-0.0868055555555556	-0.0868055555555556	NaN	-0.293402777777778	-0.5	NaN	-0.5	-0.5	-0.5	-0.5	-0.5	-0.5	-0.5	NaN	NaN	NaN	-0.00833333333333333	-0.00555555555555555	-0.00833333333333333	0	-0.0166666666666667	-0.0333333333333333	-0.0719246031746032	-0.25	0.0123015873015873	-0.532142857142857	-0.666666666666667	-0.465343915343915	-0.332308201058201	-0.197222222222222	0	0.547619047619048	-0.175595238095238	-0.833333333333333	-0.416666666666667	-0.316666666666667	-0.182407407407407	-0.0317129629629629
r36	Plagl1 (Zac1)	0.166666666666667	-0.1	-0.130555555555556	-0.286805555555556	-0.458333333333333	-0.458333333333333	-0.458333333333333	-0.458333333333333	-0.329861111111111	-0.402777777777778	0	-0.75	-0.583333333333333	-0.7625	-1	-0.716666666666667	-0.683333333333333	-0.466666666666667	-0.583333333333333	-0.414285714285714	-0.408333333333333	-0.454960317460317	-0.497222222222222	-0.5	-0.583333333333333	-0.5	-0.75	-0.75	-1	-0.875	-0.791666666666667	-0.666666666666667	-0.5	-0.5	-0.520833333333333	-0.5625	-0.596875	-0.625	-0.679166666666667	-0.733333333333333	-0.759722222222222	-0.866666666666667	-0.875462962962963	-1	-0.750154320987654	-0.375	-0.156288580246914	0.25
r360		0.833333333333333	0.833333333333333	0.648611111111111	0.833333333333333	0.0944444444444445	0.25	0	-0.125	0	-0.458333333333333	0	0	0	0.125	0	0.5	0.125	-0.0234126984126984	0.0378968253968254	0	0.05	0	0.0125	0	0	0	0	-0.0243055555555556	-0.0243055555555556	-0.0729166666666667	0	-0.145833333333333	-0.125	0.175	-0.0708333333333333	-0.333333333333333	0	-0.625	-0.333333333333333	-0.283333333333333	-0.111111111111111	-0.555555555555556	-0.305208333333333	-0.2625	-0.291666666666667	-0.4375	-0.375	-0.694444444444444
r362		-0.583333333333333	-1	-0.166666666666667	-0.380208333333333	0	-0.354166666666667	-0.306481481481481	-0.402314814814815	-0.469444444444444	-0.383333333333333	-0.583333333333333	-0.502777777777778	-0.541666666666667	-0.511111111111111	-0.5	-0.5	-0.5	-0.309027777777778	-0.194444444444444	-0.0416666666666667	0	-0.336111111111111	-0.101984126984127	0.0490740740740741	-0.475595238095238	-0.37827380952381	-0.166666666666667	0.227777777777778	-0.103095238095238	-0.0261210317460317	-0.25	0.0208333333333333	-0.438095238095238	-0.347916666666667	-0.376190476190476	-0.21875	-0.5	-0.33968253968254	-0.168253968253968	0	0.166666666666667	-0.0245535714285714	-0.0416666666666667	-0.0783234126984127	-0.0992683531746032	-0.16875	-0.108333333333333	-0.229166666666667
r364		NaN	NaN	NaN	NaN	-0.25	-0.177777777777778	-0.25	-0.0333333333333333	0	-0.177777777777778	-0.5	-0.392592592592593	-0.5	-0.362037037037037	-0.5	-0.0555555555555556	-0.233333333333333	-0.00972222222222222	0.166666666666667	0.0833333333333333	0.0833333333333333	0	0.0208333333333333	0	0	-0.0191798941798942	-0.00727513227513227	-0.0694444444444444	0.0476190476190476	0	0	0	-0.0123456790123457	-0.0123456790123457	-0.037037037037037	0	0	0.0138888888888889	0	0.0178571428571429	0.0128968253968254	0.0128968253968254	0.0208333333333333	0	0	0	-0.00833333333333333	-0.0333333333333333
r365		0.0833333333333333	0.0833333333333333	0.0833333333333333	-0.0381944444444445	-0.0833333333333333	-0.236111111111111	-0.25	-0.375	-0.375	-0.5	-0.291666666666667	0	-0.134953703703704	-0.0916666666666667	-0.156481481481481	-0.183333333333333	-0.194444444444444	-0.183333333333333	-0.216666666666667	-0.216666666666667	-0.25	-0.0236111111111111	0.395833333333333	0.124074074074074	0.254976851851852	0	0.5	0.25	0.194444444444444	-0.166666666666667	NaN	-0.583333333333333	-0.583333333333333	-0.583333333333333	-0.583333333333333	-0.519444444444444	-0.311111111111111	-0.6	0.25	0.0722222222222222	0.305555555555556	0.333333333333333	0.333333333333333	0.220486111111111	-0.00520833333333334	NaN	-0.34375	-0.3125
r366		0.25	0	0.5	0.1875	0.25	0	0.0625	0	0	0	0.0888888888888889	0.184722222222222	0.266666666666667	0.383333333333333	0.383333333333333	0.5	0.0958333333333333	0.5	-1	0.416666666666667	-0.0277777777777778	0.296296296296296	0.5	0.282407407407407	0.25	0.0833333333333333	0	0	0	0	0.5	0.102864583333333	0.0645833333333334	-0.153125	-0.370833333333333	-0.174652777777778	-0.125954861111111	0	0.0416666666666667	0	0.125	-0.177083333333333	-0.833333333333333	0	-0.333333333333333	-0.102083333333333	-0.1125	0.0375
r369		-0.25	-0.138888888888889	-0.75	-0.515046296296296	-0.652199074074074	-0.65625	-0.6875	-0.625	-0.65625	-0.58984375	-0.578125	-0.5	-0.461197916666667	-0.316666666666667	-0.45	0	-0.0833333333333334	-0.15	-0.0833333333333333	-0.19375	-0.208333333333333	-0.333333333333333	0	0	-0.25	-0.194444444444444	-0.333333333333333	-0.350694444444444	-0.416666666666667	-0.458333333333333	-0.875	-0.833333333333333	-1	0.208333333333333	-0.5	-0.200231481481481	-0.25	-0.259259259259259	0	-0.527777777777778	-0.196759259259259	-0.0625	-0.258912037037037	-0.4	-0.376388888888889	-0.666666666666667	-0.0625	-0.19375
r37		-0.0291666666666667	-0.0291666666666667	0.274652777777778	0.531944444444444	0.625	1	0.25	-0.5	0.25	-0.25	0.0486111111111111	0.0972222222222222	0.0972222222222222	0.0895447530864197	0.0972222222222222	0.0665123456790123	0.0486111111111111	0.0537037037037037	0	0.1125	0.225	-0.0541666666666667	-0.0848958333333333	-0.5	-0.0104166666666667	-0.131076388888889	0	-0.0138888888888889	-0.0416666666666667	0	0	0	0.1875	0.25	0.5	0.4375	0.5	0.5	0.5	0.5	0.333333333333333	0.277777777777778	0	0.256944444444444	0.5	0.25	0.25	0
r371		NaN	NaN	NaN	NaN	NaN	NaN	NaN	0	-0.0190972222222222	0	-0.0572916666666667	-0.114583333333333	-0.194010416666667	-0.229166666666667	-0.375	-0.0833333333333333	-0.875	-0.5	0.25	0	0.25	-0.208333333333333	-0.333333333333333	-0.75	-0.5	-0.25	-0.3125	-0.25	-0.25	-0.277777777777778	-0.287037037037037	-0.333333333333333	-0.317901234567901	-0.333333333333333	-0.607253086419753	-0.777777777777778	-1	-1	-1	-1	NaN	-0.729166666666667	-0.548611111111111	-0.458333333333333	-0.458333333333333	-0.458333333333333	-0.458333333333333	-0.492361111111111
r373		-0.208333333333333	0.0833333333333333	-0.5	-0.2625	-0.133333333333333	-0.5	0.25	-0.75	-0.666666666666667	-0.582291666666667	-0.85	-0.0625	-0.166666666666667	-0.126388888888889	-0.15	-0.138194444444444	-0.14212962962963	-0.138194444444444	NaN	NaN	NaN	NaN	NaN	NaN	NaN	-0.333333333333333	-0.333333333333333	-0.333333333333333	-0.346875	-0.333333333333333	-0.3875	-0.441666666666667	-0.414583333333333	-0.428125	NaN	NaN	NaN	0.0833333333333334	0.0833333333333334	0.0833333333333334	0.0833333333333334	0.0833333333333334	-0.13671875	-0.291666666666667	-0.421875	-0.41640625	-0.552083333333333	-0.4
r374		-0.633333333333333	-0.555555555555556	-0.633333333333333	-0.4	-0.25	-0.3	-0.25	-0.352777777777778	-0.277777777777778	-0.583333333333333	0	-0.286111111111111	-0.209027777777778	-0.275	-0.275	-0.275	-0.275	-0.158333333333333	-0.0416666666666667	-0.0416666666666667	-0.0416666666666667	-0.25	-0.239583333333333	-0.666666666666667	0	-0.305555555555556	-0.170138888888889	-0.25	-0.125	-0.09375	0	0	0	0	0	-0.25	NaN	-0.75	-0.75	-0.75	-0.458333333333333	-0.270833333333333	-0.0625	0	-0.0208333333333333	0	0.0596064814814815	0
r375		-1	-1	-0.583333333333333	-0.333333333333333	0	0	0	0	0	0	0	0	0	0.0225694444444444	NaN	0.0677083333333333	0.00694444444444444	0.0677083333333333	-0.114583333333333	0.25	-0.479166666666667	-0.0583333333333333	-0.0416666666666667	0.0777777777777778	0.123148148148148	0.333333333333333	0.263271604938272	0.333333333333333	0.0449845679012346	-0.114583333333333	-0.302083333333333	-0.375	-0.229166666666667	-0.375	-0.4	-0.258333333333333	-0.164583333333333	0	0	0	0	-0.1875	-0.25	-0.5	-0.25	0	-0.666666666666667	-0.388888888888889
r376		0.166666666666667	-0.5	0	-0.277777777777778	-0.333333333333333	-0.213541666666667	-0.159722222222222	-0.0833333333333334	-0.0625	-0.0416666666666667	-0.0625	-0.0625	-0.0833333333333334	-0.328125	-0.25	-0.916666666666667	-0.625	-0.597222222222222	-0.430555555555556	-0.25	-0.25	-0.25	-0.25	-0.25	-0.25	NaN	NaN	-1	-1	-1	-1	-0.666666666666667	-0.510416666666667	0	-0.375	-0.15625	0.25	-0.5	-0.25	-0.5	-0.217361111111111	-0.127777777777778	0.0083333333333333	0.108333333333333	0.0395833333333333	0.208333333333333	-0.166666666666667	0.0104166666666667
r378		-0.166666666666667	-0.166666666666667	-0.166666666666667	-0.34375	-0.583333333333333	-0.458333333333333	-0.3828125	-0.333333333333333	-0.15625	-0.643333333333333	-0.531145833333333	-0.325	-1	-0.75	0	-0.25	0	NaN	0	0.277777777777778	0.333333333333333	0.5	0.5	0.5	0.5	0.5	0.317708333333333	0.145833333333333	0.125	-0.1875	-0.5	-0.229166666666667	0	-0.243055555555556	-0.248263888888889	-0.5	-0.25	0	-0.360119047619048	-0.666666666666667	-0.523809523809524	-0.380952380952381	-0.428571428571429	-0.380952380952381	-0.396825396825397	-0.380952380952381	-0.465079365079365	-0.415873015873016
r380		0.110416666666667	0.0833333333333334	0.1375	-0.0586805555555555	-0.204513888888889	-0.396875	-0.5	-0.29375	-0.0833333333333333	-0.297916666666667	-0.334895833333333	-0.125	-0.833333333333333	-0.208333333333333	-0.75	-0.666666666666667	-0.0138888888888889	-0.286375661375661	-0.178571428571429	-0.303736772486772	0	-0.75	-0.359953703703704	-0.460648148148148	-0.229166666666667	-0.402777777777778	-0.229166666666667	-0.75	-0.489583333333333	-0.578125	-0.494791666666667	-0.205729166666667	-0.5	0.75	0.0173611111111111	0.392361111111111	-0.197916666666667	1	-0.25	-0.783333333333333	-0.604166666666667	-0.333333333333333	-0.277777777777778	-0.854166666666667	-0.532986111111111	-0.75	-0.25	-0.408333333333333
r382		-0.5	-0.5	-0.5	-0.5	-0.5	-0.5	-0.5	NaN	NaN	0.45	0.433333333333333	0.45	0.4	0.5	0.3	0.5	-0.1	0.0916666666666667	-0.0333333333333333	0	0	0	0	-0.0277777777777778	-0.00694444444444444	0	0	0	0	0	0	-0.0364583333333333	0	0	0	0.125	0.09375	0	0.25	0.0277777777777778	0.0277777777777778	-0.166666666666667	0	-0.166666666666667	-0.0625	0	0.25	-0.192708333333333
r383		NaN	NaN	NaN	NaN	NaN	NaN	NaN	NaN	NaN	NaN	NaN	NaN	NaN	NaN	NaN	NaN	NaN	NaN	NaN	NaN	NaN	NaN	NaN	NaN	NaN	NaN	NaN	NaN	NaN	NaN	NaN	NaN	NaN	NaN	NaN	NaN	NaN	NaN	NaN	NaN	NaN	NaN	NaN	NaN	NaN	NaN	NaN	NaN
r385		NaN	NaN	NaN	NaN	-0.25	-0.166666666666667	-0.333333333333333	0	-0.666666666666667	-0.458333333333333	-0.75	-0.416666666666667	-1	0.5	0.125	0.5	0.5	0.3125	0.25	0	-0.25	-0.5625	-1	-1	-0.666666666666667	-0.416666666666667	0	0	0	0	0	0	NaN	NaN	NaN	NaN	NaN	NaN	NaN	NaN	NaN	-0.260416666666667	-0.305555555555556	-0.260416666666667	-0.395833333333333	-0.125	-0.666666666666667	-0.486111111111111
r386		-0.09375	-0.1875	0	-0.375	0.375	0	0.1875	0.0422453703703704	0.0240162037037037	-0.0607638888888889	-0.0729166666666667	-0.0486111111111111	-0.0972222222222222	0	-0.194444444444444	-0.258333333333333	-0.366666666666667	-0.25	-0.420833333333333	-0.458333333333333	-0.417708333333333	-0.5	-0.291666666666667	-0.25	-0.125	0	-0.0625	0	-0.125	-0.125	-0.25	-0.197916666666667	-0.104166666666667	-0.3125	0.25	-0.375	-0.1765625	-0.25	-0.33125	-0.352083333333333	-0.475	-0.413541666666667	-0.365104166666667	-0.206770833333333	-0.14296875	0	0	0
r387		-0.107142857142857	-0.166666666666667	0.194444444444444	0.25	0	-0.616666666666667	-0.35	-0.436226851851852	-0.427083333333333	-0.351157407407407	-0.375	-0.251388888888889	-0.0499999999999999	0.5	-0.583333333333333	-0.480654761904762	-0.129166666666667	-0.266666666666667	-0.666666666666667	-0.1875	-0.445089285714286	-0.5	-0.426190476190476	-0.05	-0.275496031746032	-0.238095238095238	-0.387698412698413	-0.833333333333333	-0.0916666666666666	-0.444444444444444	-0.3125	-0.125	-0.75	0	-0.0416666666666666	-0.302083333333333	-1	-0.166666666666667	-0.195833333333333	-0.0277777777777778	-0.666666666666667	0.0416666666666667	0.194444444444444	-0.0291666666666667	0.0434895833333333	0.00208333333333333	0.00659722222222222	0.0333333333333333
r388		0.25	0.5	0.145833333333333	0.333333333333333	-0.5	0.195833333333333	0.15	0.8	0.180753968253968	0.0932539682539683	-0.320238095238095	-0.2	-0.440476190476191	-0.365674603174603	-0.833333333333333	-0.5	-0.05	-0.666666666666667	-0.5	1	-0.5	0	-0.078125	0.075	0.1125	0.15	-0.0524305555555555	-0.333333333333333	-0.138888888888889	-0.75	-0.444444444444444	-0.439814814814815	-0.210648148148148	-0.125	0.166666666666667	-0.25	0	0	-0.236458333333333	-0.6125	-0.333333333333333	-0.908333333333333	-0.3125	-0.5625	-0.111111111111111	-0.243055555555556	-0.0555555555555556	-0.0746527777777778
r389		0.40625	0.1875	0.625	-0.25	0.0416666666666667	-0.25	NaN	-0.257936507936508	-0.261904761904762	-0.261904761904762	-0.261904761904762	-0.261904761904762	-0.261904761904762	NaN	NaN	NaN	NaN	NaN	-0.55	-0.55	-0.55	-0.541666666666667	-0.55	-0.516666666666667	-1	0	-0.340364583333333	-0.311458333333333	-0.05	-0.25	-0.5625	-0.395833333333333	-0.375	-0.296643518518519	-0.259490740740741	-0.15625	-0.247222222222222	-0.672222222222222	0	-0.336111111111111	-0.362037037037037	-0.612037037037037	-0.5	-1	0	-0.222222222222222	-0.222222222222222	0.333333333333333
r39		-0.5	-0.425925925925926	-0.5	-0.277777777777778	-1	0.666666666666667	-0.270833333333333	-0.5	-0.25	-0.375	-0.236111111111111	-0.181944444444444	-0.0833333333333333	-0.0333333333333334	-0.15	-0.333333333333333	-0.494444444444444	-0.363194444444444	-1	0.375	-0.4	-0.0416666666666667	-0.140625	-0.0541666666666667	-0.0666666666666667	0.053125	0.166666666666667	0.166666666666667	-0.0590277777777778	-0.173611111111111	-0.395833333333333	-0.291666666666667	-0.5	0.0555555555555556	-0.1	-0.181481481481481	-0.5	-0.42037037037037	-0.5	-0.5	-0.4375	-0.5	-0.25	1	-0.75	-0.75	-0.527777777777778	-0.453703703703704
r390		-0.513392857142857	-0.566666666666667	-0.460119047619048	0.0988095238095238	-0.0764384920634921	0.25	-0.194444444444444	-0.5	-0.333333333333333	-1	0.5	-0.625	-1	-1	-0.4	-0.2	0.6	0.0157407407407407	-0.0592592592592593	-0.277777777777778	-0.5	-0.416666666666667	-0.583333333333333	-0.281746031746032	0.0625	-0.194603174603175	0.0708333333333334	-0.63	-0.483333333333333	-0.416666666666667	-0.35	-0.5	0	-0.194444444444444	-0.0833333333333333	-0.397569444444444	-0.75	-0.5625	-0.375	-0.197916666666667	0	0.145833333333333	0.145833333333333	0.291666666666667	0.128125	-0.053125	-0.13125	-0.5
r391		-1	-1	-1	-1	-0.916865079365079	-0.750595238095238	-0.667757936507936	-0.501190476190476	-0.502380952380952	-0.5	-0.583333333333333	-0.5	-0.586111111111111	-0.675	-0.676587301587302	-0.85	-0.595238095238095	-0.56875	-0.571666666666667	-0.533333333333333	-0.294444444444444	-0.157407407407407	-0.31	-0.209821428571429	-0.3125	-0.666666666666667	0.0583333333333333	-0.213888888888889	-0.0333333333333333	-0.124305555555556	-0.125	-0.125	-0.125	-0.125	-0.125	-0.125	-0.0902777777777778	-0.111111111111111	0	-0.208333333333333	-0.371666666666667	-0.263888888888889	-0.23030303030303	-0.595238095238095	-0.412770562770563	-0.402669552669553	-0.302297528860029	-0.2
r393		-0.541666666666667	-0.25	-0.833333333333333	-0.541666666666667	-0.3671875	-0.145833333333333	0.0520833333333333	0.25	0.200520833333333	0.25	0.25	-0.708333333333333	-0.575	0.2	-0.143055555555556	-0.155555555555556	-0.0416666666666667	-0.625	-0.333333333333333	-0.28125	-0.166666666666667	0	-0.5	-1	-0.833333333333333	-0.791666666666667	-0.666666666666667	-0.666666666666667	-0.666666666666667	-0.666666666666667	-0.666666666666667	-0.666666666666667	-0.666666666666667	NaN	-0.222222222222222	0	0	-0.0833333333333333	-0.166666666666667	-0.166666666666667	-0.166666666666667	NaN	NaN	NaN	NaN	NaN	NaN	-0.166666666666667
r394		-0.5875	-0.388888888888889	-0.143402777777778	-0.0972222222222222	0.5	0.0231481481481482	-0.0358796296296296	-0.333333333333333	-0.333333333333333	-0.138888888888889	-0.0868055555555555	0.25	-0.125	-0.28125	-0.5	-0.75	-0.368055555555556	-0.291666666666667	0.0694444444444445	0.5	0	-1	-0.5	-0.625	-0.375	-0.25	-0.25	-0.25	-0.229166666666667	-0.666666666666667	0.25	-0.0416666666666667	0.104166666666667	0.03125	0.0555555555555556	0.03125	NaN	0.03125	NaN	-0.211805555555556	-0.333333333333333	-0.333333333333333	-0.402777777777778	-0.444444444444444	-0.5	-0.5	-0.291666666666667	-0.159722222222222
r396		-0.479166666666667	-0.375	-0.583333333333333	0	-0.342708333333333	-0.2625	-0.525	-0.39375	-0.401388888888889	-0.353472222222222	-0.333333333333333	-0.333333333333333	-0.333333333333333	-0.333333333333333	-0.28125	-0.25	-0.208333333333333	-0.166666666666667	0.0486111111111111	-0.0972222222222222	0.666666666666667	0.255092592592593	0.195833333333333	-0.094510582010582	-0.275	-0.553968253968254	-0.75	-0.636904761904762	-0.68844246031746	-0.693452380952381	-0.673412698412698	-0.75	-0.576785714285714	-0.641666666666667	-0.338690476190476	-0.0357142857142858	-0.301934523809524	-0.583333333333333	-0.25	-0.256746031746032	-0.502380952380952	-0.458333333333333	-0.5	0.180555555555556	-0.333333333333333	-0.610416666666667	-0.654761904761905	-0.941666666666667
r397		0.0833333333333333	-0.0277777777777778	0.0833333333333333	-0.25	-0.135416666666667	-0.541666666666667	0.166666666666667	-0.1875	0.0208333333333333	0.00416666666666665	0.0833333333333333	0.1	-0.25	0.25	0	0.0550925925925926	-0.0847222222222222	-0.0164351851851852	-0.169444444444444	0.133333333333333	-0.5	-0.183333333333333	-0.432638888888889	-0.401388888888889	-0.614583333333333	-0.375	0.5	-0.209722222222222	-0.708333333333333	-0.255555555555556	-0.375	-0.4125	-0.156887755102041	-0.404166666666667	-0.333333333333333	-0.816666666666667	-0.602777777777778	-0.75	-0.511111111111111	-0.264285714285714	-0.320833333333333	-0.4	-1	-0.333333333333333	0.5	-0.166666666666667	-0.5	-0.777777777777778
r398		0.0208333333333333	-0.125	0.166666666666667	-0.0625	0.0162037037037037	-0.0555555555555556	-0.0582010582010582	0	-0.193452380952381	-1	-0.333333333333333	-0.444444444444444	-0.194444444444444	0	0	-0.114583333333333	-0.208333333333333	-0.25	-0.149305555555556	-0.138888888888889	0	-0.166666666666667	-0.15625	-0.208333333333333	-0.25	-0.229166666666667	-0.0986111111111111	NaN	0.183333333333333	0.0597222222222222	0.183333333333333	-0.1875	-0.0847222222222222	-0.174074074074074	-0.25	-0.144212962962963	-0.0833333333333333	-0.0694444444444444	-0.125	0	-0.291666666666667	-0.25	-0.26860119047619	-0.264136904761905	-0.393725198412698	-0.27827380952381	-0.763888888888889	-0.5
r399		NaN	NaN	NaN	0.25	NaN	0.25	-0.0277777777777778	0.25	-0.583333333333333	-0.111111111111111	0	-0.0173611111111111	-0.458333333333333	0.5	0.0208333333333333	0.260416666666667	0.3359375	0.463541666666667	0.598958333333333	0.666666666666667	0.666666666666667	0.666666666666667	0.555555555555556	0.333333333333333	0.37962962962963	0.315740740740741	0.25	0.3	0.2	0.166666666666667	0.0916666666666667	0	0	0.196875	0.2625	0.525	0.384375	0.375	0.375	0.375	NaN	NaN	NaN	NaN	NaN	NaN	NaN	NaN
r4		-0.416666666666667	-0.604166666666667	-0.642857142857143	-0.5	0.103333333333333	-0.616666666666667	-0.256666666666667	-0.418888888888889	-0.411944444444444	-0.383333333333333	-0.588888888888889	-0.45	-0.517348927875244	-0.485313109161793	-0.513157894736842	-0.460745614035088	-0.474725877192982	-0.408333333333333	-0.516666666666667	-0.7	-1	-0.208333333333333	-0.492412551440329	-0.318994341563786	-0.268904320987654	-0.306327160493827	-0.231481481481481	-0.381172839506173	-0.231481481481481	-0.680555555555556	-0.64484126984127	-0.608465608465608	-0.61332671957672	-0.5	-0.7	-0.75	-0.625	-0.75	-0.463333333333333	-0.841666666666667	-0.6	-0.578323412698413	-0.560515873015873	-0.311111111111111	-0.770436507936508	-0.35	-0.316666666666667	-0.369731040564374
r40		0.125	0.149074074074074	0.1	0.222222222222222	0.125	0.208333333333333	0.0833333333333333	-0.125	0.0208333333333333	0.0451388888888889	0.0347222222222222	0.25	-0.166666666666667	-0.0962962962962963	-0.158333333333333	-0.310185185185185	-0.329166666666667	-0.443055555555556	-0.5	-0.5	-0.5	-0.416666666666667	-0.5	-0.166666666666667	-0.3125	-0.4	-0.1953125	0	-0.06875	-0.18452380952381	-0.483333333333333	-0.20203373015873	-0.483333333333333	0.343055555555556	0.30952380952381	-0.273333333333333	0.238095238095238	-0.0208333333333333	0.0131117724867725	0.025	-0.189814814814815	-0.103703703703704	0	-0.25	-0.125	-0.1875	-0.23046875	-0.28125
r401		0	-0.291666666666667	0	-0.875	-0.583333333333333	-0.875	-0.569444444444444	-0.462384259259259	-0.25	-0.155092592592593	0	-0.215277777777778	-0.333333333333333	-0.3125	-0.291666666666667	-0.380208333333333	-0.416666666666667	-0.5	-0.371527777777778	-0.375	-0.194444444444444	-0.1875	-0.127314814814815	-0.0787037037037037	0	0	0	0	0	-0.0208333333333333	-0.0625	-0.0625	-0.125	-0.0416666666666667	-0.111111111111111	-0.121527777777778	-0.166666666666667	-0.166666666666667	-0.166666666666667	-0.111111111111111	-1.38777878078145e-17	NaN	0.166666666666667	0.138888888888889	0.166666666666667	0.0833333333333333	0.0833333333333333	0.0252314814814815
r402		0.666666666666667	0	0.333333333333333	0.23125	0.360416666666667	NaN	0.3875	0.3875	0.353125	0.3875	0.25	0	0.0625	0.0833333333333333	0.0989583333333333	0.0833333333333333	0.166666666666667	0	0	0	0	0	0	0	0	0	0	0	0	0.0111111111111111	0.0277777777777778	0.0166666666666667	0.0666666666666667	-0.0333333333333333	0	-0.166666666666667	0.5	-0.75	-0.138888888888889	-0.166666666666667	-0.0581597222222222	-0.03125	0.104166666666667	-0.0442708333333333	-0.333333333333333	0.0833333333333333	0.5	-0.138888888888889
r404		-0.275	-0.275	-0.25625	-0.275	-0.2	-0.339583333333333	-0.35	-0.533333333333333	-0.5	-0.75	-0.608333333333333	0.25	-0.339583333333333	-1	0	-0.5	-0.222222222222222	-0.263888888888889	-0.166666666666667	-0.166666666666667	-0.166666666666667	-0.583333333333333	-1	-1	-0.819444444444444	-0.458333333333333	-0.444593253968254	-0.283333333333333	-0.217261904761905	-0.276785714285714	-0.146577380952381	-0.0922619047619048	0	0	0	0	-0.152777777777778	-0.225694444444444	-0.458333333333333	-0.291666666666667	-0.25	0.1875	-0.169791666666667	-0.583333333333333	-0.0333333333333334	0.166666666666667	-0.75	-0.296180555555556
r405		NaN	0.333333333333333	NaN	0.333333333333333	0.333333333333333	0.333333333333333	0.333333333333333	0.333333333333333	0.333333333333333	0.333333333333333	0.333333333333333	0.333333333333333	0.333333333333333	NaN	NaN	NaN	NaN	NaN	NaN	NaN	NaN	NaN	NaN	NaN	NaN	NaN	NaN	NaN	NaN	NaN	NaN	NaN	NaN	NaN	NaN	NaN	NaN	NaN	NaN	NaN	NaN	NaN	NaN	NaN	NaN	NaN	NaN	NaN
r407		-0.744047619047619	-0.833333333333333	-0.654761904761905	-0.59077380952381	-0.375	-0.5	-0.4375	-0.340277777777778	-0.256944444444444	-0.166666666666667	-0.166666666666667	-0.155555555555556	-0.188194444444444	-0.133333333333333	-0.297222222222222	-0.133333333333333	-0.625	-0.433506944444444	-0.475694444444444	-0.5	-0.302083333333333	-0.416666666666667	-0.0476190476190476	-0.619047619047619	-0.861111111111111	-0.416666666666667	-0.5	-0.125	-0.396875	-0.2125	-0.75	-0.75	-0.520833333333333	-0.691666666666667	-0.691666666666667	-0.804166666666667	-0.75	-0.858333333333333	-0.409722222222222	-0.466666666666667	-0.520833333333333	-0.354166666666667	-0.510416666666667	-0.666666666666667	-0.5	-0.375	-0.854166666666667	0
r408		NaN	0.18287037037037	0.194444444444444	0.171296296296296	0.194444444444444	0.125	0.263888888888889	0.125	0.541666666666667	0.0567956349206349	-0.0275793650793651	-0.411904761904762	-0.2125	-0.708333333333333	-0.5	-0.184027777777778	0.118055555555556	0.354166666666667	0.5	0.208333333333333	0.305555555555556	0.208333333333333	0.240740740740741	0.208333333333333	-0.0743634259259259	-0.256944444444444	-0.489583333333333	-0.722222222222222	-0.675347222222222	-0.722222222222222	-0.767361111111111	-0.8125	-0.756423611111111	-0.8125	-0.633333333333333	-0.5875	-0.5	-0.45	-0.414583333333333	-0.583333333333333	-0.125	-0.361111111111111	-0.246527777777778	-0.916666666666667	0.416666666666667	0	0	0.104166666666667
r41		-0.25	0.125	-0.0466666666666667	0	0.125	0.25	0.0416666666666667	-0.296875	-0.479166666666667	-1	-0.576388888888889	-0.425347222222222	-0.25	0.125	0.05	0.333333333333333	0.191666666666667	0.2625	0.179166666666667	0.143402777777778	0.0833333333333333	0.0486111111111111	0	0.0625	0.75	0.171875	-0.125	0	0.046875	0.3	0.0125	0.444444444444444	0	-0.104166666666667	0.25	0.121527777777778	0.166579861111111	0.21875	0.0760416666666667	-0.0666666666666667	0.0309027777777778	0.0833333333333333	0.247309027777778	0.5	0.375	0.25	0.15625	0
r413		-0.625	-0.48125	-0.444270833333333	-0.3375	-0.333333333333333	-0.341666666666667	-0.3375	-0.476388888888889	NaN	-0.75	-0.5	-1	0	-0.40625	-0.25	-0.375	-0.5	-0.4375	-0.5625	-0.625	-0.75	-0.75	-0.514583333333333	-0.436111111111111	-0.122222222222222	-0.514583333333333	-0.833333333333333	-0.666666666666667	-0.5	-0.5	0	-0.3125	-0.25	-0.5	-0.104166666666667	0	0	-0.5	-0.222222222222222	-0.222222222222222	-0.166666666666667	0	-0.333333333333333	-0.166666666666667	-0.166666666666667	-0.333333333333333	0	-1
r414		0.241666666666667	0.241666666666667	0.11875	0.241666666666667	-0.25	-0.00208333333333333	-0.25	0.25	-0.0833333333333333	0.222222222222222	0.5	0.361111111111111	0.224537037037037	0.037037037037037	0	-0.25	0	-0.0833333333333333	-0.0208333333333333	0	0	0.0898148148148148	0.269444444444444	0.162731481481481	0.125	0.166666666666667	0	-1	0.0625	0.5	0.182291666666667	0.166666666666667	0	0	0	0	0	-0.125	0.125	-0.5	0	0	0	-0.03125	0	-0.125	0	-0.0266865079365079
r416		0	0	0	0	-0.0208333333333333	0	0	-0.0416666666666667	0.0555555555555556	0.166666666666667	0	0.5	0	0.166666666666667	0	NaN	0	NaN	NaN	NaN	NaN	NaN	NaN	NaN	0.166666666666667	0.166666666666667	0.166666666666667	0.166666666666667	0.166666666666667	0.166666666666667	0.197916666666667	0.166666666666667	0.291666666666667	0.194444444444444	0.186111111111111	0.133333333333333	0.133333333333333	0.133333333333333	-0.291666666666667	-0.433333333333333	-1	-0.644444444444444	-0.5	-0.374652777777778	-0.0416666666666667	-0.3125	0	-0.225
r418		0.166666666666667	-0.166666666666667	-0.333333333333333	-0.375	-1	0	-0.5	0	-1	-0.6875	-1	-0.75	-0.448809523809524	-0.695535714285714	-0.583333333333333	-1	-0.520833333333333	-0.375	-0.125	0	-0.25	0.333333333333333	0.0729166666666667	0.166666666666667	0.0416666666666666	-0.0229166666666667	-0.2	-0.1	0	-0.366666666666667	-0.454166666666667	-1	-0.45	-0.775	-0.352777777777778	-0.293055555555556	0.166666666666667	-0.211111111111111	0.375	0.208333333333333	0.583333333333333	0.166666666666667	0.0833333333333333	-0.208333333333333	-0.111111111111111	-0.208333333333333	NaN	NaN
r426		-0.333333333333333	-0.324404761904762	-0.0248015873015873	-0.00396825396825398	0.583333333333333	-0.25	-0.383333333333333	-0.125	-0.0833333333333333	-0.225694444444444	-0.319444444444444	-0.375	-0.5	-0.833333333333333	-0.5	-0.449702380952381	0	-0.46547619047619	-0.291666666666667	0.0833333333333333	0	-0.330555555555556	-0.110185185185185	-0.147685185185185	0	-0.15	-0.3	-0.438888888888889	-0.75	-0.555555555555556	-0.310185185185185	0.375	0.0216049382716049	0	0.00720164609053498	0	-0.0106995884773663	-0.05	0	-0.15	-0.133333333333333	-0.122916666666667	-0.25	0.0416666666666667	-0.0694444444444444	0	-0.128472222222222	0
r427		-0.233333333333333	-0.191666666666667	-0.266666666666667	-0.277777777777778	-0.375	-0.291765873015873	-0.333333333333333	-0.180952380952381	-0.25	-0.0972222222222222	0	-0.399305555555556	-0.5	-1	1	-0.166666666666667	-1	-0.763888888888889	-0.888888888888889	-1	-0.666666666666667	-0.583333333333333	-0.333333333333333	-0.333333333333333	0.208333333333333	-0.541666666666667	-0.166666666666667	-0.236111111111111	-0.184027777777778	0	-0.333333333333333	-0.333333333333333	-0.666666666666667	-0.333333333333333	-1	-0.65	-0.833333333333333	-0.433333333333333	-0.305555555555556	0.1	-0.158796296296296	-0.149247685185185	-0.270833333333333	-0.267361111111111	-0.270833333333333	-0.260416666666667	-0.2265625	-0.25
r428		-0.669642857142857	-0.339285714285714	-1	-0.575	-0.380952380952381	0	-0.375	-0.425	-0.283333333333333	-0.5	0.166666666666667	0	0	-0.583333333333333	-0.125	-0.279166666666667	-0.129166666666667	-0.178720238095238	-0.133333333333333	-0.173214285714286	-0.133333333333333	-0.25297619047619	-0.25	-0.125744047619048	-1	1	-0.25	-0.0954861111111111	-0.666666666666667	-0.465277777777778	-0.416666666666667	-0.3125	-0.125	-0.666666666666667	-0.53125	-0.666666666666667	-0.666666666666667	NaN	NaN	-0.5	-0.666666666666667	-0.5	-1	-0.722222222222222	-0.75	0	-0.55952380952381	-0.577380952380952
r429		-0.333333333333333	-0.333333333333333	-0.139583333333333	-0.0166666666666667	0.125	0.0541666666666667	0.0895833333333333	0.0777777777777778	0.0895833333333333	NaN	0.0895833333333333	NaN	NaN	NaN	-1	-1	-1	-0.666666666666667	-0.333333333333333	0	0.333333333333333	0.10625	0.05	0.0416666666666667	-0.25	-0.166666666666667	-0.291666666666667	-0.276041666666667	-0.333333333333333	-0.3125	-0.291666666666667	-0.104166666666667	-0.25	0.4375	0.00694444444444445	0.0925925925925926	-0.166666666666667	-0.0802469135802469	-0.166666666666667	0.0288065843621399	-0.011548353909465	0.333333333333333	-0.241666666666667	-0.208333333333333	-0.168452380952381	-0.149206349206349	-0.0746031746031746	0
r43		0.263888888888889	0.263888888888889	0.0416666666666666	0.263888888888889	-0.625	-0.12037037037037	-0.186342592592593	0	0	-0.291666666666667	-0.666666666666667	-1	-0.833333333333333	-0.888888888888889	-0.833333333333333	-0.712962962962963	-0.416666666666667	-0.407407407407407	0	-0.5	-0.833333333333333	-0.25	-0.260416666666667	-0.0333333333333333	0.075	0.075	0.075	0.075	0.075	0.075	0.075	-0.00555555555555554	-0.0243055555555555	-0.166666666666667	0	-0.333333333333333	-0.222222222222222	-0.333333333333333	-0.361111111111111	-0.430555555555556	-0.458333333333333	-0.5	-0.416666666666667	-0.25	0	0.3875	-0.125	0
r430		-0.431712962962963	-0.5	-0.363425925925926	-0.340277777777778	-0.25	-0.270833333333333	-0.0833333333333333	0	-0.108541666666667	-0.270833333333333	-0.08	-0.175416666666667	-0.114375	-0.0877083333333333	-0.0505208333333333	0	0	0	-0.115277777777778	-0.177777777777778	-0.283333333333333	-0.25	-0.5	-0.25	0	0.166666666666667	-0.333333333333333	-1	0	-0.333333333333333	-0.166666666666667	-0.25	-0.220833333333333	-0.241666666666667	-0.245833333333333	-0.25	-0.0833333333333334	-0.116319444444444	-0.0798611111111111	-0.0520833333333333	-0.104166666666667	0	-0.375	-0.292857142857143	0.0476190476190476	-0.13234126984127	-0.184126984126984	-0.1
r431		0.4	0.375	0.25	0.5	-0.145833333333333	0.147569444444444	0.0520833333333333	0.184027777777778	0.25	0.25	0.25	0.166666666666667	0.166666666666667	0	0.25	0.25	0.366666666666667	0.416666666666667	0	0.5	0.25	0.375	0	-0.258333333333333	0.4	0.5	0.6625	0.75	1	0.75	0.25	0.445601851851852	0.282407407407407	0.5	0.0972222222222222	0.199074074074074	0	-0.0266203703703704	-0.0625	-0.243055555555556	-0.125	-0.541666666666667	-1	-0.5	-0.677083333333333	-0.53125	-0.59375	-0.5625
r432		-0.625	-0.597222222222222	-0.625	-0.541666666666667	-0.333333333333333	-0.666666666666667	-0.625	-0.5	-1	-0.316666666666667	-0.854166666666667	-0.486458333333333	-0.233333333333333	-0.541666666666667	-0.611111111111111	-0.472222222222222	-0.166666666666667	-0.5	-0.333333333333333	-0.416666666666667	NaN	NaN	NaN	-0.732514880952381	-0.730902777777778	-0.734126984126984	-0.727678571428571	-0.721230158730159	-0.560143849206349	-0.708333333333333	-0.0833333333333333	-0.170833333333333	-1	-0.499305555555556	-0.520833333333333	-0.305555555555556	-0.583333333333333	-0.527777777777778	-0.5	-0.381944444444444	0.25	-0.75	-0.5	-0.75	-1	-0.75	-0.5	-0.142857142857143
r434		0.00416666666666667	0.0833333333333333	-0.075	-0.114583333333333	-0.233333333333333	-0.233333333333333	-0.155555555555556	-0.0972222222222222	0	0	0.333333333333333	-0.25	0.0416666666666667	-0.104166666666667	-0.354166666666667	NaN	-1	-1	-1	-1	-1	-1	-1	-0.628472222222222	-0.472222222222222	-0.0416666666666667	-0.375	-0.423611111111111	-0.519965277777778	-0.854166666666667	-0.427083333333333	0	-0.280208333333333	-0.23125	-0.4625	-0.284548611111111	-0.25	-0.194444444444444	0	-0.333333333333333	-0.166666666666667	-0.166666666666667	-0.0678819444444444	0	0.0618055555555556	0.0618055555555556	0.123611111111111	0.0689236111111111
r436		-0.0625	-0.0625	-0.0625	-0.0625	-0.164756944444444	-0.229166666666667	-0.304861111111111	-0.4109375	-0.380555555555556	-0.729166666666667	-0.583333333333333	-0.296875	-0.5	0.625	-0.291666666666667	-1	-0.618055555555556	-0.670138888888889	-0.5625	-0.5	-0.0395833333333333	0.0208333333333333	0.0805555555555556	0.260416666666667	NaN	0.5	0.5	0.5	0.416666666666667	0.5	0.166666666666667	-0.166666666666667	0.111111111111111	0.333333333333333	-0.221440972222222	-0.55	-0.780208333333333	-1	-0.790625	-0.58125	-0.50859375	-0.1625	-0.5	-0.5	0.5	0	0.194444444444444	-0.0680555555555556
r437		0.833333333333333	0.575	0	0.191666666666667	0	0.0638888888888889	0	NaN	NaN	NaN	-0.479166666666667	-0.486111111111111	-0.479166666666667	-0.5	-0.458333333333333	-0.291666666666667	-0.208333333333333	0	-0.166666666666667	-0.333333333333333	-0.25	-0.222222222222222	NaN	-0.0833333333333333	-0.0833333333333333	-0.0833333333333333	0.0277777777777778	0.0833333333333333	0.194444444444444	0.25	0.25	0.25	0.25	0.25	0.25	NaN	NaN	0	0	0	-0.00621693121693122	0	-0.0248677248677249	0	-0.0746031746031746	-0.1	-0.123809523809524	-0.2
r44		0.5	0.5	0.5	0.5	0.5	NaN	0.5	0.296296296296296	0.222222222222222	0.166666666666667	0	0.0416666666666667	0	0	0	0	0	0.125	0	0.5	0.25	0.25	0.125	0	0	0.361111111111111	0.444444444444444	1	0.333333333333333	0	0	0.5	1	1	1	1	0.25	0	-1	-0.75	-1	-1	NaN	NaN	-0.5	-0.5	-0.5	-0.583333333333333
r441		-0.25	-0.333333333333333	0.222222222222222	-0.0555555555555555	0.0327794312169312	-0.0277777777777778	-0.00777116402116402	0	0.00446428571428571	-0.0279017857142857	0.00892857142857142	-0.125	0.142857142857143	0	0	-0.138888888888889	-0.0763888888888889	-0.416666666666667	0.25	0.0277777777777778	0.25	NaN	-0.132638888888889	-0.397916666666667	-0.25	-0.545833333333333	-0.416666666666667	-0.666666666666667	-1.38777878078145e-17	-0.25	-0.125	-0.1875	NaN	NaN	NaN	-1	-0.75	-1	-0.25	-0.458333333333333	-0.25	-0.333333333333333	-0.25	-0.0989583333333333	0.125	0.0625	0	-0.0078125
r443		-0.5	-0.5	-0.5	-0.5	-0.479166666666667	-0.566666666666667	-0.35	-0.133333333333333	-0.276388888888889	-0.407638888888889	-0.345833333333333	-0.875	0.183333333333333	-0.345833333333333	-0.0541666666666667	-0.1	0	0	-0.333333333333333	-0.530381944444444	-1	-0.788194444444444	-1	-0.364583333333333	-0.0555555555555556	-0.500868055555556	-0.791666666666667	-0.791666666666667	-0.791666666666667	-0.791666666666667	-0.791666666666667	-0.715277777777778	-0.5625	-0.479166666666667	-0.333333333333333	-0.305555555555556	-0.333333333333333	-0.25	-0.75	-0.583333333333333	-0.75	NaN	-0.638888888888889	-0.583333333333333	-0.583333333333333	-0.583333333333333	-0.459027777777778	-0.25
r445		-0.333333333333333	-0.316666666666667	-1	-0.444444444444444	-0.627893518518518	-0.472222222222222	-0.594907407407407	-0.5	-0.8125	-0.63	-0.62625	-0.6875	-0.375	-0.59375	-0.75	-0.5625	-0.375	-0.359375	0	-0.5	-0.833333333333333	-0.666666666666667	-0.291666666666667	0.0729166666666666	0.625	0.625	0.625	NaN	0.625	0.432291666666667	0.239583333333333	0.100260416666667	-0.145833333333333	-0.125	-0.166666666666667	0.0625	0.5	0.0416666666666667	-0.25	-0.125	-0.125	0	-0.123842592592593	-0.203703703703704	-0.166666666666667	-0.444444444444444	-0.666666666666667	-0.5
r447		-0.0833333333333334	-0.0833333333333334	-0.305555555555556	-0.75	-0.565972222222222	-0.416666666666667	-0.791666666666667	-0.633333333333333	-0.0277777777777778	0.125	-0.0995039682539683	-0.0369047619047619	-0.458333333333333	-0.394444444444444	0.183333333333333	-0.384375	-0.5	-0.826388888888889	-0.495833333333333	0.5	0.00138888888888888	0	-0.124537037037037	-0.375	-0.312384259259259	-0.25	-0.5	-0.383333333333333	-0.025	-0.433333333333333	-0.435	-0.19047619047619	-0.312738095238095	-0.278849206349206	-0.308306878306878	-0.333333333333333	-0.34270171957672	-0.354166666666667	-0.375	-0.265625	-0.5	0.166666666666667	0.5	0.138888888888889	-0.25	-0.361111111111111	-1	-0.333333333333333
r449		-0.0625	-0.0416666666666667	-0.0833333333333333	0	-0.0416666666666667	0.166666666666667	0.0104166666666667	-0.0208333333333333	-0.0625	-0.166666666666667	-0.216121031746032	-0.333333333333333	-0.301984126984127	-0.333333333333333	-0.239285714285714	-0.0138888888888889	0.166666666666667	0.166666666666667	0.110615079365079	0	0.109126984126984	0.0416666666666667	0.0502645502645503	0	0.0167548500881834	0	NaN	NaN	-0.736979166666667	-0.640625	-0.833333333333333	-0.447916666666667	-0.0625	-0.2609375	0	-0.533333333333333	-0.625	-0.255555555555556	-0.0583333333333334	-0.5	0.333333333333333	0.0347222222222222	0.270833333333333	0.0503472222222222	0.208333333333333	-0.3125	-0.291666666666667	-0.833333333333333
r45		-0.25	-0.0833333333333333	0	0	-0.25	-0.4375	-0.75	-0.75	-0.71875	-0.75	-0.625	-0.625	-0.5	-0.364583333333333	-0.5	0.166666666666667	-0.166666666666667	-0.166666666666667	0.0590277777777778	0.194444444444444	0.375	0.375	0.283854166666667	0.229166666666667	0.15625	0.0833333333333333	0.0585069444444444	0.0833333333333333	-0.0888888888888889	0.0833333333333333	-0.433333333333333	-0.261111111111111	-0.433333333333333	-0.342592592592593	-0.360648148148148	-0.333333333333333	-0.333333333333333	-0.3125	-0.333333333333333	-0.25	-0.333333333333333	-0.0833333333333333	0.0520833333333333	0.166666666666667	0.458333333333333	0.59375	0.75	1
r450		0.0833333333333333	0.0833333333333333	0.0833333333333333	NaN	NaN	NaN	NaN	0.104166666666667	0.125	0.0833333333333333	0.166666666666667	0	0	-0.166666666666667	-0.5	-0.429166666666667	-0.3	-0.75	-0.708333333333333	-0.486111111111111	0	-0.348611111111111	-0.75	-0.158333333333333	-0.43125	-0.358333333333333	-0.458333333333333	-0.458333333333333	-0.465972222222222	-0.458333333333333	-0.488888888888889	-0.45	-0.558333333333333	-0.333333333333333	0.75	0.166666666666667	-0.75	1	-0.276041666666667	-0.770833333333333	-0.583333333333333	-0.546875	-0.5	-0.333333333333333	-0.611111111111111	-0.548611111111111	-1	-0.25
r451		-0.232142857142857	-0.232142857142857	-0.232142857142857	-0.232142857142857	-0.232142857142857	-0.34375	-0.410714285714286	-0.5	-0.5	-0.4375	-0.5	-0.25	-0.166666666666667	-1	-0.5	-0.65	0.25	-0.2	-0.122222222222222	-0.247222222222222	-0.416666666666667	-0.25	-0.5	-0.5	-0.53125	-0.5	-0.625	-0.75	-0.618055555555556	-0.75	-0.347222222222222	-0.583333333333333	0.291666666666667	0.470833333333333	0.117013888888889	-0.0236111111111111	-0.270833333333333	-0.270833333333333	-0.270833333333333	-0.270833333333333	NaN	-0.270833333333333	-0.270833333333333	NaN	-0.0902777777777778	0	0	0
r454		-0.5	-0.666666666666667	-0.535686728395062	-0.47608024691358	-0.5	-0.261574074074074	-0.166666666666667	-0.118055555555556	0	-0.1875	-0.109375	-0.375	0.125	-0.075	0.0166666666666667	0	-0.0652777777777778	-0.131944444444444	-0.145833333333333	-0.25	-0.0416666666666667	-0.187268518518519	-0.181944444444444	-0.275462962962963	-0.322222222222222	-0.322222222222222	-0.138888888888889	-0.0777777777777778	0.166666666666667	-0.0203703703703704	-0.15	-0.348768187830688	-0.705357142857143	-0.519345238095238	-0.333333333333333	-0.339781746031746	-0.166666666666667	-0.367981150793651	-0.44047619047619	-0.525	-0.75	-0.75	-1	-1	-0.53125	-0.25	0.125	0.125
r455		NaN	NaN	NaN	NaN	-0.333333333333333	-0.333333333333333	-0.333333333333333	-0.333333333333333	-0.270833333333333	-0.25	-0.166666666666667	-0.277777777777778	-0.284027777777778	-0.416666666666667	-0.275	-0.589583333333333	-0.75	-0.916666666666667	-0.375	-0.319444444444444	-0.125	-0.178571428571429	-0.194444444444444	-0.439583333333333	-0.71	-0.357142857142857	-0.561071428571429	-0.616071428571429	-0.731785714285714	-0.875	-0.875	-0.875	-0.875	-0.861111111111111	NaN	-0.833333333333333	-0.472222222222222	-0.833333333333333	0.25	-0.104166666666667	0.215277777777778	0.5	0.357638888888889	0.428819444444444	0.407986111111111	0.443576388888889	0.4375	0.5
r456		-0.333333333333333	-0.333333333333333	-0.333333333333333	-0.302517361111111	-0.2546875	-0.288715277777778	-0.176041666666667	-0.435416666666667	0.0833333333333333	-0.25	-0.333333333333333	-0.359375	-0.395833333333333	-0.458333333333333	-0.0763888888888889	0.0850694444444444	0.625	0.25	1	0.625	0.425925925925926	0.0787037037037037	0	-0.388888888888889	-0.583333333333333	-0.583333333333333	-0.583333333333333	-0.583333333333333	-0.555555555555556	-0.503472222222222	-0.5	-0.375	-0.375	-0.25	-0.3125	-0.0625	0.0625	0.25	0.25	0.145833333333333	0.0833333333333333	0	0	0.333333333333333	0.489583333333333	1	0.625	0.75
r46		0	-0.270833333333333	-0.442708333333333	-1	-0.5	-0.777777777777778	-0.703703703703704	-0.833333333333333	-0.520679012345679	-0.344753086419753	-0.025	0	-0.297916666666667	-0.833333333333333	-0.333333333333333	-0.347222222222222	-0.263888888888889	0.125	-0.5	-0.75	-0.277777777777778	-0.166666666666667	-0.4375	0.166666666666667	-0.387152777777778	-1	-0.277777777777778	1	-0.291666666666667	0.0260416666666667	-0.270833333333333	-0.333333333333333	-0.583333333333333	0.416666666666667	0.25	0.0131944444444444	-0.258333333333333	-0.355555555555556	-0.357142857142857	-0.348677248677249	-0.31291335978836	-0.333333333333333	-0.2125	-0.104166666666667	-0.4375	-0.5	-0.5	-0.40625
r460		-0.4	0	1	0.222222222222222	-0.333333333333333	-0.148148148148148	-0.333333333333333	NaN	NaN	-0.125	-0.125	-0.125	NaN	-0.125	-0.125	-0.128472222222222	-0.125	-0.138888888888889	-0.145833333333333	-0.145833333333333	-0.166666666666667	-0.125	-0.0833333333333333	-0.0520833333333333	0	0	0	NaN	0	0	NaN	NaN	NaN	NaN	NaN	0.25	NaN	0.25	0.25	0.25	0.25	0.25	0.25	0.25	0.25	0.25	NaN	0.25
r462		0.666666666666667	0.333333333333333	0.28125	0.125	0	0.0625	-0.161458333333333	-0.525	-0.183333333333333	-0.125	-0.162152777777778	-0.104340277777778	-0.178125	0.0479166666666667	-0.404166666666667	0.5	0.0597222222222222	0.0833333333333334	0.0913194444444445	0.5	-0.277777777777778	-0.230902777777778	-0.520833333333333	-0.625	-1	-1	-0.625	-0.333333333333333	-0.166666666666667	-0.166666666666667	0	-0.0833333333333333	-0.0416666666666667	-0.0769675925925926	-0.0416666666666667	-0.141203703703704	-0.131944444444444	-0.25	-0.104166666666667	0.0416666666666667	-0.359375	-0.75	-0.625	-0.625	-0.5	-0.375	-0.25	-0.125
r463		-0.333333333333333	-0.291666666666667	-0.333333333333333	-0.208333333333333	0	0	0.0875	0.0528571428571429	-0.0277777777777778	-0.0625	0.0256410256410256	-0.0666666666666667	0	0.0244791666666667	-0.01	0.0166666666666667	0.00757575757575758	0	-0.00588235294117647	0	0	0	0	0	0	0	0.125	-0.0833333333333333	0.0208333333333333	-0.0208333333333333	8.67361737988404e-19	0	0	-0.25	-0.5	-0.5	-0.25	-0.25	-0.333333333333333	-0.333950617283951	-0.5	-0.252469135802469	-0.0555555555555556	-0.201851851851852	-0.05	-0.5	-0.5	-0.166666666666667
r465		0	0	0	0	0	-0.0416666666666667	-0.0555555555555556	-0.125	-0.0576388888888889	-0.05	0	-0.416666666666667	-0.472222222222222	-1	-0.868055555555556	-1	-1	-0.708333333333333	-0.458333333333333	-0.125	0	-0.25	0	-0.75	0	-0.09375	0.125	0.25	0.09375	0	0	0	0	0	0.0347222222222222	0.0555555555555556	0.0833333333333333	0.0833333333333333	0.0833333333333333	0.0833333333333333	-0.0208333333333333	-0.0833333333333333	-0.166666666666667	-0.166666666666667	-0.166666666666667	-0.583333333333333	-1	-1
r466		-0.625	-0.833333333333333	-1	-0.916666666666667	-0.958333333333333	NaN	NaN	-0.5	-0.513888888888889	-0.5	-0.541666666666667	-0.2625	-0.0083333333333333	0	-0.5	-0.380555555555556	0.125	-0.5	-0.304166666666667	-0.675	-0.166666666666667	-0.259027777777778	-0.0902777777777778	-0.104166666666667	0	-0.208333333333333	-0.75	0.25	0.5	0.125	0.0833333333333333	-0.375	-0.0555555555555556	-0.101851851851852	0.125	0.0493827160493827	0.125	NaN	0.118055555555556	-0.215277777777778	0.111111111111111	-0.875	-0.375	-0.479166666666667	-0.25	-0.416666666666667	-0.71875	-0.666666666666667
r467		-0.5	-0.125	-0.375	-0.375	-0.5	-0.5	-0.34375	0	-0.375	0	-0.375	-0.391666666666667	-0.75	-0.441666666666667	-0.625	-0.447916666666667	0.1875	-0.231770833333333	-0.75	0.0833333333333333	-0.416666666666667	0.125	-0.380208333333333	-1	-0.229166666666667	-0.5	-0.861111111111111	-0.599537037037037	-0.434606481481482	-0.4375	0.159722222222222	0.25	0.666666666666667	0.25	0.0206018518518518	-0.277314814814815	-0.556944444444444	-0.525	-0.588888888888889	-0.427083333333333	-0.334071180555556	-0.213541666666667	-0.106770833333333	0	-0.193359375	0	-0.666666666666667	-0.322916666666667
r473		NaN	NaN	NaN	NaN	NaN	NaN	NaN	NaN	0	0	0	0	0	0.00925925925925926	0.0231481481481481	0.0277777777777778	0.0555555555555556	0	0	-0.0833333333333333	-0.25	0.0183333333333333	0.18	0.226666666666667	0	0.5	0.25	0.208333333333333	0.0833333333333333	0	0	0	0	0	0	0.0104166666666667	0.0138888888888889	0.0277777777777778	0.0163690476190476	0	0.0238095238095238	0	0.0714285714285714	0	0.0833333333333333	0	0	0
r475		-0.375	-0.260802469135802	-0.375	-0.0324074074074074	0.166666666666667	0.111111111111111	-0.31712962962963	-0.546296296296296	-1	-0.75	-0.208333333333333	-0.0833333333333333	0.0833333333333333	-0.5	-0.316468253968254	-0.462301587301587	-0.532738095238095	-0.5	-0.56547619047619	-0.445535714285714	-0.35	-0.366666666666667	-0.5	-0.25	-0.5	-0.25	-0.1875	0	0	-0.0416666666666667	0	-0.166666666666667	-0.5	-0.347222222222222	-0.375	NaN	-0.25	NaN	-0.25	-0.25	-0.25	-0.25	-0.25	-0.25	-0.25	-0.25	-0.25	-0.229166666666667
r476		-0.166666666666667	-0.333333333333333	0	-0.222222222222222	-0.222222222222222	-0.333333333333333	-0.333333333333333	-0.420138888888889	-0.513888888888889	-0.5	-0.708333333333333	-0.479166666666667	-0.435416666666667	-0.3875	-0.166666666666667	-0.375	-0.3359375	-0.5	-0.302083333333333	0.0416666666666666	-0.0234375	-0.333333333333333	0.5	-0.75	0	-1	-0.395138888888889	-0.25	-0.330555555555556	-0.17037037037037	-0.100925925925926	0	0.0277777777777778	0.125	-0.330555555555556	-1	-0.475	-0.5	-0.658333333333333	-0.789583333333333	-1	-1	-1	-0.777777777777778	NaN	-0.333333333333333	-0.333333333333333	-0.333333333333333
r479		-0.201388888888889	-0.375	-0.0277777777777778	-0.75	-0.291666666666667	-0.34375	-0.2875	-0.221354166666667	-0.229166666666667	-0.025	-0.0244791666666667	-0.0104166666666667	0.166666666666667	-0.377777777777778	-0.283333333333333	-0.404861111111111	-0.166666666666667	-0.791666666666667	-0.295833333333333	0.291666666666667	-0.319444444444444	-0.0138888888888889	-0.111111111111111	-0.0416666666666667	0	-0.14375	0.05	-0.583333333333333	-0.2375	0.333333333333333	-0.75	0.0277777777777778	0.5	0.125	-0.152777777777778	-0.184201388888889	-0.18125	-0.527777777777778	0	-0.333333333333333	-0.327314814814815	-0.492592592592593	-0.483333333333333	-0.661111111111111	-1	-0.5	-0.25	-0.680555555555556
r481		0	0	0	0	0	0.0354166666666667	NaN	0.10625	0.0875	0.125	0.05	0.0854166666666667	0.0833333333333333	0.0833333333333333	0	0.0208333333333333	0	0	0	0.0625	0	0.25	-0.0595238095238095	-0.428571428571429	-0.12202380952381	0	0	0	0	0	0	0	0	-0.333333333333333	-0.333333333333333	-1	0	-0.25	-0.25	-0.5	-0.291666666666667	-0.260416666666667	-0.125	-0.125	-0.125	-0.0416666666666667	-0.0208333333333333	0.104166666666667
r489		-0.166666666666667	0.25	-0.583333333333333	-0.225	-0.266666666666667	-0.3	-0.591666666666667	-1	-0.191666666666667	-0.75	-1	0.166666666666667	-0.3125	0.208333333333333	0.333333333333333	-0.333333333333333	-0.678571428571429	-0.18422619047619	0.025	0.25	-0.9	-0.75	-0.875	-0.875	-1	-0.746527777777778	-0.527777777777778	-0.583333333333333	0	0	0.0416666666666667	-0.0833333333333333	0.25	-0.166666666666667	1	-0.0173611111111111	-0.444444444444444	-0.458333333333333	-0.125	-0.0208333333333334	-0.0416666666666666	-0.185069444444444	-0.444444444444444	-0.233333333333333	-0.392592592592593	-0.5	-0.264814814814815	-0.166666666666667
r49		0	-0.194444444444444	-0.0833333333333333	-0.5	0.25	-0.208333333333333	-0.0833333333333333	-0.5	0	-0.166666666666667	0	-0.170138888888889	-0.125	-0.388888888888889	-0.25	-0.791666666666667	-0.5	0.645833333333333	0.166666666666667	0.2	0.15	-0.0895833333333333	0.0833333333333334	-0.791666666666667	-0.402777777777778	-0.5	-0.33587962962963	-0.201851851851852	-0.238888888888889	0.133333333333333	-0.564583333333333	-0.0833333333333333	-0.255729166666667	-0.0833333333333333	-0.291666666666667	-0.21875	-0.5	0	-0.416666666666667	-0.422348484848485	-0.75	-0.522727272727273	-0.52550505050505	-0.708333333333333	-0.616919191919192	-0.663973063973064	-0.674389730639731	-0.666666666666667
r491		0.135416666666667	0.138888888888889	0.135416666666667	0.145833333333333	0.125	0.166666666666667	0	0.333333333333333	0.302083333333333	0.25	0.625	0.46875	0.5	0.5	0	0.166666666666667	0	0.0833333333333333	0.0277777777777778	0.0694444444444444	0	0.166666666666667	0.583333333333333	0.260416666666667	0.291666666666667	0	-0.111111111111111	-0.340277777777778	-0.625	-0.625	-0.625	-0.625	-0.625	-0.75	-0.791666666666667	-1	-0.576388888888889	-0.513888888888889	0	-0.541666666666667	-0.369791666666667	-0.666666666666667	-0.270833333333333	-0.451388888888889	-0.284722222222222	-0.416666666666667	0	-0.125
r492		-0.333333333333333	-0.333333333333333	-0.333333333333333	-0.0555555555555556	0.037037037037037	0.5	0.345679012345679	0.5	NaN	0.1875	0.0625	0	0.125	0.0354166666666667	-0.45	0.166666666666667	-0.416666666666667	-0.285648148148148	-0.361111111111111	-0.531481481481482	-0.9	-0.333333333333333	0.25	0.291666666666667	0	0.0729166666666667	0	0	0.0152777777777778	-0.0263888888888889	0.0875	-0.166666666666667	-0.0892361111111111	-0.277777777777778	0	-0.666666666666667	-0.75	-0.5625	-0.333333333333333	-0.5	-0.666666666666667	-0.520833333333333	-0.666666666666667	-0.25	0.266666666666667	-0.395238095238095	0.3125	0.0557539682539682
r493		-0.166666666666667	-0.166666666666667	-0.243055555555556	-0.201388888888889	-0.4375	0	-0.875	-0.4375	-0.381944444444444	-0.142361111111111	0.166666666666667	0.0833333333333334	-0.0625	0	-0.5	-0.25	-0.25	-0.340277777777778	-0.405902777777778	-0.520833333333333	-0.5125	-0.266666666666667	-0.75	-0.166666666666667	-0.338541666666667	-0.166666666666667	-0.270833333333333	0.25	-0.05	-0.408333333333333	-1	-0.833333333333333	-0.691319444444444	-0.465277777777778	-0.466666666666667	-0.0958333333333333	-0.291666666666667	0	-0.5	-0.0574652777777778	-0.0142361111111111	0.284375	0.172916666666667	0.395833333333333	-0.05	-0.0246527777777778	-0.0833333333333334	-0.361111111111111
r494		0.25	0.5	0	0.00555555555555555	-0.122916666666667	-0.0467013888888889	-0.0614583333333333	-0.00798611111111111	0	0.0375	0.01875	0.028125	0.0234375	-0.130989583333333	-0.200520833333333	-0.375	-0.25	-0.5	0.5	0	-0.15625	-0.75	-0.375	0.0277777777777778	-0.157407407407407	-0.00462962962962965	-0.277777777777778	0.236111111111111	0.236111111111111	0.0277777777777778	-0.4375	-0.469907407407407	-1	-0.484664351851852	-0.479166666666667	0.0104166666666667	0.5	0.0651041666666667	0.0833333333333333	-0.333333333333333	-0.0885416666666667	-0.333333333333333	0.229166666666667	-0.368055555555556	-1	-0.524074074074074	-0.450810185185185	-0.204166666666667
r497		0.5	0.5	0.25	-0.25	-0.375	-1	-0.5	0.333333333333333	-0.214285714285714	-0.541666666666667	-0.377976190476191	-0.556547619047619	-0.608630952380952	-0.75	-0.75	-0.75	-0.75	-0.636805555555556	-0.480555555555556	-0.566666666666667	-0.125	-0.219444444444444	-0.114814814814815	0	-0.106828703703704	-0.125	-0.1875	-0.25	-0.411458333333333	-0.583333333333333	-0.625	-0.875	-0.361111111111111	0.25	-0.194444444444444	-0.25	-0.583333333333333	-0.25	-0.375	-0.291666666666667	-0.361111111111111	-0.333333333333333	-0.444444444444444	-0.5	-0.5	-0.392857142857143	-0.461607142857143	-0.178571428571429
r499		-0.75	-0.5	-0.25	-0.358333333333333	-0.472222222222222	-0.443518518518519	-0.5	-0.211574074074074	0.166666666666667	-0.0694444444444444	0.375	-0.75	0.0972222222222223	0.00347222222222225	0.666666666666667	0	0.222222222222222	0.0138888888888889	0	-0.166666666666667	-0.5	-0.25	-0.375	-0.375	-0.3125	-0.5	0	-0.4375	-0.334722222222222	-0.566666666666667	-0.508796296296296	-0.625	-0.361574074074074	0.0416666666666666	-0.354166666666667	-0.425347222222222	-0.75	-0.638888888888889	-0.75	-0.416666666666667	-0.5	-0.583333333333333	-0.534722222222222	-0.472222222222222	-0.583333333333333	-0.25	-0.611111111111111	-0.416666666666667
r507		-0.133333333333333	0	0.05	0.333333333333333	0	-0.0466666666666667	0.291666666666667	0.117857142857143	0.0520833333333333	0.0416666666666667	0.162202380952381	0.19828869047619	0.392857142857143	0.196428571428571	0	0.0548941798941799	0	0.0231481481481482	0	0.0694444444444444	0	0.0416666666666667	-0.053125	-0.1875	-0.0666666666666667	-0.104166666666667	-0.333333333333333	-0.192708333333333	-0.333333333333333	0	-0.2	0.101041666666667	0.1875	0.416666666666667	-0.354166666666667	0.03125	-0.0741319444444444	-0.00937499999999998	0.0357638888888889	-0.05	0.166666666666667	-0.0333333333333333	-0.0833333333333333	-0.166666666666667	-0.258333333333333	-0.515	-0.4	-0.111111111111111
r508		-0.303240740740741	-0.361111111111111	-0.24537037037037	0	-0.375	-0.302083333333333	-0.5	-0.333333333333333	-0.25	-0.25	0.25	0.0833333333333333	0.25	0.194444444444444	0.25	-0.201388888888889	-0.25	-1	0	-0.333333333333333	0	-0.145833333333333	0	-0.25	-0.416666666666667	-0.333333333333333	-0.375	-0.407407407407407	-0.452546296296296	-0.513888888888889	-0.513888888888889	-0.513888888888889	NaN	-0.476851851851852	-0.416666666666667	-0.5	-0.333333333333333	-0.5	0	-0.25	-0.1875	-0.25	-0.25	-0.25	NaN	-0.25	NaN	NaN
r509		NaN	-0.333333333333333	NaN	-0.333333333333333	-0.333333333333333	-0.333333333333333	-0.333333333333333	-0.333333333333333	-0.569444444444444	-0.611111111111111	-1	-0.5	-0.5	-0.5	0	-0.25	-0.125	NaN	-0.284722222222222	-0.354166666666667	-0.375	-0.333333333333333	-0.416666666666667	-0.420138888888889	-0.449074074074074	-0.510416666666667	-0.631799768518519	-0.692708333333333	-0.875	-0.58984375	-0.5	-0.291666666666667	-0.125	-0.25	-0.125	-0.5	-0.125	-0.25	-0.25	-0.75	-0.34375	-0.375	0	-0.204861111111111	-0.138888888888889	-0.305555555555556	-0.277777777777778	-0.5
r51		-0.5	-0.1875	-0.1875	0.125	-0.0208333333333333	0.151041666666667	0	0.5	0.0208333333333333	-0.0833333333333333	-0.333333333333333	-0.472222222222222	-1	-0.586805555555556	-0.625	-0.25	-0.125	0.375	0	-0.0194444444444445	-0.0833333333333333	-0.369444444444444	-0.5	-0.512037037037037	-0.666666666666667	-0.359780092592593	0	-0.260416666666667	-0.3125	-0.46875	-0.625	-0.457361111111111	-0.327673611111111	-0.278333333333333	0.05	-0.333333333333333	-0.133333333333333	0	-0.25	-0.8125	-0.5	0	0.166666666666667	0.0388888888888888	-0.0444444444444445	0.0333333333333332	-0.333333333333333	-0.416666666666667
r510		-0.391666666666667	-0.533333333333333	-0.25	-0.283333333333333	-0.446875	-0.395833333333333	-0.144047619047619	0.25	0.0889880952380952	0.75	-0.5	0.333333333333333	-0.0388888888888889	0.05	0.0559027777777778	-0.1875	0.4	0.35	0.5	-0.333333333333333	0	-0.75	0.2	0.369444444444444	0	-0.0534722222222222	0	-0.583333333333333	-0.208333333333333	-0.447916666666667	-0.5	-0.5	-0.9	-0.310416666666667	-0.175	0.333333333333333	-0.208333333333333	-0.4375	-0.322916666666667	-0.380208333333333	NaN	NaN	-0.111111111111111	NaN	-0.111111111111111	-0.19212962962963	-0.111111111111111	-0.354166666666667
r512		-0.291666666666667	0.6	0.154166666666667	0.320833333333333	0.254166666666667	0.208333333333333	0.333333333333333	0.270833333333333	0.302083333333333	0.286458333333333	NaN	NaN	NaN	NaN	NaN	0.08125	0.08125	0.105729166666667	0.08125	0.179166666666667	-0.0166666666666667	0.375	-0.408333333333333	-0.263888888888889	0.416666666666667	-0.833333333333333	-0.20625	-0.375	-0.0333333333333333	-0.0721230158730159	-0.00515873015873015	0.125	-0.107142857142857	0.583333333333333	-0.0406746031746032	-0.138888888888889	-0.5	-0.5	-0.5	-0.375	-0.5	0	-0.25	-0.194444444444444	-0.288194444444444	-0.333333333333333	-0.375	-0.291666666666667
r513		0.0347222222222222	0.0416666666666667	0.0277777777777778	0.0555555555555555	0	-0.291666666666667	-0.450520833333333	-1	-0.510416666666667	-0.392361111111111	-0.0208333333333334	-0.0381944444444444	-0.322916666666667	0.229166666666667	-0.433333333333333	-0.109722222222222	-0.125	-0.183680555555556	-0.1875	-0.3125	-0.25	-0.5	-0.375	-0.078125	0.0625	0.5	0.354166666666667	0.5	0.463541666666667	0.5	0.5	0.5	0.5	0.5	0.5	0.354166666666667	0.229166666666667	0.0625	0	0.125	0.0625	0.09375	0.149305555555556	0.154513888888889	0.291666666666667	0.0833333333333333	0.5	0.229166666666667
r515		0.173611111111111	0.0555555555555555	0.291666666666667	0	0	-0.0833333333333333	0.238333333333333	0.0461904761904762	0.25	0.166666666666667	0.5	0.388888888888889	0.472222222222222	0.5	0.5	0.625	1	0.5	0.25	-0.145833333333333	-0.233333333333333	-0.0814561287477954	-0.0299911816578483	0.0833333333333333	0.060026455026455	0.0833333333333333	0.0134126984126984	-0.055	0.0119047619047619	-0.0402930402930403	-0.00520833333333333	-0.0416666666666667	0	0.6875	0	-0.125	0.444444444444444	0.125	0	0.180555555555556	0.1	0.0784722222222222	0.0333333333333333	0	0	-0.0347222222222222	-0.0168650793650794	-0.104166666666667
r516		NaN	-0.972222222222222	-1	-0.944444444444444	-1	-0.833333333333333	-0.753472222222222	-0.690972222222222	-0.427083333333333	-0.75	-0.104166666666667	-1	-0.776041666666667	-1	-1	-0.75	-0.5	-0.5	0	0	0.5	0.0138888888888889	0	-0.444444444444444	-0.666666666666667	-0.666666666666667	-0.666666666666667	NaN	-0.333333333333333	-0.194444444444444	0	-0.25	-0.270833333333333	-0.5	-0.333333333333333	-0.5	0	-0.25	-0.125	NaN	-0.125	NaN	-0.0625	-0.0208333333333333	0	0	0	0
r517		-0.263888888888889	-0.388888888888889	-0.263888888888889	-0.638888888888889	-0.0833333333333334	0.0833333333333333	-0.166666666666667	-0.5	-0.166666666666667	-0.0254629629629629	0.0648148148148148	0.5	-0.138888888888889	-0.666666666666667	-0.25	0.25	-0.272916666666667	-0.708333333333333	-0.383333333333333	-0.861111111111111	-0.477777777777778	-0.5	-0.166666666666667	-0.229166666666667	-0.166666666666667	-0.0833333333333333	0.0625	0	0.5	0.375	-0.558333333333333	-0.111111111111111	-0.25	-0.261805555555556	-0.302777777777778	-0.383333333333333	-0.275	0.205555555555556	0	-0.375	-0.0833333333333333	0.333333333333333	-0.0833333333333333	-0.25	-0.333333333333333	-0.3125	-0.333333333333333	-0.333333333333333
r52		0.0277777777777778	0.25	-0.194444444444444	-0.5	-0.595486111111111	-0.9375	-0.75	-0.5859375	-0.447916666666667	-0.208333333333333	-0.333333333333333	0.125	-0.25	-0.265625	-0.2	-0.7375	-0.75	-0.75	-1	-0.3	-0.541666666666667	-0.516666666666667	-0.519444444444444	-0.125	-0.111111111111111	-0.833333333333333	-0.5	-0.520833333333333	-0.288541666666667	-0.25	0.116666666666667	-0.00555555555555554	0.116666666666667	-0.0268518518518518	-0.191666666666667	-0.21087962962963	-0.5	-0.125	-0.21875	-0.125	-0.125	-0.350694444444444	-0.486111111111111	-0.666666666666667	-0.666666666666667	-0.661458333333333	-0.666666666666667	-0.645833333333333
r520		-0.333333333333333	-0.166666666666667	-0.25	-0.262152777777778	-0.262152777777778	-0.369791666666667	-0.166666666666667	-0.572916666666667	-0.75	-0.357142857142857	-0.452380952380952	-0.25	-0.311011904761905	-0.25	-0.291666666666667	-0.09375	-0.333333333333333	0.5	-0.385416666666667	0.0381944444444444	-0.0868055555555556	0	0	-0.0645833333333333	-0.05	-0.208333333333333	-0.214583333333333	-0.366666666666667	-0.233333333333333	-0.5	-0.433333333333333	-0.375	-0.625	0	-0.319444444444444	-0.100694444444444	-0.333333333333333	0.25	0.109722222222222	0.318055555555556	0.4125	0.5	0.325	-0.366666666666667	-0.25	-0.164583333333333	-0.0416666666666667	0
r521		-0.0520833333333333	-0.5	0.395833333333333	0.0972222222222222	0.395833333333333	0.235243055555556	0.28125	0.166666666666667	0.153645833333333	0.166666666666667	0	-0.208333333333333	-0.333333333333333	-0.666666666666667	-0.1875	0	0.25	0.319444444444444	0.284722222222222	0.201388888888889	0.121527777777778	0	0	0	0	0	0	0	0	0	0	0	0.208333333333333	0.364583333333333	0.625	0.625	0.416666666666667	0.260416666666667	0	0	0	0.0729166666666667	0.104166666666667	0.1875	0.125	0.25	0	0.5
r522		-0.166666666666667	0.0833333333333333	0.333333333333333	0.666666666666667	0.25	0.104166666666667	-0.25	-0.25	-0.25	-0.10625	0.05	0.025	0.025	0	0.00833333333333333	0	0.06875	0.129166666666667	0.197916666666667	0.25	0.145833333333333	0.125	0.0625	0	0.0208333333333333	0	NaN	0	NaN	0	NaN	NaN	NaN	NaN	NaN	NaN	NaN	NaN	NaN	-0.236111111111111	-0.305555555555556	-0.166666666666667	-0.444444444444444	-0.166666666666667	-1	-1	-0.9375	-1
r526		-0.3	-0.3	-0.178472222222222	-0.113888888888889	0	-0.0416666666666666	-0.167824074074074	-0.347222222222222	-0.282407407407407	0	-0.5	-0.458333333333333	-0.0333333333333333	-0.416666666666667	-0.4375	-0.416666666666667	0.0833333333333334	-0.3125	0.0729166666666667	0.0208333333333334	0.5	-0.125	0.1875	0.0763888888888889	0.0104166666666667	0.166666666666667	-0.388888888888889	-0.19429012345679	-0.5	-0.0549382716049383	0.147685185185185	0.1875	0.755555555555556	0.239484126984127	-0.104166666666667	0.119047619047619	0.241666666666667	0.270833333333333	0	0.125	0.0416666666666667	0.0791666666666667	-0.1375	0.245833333333333	0.483333333333333	0.219387755102041	0.375	0.0972222222222222
r527		-0.541666666666667	-0.5	-0.583333333333333	-0.666666666666667	-0.184201388888889	0.0131944444444445	0.5	0.20625	0.146527777777778	-0.0277777777777778	-0.0326388888888889	0.0213541666666667	-0.0375	0.183333333333333	-0.258333333333333	-0.08125	-0.5	0.25	-0.125	0	-0.25	0	-0.416666666666667	-1	-0.563244047619048	-0.833333333333333	-0.00297619047619045	-0.166666666666667	0.266666666666667	0.05	0.122222222222222	0.05	0.0574074074074074	-0.0168981481481481	0	-0.175	-0.0277777777777778	0.0916666666666666	-0.0777777777777778	-0.5	0.125	0.583333333333333	0.291666666666667	0	0.152777777777778	0.0659722222222222	0.166666666666667	-0.0555555555555555
r529		-1	-1	-1	-1	-1	-0.800694444444444	-0.75	-0.452777777777778	-0.378472222222222	-0.155555555555556	-0.155555555555556	-0.155555555555556	-0.155555555555556	-0.155555555555556	-0.424074074074074	-0.635185185185185	-0.75	-1	-0.583333333333333	-0.4375	0	-0.166666666666667	0.0668981481481482	0.5	-0.0657407407407407	-0.247222222222222	-0.45	-0.791666666666667	-0.39375	0	-0.333333333333333	-0.125	0.5	0.15625	0.25	0	0.0804563492063492	-0.0214285714285714	0.0932539682539683	-0.101058201058201	-0.137367724867725	-0.375	-0.166666666666667	-0.236111111111111	-0.166666666666667	-0.166666666666667	-0.138888888888889	-0.125
r530		-0.5	-0.416666666666667	-0.5	-0.25	-0.5	-0.0833333333333333	-0.0833333333333333	0.0833333333333333	-0.104166666666667	0.25	-0.666666666666667	0	0.283333333333333	0.305555555555556	0.204513888888889	0.152777777777778	0.0763888888888889	0	0.206597222222222	0.5	0.25	0.333333333333333	0.25	0.157407407407407	0.0462962962962963	0	-0.111111111111111	0	-0.333333333333333	-0.0833333333333333	-1	1	0.125	-0.1875	-0.0283333333333333	-0.0531051587301587	0.0565178571428571	0.0706613756613757	0.141369047619048	0.137863756613757	0	0.272222222222222	0.5	0.316666666666667	0.25	0.416666666666667	0.5	0.472222222222222
r531		0.0104166666666667	0.104166666666667	-0.0833333333333333	-0.0671296296296296	-0.222222222222222	-0.240195105820106	-0.4	-0.271428571428571	-0.335714285714286	-0.303571428571429	NaN	-0.303571428571429	-0.303571428571429	NaN	NaN	NaN	-0.169069664902998	-0.254805996472663	-0.0833333333333333	-0.426278659611993	-0.833333333333333	-0.362169312169312	-0.678571428571429	-0.292526455026455	-0.641666666666667	-0.254166666666667	-0.447916666666667	-0.383333333333333	-0.447916666666667	-0.495138888888889	-0.55406746031746	-0.595238095238095	-0.619047619047619	-0.318452380952381	-0.175	-0.163160624098124	-0.145833333333333	-0.0133567821067821	0.166666666666667	-0.0806427368927369	-0.113157617845118	-0.395238095238095	-0.143416305916306	-0.289285714285714	-0.583333333333333	-0.375749559082892	-0.430742945326279	-0.25462962962963
r532		-0.445833333333333	-0.5	-0.486458333333333	-0.5	-0.5	-0.708333333333333	-0.833333333333333	-1	-1	-1	-1	-0.862847222222222	-1	-0.451388888888889	0.0625	-0.416666666666667	-0.75	-0.525925925925926	-0.524537037037037	-0.411111111111111	-0.411111111111111	-0.153472222222222	0	0.208333333333333	0	-0.270833333333333	-0.516666666666667	-0.775	-0.775	-0.6375	0	-1	0	-0.36875	-0.3	-0.175	0.4	0.395833333333333	0.125	-0.333333333333333	0.0416666666666667	0.0104166666666667	0.333333333333333	0	0.277777777777778	0.298611111111111	0.5	0.416666666666667
r533		-0.5	-0.5	-0.583333333333333	-0.458333333333333	-0.75	0	-0.3	0.09375	-0.0222222222222223	-0.6875	0.208333333333333	-0.239583333333333	-0.177083333333333	-0.354166666666667	-0.5	-0.5	-0.5	-0.5	NaN	-0.833333333333333	-1	-1	-0.75	-1	0	-0.5	-0.25	-0.375	-0.208333333333333	NaN	0	0	0	0	0	0	0	0	-0.182291666666667	-0.229166666666667	-0.5	-0.1875	0.305555555555556	-0.625	-0.025	-0.125	-0.5	-0.458333333333333
r534		-0.0416666666666667	0	-0.0833333333333333	-0.25	0	0	0	-0.166666666666667	-0.666666666666667	0.0666666666666667	-0.2	-0.0229166666666667	0	0.0416666666666667	0.3	-0.75	-0.0979166666666667	0.0583333333333333	0	-1	-0.25	-0.333333333333333	-0.833333333333333	-0.791666666666667	-0.567708333333333	-0.479166666666667	-0.166666666666667	-0.369791666666667	-0.333333333333333	-0.5	-0.361111111111111	-0.25	-0.272569444444444	0	-0.479166666666667	-0.5	-0.5	-0.75	-0.416666666666667	0	-0.416666666666667	-0.833333333333333	-0.552083333333333	-0.375	-0.583333333333333	-0.75	-0.406944444444444	0.1125
r536		NaN	NaN	NaN	NaN	NaN	-0.55	-0.2	-0.55	0.5	0.166666666666667	0.333333333333333	0.5	0.166666666666667	0.25	-0.166666666666667	0.5	0.208333333333333	0.333333333333333	-0.333333333333333	0.125	-0.5	-0.1875	-0.34375	-0.317708333333333	-0.421875	-0.434895833333333	-0.5	-0.5	-0.5	-0.1875	0	0.25	0.25	0.25	0.25	NaN	NaN	0.6	NaN	0.6	0.6	0.6	0.6	0.413888888888889	0.201388888888889	0.0416666666666667	-0.25	-0.0833333333333333
r538		0	-0.142250881834215	0	-0.426752645502646	-0.775	-0.505257936507936	-0.330357142857143	-0.410416666666667	0.0103174603174603	0	-0.527777777777778	-0.423809523809524	-0.554497354497354	-0.711904761904762	-0.816600529100529	-1	-1	-1	NaN	-1	NaN	-1	-1	-1	-1	-0.454861111111111	-0.137152777777778	0.635416666666667	0.270833333333333	1	-0.458333333333333	-0.241666666666667	-0.125	-0.333333333333333	-0.486111111111111	-0.579861111111111	-1	-0.5	0.025	-0.2375	-0.404166666666667	-0.547222222222222	-1	-0.629861111111111	-0.75	-0.222222222222222	-0.333333333333333	0.416666666666667
r539		-0.617283950617284	-0.625	-0.609567901234568	-0.5	-0.703703703703704	-0.777777777777778	-0.833333333333333	-0.787037037037037	-0.687731481481481	-0.75	-0.380555555555556	-0.638888888888889	-0.509722222222222	-0.549537037037037	NaN	-0.5	-0.5	-0.5	-0.538194444444444	-0.708333333333333	-0.444444444444444	-0.273333333333333	-0.419047619047619	-0.25	0.666666666666667	-0.0231316137566138	-0.129034391534392	-0.38015873015873	-0.673611111111111	-0.45	-0.520833333333333	-0.443229166666667	-0.440972222222222	-0.361111111111111	-0.387731481481481	-0.361111111111111	-0.353877314814815	-0.333333333333333	-0.333333333333333	-0.413888888888889	NaN	-0.575	-0.503253968253968	-0.575	-0.359761904761905	-0.616666666666667	-0.75	-0.444607843137255
r54		-0.833333333333333	-0.825	-0.47349537037037	-0.318981481481481	0.0833333333333334	-0.215277777777778	-0.513888888888889	-0.414351851851852	-0.513888888888889	NaN	-0.506944444444444	-0.54537037037037	-0.5	-0.629166666666667	-0.577777777777778	-0.515277777777778	-0.604166666666667	-0.25	-0.427083333333333	-0.125694444444444	-0.0842592592592593	0.3	-0.0439814814814815	0.108333333333333	-0.5	-0.236805555555556	0.111111111111111	-0.666666666666667	-0.194444444444444	-0.333333333333333	-0.41	0	-0.25	0.020610119047619	0.166666666666667	0.16577380952381	0.0448412698412698	-0.0697420634920635	-0.0833333333333333	-0.291666666666667	-0.291666666666667	-0.5	-0.447916666666667	-0.5	-0.5	-0.5	-0.625	-0.6875
r543		-0.458333333333333	-0.666666666666667	-0.25	-0.538888888888889	-0.679166666666667	-0.559722222222222	-0.375	-0.625	-0.463541666666667	-0.625	-0.229166666666667	-0.296875	0.166666666666667	-0.5	-0.166666666666667	-0.340277777777778	-0.215277777777778	-0.354166666666667	0	-0.708333333333333	0	-0.319444444444444	-0.189814814814815	-0.25	-0.396064814814815	-0.498611111111111	-0.645833333333333	-0.6	0	-0.227777777777778	-0.0833333333333333	-0.267881944444444	-0.28125	-0.479166666666667	-0.315104166666667	0	-0.5	-0.208333333333333	0	-0.333333333333333	-0.0833333333333333	0	0.0833333333333333	0.333333333333333	-0.0333333333333333	-0.494444444444444	-0.131944444444444	0
r544		-0.416666666666667	0	-0.183333333333333	-0.21375	-0.133333333333333	-0.538333333333333	-0.611111111111111	7.40148683083438e-17	-0.270833333333333	-0.282142857142857	-0.566666666666667	-0.0238095238095238	0.141666666666667	-0.0017857142857143	-0.0833333333333334	-0.0416666666666667	-0.361111111111111	-0.5	-0.430555555555556	-0.407407407407407	-0.365740740740741	-0.333333333333333	-0.333333333333333	-0.15	0.00555555555555555	0.5	0.263541666666667	0.215277777777778	0.333333333333333	-0.1875	0.5	0.151041666666667	0.25	0.0416666666666667	-0.131944444444444	-0.0694444444444444	-0.75	0.5	-0.172222222222222	-0.266666666666667	-0.0888888888888889	0.5	-0.416666666666667	0.0416666666666667	-0.159722222222222	-0.0972222222222222	-0.166666666666667	-0.166666666666667
r545		-0.395833333333333	-0.458333333333333	-0.333333333333333	-0.583333333333333	-0.3125	-0.333333333333333	0	-0.208333333333333	0	-0.5	-0.541666666666667	-0.666666666666667	-1	-0.236111111111111	0.5	0	-0.244791666666667	-0.75	-0.729166666666667	-0.708333333333333	-0.703125	-0.666666666666667	-0.708333333333333	-0.75	-0.486111111111111	0	-0.49537037037037	-0.623842592592593	-1	-1	-1	-0.416666666666667	-0.388888888888889	-0.435185185185185	-0.456018518518518	-0.5	-0.5	-0.5	-0.435763888888889	-0.305555555555556	-0.4375	-0.5	-0.590277777777778	-0.666666666666667	-0.666666666666667	-0.375	-0.0833333333333333	-0.0833333333333333
r546		-0.416666666666667	-0.388888888888889	-0.416666666666667	-0.333333333333333	-0.5	0.833333333333333	0.163194444444444	0.236111111111111	0.0833333333333333	-0.208333333333333	-0.333333333333333	-0.375	-0.166666666666667	-0.625	-0.208333333333333	-0.233333333333333	-0.225	-0.233333333333333	NaN	-0.0809523809523809	0.0714285714285714	-0.0321428571428571	0.0714285714285714	-0.19047619047619	-0.142857142857143	-0.5	0	-0.0416666666666667	0	0.333333333333333	0.416666666666667	0.666666666666667	0.666666666666667	0.666666666666667	NaN	0.17827380952381	-0.141170634920635	-0.310119047619048	-0.291666666666667	-0.328571428571429	-0.869444444444444	-0.9	-0.696527777777778	-0.575	-0.441666666666667	-0.25	-0.5	-0.388888888888889
r547		-0.472222222222222	-0.375	-0.569444444444444	-1	-0.333333333333333	-0.453125	-0.166666666666667	-0.3125	-0.180208333333333	-0.333333333333333	0.0916666666666667	-0.148611111111111	-0.204166666666667	-0.338194444444444	-0.5	-0.5	-0.5	-0.330902777777778	-0.166666666666667	-0.156944444444444	0.166666666666667	-0.470833333333333	-0.708333333333333	-0.833333333333333	-0.510416666666667	0	-0.5	-0.166666666666667	-0.166666666666667	0	0	-0.166666666666667	-0.176041666666667	-0.5	-0.0375	-0.401388888888889	-0.443055555555556	-0.666666666666667	-0.666666666666667	-0.666666666666667	-0.666666666666667	-0.666666666666667	-0.666666666666667	NaN	NaN	NaN	0	NaN
r548		-0.0833333333333333	-0.125	-0.0416666666666667	-0.208333333333333	-0.0625	-0.25	0.25	0	-0.15625	-0.125	-0.75	0.375	0.0333333333333333	0.212037037037037	0.486111111111111	-0.0462962962962963	-0.5	-0.125	-0.15625	0.25	-0.25	-0.225238095238095	-0.944444444444444	-0.425	0.25	0.08125	0.25	0.25	NaN	0.25	NaN	NaN	-0.25	-0.166666666666667	-0.333333333333333	0	0	-0.666666666666667	-0.555555555555556	-0.573784722222222	-1	-0.0729166666666667	-0.411458333333333	-0.161458333333333	NaN	-0.25	-0.195679012345679	-0.25
r55		NaN	NaN	NaN	NaN	NaN	0.6875	NaN	0.6875	NaN	0.6875	0.6875	0.6875	0.6875	0.625	0.6875	0.4375	0.541666666666667	0.5	0.494444444444444	0.496527777777778	0.441666666666667	0.55	0.333333333333333	0.075	0.102083333333333	0	0	-0.0416666666666667	-0.125	-0.354166666666667	-0.25	-1	-0.833333333333333	-0.75	0	0	0	0	0	0	0	NaN	NaN	0.604166666666667	0.458333333333333	0.75	0.166666666666667	0.25
r551		0.0546875	0.0364583333333333	0.0729166666666667	0	-1	-0.611111111111111	-0.5	-1	-0.416666666666667	-0.666666666666667	0.1	0	-0.00625	0	-0.125	0	-0.375	-0.28125	-0.75	0	1	-1	-0.333333333333333	-1	-0.578703703703704	-0.61255787037037	-0.402777777777778	-0.46875	-0.500694444444444	-0.5	-0.63125	-0.494270833333333	-0.7625	-0.0833333333333333	-0.208333333333333	-0.304166666666667	-0.416666666666667	-0.508333333333333	-0.554166666666667	-0.583333333333333	-0.708333333333333	-0.666666666666667	-0.542708333333333	-0.4875	-0.308333333333333	-0.348611111111111	-0.302314814814815	-0.25
r552		0	0.5	0.125	0.075	-0.125	-0.2	0.105787037037037	0.611111111111111	0.137037037037037	-0.2	0	-0.0916666666666667	0.0833333333333333	-0.25	0.5	0.075	0.05	0	-0.35	-0.125	0	1	0.277777777777778	0.178819444444444	-0.166666666666667	-0.395833333333333	-0.246875	-0.35	-0.075	-0.75	-0.4125	-0.58125	-0.496875	-0.30546875	-0.175520833333333	0.0317708333333333	0.145833333333333	0.125	0.166666666666667	0.125	0.25	0	0.5	-0.125	-1	0	-0.3125	0
r553		0.25	0.208333333333333	0.127083333333333	0.166666666666667	-0.116666666666667	0	-0.0583333333333333	-0.195833333333333	-0.529166666666667	-0.638673941798942	-1	-0.829695767195767	-1	-0.489087301587302	-0.145833333333333	-0.321428571428571	-0.29265873015873	-0.410714285714286	-0.401124338624339	-0.5	-0.287781084656085	-0.25	0	-0.0416666666666667	0	0.0833333333333333	0.104166666666667	0.166666666666667	0.166666666666667	-0.111111111111111	-0.277777777777778	-0.5	-0.5	-0.5	NaN	-0.291666666666667	-0.180555555555556	-0.0833333333333333	-0.166666666666667	0	-0.333333333333333	-0.233333333333333	-0.391666666666667	-1	0	-0.444444444444444	-0.259259259259259	-0.333333333333333
r554		-0.166666666666667	-0.166666666666667	-0.166666666666667	-0.166666666666667	-0.388888888888889	-0.472222222222222	-0.75	-0.5	-0.597222222222222	-0.493055555555556	-0.541666666666667	-0.333333333333333	-0.75	0.0833333333333334	-0.53125	-0.458333333333333	-1	-0.819444444444444	-1	-0.606481481481482	0	-0.104166666666667	0.0231481481481481	0.166666666666667	-0.0972222222222222	0.166666666666667	-0.625	-0.875	0.2125	-0.416666666666667	-0.65	-0.944444444444444	-0.617361111111111	-0.875	0	0.333333333333333	-0.0555555555555556	-0.149966931216931	-0.5	-0.377645502645503	-0.347222222222222	-0.285714285714286	-0.5	-0.666666666666667	-0.722222222222222	-0.809722222222222	-1	-0.85
r555		0	0	0	0	0	0	-0.125	0.0833333333333333	-0.583333333333333	-0.0694444444444444	-0.375	-0.273148148148148	-0.375	NaN	-0.375	NaN	NaN	NaN	-1	NaN	-1	-1	-1	-0.894166666666667	-1	-0.576666666666667	-0.333333333333333	0	-0.75	-0.0625	-0.355555555555556	-0.254166666666667	-0.304861111111111	-0.130787037037037	-0.108912037037037	0.166666666666667	-0.166666666666667	0.166666666666667	-0.833333333333333	-0.583333333333333	-0.5625	-0.473958333333333	-0.333333333333333	-0.416666666666667	-0.488194444444444	-0.5625	-0.640277777777778	-0.630555555555556
r556		-0.166666666666667	-0.441666666666667	-0.75	-0.541666666666667	-0.585416666666667	-0.433333333333333	-0.616666666666667	-0.25	-0.163888888888889	0.375	0.240277777777778	0.375	0.375	0.375	0.375	NaN	NaN	NaN	NaN	NaN	NaN	NaN	NaN	NaN	-0.0625	-0.375	0.25	-1	-0.375	-0.226190476190476	0.113095238095238	0.357142857142857	0.357142857142857	0.153050595238095	0.10625	-0.208333333333333	-0.200694444444444	-0.352256944444444	-0.5	-0.5	-0.5	NaN	-0.5	NaN	-0.581018518518518	-0.659722222222222	-0.583333333333333	-0.736111111111111
r557		0	-0.166666666666667	-0.0208333333333333	0.0416666666666667	0.0416666666666667	-0.0364583333333333	-0.0625	-0.166666666666667	-0.0989583333333333	-0.166666666666667	0	0.5	-0.2	0.15	0.0625	0.175	0.125	0.25	0	-0.5	-0.177083333333333	-0.166666666666667	-0.0416666666666666	-0.0694444444444444	-0.037037037037037	0	-0.0123456790123457	0	0.0594135802469136	0	0.25	-0.5	-0.120535714285714	-0.398809523809524	0.166666666666667	0	-0.0416666666666667	-0.145833333333333	-0.291666666666667	-0.25	-0.333333333333333	-0.323958333333333	-0.416666666666667	-0.295833333333333	-0.4875	-0.425	-0.75	-0.166666666666667
r559		0.333333333333333	-0.2	0.25	-0.302083333333333	-0.425	-0.833333333333333	-0.629166666666667	-0.680208333333333	-0.629166666666667	-0.629166666666667	-0.629166666666667	-0.252777777777778	-0.241319444444444	0.5	-0.583333333333333	0.191666666666667	-0.154166666666667	-0.15	-0.075	-0.075	0	-0.01875	0	0	-0.208333333333333	-1	0.166666666666667	-0.5	-0.194444444444444	-0.25	-0.148148148148148	0	-0.137731481481481	0	-0.402777777777778	-0.458333333333333	-0.75	-0.625	-0.75	-0.375	0	-0.375	-0.75	-0.364583333333333	0.25	-0.583333333333333	-0.294791666666667	-0.025
r561		NaN	-0.25	-0.25	-0.25	-0.25	-0.0746527777777778	-0.0902777777777778	0.291666666666667	-0.3125	-0.527777777777778	-0.75	-0.65625	-0.680555555555556	-0.666666666666667	-0.625	-0.383333333333333	-0.341666666666667	0.1	-0.5	0	-0.166666666666667	0	0.0694444444444444	-0.0763888888888889	0.375	-0.75	-0.45625	-0.666666666666667	-0.783333333333333	-0.333333333333333	0	-0.111111111111111	-0.037037037037037	0	-0.123842592592593	0	-0.458333333333333	-0.25	-0.791666666666667	0	-0.197916666666667	0	0	0	NaN	-0.1875	-0.369444444444444	-0.375
r562		0	0	0	NaN	0	0	-0.00694444444444444	0	-0.0277777777777778	0.166666666666667	-0.25	0.305555555555556	0.0138888888888889	1	-1	-0.222222222222222	-0.638888888888889	-0.666666666666667	-0.666666666666667	-0.666666666666667	-0.666666666666667	-0.145833333333333	0.5	0.25	0	-0.1875	-0.5	-0.5	NaN	-0.5	-0.5	-0.5	-0.5	-0.547222222222222	-0.541666666666667	-0.647222222222222	-0.583333333333333	-0.816666666666667	-1	-0.908333333333333	-0.761111111111111	-0.511111111111111	-0.625	-1.38777878078145e-17	0.169270833333333	1	0.302083333333333	-0.25
r563		0.541666666666667	0.541666666666667	0.291666666666667	0.0208333333333334	0.0625	-0.5	0.666666666666667	0.0833333333333333	0.416666666666667	0.333333333333333	0.5	0.380208333333333	0.375	0.3125	0.25	0.28125	0.265625	NaN	NaN	1	1	1	0.733230452674897	1	-0.0670781893004115	-1	-0.201234567901235	-0.353703703703704	0.75	-0.811111111111111	-0.75	-0.806944444444444	-0.666666666666667	-1	-0.208333333333333	-0.131944444444444	0.180555555555556	0.5	0.25	0.5	-0.25	0	-0.25	-0.123263888888889	-0.243055555555556	0	-0.479166666666667	-0.319444444444444
r564		0.275	-0.0833333333333333	0.1	-0.625	-0.179861111111111	-0.229166666666667	0.0347222222222222	0.166666666666667	0.166666666666667	0.166666666666667	0.1625	0.166666666666667	0.15	0.133333333333333	0.104861111111111	0.1	0.0361111111111111	0.458333333333333	-0.45	0.00416666666666665	-0.222916666666667	-0.120138888888889	-0.136805555555556	-0.125	-0.0625	0	-0.362847222222222	-0.597222222222222	-0.791666666666667	-1	-0.583333333333333	-0.75	0	0.0833333333333333	-0.375	-0.284970238095238	-0.348214285714286	-0.5	-0.169642857142857	-0.128571428571429	-0.157886904761905	0	-0.333333333333333	-1	-0.777777777777778	-0.694444444444444	-1	0
r565		-0.0625	-0.125	0	-0.0555555555555556	-0.0138888888888889	-0.0833333333333333	0.0416666666666666	-0.208333333333333	0.0625	0.0133928571428571	0.0952380952380952	0.104166666666667	-0.75	-0.166666666666667	-0.0572916666666667	0.625	0.0625	-0.5	-0.26244212962963	-0.3625	-0.249768518518519	-0.225	-0.161805555555556	-0.0986111111111111	-0.141493055555556	0.0277777777777778	-0.333333333333333	0	-0.236111111111111	-0.3	-0.025	-0.153125	-0.025	-0.2625	NaN	-0.5	-0.5	-0.5	-0.5	-0.5	-0.5	-0.0833333333333333	-0.0833333333333333	0.75	-0.5	-0.111111111111111	-0.398148148148148	-0.583333333333333
r566		-0.5	-0.166666666666667	0.152777777777778	-0.0579365079365079	-0.38452380952381	0.166666666666667	-0.0833333333333333	-0.178571428571429	0.0972222222222222	0	0.0138888888888889	0	-0.0416666666666667	-0.0520833333333333	-0.0833333333333333	-0.0833333333333333	0.104166666666667	0.166666666666667	0.416666666666667	0.333333333333333	0.416666666666667	0.3125	0.416666666666667	0.0833333333333333	0.0833333333333333	-0.25	-0.149305555555556	-0.375	-0.0555555555555556	-0.444444444444444	-0.172685185185185	-0.0555555555555556	-0.135185185185185	-0.333333333333333	-0.0166666666666667	0	-0.00833333333333333	-0.190625	-0.254166666666667	-0.5	-0.230208333333333	-0.0833333333333333	-0.0833333333333333	-0.188125	-0.255833333333333	-0.33	-0.354166666666667	0.0833333333333333
r567		-0.510416666666667	-0.479166666666667	-0.541666666666667	-0.416666666666667	-0.666666666666667	-1	-0.833333333333333	-0.764583333333333	-0.608333333333333	-0.616666666666667	-0.375	-0.5	-0.525	-0.334375	-0.2	-0.1125	-0.0642361111111111	0.305555555555556	-0.25	0.0277777777777778	-0.111111111111111	-0.0347222222222222	-0.0555555555555556	0	-0.0237268518518519	0	-0.0393518518518519	-0.0451388888888889	-0.0729166666666667	-0.0625	-0.0833333333333333	-0.256944444444444	-0.491319444444444	-0.625	-1	-0.291666666666667	0.0520833333333333	0.75	0.75	0.75	0.75	0.25	0.0833333333333333	-0.583333333333333	-0.464583333333333	-0.583333333333333	-0.775	-0.3
r568		-1	-0.375	0	-0.162037037037037	-0.112268518518519	-0.111111111111111	-0.175925925925926	0.166666666666667	-0.583333333333333	-1	-0.875	0	-0.166666666666667	-0.190972222222222	-0.24537037037037	-0.40625	-0.217592592592593	-0.246527777777778	0	-0.333333333333333	-0.5	-0.5	0.0833333333333334	-0.275	-0.125	0.15	0.5	0.5	0.5	0.0972222222222222	-0.0555555555555556	-0.555555555555556	-0.111111111111111	-1	-0.430555555555556	-0.180555555555556	-0.00578703703703706	0.243055555555556	0.344907407407407	0.666666666666667	0.125	0.0104166666666667	-0.5	-0.25	-0.416666666666667	-0.347916666666667	-0.566666666666667	-0.158333333333333
r57		0	0	0	-0.00147058823529412	0	-0.00588235294117647	0	0.025	-0.0416666666666667	0	-0.155555555555556	-0.0388888888888889	0	0	0	-0.145833333333333	-0.5	-0.0833333333333333	-0.291666666666667	-0.256944444444444	-0.395833333333333	-0.538194444444444	-0.5	-1	-0.333333333333333	-0.291666666666667	-0.333333333333333	-0.383333333333333	-0.340714285714286	-0.251785714285714	-0.375	-0.18015873015873	-0.485119047619048	-0.367681878306878	-0.450892857142857	-0.354556878306878	-0.416666666666667	-0.196111111111111	-0.0833333333333333	-0.0883333333333333	-0.416666666666667	-0.480555555555556	-0.166666666666667	0.0166666666666666	-0.291666666666667	-0.120833333333333	-0.333333333333333	0.125
r571		0.333333333333333	0.234567901234568	0.333333333333333	0.0370370370370371	0.0416666666666667	-0.263888888888889	0.259259259259259	0.165509259259259	1	-0.333333333333333	-0.333333333333333	-0.333333333333333	-0.263888888888889	-0.180555555555556	-0.125	0	-0.25	-0.75	0.0833333333333334	-0.5	-0.0833333333333333	-0.319444444444444	-0.375	-0.500434027777778	-0.666666666666667	-0.640625	-0.614583333333333	-0.575086805555556	-0.5625	-0.482638888888889	-0.5625	-0.322916666666667	-0.0833333333333333	-0.135416666666667	-0.0546875	0	0	-0.166666666666667	-0.222222222222222	-0.5	-0.430555555555556	-0.5	-0.5	-0.5	-0.5	-0.5	-0.552083333333333	-0.5
r572		-0.39375	-0.363348765432099	-0.39375	-0.302546296296296	-0.180555555555556	-0.333333333333333	-0.0680555555555556	0.0416666666666667	0.2	-0.337301587301587	-0.148082010582011	-0.205026455026455	-0.25	-0.0277777777777778	0.5	-0.819444444444444	0.0868055555555556	0.333333333333333	0.333333333333333	0.222222222222222	0.185185185185185	0	0.0617283950617284	0	NaN	0	0	0	-0.375	-0.5	-1	-0.46875	-0.25	-0.125	-0.237847222222222	-0.269097222222222	-0.338541666666667	-0.375	-0.302083333333333	-0.416666666666667	-0.114583333333333	-0.520833333333333	-0.1875	-0.5	-0.166666666666667	0.285714285714286	-0.101190476190476	-0.357142857142857
r573		-0.375	-0.354166666666667	-0.375	-0.3125	-0.483333333333333	-0.666666666666667	-0.191666666666667	-0.438888888888889	-0.5	-0.446527777777778	-0.333333333333333	-0.513888888888889	-0.833333333333333	-0.375	-0.375	-0.389166666666667	-0.473333333333333	-0.333333333333333	-0.389166666666667	-0.333333333333333	-0.416666666666667	-0.5625	-0.5	-1	-0.777777777777778	-0.699652777777778	-0.833333333333333	-0.1875	-0.515625	-0.666666666666667	-0.375	-0.520833333333333	-0.270833333333333	NaN	0.0833333333333333	0.0555555555555556	0.0833333333333333	0	0.0833333333333333	-0.166666666666667	0.333333333333333	-0.15625	-0.416666666666667	-0.375	0.25	-0.03125	-0.333333333333333	0.333333333333333
r575		-0.5	-1	-0.726388888888889	-0.833333333333333	-0.572222222222222	-0.0555555555555555	-0.209259259259259	0	-0.183217592592593	-0.273611111111111	-0.25	-0.570833333333333	-0.565277777777778	-0.875	-0.399652777777778	0.0416666666666667	-0.2	-0.416666666666667	-0.5	-1	-0.53125	-0.541666666666667	-0.0833333333333334	-0.21875	-0.0833333333333334	-0.166666666666667	-0.666666666666667	-0.104166666666667	0	-0.0260416666666667	0	0	0	0	0.125	0.166666666666667	0.333333333333333	0.125	0	0	-0.0625	-0.104166666666667	-0.145833333333333	-0.166666666666667	-0.145833333333333	-0.208333333333333	-0.0833333333333333	-0.0761904761904762
r576		NaN	0.166666666666667	0.156378600823045	0.166666666666667	0.135802469135802	0.166666666666667	0.0740740740740741	0.0555555555555555	0	0	0	0	0	0	0	0	0	0	0	0	0	-0.28125	-0.375	-0.75	-0.546875	-0.875	-0.1875	0.5	0.15625	0.0520833333333333	-0.197916666666667	-0.5	-0.5	-0.5	-0.5	-0.5	-0.5	-0.5	-0.453125	-0.4375	-0.375	-0.390625	-0.375	-0.375	-0.375	-0.145833333333333	0.0833333333333333	0.0833333333333333
r577		-0.0416666666666667	0.0138888888888889	-0.0416666666666667	0.125	-0.134027777777778	-0.286111111111111	-0.333333333333333	-0.65	-0.625	0.25	-0.383333333333333	-0.0666666666666667	-0.172222222222222	-0.0666666666666667	NaN	0.0916666666666666	0.447222222222222	0.25	1	-0.5	0.333333333333333	0.194113756613757	0.5	0.443121693121693	0.5	0.329365079365079	0.238095238095238	0.25	0.416666666666667	0.361111111111111	0.416666666666667	0.598958333333333	0.618055555555556	1	0.4375	0.453125	-0.125	0.5	0.146990740740741	0.199074074074074	0.0138888888888889	0.0833333333333333	-0.3625	0	-0.340625	-1	0	-0.2
r578		0	0	0	0	0.0833333333333333	0.333333333333333	0	0.166666666666667	0.0555555555555556	NaN	0	0	0	0	0	0	0	0	0	0	0	0	0	0	0	NaN	NaN	NaN	NaN	NaN	0.359375	0.40625	0.3125	0.5	0.125	0.291666666666667	0.166666666666667	0.25	0	0.5	-0.204861111111111	-1	-0.319444444444444	0	0.0416666666666667	0.03125	0.0833333333333333	0
r58		-0.125	0	-0.25	-0.5	-0.125	-0.333333333333333	-0.467592592592593	-0.944444444444444	-0.321759259259259	0.125	0	-0.125	-0.125	-0.5	-0.375	-0.59375	-0.5	-1	0.75	-0.197916666666667	-0.166666666666667	-0.375	-0.40625	-0.583333333333333	-0.5	-0.645833333333333	-0.75	-0.75	-1	-1	-0.666666666666667	-0.541666666666667	0	-0.5	-0.25	-0.375	-0.3125	NaN	NaN	NaN	NaN	NaN	NaN	NaN	-0.493055555555556	-0.486111111111111	-0.5	-0.472222222222222
r580		NaN	0	NaN	0	0	0	0	0	0	-0.0333333333333333	0	-0.133333333333333	-0.116666666666667	-0.833333333333333	0.5	-0.5	-0.25	-0.5	-0.5	-0.447916666666667	-0.416666666666667	-0.375	-0.333333333333333	0.0138888888888889	0.75	0.253472222222222	0	0.25	0.125	0.106944444444444	0.0527777777777778	0	0.0333333333333333	0.5	-0.4	0.025	0	0	0.416666666666667	0.208333333333333	0.458333333333333	0.472222222222222	0.75	0.611111111111111	0.453703703703704	0.321759259259259	0	0.222222222222222
r581		0.51078869047619	0.438244047619048	0.583333333333333	0.293154761904762	0.330357142857143	0.226190476190476	0.21875	0.166666666666667	0.270833333333333	0.5	0.183333333333333	0.204166666666667	0.25	0.127083333333333	0.0541666666666667	0	-0.166666666666667	0.4375	-0.0885416666666667	0.0416666666666667	-0.666666666666667	-0.28125	-0.25	-0.25	-0.102083333333333	0.19375	0.341666666666667	0.6375	0.6375	0.6375	0.591666666666667	0.494791666666667	0.5	0.25	0	0.25	0.0833333333333333	0.0833333333333333	0	0	0	-0.0555555555555556	-0.0972222222222222	-0.166666666666667	-0.166666666666667	-0.197916666666667	-0.208333333333333	-0.25
r582		-0.1875	-0.444444444444444	-0.315972222222222	-0.207407407407407	-0.069212962962963	0	0.108333333333333	-0.125	-0.06875	0	-0.258333333333333	0.333333333333333	-0.625	-0.303571428571429	-0.875	-0.25	-1	-0.423958333333333	-0.375	-0.0708333333333333	0.0885416666666667	0.7	0.1	0.1	-0.5	-0.35	-0.5	-0.5	-0.5	-0.263888888888889	-0.138888888888889	0.0833333333333333	0	0.138888888888889	0.16875	0.333333333333333	0.202777777777778	0.333333333333333	-0.0583333333333334	-0.15625	-0.45	-0.45	-0.422916666666667	-0.291666666666667	-0.5	0	-0.5	-0.5
r583		0	0	-0.166666666666667	0	-0.166666666666667	-0.167708333333333	-0.333333333333333	-0.170833333333333	-0.13125	-0.0479166666666667	-0.0125	-0.0833333333333334	-0.167708333333333	-0.491666666666667	-0.0833333333333333	-0.220138888888889	-0.166666666666667	-0.138888888888889	-0.25	0	0.21875	-0.247916666666667	-0.336111111111111	-0.43531746031746	-0.408035714285714	-0.203333333333333	-0.288571428571429	-0.5	-0.318412698412698	-0.166666666666667	-0.142103174603175	-0.333333333333333	0.25	-0.525	-0.3375	-0.533333333333333	-0.541666666666667	-0.310714285714286	0.142857142857143	0.0188616071428571	0.128720238095238	0.114583333333333	-0.0232514880952381	-0.279761904761905	-0.0565476190476191	0.166666666666667	0.00548115079365077	-0.0131944444444445
r589		-0.59375	-0.5625	-0.625	-0.25	-0.329199735449735	-0.227513227513228	-0.214285714285714	-0.218253968253968	-0.322916666666667	-0.359126984126984	-0.5	-0.523809523809524	-0.833333333333333	-0.402777777777778	0.25	-0.395833333333333	0.208333333333333	-0.109375	-0.25	0	-0.226388888888889	-0.277777777777778	-0.377777777777778	-0.5	-0.355555555555556	0	-0.566666666666667	-0.358333333333333	-0.166666666666667	-0.286111111111111	-0.134027777777778	-0.333333333333333	0.25	-0.0416666666666666	-0.267361111111111	-0.520833333333333	-0.756944444444444	-1	-0.75	-0.5	-0.433333333333333	-0.495833333333333	-0.05	-1	-0.401388888888889	-0.388888888888889	-0.166666666666667	0
r59		-0.25	-0.154166666666667	-0.0583333333333333	NaN	0.133333333333333	0.0888888888888889	0.133333333333333	0	0.0666666666666667	0.0333333333333333	0.0416666666666667	0.0333333333333333	0.0333333333333333	-0.0402777777777778	NaN	-0.1875	-0.0787037037037037	-0.1875	0.138888888888889	-0.180555555555556	-0.252893518518518	-0.493055555555556	-0.476851851851852	-0.493055555555556	-0.444444444444444	-0.541666666666667	0	1	0	0	-0.0583333333333333	0.0805555555555556	0.0805555555555556	0.3	0	-0.216666666666667	-0.666666666666667	-0.5	1	0.0833333333333333	0.145833333333333	-0.25	-0.25	-0.147569444444444	-0.0902777777777778	0	-0.0208333333333333	-0.0208333333333333
r590		-0.0833333333333334	-0.625	-0.302083333333333	-0.166666666666667	-0.333333333333333	-0.25	-0.291666666666667	NaN	-0.597222222222222	-0.75	-0.75	-0.625	-0.625	-0.375	-0.75	0	-0.0625	0	0.5	0.375	0.5	0.5	0.5	0.6875	0.75	1	0.614583333333333	0.5	0.208333333333333	0	0.125	0.0416666666666667	0.0416666666666667	0	0	0	-0.0334821428571429	0	-0.133928571428571	-0.267857142857143	0.0535714285714286	0.116071428571429	0.5	0.260912698412698	0.166666666666667	0.115922619047619	0.0486111111111111	-0.0125
r591		NaN	-0.295833333333333	-0.295833333333333	-0.295833333333333	-0.295833333333333	-0.257407407407407	-0.180555555555556	-0.462268518518519	-0.411111111111111	-1	-0.602777777777778	-0.5	-0.5	-0.75	-1	-1	-0.791666666666667	-0.541666666666667	-0.375	0	-0.75	-0.33912037037037	-0.405092592592593	-0.267361111111111	-0.263888888888889	-0.270833333333333	-0.166666666666667	-0.25	-0.270833333333333	0	-0.666666666666667	-0.37037037037037	-0.474537037037037	-0.444444444444444	-0.416666666666667	-0.5	-0.583333333333333	-0.646825396825397	-0.104166666666667	-0.5	-0.338541666666667	-0.416666666666667	-0.333333333333333	-0.55	-0.441666666666667	-0.340277777777778	-0.202777777777778	-0.166666666666667
r592		0	0	0	0	0	-0.333333333333333	-1	-0.333333333333333	0	-0.166666666666667	0.00496031746031747	0.0674603174603175	0.119047619047619	0.25	0	-0.03125	0.166666666666667	0.0451388888888889	0.202951388888889	0	0.6	0	0	0	0	0	0	-0.00694444444444445	0	-0.0277777777777778	0	-0.333333333333333	-0.0208333333333333	0	0.25	0	0.166666666666667	-0.333333333333333	-0.222222222222222	-0.319444444444444	-0.5	-0.222222222222222	0	-0.166666666666667	-0.208333333333333	-0.333333333333333	-0.333333333333333	-0.333333333333333
r595		0.0138888888888889	0.0277777777777778	0	0.00694444444444444	0	0	0	-0.0813492063492064	-0.325396825396825	0	-0.5	-0.00694444444444444	0.388888888888889	0.0833333333333333	0.333333333333333	0.0625	-0.166666666666667	0	0.00595238095238095	0.0634920634920635	0.126984126984127	0.0545634920634921	0.0277777777777778	0	0.2	0.325	-0.25	-0.0645833333333333	-0.0208333333333333	-0.3125	0.5	0.342857142857143	0.1	0.0621031746031746	0	-0.194444444444444	0.03125	0.111111111111111	-0.125	-0.129166666666667	0.583333333333333	0.347916666666667	0.583333333333333	0.354166666666667	0.251736111111111	0.125	-0.0555555555555556	0.0833333333333333
r60		NaN	NaN	NaN	NaN	NaN	0.166666666666667	0.25	0.0833333333333333	0.25	-0.25	0.333333333333333	-0.0625	-2.77555756156289e-17	-0.333333333333333	-0.111111111111111	-0.111111111111111	0	0	-0.416666666666667	-0.666666666666667	-1	-1	-1	-0.848958333333333	-0.546875	NaN	-0.09375	-0.229166666666667	0.0416666666666666	-0.5	-1	-0.833333333333333	-0.958333333333333	-1	-1	-0.916666666666667	-1	-0.666666666666667	-0.5	-0.5	-0.5	-0.5	-0.5	-0.5	NaN	NaN	NaN	NaN
r600		0.5	0.5	0.333333333333333	0.205208333333333	0	-0.0125	0	-0.0109375	-0.0208333333333333	-0.0104166666666667	0.0078125	0	0.0625	0.0625	0.125	0.0572916666666667	0.0416666666666667	0	0	0	0.208333333333333	0.333333333333333	0.5	0.5	0.5	0.275	-0.15	0.25	-0.45	0.1	-0.0375	0.1	0.1	0.1	0.1	NaN	NaN	NaN	NaN	NaN	-0.5	-0.5	-0.458333333333333	-0.5	-0.333333333333333	-0.125	-0.583333333333333	-0.369047619047619
r601		-0.116666666666667	-0.666666666666667	-0.483333333333333	-0.666666666666667	-0.477579365079365	-0.429662698412698	-0.282738095238095	-0.291666666666667	-0.328014770723104	-0.320987654320988	-0.416666666666667	-0.25462962962963	-0.608333333333333	-0.333333333333333	-0.402083333333333	-0.333333333333333	-0.333333333333333	-0.355902777777778	-0.333333333333333	-0.423611111111111	-0.5	-0.4375	-0.375	-0.366319444444444	-0.291666666666667	-0.361111111111111	-0.0543981481481482	0.101851851851852	0.333333333333333	0.333333333333333	0.333333333333333	0.09375	-0.25	-0.0416666666666667	-0.494444444444444	-0.375	-0.641666666666667	-0.833333333333333	-0.722916666666667	-0.75	-0.666666666666667	-0.805555555555556	-1	-0.601851851851852	0	-0.233796296296296	-0.5	0.166666666666667
r602		-0.270833333333333	-0.166666666666667	-0.375	-0.625	-0.333333333333333	-0.333333333333333	0	0.166666666666667	1	0	0.5	0.117261904761905	0.156349206349206	-0.187301587301587	0.00281084656084656	-0.0619708994708995	0.104166666666667	-0.102777777777778	-1	-0.25	-0.366666666666667	0.15	-0.125	-0.158333333333333	-0.125	-0.5	0.25	0	0.125	-0.583333333333333	-0.175	-0.35	-0.204166666666667	-0.291666666666667	0	-0.193229166666667	-0.157291666666667	-0.323958333333333	-0.147916666666667	-0.5	-0.5	-0.291666666666667	-0.305555555555556	-0.284722222222222	-0.125	-0.416666666666667	-0.75	0
r603		-0.4	-0.0416666666666667	0.333333333333333	-0.34375	-0.666666666666667	-1	-0.333333333333333	-0.125	0.183333333333333	-0.416666666666667	-0.41875	-0.583333333333333	-0.605555555555556	-0.166666666666667	-0.265972222222222	-0.291666666666667	0	-0.145833333333333	-0.0729166666666667	-0.0729166666666667	NaN	0	0	0	0	0	0	0	-0.183333333333333	-0.320833333333333	-0.55	-0.55	-0.55	-0.18125	0.25	0.125	0.125	0	-0.286458333333333	-0.75	-0.520833333333333	-0.520833333333333	-0.291666666666667	-0.479166666666667	-0.465277777777778	-0.625	-0.474801587301587	-0.334126984126984
r605		-0.4375	-0.375	-0.5	-0.668253968253968	-1	-0.661855158730159	-0.604166666666667	-0.375	-0.4375	-0.4375	-0.5	-0.338541666666667	0	-0.416666666666667	-0.75	-0.4375	0	-0.583333333333333	-0.166666666666667	-0.416666666666667	-0.5	-0.142708333333333	0.125	0.220833333333333	-0.472222222222222	-0.125694444444444	-0.471354166666667	-0.562847222222222	-0.724652777777778	-1	-0.611111111111111	0	-0.833333333333333	-0.222222222222222	0.166666666666667	0.037037037037037	0.166666666666667	-0.182098765432099	-0.315316358024691	-0.75	-0.495833333333333	-0.241666666666667	-0.142708333333333	0.125	0.0416666666666667	0	0	-0.229166666666667
r607		0	0	0	0	0	0	-0.0277777777777778	0	0	0	0.05	0.00972222222222222	-0.0111111111111111	0	-0.0833333333333333	-0.138888888888889	-0.201388888888889	-0.333333333333333	-0.25	-0.18146164021164	-0.0730687830687831	-0.0694444444444445	0.100238095238095	0.26984126984127	0.479166666666667	-0.625	0.0833333333333333	0.05	-0.0167261904761905	-0.139642857142857	-0.0605952380952381	-0.408333333333333	0.188888888888889	0.075	0	0.0409970238095238	0.0452380952380953	0.04375	0.125	-0.0332258597883598	-0.253042328042328	-0.0486111111111111	-0.236111111111111	0.25	0.00694444444444445	-0.0715939153439153	-0.215939153439153	-0.327380952380952
r61		0	-0.131944444444444	-0.395833333333333	0	-0.194444444444444	-0.125	-0.256944444444444	-0.25	-0.395833333333333	-0.541666666666667	-0.609375	-0.833333333333333	-0.666666666666667	-0.833333333333333	-1	-0.458333333333333	0	0	0.03125	0	0.125	0.25	-0.208333333333333	-0.489583333333333	-1	-1	-1	NaN	NaN	-0.166666666666667	NaN	-0.166666666666667	-0.166666666666667	-0.166666666666667	-0.256944444444444	-0.333333333333333	-0.361111111111111	-0.5	-0.25	-0.375	-0.375	-0.4375	-0.5	-0.5	-0.305555555555556	-0.222222222222222	0	-1
r611		0.205357142857143	0.336111111111111	0.251488095238095	0.333333333333333	0.208333333333333	0.25	0.278472222222222	0.272222222222222	0.383333333333333	0.183333333333333	0.583333333333333	0.5	0.266666666666667	0.104166666666667	0.185416666666667	0.14375	0.158506944444444	0.126909722222222	0.163194444444444	0.090625	0	0	0	0	0.5	0	0	-0.0238095238095238	0	-0.0166666666666667	-0.0833333333333333	-0.00555555555555555	0	0	0	0.2	0.375	0.372916666666667	0.5	0.416666666666667	0.5	0.25	0	0.183333333333333	0.154166666666667	0.3	0.133333333333333	0.1
r618		-0.1	0.0166666666666667	-0.1	0.25	0.25	0	-0.151929012345679	-0.5	-0.357716049382716	-0.3375	-0.235648148148148	-0.175	-0.194444444444444	-0.118518518518519	0.0138888888888889	-0.0302469135802469	0.0138888888888889	-0.223996913580247	-0.326388888888889	-0.553240740740741	-0.666666666666667	-0.666666666666667	-0.666666666666667	NaN	-0.172222222222222	0.05	0.1	0.05	0.2	-0.1	-0.25	-0.25	-0.337962962962963	-0.513888888888889	-0.450617283950617	-0.447376543209877	-0.5	-0.325	-0.241666666666667	-0.15	0.0083333333333333	-0.259375	-0.416666666666667	-0.479166666666667	-0.479166666666667	-0.541666666666667	-0.5625	-0.692708333333333
r623		0.333333333333333	0.321428571428571	0	-0.333333333333333	-0.216666666666667	-0.428571428571429	-0.258531746031746	-0.388888888888889	1.38777878078145e-17	-0.270833333333333	-0.317708333333333	-1	0	-0.5	-0.416666666666667	NaN	-0.75	-0.75	-0.75	-0.75	-0.0625	1	0.25	-0.357142857142857	-0.766666666666667	-0.600396825396825	-0.611111111111111	-0.666666666666667	-0.4	-0.475	0.166666666666667	-1	-0.416666666666667	-0.638888888888889	-0.518518518518518	-0.5	-0.50462962962963	-0.5	-0.5	-1	-0.666666666666667	-0.5	0.0208333333333333	0.25	1	0.25	0	-0.5
r625		-0.375	-0.75	-0.65625	-0.75	-0.75	-0.333333333333333	-0.194444444444444	0.5	-0.0329861111111111	0.0416666666666666	-0.479166666666667	-1	-0.739583333333333	-0.8046875	-0.739583333333333	-0.739583333333333	-0.739583333333333	-0.423321759259259	-0.353009259259259	0.138888888888889	-0.458333333333333	-0.404166666666667	-0.653125	-1	-0.75	-0.5	-0.333333333333333	-0.241666666666667	-0.525	-0.55	-0.527364417989418	-0.541369047619048	-0.493088624338624	-0.532738095238095	-0.40515873015873	-0.532738095238095	-0.15	-0.207837301587302	-0.075	-0.0736111111111111	0	-0.145833333333333	-0.234375	-0.291666666666667	-0.5	0	-0.333333333333333	-1
r626		-0.3	-0.3	-0.3	-0.3	-0.2	-0.125	0	0	0	0	0	0	0.0885416666666667	0.229166666666667	0.125	0.5625	0.526041666666667	1	0.416666666666667	0.25	0	0.015625	-0.0625	-0.125	-0.171875	0.0833333333333333	-0.583333333333333	-0.361111111111111	-0.583333333333333	-0.472222222222222	NaN	-0.0185185185185185	0.208333333333333	0.208333333333333	-0.0553571428571429	-0.319047619047619	-0.319047619047619	-0.238194444444444	-0.18968253968254	-0.125	-0.125	-0.0859375	-0.0625	-0.03125	0	NaN	0	0.0203703703703704
r628		0	0	0	0	0	0	-0.0833333333333333	-0.145833333333333	-0.25	-0.25	-0.25	NaN	-0.25	NaN	NaN	1.38777878078145e-17	0.0833333333333333	-0.0833333333333333	0.25	-0.208333333333333	-1	0	0.333333333333333	1	0.666666666666667	0.51875	0.358333333333333	0.05	0.204166666666667	0.12265625	0.140104166666667	0.0963541666666667	0.119791666666667	0.0729166666666667	0.166666666666667	0.0277777777777778	0.125	0	0.15	0	0.075	0.0375	0.1	0.1125	0.1875	0.125	0.25	0
r63		0.208333333333333	0.416666666666667	0	0.0104166666666667	0.375	-0.75	0.0416666666666666	-0.135416666666667	0	0.166666666666667	-0.270833333333333	0	-0.333333333333333	-0.5	-0.5	-0.186111111111111	-0.228703703703704	-0.197453703703704	0	-0.375	-0.75	-0.625	-0.75	-0.467592592592593	NaN	-0.0277777777777778	-0.0277777777777778	-0.0277777777777778	-0.0277777777777778	0.148148148148148	0.155092592592593	0.5	0	0.260416666666667	0.0476190476190476	-0.125	0	-0.208333333333333	0.3	0.208333333333333	0.294444444444444	0.136111111111111	0.375	-0.333333333333333	-0.21875	-0.416666666666667	-0.5	-0.145833333333333
r630		-0.0833333333333334	-0.611111111111111	-0.1375	-0.194965277777778	-0.03125	0	-0.75	-0.291666666666667	-0.541832010582011	-0.702380952380952	-0.423280423280423	-0.567460317460317	0	-1	-0.3875	-0.441666666666667	-0.108333333333333	0.116666666666667	0	-0.194212962962963	-0.268518518518519	-0.625	-0.180555555555556	0	-0.0476190476190476	-0.441666666666667	-0.5	-0.0222222222222223	-0.25	-0.320138888888889	-0.00833333333333335	-1	-0.437962962962963	-0.24837962962963	-0.305555555555556	0.75	-0.185185185185185	-0.219907407407407	-1	-0.444444444444444	0.166666666666667	-0.5	-0.0555555555555556	-0.164930555555556	0.166666666666667	-0.270833333333333	-0.125	-0.186458333333333
r631		-0.75	-0.703703703703704	-0.75	-0.611111111111111	-0.777777777777778	-0.347222222222222	0	0	-0.0104166666666667	-0.0416666666666667	0	-0.125	-0.5	0.5	-0.508928571428571	-0.291666666666667	-0.29389880952381	0	-0.375	-0.43125	-1	-0.35	-0.166666666666667	-0.00555555555555555	-0.0341269841269841	0.5	-0.464285714285714	-0.436111111111111	-0.46630291005291	-0.464814814814815	-0.5	-0.458333333333333	-0.15	-0.06875	0.166666666666667	0.166666666666667	0.166666666666667	0.166666666666667	0.166666666666667	NaN	-0.0694444444444444	-0.125	-0.25	0	-0.129166666666667	-0.266666666666667	0	-0.0888888888888889
r634		-0.375	-0.5	-0.25	-0.208333333333333	-9.25185853854297e-18	-0.0833333333333333	0.333333333333333	-0.5	0.0416666666666667	0.208333333333333	0.125	1	0.597222222222222	0.517162698412698	0.666666666666667	-0.195238095238095	-0.5	-0.300545634920635	-0.256944444444444	-0.25	-0.0208333333333333	-0.179128086419753	-0.174845679012346	-0.270833333333333	-0.23287037037037	-0.270833333333333	-0.156944444444444	0	-0.2	0	0.0714285714285714	0	0	0.0208333333333333	0	0	-0.0125	-0.05	0	0	-0.25	-0.0833333333333333	0	-0.00902777777777778	-0.0194444444444444	0.0666666666666667	-0.125	0
r635		-0.43125	-0.325	-0.5375	-0.465625	-0.75	-0.25	-0.208333333333333	-0.25	-0.098125	0.0866666666666667	-0.0208333333333334	0.0595238095238095	0.2	0.106547619047619	0.145833333333333	0.0208333333333333	0.0581597222222222	-0.104166666666667	0.170138888888889	0.0331018518518518	-0.000578703703703708	0.0333333333333333	-0.238888888888889	-0.333333333333333	-0.416666666666667	-0.323958333333333	-0.5	-0.0458333333333333	-0.0388392857142857	0.408333333333333	-0.0178571428571428	0.186044973544974	0.333333333333333	0.0203703703703704	-0.0166666666666667	-0.255555555555556	-0.5	-0.25	-0.104166666666667	0	0.333333333333333	-0.666666666666667	-0.0694444444444444	-0.152777777777778	0.208333333333333	0	0.104166666666667	0.0520833333333333
r638		-0.294642857142857	-0.208333333333333	-0.380952380952381	-0.375	-0.631666666666667	-0.402361111111111	-0.502777777777778	-0.1	-0.583333333333333	-0.25	-1	-0.5	0.0833333333333334	-0.138888888888889	0.0590277777777778	0	0.291666666666667	0.145833333333333	0.1875	0.114583333333333	0.125	0	0.25	-0.0833333333333333	-0.177083333333333	-0.5	-0.375	-0.391203703703704	-0.25	-0.439814814814815	-0.444444444444444	-0.625	-0.458333333333333	0.25	-0.201388888888889	-0.0416666666666667	-0.555555555555556	-0.691666666666667	-0.582638888888889	-0.5	-0.583333333333333	-0.328125	0.0833333333333334	-0.3125	-0.432291666666667	-0.75	-0.75	-0.458333333333333
r639		-0.5	0.2	-0.128571428571429	0.285714285714286	-0.5	-0.111111111111111	-0.460416666666667	-0.174131944444444	-0.125	0	-0.0625	-0.265277777777778	-0.411111111111111	-0.5875	-0.583333333333333	-0.591666666666667	-0.516666666666667	-0.512996031746032	-0.188888888888889	-0.754761904761905	-0.25	-0.0104166666666667	-0.419270833333333	-0.666666666666667	-0.75	-0.263888888888889	-0.0121527777777778	0.75	0.215277777777778	-0.0416666666666667	-0.0625	-0.541666666666667	-0.0416666666666666	-0.446502057613169	-0.519418724279835	-0.756172839506173	-0.833333333333333	-0.679012345679012	-0.833333333333333	-0.37037037037037	-0.277777777777778	0	0	-0.0208333333333333	0	-0.0833333333333333	0	-0.25
r64		NaN	NaN	-0.651041666666667	NaN	-0.651041666666667	-0.697916666666667	-0.604166666666667	-0.791666666666667	-0.416666666666667	-0.604166666666667	-0.305555555555556	-0.201388888888889	0	0	-0.09375	-0.425	0.05	-0.361111111111111	-0.708333333333333	-0.298611111111111	0	-0.125	-0.0833333333333333	-0.125	-0.104166666666667	NaN	-0.204475308641975	-0.259259259259259	-0.25	-0.268518518518519	-0.555555555555556	0	0	0	0	0	0	0	0	0	0	0	0	-0.0625	0.5	-0.75	-0.291666666666667	-0.265046296296296
r640		-0.416666666666667	-0.416666666666667	-0.277777777777778	-0.173611111111111	0	0	-0.111111111111111	-0.148148148148148	-0.333333333333333	-0.12037037037037	0	0	0	0	0	NaN	-0.302777777777778	-0.408333333333333	-0.5	-0.316666666666667	-0.369444444444444	-0.369444444444444	-0.291666666666667	-0.5	-0.430555555555556	-0.371527777777778	-0.5	-0.0555555555555556	-0.166666666666667	0.5	-0.5	-0.1	-0.25	-0.216666666666667	-0.183333333333333	-0.333333333333333	4.62141176021946e-18	0.0833333333333333	0.25	0.194444444444444	0.25	NaN	0.0833333333333333	-0.0277777777777778	-0.0833333333333333	-0.0833333333333333	-0.145833333333333	-0.333333333333333
r641		0.25	-0.0833333333333333	0.583333333333333	0	-0.8	-0.375	-0.5875	-0.48125	NaN	-0.160416666666667	0	0	0.0989583333333333	0	0.395833333333333	-0.208333333333333	0.0625	-0.0989583333333333	0	-0.25	0.375	0.03125	0	0	0	-0.191666666666667	-0.5	-0.266666666666667	-0.3	0	-0.229166666666667	-0.25	-0.0260416666666667	0.125	0.25	0.114583333333333	0	0.0833333333333333	0.216666666666667	0.2	0.583333333333333	-0.0416666666666667	0.0444444444444444	-0.408333333333333	-0.181944444444444	-0.327199074074074	-0.340972222222222	-0.377546296296296
r642		-0.0555555555555556	-0.0555555555555556	-0.0555555555555556	-0.0555555555555556	-0.0555555555555556	-0.0555555555555556	-0.0555555555555556	-0.0555555555555556	NaN	NaN	NaN	NaN	NaN	NaN	NaN	-0.75	-0.75	-0.75	-0.75	-0.75	-0.359375	-0.125	0.1875	0.5	0.234375	0.25	0	-0.0260416666666667	0.145833333333333	-0.5	-0.00520833333333334	0.25	0.0833333333333333	0.111111111111111	0.111111111111111	0	0.25	0.1875	0.5	0	0.25	0.222222222222222	0.305555555555556	0.333333333333333	0.333333333333333	0.333333333333333	0.333333333333333	0.333333333333333
r645		NaN	NaN	-0.75	-0.75	-0.75	-0.75	-0.75	-0.75	-0.75	NaN	-0.75	NaN	NaN	NaN	NaN	NaN	NaN	-0.533333333333333	-0.494444444444444	-0.533333333333333	-0.416666666666667	-0.483333333333333	-0.469212962962963	-0.5	-0.476851851851852	-0.430555555555556	-0.5	-0.465277777777778	-0.482638888888889	-0.149305555555556	-0.0329861111111111	0.5	0	-0.5	-0.375	-0.5	-0.5	-0.484027777777778	-0.452083333333333	-0.49578373015873	-0.404166666666667	-0.642857142857143	-1	-0.577380952380952	-0.25	-0.416666666666667	0.0416666666666666	-0.486111111111111
r646		NaN	NaN	-0.333333333333333	-0.333333333333333	-0.333333333333333	-0.333333333333333	-0.333333333333333	-0.333333333333333	-0.243055555555556	-0.212962962962963	-0.0625	-0.100115740740741	-0.0625	-0.0625	-0.0625	-0.0625	-0.0625	-0.0625	0.0694444444444444	0.168402777777778	0.333333333333333	0.333333333333333	-0.0555555555555556	-0.243055555555556	-0.833333333333333	-0.416666666666667	-0.395833333333333	0	-0.333333333333333	-1	0	0.5	0.5	0.5	0.375	0.125	0	-0.25	-0.25	-0.225	-0.125	-0.175	0.15	-0.5	-0.175	-0.35	-0.319907407407407	-0.375
r649		0.25	NaN	0.25	0.25	0.25	0.25	0.347222222222222	0.339699074074074	0.541666666666667	0.219907407407407	0.118055555555556	0	-0.1875	0.5	0.0833333333333333	0	0.00694444444444444	0	-0.0555555555555556	-0.0625	0	0.53125	0.5	0.515625	0.5078125	0.51171875	NaN	NaN	NaN	NaN	NaN	0.5	0.5	0.5	0.5	0.5	0.5	0.333333333333333	NaN	0	0	0	0	0	0	0.0520833333333333	0.0833333333333333	0.125
r650		-0.458333333333333	-0.75	-0.166666666666667	-1	-0.472222222222222	-0.368055555555556	-0.25	0.25	0.0833333333333333	0.25	NaN	0.125	0	0.0181327160493827	0	-0.0524691358024691	-0.0740740740740741	-0.0833333333333333	-0.138888888888889	-0.0833333333333333	-0.25	-0.180555555555556	-0.208333333333333	-0.199074074074074	-0.208333333333333	NaN	-0.208333333333333	-0.0925925925925926	-0.0694444444444444	0	0	0	-0.166666666666667	-0.25	-0.416666666666667	-0.5	-0.5	-0.3125	-0.25	0	-0.15108024691358	-0.198765432098765	-0.155555555555556	-0.440740740740741	-0.833333333333333	-0.333333333333333	-0.222222222222222	0.5
r652		0	-0.243055555555556	-0.375	-0.354166666666667	-0.333333333333333	-0.34375	-0.538194444444444	-0.515277777777778	-0.9375	-0.241666666666667	-0.236111111111111	-0.103703703703704	-0.18912037037037	0.166666666666667	-0.583333333333333	0.241071428571429	-0.189732142857143	-0.125	-0.291666666666667	-0.177083333333333	-0.125	-0.166666666666667	-0.5	0	-1	-0.46875	-0.375	-0.5	0.375	0.0416666666666667	0.25	0.0722222222222222	0.101488095238095	-0.075	0.158730158730159	-0.333333333333333	0.025	-0.0430555555555556	0.0537037037037037	0.179166666666667	0.0145461309523809	-0.0194444444444444	-0.155241402116402	-0.642708333333333	0.196428571428571	-0.223139880952381	-0.0133556547619048	-0.203831845238095
r655		-0.0416666666666667	0.166666666666667	-0.25	0.5	0.263888888888889	0.3	0.25	0.075	-0.25	0	-0.125	-0.1	0	-1	-0.666666666666667	-1	NaN	NaN	NaN	NaN	NaN	NaN	NaN	NaN	NaN	NaN	0.125	0	0.125	-0.25	-0.0833333333333333	0	-0.361111111111111	-0.75	-0.791666666666667	-0.583333333333333	-0.4375	-0.583333333333333	-0.197916666666667	-0.409027777777778	-0.354861111111111	-0.5	-0.366666666666667	-0.0277777777777778	-0.5	-0.215277777777778	-0.158333333333333	-0.175
r657		0.0333333333333334	0.330555555555556	0.583333333333333	0.375	0.279166666666667	0.158333333333333	0	0.1	-0.0777777777777778	-0.103703703703704	-0.333333333333333	-0.0675925925925926	0	0.166666666666667	0	-0.0833333333333333	-0.25	-0.25	-0.145833333333333	-0.0833333333333333	0	0	0.0185185185185185	0	0.0740740740740741	0.222222222222222	0	0.666666666666667	0.371527777777778	0.5	0.319444444444444	0.333333333333333	0.125	-0.0833333333333333	0.0231481481481481	0.0509259259259259	0	0.236111111111111	0.236111111111111	0.472222222222222	0.236111111111111	0.177083333333333	0	0	0.078125	0	0.3125	0.15625
r659		-0.5	-0.166666666666667	0	0	0	-0.333333333333333	-0.666666666666667	-0.666666666666667	-0.666666666666667	NaN	-0.666666666666667	NaN	NaN	NaN	NaN	NaN	NaN	NaN	NaN	-0.75	-0.625	-0.75	-0.375	-0.375	0	-0.0677083333333333	-0.125	0.229166666666667	0.229166666666667	0.583333333333333	0.503472222222222	0.697916666666667	0.557043650793651	0.8125	0.214285714285714	0.425595238095238	0.180803571428571	0.25	-0.166666666666667	0.5	-0.25	-0.104166666666667	-0.109375	-0.0833333333333334	0	-0.0416666666666667	-0.0138888888888889	NaN
r66		-0.261904761904762	-0.166666666666667	-0.357142857142857	-0.23015873015873	-0.166666666666667	-0.321428571428571	-0.388888888888889	-0.5	-0.5	-0.5	-0.5625	-0.5	-0.75	-1	-0.627777777777778	-0.536111111111111	-0.225	-0.383333333333333	-0.245833333333333	0.25	-0.625	-0.309027777777778	-0.444444444444444	-0.416666666666667	-0.3125	-0.166666666666667	-0.222222222222222	-0.277777777777778	-0.364583333333333	-0.333333333333333	-0.625	-0.9	-0.55	-0.25	-0.260416666666667	-0.283333333333333	0.0416666666666667	-0.641666666666667	-0.5	-0.791666666666667	-0.741666666666667	-0.605208333333333	-0.502083333333333	-0.385416666666667	-0.486111111111111	-0.25	-1	-0.270833333333333
r660		0.5	0	0.166666666666667	-0.5	0.125	-0.45	-0.453869047619048	-0.437400793650794	-0.408333333333333	0.0670386904761905	0.363888888888889	0.75	0.75	0.361111111111111	-0.0277777777777778	-0.0277777777777778	-0.0462962962962963	0.0481481481481481	-0.0833333333333334	0.35	0.45	0.433333333333333	0.350694444444444	0.5	0.0194444444444444	0.5	0.291666666666667	-0.5	0	-0.25	0.166666666666667	0	0.0833333333333333	0.0416666666666667	0.0226190476190476	0.00892857142857144	-0.0571428571428571	0.0285714285714286	-0.142857142857143	0.2	-0.147619047619048	-0.184821428571429	-0.5	-0.291666666666667	-0.25	-0.125	0	-0.197916666666667
r664		-0.9	-0.75	-0.3125	0	-0.162615740740741	-0.087962962962963	-0.25	-0.0138888888888889	-0.393518518518519	-0.560185185185185	-0.75	-0.916666666666667	-0.5	-0.866666666666667	-0.208333333333333	-0.833333333333333	-0.875	0.25	-0.172916666666667	0.0583333333333333	-0.125	0.833333333333333	0.0902777777777777	0.111111111111111	-0.458333333333333	-0.0416666666666667	-0.81	-0.875	-0.597123015873016	-0.396825396825397	-0.306666666666667	-0.266666666666667	-0.9	-0.75	-0.291666666666667	-0.5984375	-0.352083333333333	-1	-0.186011904761905	-0.339880952380952	0.25	-0.196577380952381	-0.446428571428571	-0.25	0.166666666666667	-0.180555555555556	-0.2	0.00986111111111112
r665		0	0	0	NaN	0	0	0	0	-0.1875	-0.333333333333333	-0.416666666666667	-0.583333333333333	-0.583333333333333	-0.75	-0.637152777777778	-0.642361111111111	-0.572916666666667	-0.604166666666667	-0.541666666666667	-0.666666666666667	-0.536111111111111	-0.4	-0.527314814814815	-0.487037037037037	-0.645833333333333	-0.375	-0.916666666666667	0.666666666666667	-0.0833333333333333	-0.0069444444444444	0	-0.611111111111111	-0.407407407407407	-0.611111111111111	-0.509259259259259	-0.58641975308642	-0.683641975308642	-0.541666666666667	-1	-0.0833333333333334	0.458333333333333	-0.0208333333333333	-0.125	-0.333333333333333	-0.5	-0.319444444444444	-0.373611111111111	-0.125
r668		-0.875	0.0333333333333333	0.145833333333333	0.253125	0.416666666666667	0.416666666666667	0.111111111111111	-0.0277777777777778	-0.5	-0.138888888888889	-0.25	0.333333333333333	0	-0.283333333333333	0.225	0.0167052469135802	0.0834876543209876	0.0416666666666667	-0.0162037037037037	-0.0625	-0.0277777777777778	-0.25	-0.259259259259259	-0.33641975308642	-0.5	-0.146604938271605	0	0.25	0.25	0.25	-0.166666666666667	-0.305555555555556	-1	-0.435185185185185	0	-0.108796296296296	0	0	0	0	0	NaN	0	0	0	0	0	0
r669		-0.305555555555556	0.0180555555555556	0.341666666666667	0.0643518518518519	0.0702546296296296	-0.166666666666667	0.0416666666666667	0.00347222222222223	0.25	-0.111111111111111	0.0737847222222222	0.364583333333333	-0.208333333333333	-0.3125	-0.192708333333333	0.5	-0.75	-0.333333333333333	-0.75	-0.416666666666667	-0.479166666666667	-0.166666666666667	-0.583333333333333	-0.376388888888889	-0.375	-0.380555555555556	-0.666666666666667	-0.1	-0.191666666666667	0.5	-0.5	-0.166666666666667	-0.5	-0.0729166666666667	-0.0416666666666667	0.416666666666667	0.263888888888889	0.416666666666667	0.201388888888889	0.416666666666667	-0.291666666666667	-0.30625	-1	-0.35	-0.537599206349206	-0.5	-0.300396825396825	-0.761904761904762
r67		-0.5	-0.388888888888889	-0.5	-0.166666666666667	0	0	0	0	0	-0.0416666666666667	-0.125	-0.208333333333333	-0.25	-0.416666666666667	-0.25	-0.75	-0.541666666666667	-0.625	-0.510416666666667	-0.5	-0.375	-0.25	-0.114583333333333	0	0.166666666666667	-0.208333333333333	-0.5	-0.5	-0.404166666666667	-0.75	0	-0.0833333333333333	0.125	0.291666666666667	0.25	0.5	-0.0979166666666667	-0.5	-0.2484375	-0.291666666666667	-0.104166666666667	-0.233333333333333	-0.408333333333333	-0.416666666666667	-0.435416666666667	0.0833333333333333	-1	-0.611111111111111
r670		-0.4	-0.211111111111111	-0.4	0.166666666666667	0.1	-0.183333333333333	-0.5	-0.5	-0.458333333333333	-0.583333333333333	-0.375	-1	-0.233333333333333	-0.543055555555556	-0.438888888888889	-0.5	-0.583333333333333	-0.75	-0.5	-0.583333333333333	-0.75	0.5	-0.75	-0.333333333333333	-0.303571428571429	-0.583333333333333	0.166666666666667	-0.275	-0.25	-0.0416666666666666	-0.291666666666667	0.166666666666667	-0.189583333333333	-0.166666666666667	-0.466666666666667	-0.666666666666667	-0.460416666666667	-0.458333333333333	-0.25	-0.265625	-0.375	0.0208333333333333	-1	-0.140625	0.277777777777778	0.138888888888889	0.138888888888889	0
r672		-0.725	-0.8	-0.65	-0.5	-0.271296296296296	0	0.0648148148148148	0.25	-0.0555555555555556	0.0694444444444444	-0.416666666666667	0.5	0.166666666666667	-0.3	-0.347222222222222	-0.0535714285714286	-1	-0.47172619047619	-0.333333333333333	-0.5	-0.380902777777778	-0.377777777777778	-0.3125	0.125	-0.192708333333333	-0.1875	-0.395833333333333	-0.5	-0.5	-0.453125	-0.5	-0.3125	0.433333333333333	-0.0430555555555555	-0.25	-0.181018518518519	-0.25	NaN	-0.638888888888889	-1	-0.666666666666667	-1	0	-0.305555555555556	-0.222222222222222	0	-0.666666666666667	-0.333333333333333
r676		-1	-0.3125	-0.15625	0.21875	0.3125	0.125	0.5	-0.25	-0.75	-0.0833333333333333	0.333333333333333	0.333333333333333	0.222222222222222	0.0555555555555556	0	-0.333333333333333	-0.236111111111111	-0.444444444444444	-0.166666666666667	-0.833333333333333	-0.5	-0.666666666666667	NaN	-0.533333333333333	-0.466666666666667	-0.466666666666667	-0.388888888888889	-0.466666666666667	-0.155555555555556	0	0	0.25	0.4375	0.75	0.75	0.75	NaN	0.125	-0.291666666666667	-0.5	-0.5	-0.506944444444444	-0.527777777777778	-0.5	-0.583333333333333	-0.25	-1	-0.625
r678		0.458333333333333	0.458333333333333	0.458333333333333	0.291666666666667	0.208333333333333	0.0416666666666667	-0.0416666666666667	-0.0416666666666667	-0.0416666666666667	NaN	-0.0416666666666667	NaN	-0.0208333333333333	-0.00694444444444444	0	0	0	0.0364583333333333	0	0.145833333333333	0.291666666666667	0.401041666666667	0.583333333333333	0.583333333333333	0.583333333333333	0.583333333333333	0.388888888888889	0.324074074074074	0	0.0810185185185185	0	0	NaN	0	0	0	0	0	0	-0.0625	0	-0.25	-0.5	-0.0625	0	0.5	-1	0.166666666666667
r679		-0.0555555555555555	0.0412037037037037	0.25	-0.0708333333333333	-0.520833333333333	0.25	0.0364583333333333	0.25	0.166666666666667	0.111111111111111	0.0625	-0.137037037037037	-0.310648148148148	-0.411111111111111	-0.583333333333333	-0.238888888888889	-0.276058201058201	-0.0904927248677249	-0.00595238095238099	0.158928571428571	0.0514880952380952	0.0529761904761905	0	0	-0.232638888888889	-0.416666666666667	-0.513888888888889	-0.4	-0.277083333333333	-0.194444444444444	0	-0.0833333333333333	-0.177083333333333	-0.125	-0.5	-0.5	-0.0666666666666667	-0.441666666666667	-0.0625	-0.416666666666667	0	0	0	0	-0.0555555555555556	0	-0.109126984126984	-0.297619047619048
r68		NaN	NaN	NaN	NaN	1	0.731481481481482	1	0.194444444444444	-0.25	-0.166666666666667	0.298611111111111	0.611111111111111	1	1	1	1	NaN	1	NaN	1	NaN	NaN	NaN	NaN	NaN	NaN	NaN	NaN	NaN	-0.1875	NaN	-0.1875	-0.375	0	-0.75	-0.166666666666667	-0.5	0.583333333333333	-0.166666666666667	0.025	-0.123958333333333	-0.230208333333333	-0.284722222222222	-0.238107638888889	-0.5	0.0625	-0.55	-0.354166666666667
r681		-0.633333333333333	-0.145833333333333	-0.0833333333333333	-0.122271825396825	-0.277777777777778	0.0178571428571429	0.0277777777777778	0	-0.0454545454545455	0.0256410256410256	0	0.00549450549450549	0.0458333333333333	0.0625	-0.0192307692307692	0.00331196581196581	-0.015090811965812	-0.0333333333333333	-0.0111111111111111	0	0	-0.0555555555555556	0.0416666666666667	0	0	0	0	0.0078125	0.0104166666666667	0.0208333333333333	0.00144675925925926	0.0208333333333333	-0.0462962962962963	-0.159722222222222	0	-0.5	-0.25	-0.25	-0.03125	0	0.375	0.1875	0.1796875	0.1875	-0.03125	-0.0859375	-0.25	-0.25
r683		0	0	0	-0.203703703703704	-0.287037037037037	-0.611111111111111	-0.333333333333333	-0.314814814814815	0	0.198968667328042	0.5	0.610689484126984	1	0.332068452380952	0.243322172619048	-0.335863095238095	-0.0229166666666667	-0.648809523809524	-0.455390211640212	-0.694444444444444	-0.406208664021164	-0.5	0.025	-0.255555555555556	-0.172222222222222	-0.375	-0.166666666666667	-0.583333333333333	-0.805555555555556	-0.75	-1	-1	-0.994212962962963	-0.976851851851852	-1	-0.930555555555556	-0.916666666666667	-0.875	-0.833333333333333	-0.489583333333333	-0.25	0	0	-0.28125	-1	-0.125	-0.597222222222222	-0.22
r684		NaN	NaN	NaN	NaN	NaN	NaN	NaN	NaN	NaN	NaN	NaN	NaN	NaN	NaN	NaN	NaN	NaN	NaN	NaN	NaN	NaN	NaN	0.0208333333333333	0.125	-0.0833333333333333	0.333333333333333	-0.5	0.152777777777778	0.0925925925925926	0.625	0.335648148148148	0.625	0	0.0625	-0.0833333333333333	0	-0.0208333333333333	0	0	0	0	0	0.166666666666667	0.5	-0.107638888888889	-1	-0.0972222222222222	0.333333333333333
r687		0.0416666666666667	0.25	-0.166666666666667	0.0520833333333333	0.125	0	-0.0833333333333333	-0.0293044532627866	-0.0338844797178131	0	-0.0183201058201058	-0.214285714285714	0.159325396825397	0.208333333333333	0.455886243386243	1	0.186888227513228	-0.625	-0.0833333333333334	-0.0989583333333333	-0.0416666666666667	0.354166666666667	0.25	-0.0364583333333333	-0.25	-0.5	-0.5	0.5	-2.77555756156289e-17	-0.0722222222222222	0	-0.205555555555556	-0.25	-0.5	-0.4375	-0.5	-0.5	-0.28125	-0.125	0	0.125	0.0347222222222222	0.25	-0.236111111111111	-1	-0.111111111111111	-0.5	-0.288194444444444
r689		-0.166666666666667	-0.0833333333333333	-0.125	-0.144444444444444	-0.151736111111111	-0.225	-0.1125	-0.0628472222222222	0	0.0861111111111111	0.0916666666666667	0.166666666666667	0.0506944444444444	0.0833333333333333	-0.138888888888889	0	-0.5	-0.110416666666667	-0.307638888888889	-0.286805555555556	-0.333333333333333	-0.416666666666667	0.125	0.75	0.5	0.5	0	0.25	0.131944444444444	0.161111111111111	0.116666666666667	0.116666666666667	0.214583333333333	0.116666666666667	0.508333333333333	-0.0267857142857143	0.25	0.0314980158730159	0.0208333333333333	-0.118055555555556	-0.208333333333333	-0.166666666666667	-0.25	-0.0555555555555556	0.25	0.148148148148148	0.25	0.177662037037037
r69		0.0125	-0.291666666666667	-0.0930555555555556	-0.0974826388888889	0	-0.00520833333333333	-0.0625	0	0	-0.0375	0	0	0.0416666666666667	0.0138888888888889	0.0138888888888889	0	0	0.0416666666666667	0.166666666666667	0	0	0.5	0.5	0	0.0416666666666667	-0.125	-0.208333333333333	-0.185185185185185	-0.222222222222222	-0.214351851851852	-0.25	-0.2	0.0833333333333333	-0.625	-0.45	0	-0.1125	1.38777878078145e-17	0	6.93889390390723e-18	-0.0277777777777778	-0.0833333333333333	0.0555555555555555	-0.166666666666667	0.5	-0.5	0	-0.25
r690		-0.0208333333333333	0.125	-0.166666666666667	-0.163194444444444	-0.333333333333333	-0.277777777777778	-0.5	0	-0.202083333333333	-0.1	-0.208333333333333	-0.333333333333333	-1	0	-0.476190476190476	-0.404761904761905	-0.5	-0.452380952380952	-0.476190476190476	-0.464285714285714	NaN	NaN	NaN	NaN	-0.229166666666667	-0.305555555555556	-0.229166666666667	-0.458333333333333	0	0.0416666666666667	-0.0512037037037037	-0.10787037037037	-0.195277777777778	-0.226666666666667	-0.163888888888889	-0.833333333333333	-0.665972222222222	-0.833333333333333	-0.833333333333333	-0.833333333333333	-0.483093278463649	-0.265706447187929	0	0.0362139917695473	0	0.108641975308642	0.117592592592593	0.208333333333333
r691		-0.25	0	-0.5	-0.270833333333333	-0.317708333333333	0	-0.5	-0.25	-0.425	-0.666666666666667	-0.586111111111111	-0.666666666666667	-0.535416666666667	-0.5	-0.388888888888889	-0.333333333333333	-0.333333333333333	-0.270833333333333	-0.166666666666667	-0.25	0.0333333333333333	0.333333333333333	-0.0796296296296296	-0.605555555555556	-0.0412037037037037	-0.146296296296296	0.666666666666667	-0.5	-0.111111111111111	-0.5	NaN	NaN	NaN	-0.5	-0.5	-0.5	-0.431216931216931	-0.5	-0.224867724867725	-0.174603174603175	0	-0.0238095238095238	-0.0634920634920635	0.0198412698412698	-0.25	0.333333333333333	0.0277777777777778	0.0902777777777778
r693		NaN	0	0.00308641975308642	0	0.00925925925925926	0	0.0277777777777778	0	0.0833333333333333	0.0597222222222222	0.35	-0.194444444444444	0.0493055555555556	-0.125	0.166666666666667	0.3	0.152777777777778	0.221990740740741	0.243055555555556	0.19212962962963	0.333333333333333	0	0	0.125	0.0166666666666667	0.25	0	0.159722222222222	0.222222222222222	0.166666666666667	0.5	0.256944444444444	0.25	0.111111111111111	-0.208333333333333	-0.291666666666667	-0.180555555555556	-0.171296296296296	-0.0416666666666667	0.184027777777778	0.5	0.449074074074074	0.5	0.347222222222222	0.416666666666667	0.125	0.141666666666667	0.1
r694		-0.15	-0.15	-0.15	-0.15	-0.15	-0.15	-0.15	NaN	NaN	-0.291666666666667	-0.333333333333333	-0.25	-0.416666666666667	-0.541666666666667	-0.469444444444444	-0.45	-0.396759259259259	-0.270833333333333	-0.434336419753086	-0.635416666666667	-0.475771604938272	-1	0.166666666666667	-0.546354166666667	-0.55	-0.802083333333333	-0.25	0.208333333333333	-0.0833333333333333	0.0625	0.0347222222222222	0.0555555555555556	0.125	0	0.25	-0.1875	-0.5	-0.5	-0.5	-0.5	NaN	-0.5	NaN	-0.5	-0.5	-0.5	-0.5	-0.270833333333333
r695		-0.625	-0.75	-0.5	0.25	-0.166666666666667	0.45	-0.25	0.0666666666666667	-0.0875	0	-0.166666666666667	0	-0.138888888888889	-0.25	-0.296296296296296	-0.5	-0.367862654320988	-0.384934413580247	-0.307291666666667	-0.364583333333333	-0.25	-0.479166666666667	-0.833333333333333	-0.515625	-0.333333333333333	-0.416666666666667	-0.5	-0.270833333333333	-0.666666666666667	0.5	-0.188888888888889	-0.0666666666666668	-0.522222222222222	-0.75	-0.75	-0.833333333333333	-1	-0.840277777777778	-0.6875	-0.647569444444444	-0.375	-0.6875	-0.548611111111111	-0.663194444444444	-0.583333333333333	-0.833333333333333	0	-0.25
r696		NaN	NaN	NaN	NaN	NaN	0	0	0	0	0	0	NaN	NaN	NaN	NaN	NaN	0.0416666666666667	0.0416666666666667	0.0416666666666667	0.0416666666666667	0.208333333333333	0.75	0	0.375	0	0.25	0	0.236111111111111	0.277777777777778	0.416666666666667	0.416666666666667	0.333333333333333	0	0.5	1	0.75	0.875	NaN	NaN	NaN	NaN	0.375	0.375	0.375	0.375	0.62037037037037	0.77662037037037	0.954861111111111
r699		-0.291666666666667	0	-0.583333333333333	-0.291666666666667	-0.402777777777778	-0.278472222222222	-0.333333333333333	-0.0861111111111111	-0.135416666666667	-0.375	-0.440104166666667	-0.833333333333333	-0.416666666666667	-0.604166666666667	-0.666666666666667	-0.5	-0.180555555555556	0	-0.193055555555556	-0.575	-0.0166666666666666	0.125	-0.527777777777778	-0.583333333333333	-0.633333333333333	-0.333796296296296	-0.0555555555555556	-0.062962962962963	-0.125	-0.00833333333333333	0.5	-0.113194444444444	-0.5625	-0.381944444444444	-0.0833333333333334	-0.5	-0.458333333333333	-1	-0.25	-0.416666666666667	-0.125	-0.291666666666667	0	-0.75	-0.131944444444444	0	0.222222222222222	-0.163194444444444
r7	KcnK9 (Peg13)	-0.291666666666667	-0.291666666666667	-0.388392857142857	-0.420634920634921	-0.549603174603175	-0.449818121693122	-0.495701058201058	-0.333333333333333	-0.604166666666667	-0.666666666666667	0.2	-0.333333333333333	0.25	-0.408333333333333	-0.221875	-0.0625	-0.666666666666667	-0.0416666666666667	-0.453125	-0.75	-0.354166666666667	-0.916666666666667	-0.0833333333333334	-0.558333333333333	-0.666666666666667	-0.566666666666667	-0.75	-0.25	-0.5	-0.208333333333333	0.125	0.125	0.75	-0.166666666666667	-0.09375	-0.583333333333333	-0.375	0.194444444444444	-0.115740740740741	-0.166666666666667	-0.168402777777778	-0.1875	-0.203703703703704	-0.333333333333333	-0.0902777777777778	0.0833333333333334	-0.0208333333333333	-0.0208333333333333
r70		-0.666666666666667	-0.583333333333333	-0.5	-0.5	-0.25	-0.315277777777778	0	-0.511111111111111	-0.255555555555556	-0.339814814814815	-0.252777777777778	-0.460648148148148	-0.25	-1	-0.625	-0.666666666666667	-0.541666666666667	-0.5	-0.5	-0.5	-0.303240740740741	-0.212962962962963	0	-0.138888888888889	-0.166666666666667	-0.25	-0.25	-0.25	NaN	-0.25	-0.333333333333333	-0.25	-0.5	-0.5	-0.75	-0.166666666666667	0.0833333333333333	0.5	0.5	0.5	0.5	0.5	0.5	NaN	0.5	NaN	NaN	NaN
r704		-0.216666666666667	-0.4	-0.0333333333333334	0.0583333333333333	0.333333333333333	0.333333333333333	0.333333333333333	0.333333333333333	0.221527777777778	0.219444444444444	0	0.325	0.139583333333333	0.233333333333333	0	0.375	0.75	0.45	0.378472222222222	0.225	0.0888888888888889	-0.0833333333333333	0.125	0.15625	0.333333333333333	0.25	0.666666666666667	0.527777777777778	0.666666666666667	0.62037037037037	0.666666666666667	0.415123456790123	0.263503086419753	-0.0416666666666667	0.0138888888888889	0	0.0833333333333334	-0.111111111111111	-0.583333333333333	-0.460069444444444	-0.75	-0.395833333333333	0.125	-0.5625	-0.261805555555556	-0.418055555555556	-0.191666666666667	-0.5
r705		0	0	0	0	1	1	0	0.25	0	0	-0.5	0.1875	-0.15625	-0.182291666666667	-0.260416666666667	-0.5	-0.125	-0.3125	-0.21875	NaN	-0.104166666666667	-0.09375	0	-0.1875	-0.046875	0	0	0.333333333333333	0	0.222222222222222	0.333333333333333	0.320601851851852	0.37962962962963	0.347222222222222	0.458333333333333	0.236111111111111	0	0.25	-0.0833333333333333	-0.333333333333333	-0.25	-0.116666666666667	0.025	0.233333333333333	0.233333333333333	0.157638888888889	0.233333333333333	-0.0694444444444444
r706		0.5	0.333333333333333	0.666666666666667	0	0.222222222222222	0	0.0740740740740741	0.0246913580246914	0	0.00617283950617284	0	0	0	0	0	0.0347222222222222	0.138888888888889	0	-0.125694444444444	-0.125	-0.516666666666667	0	-0.291666666666667	-0.416666666666667	-0.25	-0.2	-0.216666666666667	-0.2	-0.158449074074074	-0.133796296296296	-0.0833333333333333	-0.118055555555556	-0.0833333333333333	-0.1875	-0.263888888888889	-0.487847222222222	-1	-0.5	-0.5	-0.5	-0.291666666666667	-0.166666666666667	0	0	0	0.375	0.5	1
r707		0.111111111111111	0.111111111111111	0.111111111111111	0.111111111111111	0.0439814814814815	-0.0462962962962963	0	-0.25	-0.0833333333333333	0	0.0416666666666667	0.125	0.125	0.142361111111111	0.152777777777778	0.166666666666667	0.166666666666667	0.166666666666667	0.182638888888889	0.140972222222222	0.25625	0	0.25	0.075	0.232291666666667	0.333333333333333	0.270833333333333	0.708333333333333	0	0	0.541666666666667	0	0.402777777777778	0.666666666666667	0.380787037037037	0.328703703703704	0.125	0.194444444444444	0.125	0.333333333333333	0.295138888888889	0.347222222222222	0.375	0.333333333333333	0.354166666666667	0.479166666666667	0.583333333333333	0.75
r709		NaN	-0.5	-0.5	-0.5	-0.5	-0.5	-0.59375	-0.625	-0.75	-0.494791666666667	-0.447916666666667	-0.15625	-0.145833333333333	0.125	-0.416666666666667	-0.145833333333333	-0.318576388888889	-0.253472222222222	-0.458333333333333	-0.15625	-0.625	-0.260416666666667	-0.221354166666667	0	0	0.25	0.125	0.1875	NaN	0.450992063492063	0.498809523809524	0.666666666666667	0.330952380952381	0.363988095238095	0.125	0.333333333333333	0.145833333333333	0.25	-0.125	-0.666666666666667	-0.361111111111111	-0.291666666666667	-0.142361111111111	0.0833333333333333	0	-0.194444444444444	-0.666666666666667	-0.509259259259259
r71		0.368055555555556	0.236111111111111	0.5	-0.0277777777777778	-0.217592592592593	-0.342592592592593	-1	0	-0.611111111111111	-0.305555555555556	-0.326003086419753	-0.215277777777778	-0.172067901234568	-0.125	-0.175925925925926	-0.125	-0.277777777777778	-0.239583333333333	-0.277777777777778	-0.277777777777778	-0.277777777777778	-0.09375	0.0694444444444444	0.111111111111111	0.375	-0.625	-0.666666666666667	-0.503472222222222	-0.222222222222222	-0.5	0.5	0.0277777777777778	-0.25	-0.25	-0.420833333333333	-0.5	-0.166666666666667	-0.277777777777778	-0.166666666666667	NaN	-0.402777777777778	-0.458333333333333	-0.583333333333333	-0.333333333333333	-0.135416666666667	-0.625	1	-0.15625
r711		0.25	0.2	-0.0166666666666667	-0.266666666666667	-0.25	-0.75	-0.510416666666667	-0.666666666666667	-0.375	-0.479166666666667	-0.375	-0.5	-0.234375	0	-0.0625	0.00694444444444445	0.00694444444444445	0.0833333333333333	0	0.0208333333333333	0	0.154166666666667	0.395833333333333	0.2	0	-0.225	-0.875	-0.558779761904762	-0.610119047619048	-0.525	-0.25	0	-0.125	-0.347222222222222	-0.5625	-0.701388888888889	-1	-0.541666666666667	-0.25	0	-0.18125	-0.275	-0.2	-0.625	-0.125	-0.578125	-0.5625	-1
r712		-0.654166666666667	-0.833333333333333	-0.475	-0.517708333333333	-0.304166666666667	-0.458333333333333	0.0208333333333333	0.0329861111111111	0.5	0.0694444444444444	-0.361111111111111	-0.438078703703704	-0.585648148148148	-0.875	-0.520833333333333	0.125	-0.131944444444444	0.0399305555555556	0	0.166666666666667	-0.229166666666667	-0.0847222222222222	-0.168055555555556	-0.191666666666667	-0.166666666666667	-0.216666666666667	-0.25	-0.333333333333333	0.0277777777777778	-0.0357142857142857	-0.0416666666666667	-0.350683421516755	-0.469797178130511	-0.855555555555556	-0.512169312169312	-0.430952380952381	-0.25	0.158333333333333	-0.0694444444444444	-0.119560185185185	-0.243055555555556	-0.324074074074074	-0.416666666666667	-0.3125	-0.5	-0.40625	-0.302083333333333	-0.258184523809524
r713		-0.75	-0.75	-0.338541666666667	0.145833333333333	0	0.0555555555555556	0.0208333333333333	0.0399305555555556	0.0416666666666667	0.0416666666666667	-0.246527777777778	-0.444444444444444	-0.625	-0.75	-0.625	-1	-0.583333333333333	-0.444444444444444	-0.75	-0.666666666666667	-0.555555555555556	-0.229166666666667	-0.291666666666667	-1	-0.136904761904762	-0.185416666666667	-0.161160714285714	-0.176463293650794	-0.192609126984127	-0.166666666666667	-0.25	-0.166666666666667	-0.25	-0.33912037037037	-0.328703703703704	-0.611111111111111	-0.125	-0.684027777777778	-1	-1	-1	-0.724702380952381	-0.319444444444444	-0.579365079365079	-0.474761904761905	-0.25	-0.625	-0.34375
r715		NaN	NaN	NaN	NaN	NaN	NaN	NaN	NaN	NaN	NaN	NaN	NaN	NaN	NaN	NaN	NaN	NaN	-0.4	-0.4	-0.4	-0.4	-0.4	NaN	NaN	NaN	NaN	-0.5	-0.5	-0.5	-0.5	-0.5	-0.1625	-0.1	0.45	0.45	1	0.816666666666667	1	0.954166666666667	1	1	NaN	1	NaN	NaN	NaN	NaN	NaN
r717		0.104513888888889	0.175	0.0340277777777778	0.0229166666666667	-0.106944444444444	-0.0104166666666667	0.166666666666667	0.302083333333333	0.419270833333333	0.75	0.458333333333333	0.347916666666667	0.166666666666667	0.0166666666666667	0.208333333333333	-0.104166666666667	0.511904761904762	0.09375	-0.25	-0.104166666666667	0	-0.0763888888888889	-0.125	-0.000347222222222256	0.133333333333333	0.0666666666666666	-0.16875	0	-0.875	0.666666666666667	-0.0798611111111111	0.0555555555555556	-0.166666666666667	-0.333333333333333	-0.333333333333333	-0.5	-0.444444444444444	-0.5	NaN	-0.5	NaN	NaN	-0.311755952380952	-0.291170634920635	-0.33234126984127	-0.25	-0.375	-0.125
r719		-0.347222222222222	-0.394907407407407	-0.347222222222222	-0.490277777777778	-0.25	-0.458333333333333	-0.75	-0.583333333333333	-0.375	-0.208333333333333	0.333333333333333	0.0666666666666667	0.333333333333333	-0.191666666666667	-0.191666666666667	-0.716666666666667	-0.382638888888889	-0.425	-0.197222222222222	-0.166666666666667	0	-0.15625	-0.208333333333333	-0.25	-0.152777777777778	-0.0694444444444444	0	0.125	0.270833333333333	0.208333333333333	0.75	-0.25	-0.3125	-0.3671875	-0.40625	-0.5	-0.453125	-0.401041666666667	NaN	-0.25	-0.222222222222222	-0.25	-0.166666666666667	0	-0.133333333333333	-0.1625	-0.233333333333333	-0.283333333333333
r72		-0.666666666666667	-0.583333333333333	-0.666666666666667	-0.416666666666667	-0.483333333333333	-0.459722222222222	-0.438888888888889	-0.5	-0.333333333333333	-0.5	0	-0.0703125	0.0729166666666667	0.145833333333333	-0.0338541666666667	0.145833333333333	-0.5	-0.0833333333333334	-0.388888888888889	-0.351851851851852	-0.583333333333333	-0.444212962962963	-0.541666666666667	-0.3	-0.4125	-0.395833333333333	-0.342361111111111	-0.21875	-0.150694444444444	-0.0416666666666666	0	-0.0208333333333333	0.147135416666667	0.239583333333333	0.369791666666667	0.5	0.210503472222222	0.0888888888888889	-0.116666666666667	-0.116666666666667	-0.116666666666667	-0.116666666666667	-0.116666666666667	-0.116666666666667	NaN	NaN	0.25	0.25
r721		-0.666666666666667	0.0277777777777778	-0.319444444444444	-0.145833333333333	0.0949074074074074	NaN	0.75	0.75	0.75	0.75	0.555555555555556	0.393576388888889	0.166666666666667	0.102083333333333	0.0973958333333333	0.0375	0.0833333333333333	-0.25	0.333333333333333	0.0753968253968254	0.142857142857143	0.195188492063492	0.333333333333333	0.229166666666667	0.125	0.118055555555556	0.0607638888888889	0	0	0	0	NaN	NaN	NaN	NaN	NaN	NaN	NaN	NaN	0.0607638888888889	0.0520833333333333	0.0694444444444444	0.0520833333333333	0.104166666666667	0	0.5	0.166666666666667	0.125
r723		-0.0625	0.15625	0.1	1	0.176666666666667	0.225555555555556	-0.149444444444444	-0.5	-0.5	-0.5	-0.208333333333333	0	0.166666666666667	0.5	0	-0.166666666666667	0.5	-0.208333333333333	0.0347222222222222	-0.1875	-0.163194444444444	-0.166666666666667	-0.333333333333333	-0.583333333333333	-0.5	-0.583333333333333	-0.345486111111111	-0.329861111111111	0.03125	-0.4375	0.5	-1	-0.48125	-0.247222222222222	-0.208333333333333	-0.325	-0.5	-0.4125	-0.396759259259259	-0.362345679012346	-0.277777777777778	-0.304693930041152	-0.287545010288066	-0.273958333333333	-0.29375	-0.254166666666667	-0.333333333333333	-0.175
r724		0.458333333333333	0.482638888888889	0.458333333333333	0.53125	0.604166666666667	0.602604166666667	0.75	0.525	0.427083333333333	0.333333333333333	0.364583333333333	0.333333333333333	NaN	0.222222222222222	0.166666666666667	0.166666666666667	0.166666666666667	0.166666666666667	0.05	-0.25	0.116666666666667	0.15	0.166666666666667	0	0.333333333333333	0.239583333333333	0.333333333333333	0.291666666666667	0.25	0.251736111111111	0.166666666666667	0.298611111111111	0.1875	0.541666666666667	0.5	0.520833333333333	0.510416666666667	0.34375	0.266782407407407	0	0.212962962962963	0.138888888888889	0.5	-0.0833333333333333	0.479166666666667	1	0.5	0
r725		NaN	NaN	NaN	0.375	0.25	0.5	0	0.166666666666667	0	0.0833333333333333	0.0416666666666667	NaN	0.0208333333333333	0	0.0104166666666667	0	0.0208333333333333	0	0.0625	0.1875	0.25	0.5	0.375	0.291666666666667	NaN	0	0	0	0	0	0	0	0	0	0	0	NaN	NaN	-0.328125	-0.177083333333333	-0.479166666666667	0.125	-0.333333333333333	-0.260416666666667	0	-0.833333333333333	-0.444444444444444	-0.5
r727		0.384259259259259	0.458333333333333	0.310185185185185	0.458333333333333	0.0138888888888889	-0.666666666666667	0.25	0.166666666666667	0.472222222222222	0.597222222222222	1	0.75	0.694444444444444	0.333333333333333	0.502314814814815	0.479166666666667	0.609953703703704	0.625	0.833333333333333	0.875	1	1	0.871527777777778	0.614583333333333	0.387152777777778	0.229166666666667	-0.166666666666667	0.25	-0.0208333333333333	0.144097222222222	-0.0277777777777778	0.375	0.433333333333333	0.2875	-0.183333333333333	0.0805555555555556	0.1375	0.136574074074074	0.190046296296296	0.191666666666667	0.294444444444444	0.191666666666667	0.5	0.0479166666666667	0	-0.5	0.166666666666667	0.916666666666667
r728		NaN	0	0	0	0	0	-0.09375	-0.125	-0.25	0	0.125	0.375	0.375	0.375	0.375	0.375	0.375	0.375	0.375	0.375	NaN	0.0416666666666667	-0.125	-0.125	-0.125	-0.345486111111111	-0.423611111111111	-0.708333333333333	-0.4375	-0.316071428571429	-0.15	0.0315476190476191	-0.0980654761904762	-0.173809523809524	-0.1	-0.452976190476191	-0.0416666666666667	-0.318799603174603	-0.222222222222222	-0.558333333333333	-0.0666666666666667	-0.319444444444444	-0.245833333333333	-0.333333333333333	-0.263888888888889	-0.625	0.166666666666667	-0.0756944444444444
r729		-0.5	-0.222222222222222	-0.5	0.333333333333333	-0.0555555555555556	0.0925925925925926	0	0.0462962962962963	-0.102623456790123	-0.136831275720165	-0.354166666666667	-0.301568930041152	-0.354166666666667	-0.361111111111111	-0.354166666666667	-0.375	-0.333333333333333	-0.416666666666667	-0.25	0	-0.145833333333333	-0.1875	-0.239583333333333	-0.375	-0.25	-0.5	-0.3125	0	-0.5	0	-0.5625	-0.333333333333333	-0.390625	-0.333333333333333	-0.333333333333333	0.111111111111111	0.361111111111111	1	0.666666666666667	1	0	0.5	0.166666666666667	NaN	0	0.0277777777777778	0	0.0833333333333333
r731		-0.0421875	-0.408333333333333	0.323958333333333	0.333333333333333	-0.0416666666666667	0.333333333333333	0.0833333333333333	0.322916666666667	0.0916666666666667	0.0756944444444445	-0.115277777777778	0.0194444444444445	-0.25	-0.0357638888888889	0.025	0.0625	0.00555555555555556	-0.341666666666667	-0.333333333333333	0.00833333333333333	0.125	-0.122222222222222	-0.208779761904762	-0.5	-0.337896825396825	-0.0803571428571428	-0.433333333333333	-0.257142857142857	-0.354910714285714	-0.366666666666667	-0.3625	-0.466666666666667	-0.583333333333333	0.183333333333333	-0.197916666666667	-0.06	-0.5	-0.0875	-0.121577380952381	-0.31547619047619	0.416666666666667	-0.375	-0.0208333333333333	-0.208333333333333	0.0833333333333334	-0.333333333333333	-1	-0.916666666666667
r732		-0.4375	-0.293981481481482	-0.25	-0.194444444444444	-0.333333333333333	0	0.416666666666667	0.0416666666666667	-0.5	0.125	0.5	0.421875	0.666666666666667	0.395833333333333	0.298611111111111	-0.166666666666667	-0.0243055555555556	0.0208333333333333	-0.25	0	0.229166666666667	0.114583333333333	0.152777777777778	0.114583333333333	NaN	0.114583333333333	NaN	0.114583333333333	NaN	0.114583333333333	NaN	-0.195138888888889	-0.333333333333333	-0.366666666666667	-0.3	-0.433333333333333	-0.0833333333333333	-0.4	-0.429166666666667	-0.4	-0.665625	-1	-0.833333333333333	-0.791666666666667	-0.666666666666667	-0.666666666666667	-0.645833333333333	-0.666666666666667
r733		-0.521527777777778	-0.875	-0.168055555555556	0.25	0.120833333333333	-0.0083333333333333	-0.096875	0	-0.5	-0.25	-0.361111111111111	-0.319444444444444	-0.375	-0.333333333333333	-0.375	-0.25	-0.5	-0.409722222222222	-0.479166666666667	NaN	-0.458333333333333	-0.458333333333333	-0.458333333333333	-0.458333333333333	-0.458333333333333	NaN	NaN	-0.03125	-0.0625	0	-0.125	0.0277777777777778	-0.0972222222222222	0.333333333333333	-0.5	-0.222222222222222	-0.5	-0.493055555555556	-0.75	-0.5	-0.0708333333333333	0.666666666666667	0.3	-0.266666666666667	0.5	0.168333333333333	0.222638888888889	0.166666666666667
r734		-0.35	-0.4	-0.35	-0.5	-0.2	-0.416666666666667	-0.285714285714286	-0.350793650793651	-0.35	-0.35026455026455	-0.35	-0.350132275132275	-0.350066137566138	NaN	NaN	NaN	-0.0798611111111111	-0.0625	-0.0972222222222222	-0.0625	-0.166666666666667	0.0416666666666667	0.25	-0.125	-0.0729166666666667	-0.666666666666667	0.25	0	0.5	-0.166666666666667	-0.222222222222222	-1	-0.407407407407407	-0.469135802469136	0	-0.0304783950617284	0.159722222222222	0.1875	0.291666666666667	0.0833333333333334	0.5	0.152777777777778	0.175925925925926	-0.125	-0.0497685185185185	-0.125	-0.125	-0.125
r735		-0.625	0	0	0	0	-0.0439814814814815	-0.109953703703704	-0.131944444444444	-0.263888888888889	0	-0.527777777777778	-0.169452711640212	-0.169452711640212	0.0194196428571429	0	0.0388392857142857	0.0627604166666667	0.0776785714285714	0.13452380952381	0.0208333333333333	-0.00376984126984127	-0.120734126984127	-0.166666666666667	-0.333333333333333	0	-0.166666666666667	-0.0555555555555556	NaN	0	0	0	0.166666666666667	0.5	-0.0416666666666666	-0.3125	-0.520833333333333	-0.916666666666667	-0.125	-0.604166666666667	-0.5	-0.875	-0.6875	-0.6171875	-0.53125	-0.375	-0.423707561728395	-0.371913580246914	-0.416666666666667
r737		-0.583333333333333	0	-0.75	-0.40625	0	-1	0.0833333333333333	-0.526041666666667	-0.75	-0.4375	-0.546875	-0.5	-0.5	-0.416666666666667	-0.808333333333333	-0.754166666666667	-1	-0.791666666666667	-0.833333333333333	-0.625	-0.510416666666667	-0.25	-0.333333333333333	-0.3625	-0.116666666666667	-0.75	-0.333333333333333	-0.638888888888889	-0.383680555555556	-0.5	-0.0625	-0.433333333333333	-0.1875	-0.75	-0.46875	-0.440972222222222	-0.128472222222222	-0.416666666666667	0.5	0.0416666666666667	0.0138888888888889	-0.148148148148148	-0.5	-0.273148148148148	-0.277777777777778	-0.166666666666667	-0.166666666666667	-0.166666666666667
r74		-1	-0.416666666666667	0	-0.25	-0.135416666666667	-0.1875	-0.104166666666667	-0.125	0	0.166666666666667	-0.5	0	-0.25	-0.0972222222222222	-0.138888888888889	0	-0.166666666666667	-0.333333333333333	0.0958333333333333	0.75	0.133333333333333	0.166666666666667	0	-0.4375	-0.266666666666667	-0.290277777777778	-0.222569444444444	-0.166666666666667	-0.166666666666667	-0.354166666666667	-0.6875	-0.395833333333333	-0.25	-0.25	-0.0555555555555556	-0.118055555555556	0.333333333333333	-0.5	-0.5	1	0.0634920634920635	0.137301587301587	-0.383333333333333	-0.204761904761905	-0.294047619047619	-0.183928571428571	-0.236904761904762	0
r742		-0.21875	0.0416666666666667	-0.479166666666667	-0.609375	-1	-1	-0.791666666666667	-0.666666666666667	-0.5	-0.5	-0.833333333333333	-0.75	-0.5625	-0.25	-0.416666666666667	-0.375	-0.388888888888889	-0.375	-0.487847222222222	-0.520833333333333	-0.666666666666667	-0.326041666666667	0.55	-0.666666666666667	-0.154166666666667	-0.25	-0.25	-0.25	NaN	NaN	-0.427083333333333	-0.4375	-0.416666666666667	-0.458333333333333	-0.375	0	-0.305555555555556	-0.37962962962963	-0.37962962962963	-0.833333333333333	0	0	-0.229166666666667	-0.416666666666667	-0.5	-0.305555555555556	0	0.0605034722222222
r743		-0.25	-0.25	-0.25	-0.25	-0.25	-0.25	-0.25	-0.25	NaN	NaN	0.0625	NaN	0.0625	-0.0416666666666667	0.0625	-0.25	0.375	-0.0416666666666667	0	-0.291666666666667	-0.194444444444444	-0.291666666666667	-0.243055555555556	NaN	NaN	-0.125	0	-0.25	0.25	-0.5	0.0833333333333333	0.5	0.361111111111111	0.277777777777778	0.5	-0.25	0.21875	0.125	0.5	0.260416666666667	0.5	-0.0833333333333333	0.208333333333333	0.0503472222222222	0.0555555555555556	0.0208333333333333	-0.0625	-0.118055555555556
r745		0	0	0	0	0	NaN	0	0	0	0	0	0	0	-0.25	-0.075	0	-0.05	0.0416666666666667	0	0.00578703703703704	-0.0185185185185185	0	0.166666666666667	0.222222222222222	0.105034722222222	0.5	-0.46875	-0.75	0	-0.472222222222222	-0.423611111111111	-0.666666666666667	-0.555555555555556	-1	0	0.0366666666666667	0	-0.166666666666667	-0.666666666666667	-0.111111111111111	-0.125	-0.333333333333333	-0.309027777777778	-0.277777777777778	-0.5	0	-0.3125	-0.385416666666667
r746		NaN	-0.666666666666667	-0.666666666666667	-0.666666666666667	-0.555555555555556	-0.666666666666667	-0.222222222222222	-0.25	0.25	0	-0.00694444444444445	0	-0.277777777777778	-0.277777777777778	-0.555555555555556	-0.277777777777778	-0.25625	0	-0.191666666666667	-0.75	-1	0.35	-0.916666666666667	-0.205555555555556	-0.326388888888889	-0.05	-0.133333333333333	-0.35	0	-1	-0.559027777777778	-0.791666666666667	-0.444444444444444	-0.0416666666666667	-0.5	-0.326388888888889	-0.125	-0.5	-0.25	-0.125	-0.25	0.25	-0.875	0.75	-0.5	-0.0833333333333333	-0.303819444444444	-0.333333333333333
r747		-0.310416666666667	-0.295833333333333	-0.325	-0.266666666666667	-0.0805555555555556	-0.333333333333333	-0.166666666666667	-0.25	0	-0.5	-0.625	0.0638888888888889	-0.375	-0.416666666666667	-0.395833333333333	-0.240203373015873	-0.148313492063492	0	-0.0491071428571429	-0.0163690476190476	-0.0163690476190476	0	0	-0.0555555555555556	-0.305555555555556	-0.166666666666667	-1	-0.666666666666667	-0.5	-0.166666666666667	0	0.5	0.25	0.25	0.125	0	0	0	0	0	0	-0.28125	-1	-0.125	-0.75	-0.381944444444444	-0.45	-0.202777777777778
r749		0	0	0	0	0	0	0	0	0	NaN	NaN	0.333333333333333	0.333333333333333	0.333333333333333	0.333333333333333	0.333333333333333	0.333333333333333	0.222222222222222	0.185185185185185	0	0.25462962962963	0.333333333333333	0.5	0.5	0.5	0.445023148148148	0.5	0.280092592592593	0.25	0.0902777777777778	0	0.0208333333333333	0.0416666666666667	-0.0746527777777778	0.0833333333333333	-0.444444444444444	-0.21412037037037	-0.24537037037037	-0.25	-0.0416666666666667	0.0104166666666667	0.166666666666667	0.166666666666667	0.166666666666667	0.197916666666667	0.125	0.333333333333333	-0.125
r751		NaN	NaN	-0.658333333333333	-0.646296296296296	-0.658333333333333	-0.622222222222222	-0.694444444444444	-0.708333333333333	-0.583333333333333	-0.513888888888889	-0.416666666666667	-0.416666666666667	-0.194444444444444	0.25	0.143518518518519	0.375	0.202546296296296	0.0416666666666667	0.25	-0.5	-0.25	-0.5	-0.416666666666667	-0.5	-0.465277777777778	-0.444444444444444	-0.5	-0.333333333333333	-0.277777777777778	-0.277777777777778	0	-0.5	-1	-0.375	0	0	-0.125	-0.166666666666667	0	-0.333333333333333	-0.506944444444444	-0.694444444444444	-1	-0.75	-0.692901234567901	-0.416666666666667	-0.604938271604938	-0.662037037037037
r752		-0.416666666666667	0.0833333333333334	-0.541666666666667	-0.229166666666667	-0.385416666666667	NaN	NaN	NaN	0	0	-0.125	0	-0.5	-0.416666666666667	-0.166666666666667	-1	-0.305555555555556	0.25	0.0173611111111111	0.125	0	0.118055555555556	0.138888888888889	0.208333333333333	0.208333333333333	0.225694444444444	0.236111111111111	0.25	0.25	0	-0.0833333333333333	-0.5	-0.395833333333333	-0.5	-0.5	-0.46875	-0.458333333333333	-0.416666666666667	-0.421155753968254	-0.416666666666667	-0.392956349206349	-0.416666666666667	-0.345535714285714	-0.587400793650794	-0.733234126984127	-1	-1	-1
r753		0	-0.5	-0.166666666666667	-0.222222222222222	0	-0.0085978835978836	0.166666666666667	0.0211640211640212	0.0158730158730159	-0.119047619047619	0	-0.0335119047619048	-0.00500000000000001	-0.01	-0.338333333333333	-1	-0.779444444444444	-1	-0.775590277777778	-0.729166666666667	-0.59375	-0.458333333333333	-0.488715277777778	-0.458333333333333	-0.444444444444444	-0.291666666666667	-0.407407407407407	0	-0.416666666666667	0	-0.291666666666667	-0.302083333333333	-0.458333333333333	-0.458333333333333	-0.427083333333333	-0.416666666666667	-0.375	-0.364583333333333	-0.375	-0.291666666666667	-0.125	-0.375	-0.263888888888889	-0.220238095238095	-0.388392857142857	-0.458333333333333	-0.611111111111111	-0.267361111111111
r757		-0.666666666666667	-0.574074074074074	-0.666666666666667	-0.388888888888889	-0.65787037037037	-0.575925925925926	-1	-0.338888888888889	0.0833333333333333	-0.1	-0.316666666666667	-0.125	0.0416666666666667	-0.0416666666666666	6.24500451351651e-17	NaN	NaN	-0.666666666666667	-0.666666666666667	-0.666666666666667	-0.666666666666667	-0.731481481481482	-1	-0.592592592592593	-0.527777777777778	-0.25	-0.333333333333333	-0.25	-0.5	0	-0.25	-0.166666666666667	-0.25	-0.138888888888889	-0.12962962962963	0	0.175925925925926	0.333333333333333	0.5	0.5	0.5	NaN	NaN	-0.6875	-0.708333333333333	-0.6875	-0.75	-0.625
r758		NaN	0.5	0.5	0.4375	0.5	0.25	0	-0.3125	-1	-0.5	0	-0.166666666666667	-1.38777878078145e-17	0.0208333333333333	-2.77555756156289e-17	0.25	-0.360416666666667	0.333333333333333	-0.07	0.0113888888888889	-0.0927777777777778	-0.229166666666667	-0.0833333333333333	-0.375	-0.388888888888889	-0.365740740740741	-0.412615740740741	-0.333333333333333	-0.5625	-0.333333333333333	-0.140625	0.5	-0.166666666666667	0.3125	0.25	0.666666666666667	0.194444444444444	0.0763888888888889	-0.333333333333333	-0.222222222222222	-0.333333333333333	0	0.3	0.0907407407407407	0.0282407407407407	-0.0277777777777778	-0.25	-0.0925925925925926
r759		-0.59375	-0.554166666666667	-0.633333333333333	-0.475	-0.791666666666667	0	0.5	0.0833333333333333	0.0208333333333333	-0.25	-0.25	-0.325	-0.35	-0.45	-0.6	-0.575	-1	-0.25	-1	-0.333333333333333	-0.364285714285714	-0.413988095238095	-0.5	-0.458333333333333	-0.166666666666667	-0.708333333333333	-0.479166666666667	0.145833333333333	-1	-0.19047619047619	-0.563888888888889	-0.611666666666667	-0.433333333333333	-0.1875	-0.8125	0	-0.375	-0.09375	0	0	0.0833333333333333	0.191666666666667	0.258333333333333	0.3625	0.5	0.5	0.5	0.5
r76		0	0	0	0	0	0	0	0	0	-0.625	-0.3125	-0.46875	-0.390625	NaN	-0.046875	0.125	0.125	0.125	0	0.166666666666667	0.0416666666666667	0	0	0.0416666666666667	0	0.166666666666667	0	0.0694444444444444	0.0277777777777778	0.0833333333333333	0	0.0416666666666667	0.0833333333333333	0	0.0482142857142857	0.166666666666667	-0.0571428571428571	0	-0.0435102513227513	-0.0833333333333333	-0.0335648148148148	0	-0.0173611111111111	0.059375	0	-0.125	-0.0666666666666667	-0.0666666666666667
r760		-0.5	-0.0740740740740741	0.416666666666667	-0.138888888888889	0.0148809523809524	-0.374669312169312	-1	-0.656167328042328	-0.75	-0.5	-0.68452380952381	-0.75	-0.738095238095238	-1	-0.464285714285714	-0.668650793650794	-0.541666666666667	-0.375992063492063	-0.21031746031746	-0.0833333333333333	0.4375	0	0.145833333333333	-0.081875	0	-0.473333333333333	-0.0933333333333333	-0.0666666666666667	0.166666666666667	0.0833333333333333	0.166666666666667	0.166666666666667	0.25	0.243055555555556	0.25	0.305555555555556	0.125	0.0833333333333333	-0.138888888888889	-0.0648148148148148	-0.138888888888889	-0.114197530864198	-0.138888888888889	NaN	NaN	-1	-1	-1
r761		-0.625	-0.166666666666667	-0.166666666666667	-0.25	-0.1125	-0.25	-0.203211805555556	-0.31875	-0.131597222222222	-0.0848090277777778	0.0555555555555555	0.0555555555555555	0.0555555555555555	0.0555555555555555	0.0483796296296296	0.0699074074074074	0.0125	0.141666666666667	-0.116666666666667	-0.158333333333333	-0.235416666666667	-0.5	-0.166666666666667	0.25	0.166666666666667	0.333333333333333	0.25	0.5	0.0833333333333333	-0.5	-0.222222222222222	-0.305555555555556	-0.25	-0.25	-0.25	-0.416666666666667	-0.489583333333333	-0.75	-0.541666666666667	-0.588888888888889	-0.188888888888889	-0.875	-0.375	-0.55	-0.347275641025641	-0.4	-0.0641025641025641	-0.520833333333333
r762		0	0	0	-0.0130208333333333	0	-0.0520833333333333	-0.104166666666667	NaN	-0.208333333333333	NaN	-0.208333333333333	-0.238888888888889	-0.177777777777778	-0.3	0.1875	0.065625	0.1875	0.1875	NaN	-0.270833333333333	-0.5	-0.5	-0.5	-0.5	-0.5	-0.5	NaN	-0.5	-0.5	-0.5	-0.465277777777778	-0.444444444444444	-0.416666666666667	-0.416666666666667	-0.444444444444444	-0.298611111111111	-0.5	0.166666666666667	0.5	0.5	0.5	NaN	0.5	NaN	NaN	NaN	NaN	-0.0885416666666667
r764		-0.104166666666667	-0.125	-0.0833333333333333	-0.166666666666667	0	-0.333333333333333	-0.25	-0.166666666666667	-0.5	-0.75	-0.2	0	-0.375	-0.347222222222222	-0.555555555555555	-0.458333333333333	-0.65	-0.25	-0.45	-0.330555555555556	NaN	-0.291666666666667	-0.333333333333333	-0.25	-0.416666666666667	-0.333333333333333	-0.361111111111111	-0.333333333333333	-0.37037037037037	-0.405092592592593	-0.416666666666667	-0.5	-0.75	-0.333333333333333	-0.229166666666667	-0.0833333333333334	0.25	-0.416666666666667	-1	-0.6875	-1	-0.333333333333333	-0.25	-0.276785714285714	-0.25	-0.273809523809524	-0.25	0.00952380952380951
r765		NaN	NaN	NaN	NaN	NaN	NaN	NaN	NaN	NaN	NaN	NaN	NaN	NaN	NaN	NaN	NaN	NaN	NaN	0.736111111111111	0.638888888888889	0.833333333333333	0.444444444444444	0.25	0.25	0.25	0.25	0.25	NaN	NaN	NaN	NaN	0.5	0.5	0.5	0.5	0.5	NaN	NaN	-0.333333333333333	-0.333333333333333	-0.333333333333333	-0.333333333333333	-0.333333333333333	-0.319444444444444	-0.361111111111111	-0.25	-0.5	0
r767		0.194444444444444	0.106481481481481	0.194444444444444	-0.0694444444444444	-0.09375	-0.333333333333333	-0.166666666666667	-0.27485119047619	-0.291666666666667	-0.307738095238095	-0.176666666666667	-0.208333333333333	-0.555555555555556	-0.25	0.333333333333333	-0.833333333333333	-0.383333333333333	-0.616666666666667	-0.416666666666667	-0.6	-0.75	0.15	-0.15	0	0	-0.104166666666667	-0.166666666666667	-0.25	-0.25	-0.25	-0.229166666666667	-0.416666666666667	0	-1	0	-0.354166666666667	-0.0625	-0.159722222222222	-0.0625	NaN	NaN	NaN	-0.166666666666667	-0.319444444444444	-0.166666666666667	-0.625	-0.466666666666667	-0.5
r768		0.222222222222222	0.222222222222222	0.222222222222222	0.166666666666667	0.222222222222222	0	-0.0416666666666667	-0.177083333333333	-0.270833333333333	-0.395833333333333	-0.75	-0.432291666666667	0.166666666666667	-0.75	0.0208333333333333	0.0416666666666667	-0.167013888888889	-0.266666666666667	-0.463888888888889	-0.75	-0.375	0	-0.2125	-0.125	-0.35	-0.416666666666667	0.25	-0.0833333333333333	-0.00347222222222221	-0.0833333333333333	-0.0972222222222222	-0.0833333333333333	-0.125	-0.166666666666667	-0.09375	-0.25	0.166666666666667	-0.25	1	0	-0.75	-0.499305555555556	-0.747916666666667	-0.633680555555556	-0.745833333333333	-0.541666666666667	-0.95	-0.811532738095238
r769		0	0.09375	0.1515625	0.2	0.3125	0.170833333333333	0.120833333333333	0	0	0	0	0	0	0.00446428571428571	0	0.0178571428571428	0.142857142857143	-0.0892857142857143	-0.148809523809524	-0.43452380952381	-0.5	-1	-1	-1	-1	-0.811805555555556	-0.709722222222222	-0.5375	-0.591666666666667	-0.5375	-0.7	-0.375	-0.5	-0.71875	-1	-1	-0.854166666666667	-0.5	-0.916666666666667	-0.572916666666667	-0.4921875	-0.208333333333333	-0.270833333333333	-0.270833333333333	-0.333333333333333	-0.314814814814815	-0.322222222222222	-0.33287037037037
r770		0	0.152777777777778	0.458333333333333	0	0.161458333333333	0	0.1875	0.1875	0.375	0.276041666666667	0.375	0.166666666666667	0.583333333333333	0.25	0	0.0911458333333333	0	0.114583333333333	0.138888888888889	0.229166666666667	0.211805555555556	0.203414351851852	0.194444444444444	0.178240740740741	0.194444444444444	0.145833333333333	0	0.182291666666667	0.0833333333333333	0.5	0.194444444444444	0	0.0648148148148148	0	0.00231481481481481	-0.0555555555555556	0	-0.0185185185185185	0	-0.00462962962962963	0	0	0.0833333333333333	0	0	0	0	0
r771		-0.5	-0.375	-0.281746031746032	-0.0557208994708995	-0.0661375661375661	0.5	-0.416666666666667	0.0416666666666667	-0.1875	-0.111111111111111	-0.168402777777778	-0.1875	-0.1875	-0.1875	-0.1875	-0.202777777777778	-0.160069444444444	-0.233333333333333	-0.0166666666666667	-0.45	0.416666666666667	0.666666666666667	2.77555756156289e-17	-0.5	-0.583333333333333	0.166666666666667	0	-0.458333333333333	-0.178571428571429	-0.171329365079365	-0.131746031746032	0.0833333333333333	-0.3	-0.377777777777778	-0.461111111111111	-0.916666666666667	-0.25	-0.583333333333333	-0.0555555555555555	0.0625	0.666666666666667	0.222222222222222	0.25	-0.25	-0.275	-0.483333333333333	-0.377083333333333	-0.5
r774		-0.0916666666666666	0.125	-0.238888888888889	-0.75	-0.472222222222222	-0.45	-0.45	-0.45	-0.45	NaN	-0.36875	-0.385416666666667	-0.270833333333333	-0.5	-0.0416666666666666	-0.483333333333333	-0.133333333333333	-0.340972222222222	-0.305555555555556	-0.441666666666667	-0.0125	-0.525	-0.513888888888889	-0.833333333333333	-0.25	-0.5	-0.5	-0.333333333333333	-0.208333333333333	0	0	0	-0.141782407407407	-0.261574074074074	-0.305555555555556	-0.479166666666667	-0.291666666666667	-0.0791666666666667	-0.509375	-0.666666666666667	-1	-0.576116071428571	-0.189880952380952	-0.447916666666667	-0.354166666666667	-0.566666666666667	-0.357291666666667	-0.425
r776		-1	-1	-1	-1	-0.958333333333333	-1	-0.833333333333333	0.375	0.0833333333333334	0.0520833333333334	-0.166666666666667	-0.0833333333333333	-0.0833333333333333	0	-0.0833333333333334	0.0807291666666667	0.3125	0.09375	0.0453125	-0.125	-0.1	-0.236666666666667	-0.302916666666667	-0.5	-0.375	-0.3125	-0.0625	0.00810185185185185	0.25	0.157407407407407	0.0833333333333333	0.138888888888889	0.12037037037037	0.138888888888889	NaN	0.0986111111111111	-0.0263888888888889	0.0583333333333333	-0.236111111111111	0.0541666666666667	-0.1	0.163541666666667	0.5	0.2	-0.1	0.05	0	0.05
r779		-0.133333333333333	-0.198148148148148	-0.211111111111111	-0.25	-0.25	-0.208333333333333	-0.666666666666667	0.333333333333333	-0.361111111111111	-0.274614197530864	-0.75	-0.320679012345679	0.0166666666666667	-0.228703703703704	0.075	-0.777777777777778	-0.172619047619048	-0.169642857142857	-0.416666666666667	-0.2	-0.308333333333333	-0.169444444444444	-0.166319444444444	0	-0.1875	-0.1875	-0.375	-0.520833333333333	-0.473958333333333	-1	0	-0.333333333333333	0	-0.111111111111111	NaN	0	0	0	0	0	0	0	-0.0125	0	0.0185185185185185	0.0416666666666667	0.0200617283950617	0.0189043209876543
r78		-0.133333333333333	-0.133333333333333	-0.188888888888889	-0.238888888888889	-0.25	-0.333333333333333	-0.1875	-0.166666666666667	0	-0.358333333333333	-1	-0.266666666666667	0.1	0.1	0.1	0.1	0.129861111111111	-0.113888888888889	0.433333333333333	-0.875	-0.220833333333333	-0.547916666666667	-0.342013888888889	-0.349305555555556	-0.25	-0.25	-0.25	-0.276041666666667	-0.291666666666667	-0.3125	-0.3125	-0.317708333333333	-0.291666666666667	-0.354166666666667	-0.270833333333333	-0.5	-0.0416666666666667	-0.270833333333333	-0.15625	-0.194444444444444	-0.15625	NaN	-0.15625	NaN	NaN	NaN	NaN	NaN
r782		-0.25	0.25	0.0833333333333333	0.25	-0.666666666666667	-0.216666666666667	0	0	-0.5	0	-0.5	-0.333333333333333	-0.5	NaN	-0.277777777777778	-0.166666666666667	-0.166666666666667	-0.166666666666667	-0.268229166666667	-0.40625	-0.333333333333333	-0.504861111111111	-0.537731481481482	-0.775	-0.624016203703704	-0.6375	-0.545833333333333	-0.5	-0.5	-0.166666666666667	0.333333333333333	0	-0.0625	-0.0833333333333334	-0.5	0	1	0.25	-0.596428571428572	-0.173214285714286	-0.493303571428572	-0.516071428571429	-0.6875	-0.6875	-0.6875	-0.6875	-0.677083333333333	-0.673611111111111
r783		0	-0.239583333333333	-0.0992063492063492	-0.166666666666667	-0.0873015873015873	-0.0833333333333333	0	-0.1625	-0.316666666666667	-0.25	-0.325	0.166666666666667	-0.28125	-0.541666666666667	-0.375	-0.138888888888889	0.3	-0.0951388888888889	-0.5	-0.0416666666666667	0.125	-0.208333333333333	-0.544444444444444	-0.450253527336861	-0.5	-0.548236331569665	-0.466666666666667	-0.678042328042328	-0.734126984126984	-0.833333333333333	0.166666666666667	-0.333333333333333	-0.116666666666667	-0.219444444444444	-0.136111111111111	-0.208333333333333	0	-0.416666666666667	-0.208333333333333	-0.291666666666667	-0.3125	-0.25	-0.5	-0.5	-0.416666666666667	-0.25	-0.583333333333333	-0.916666666666667
r785		-0.5	-0.5	-0.4375	-0.5	-0.25	0	0.5	0.0555555555555556	-0.125	-0.152777777777778	-0.333333333333333	0	-0.5	-0.1875	-0.25	0	-0.0625	0	0	0	0	0	0	0	0	NaN	NaN	NaN	-1	-1	-1	-1	-0.932098765432099	-1	-0.728395061728395	-0.518518518518518	-0.666666666666667	0.111111111111111	0.5	0.5	-0.104166666666667	-0.833333333333333	-0.512152777777778	-0.611111111111111	-0.5	-0.5	-0.5	NaN
r786		-0.0208333333333333	0	-0.0416666666666667	-0.0833333333333333	0.0625	0.375	0	0.1875	0.125	0.25	0.208333333333333	0.25	NaN	NaN	0	-0.0833333333333333	0	-0.25	-0.3	0.25	-0.266666666666667	-0.75	-0.184722222222222	-0.0347222222222222	0.3125	0.333333333333333	0.322916666666667	0.104861111111111	0.0215277777777778	-0.258333333333333	0	-0.516666666666667	-0.55	-0.475	-0.358333333333333	-0.333333333333333	-0.166666666666667	0.0416666666666667	0.166666666666667	0.5	0.333333333333333	0.277777777777778	0.152777777777778	0	0	0	-0.100694444444444	-0.375
r789		-0.377083333333333	-0.604761904761905	-0.511111111111111	-0.833333333333333	-0.446759259259259	0.00416666666666668	-0.183641975308642	-0.108333333333333	-0.147067901234568	-0.0694444444444444	-0.226851851851852	0	-0.611111111111111	-0.287037037037037	-0.25	-0.35679012345679	-0.533333333333333	-0.30204475308642	-0.116666666666667	-0.201388888888889	-0.1	-0.3875	-0.473263888888889	-0.638888888888889	-0.766666666666667	-0.702777777777778	-0.690277777777778	-0.601388888888889	-0.572916666666667	-0.5	-0.5	-0.459259259259259	-0.377777777777778	-0.319675925925926	-0.141666666666667	-0.3	-0.666666666666667	-0.0875	-0.0166666666666667	0.633333333333333	-0.0430555555555556	-0.288888888888889	-0.5	-1	0.5	0.75	0.25	0.0277777777777778
r790		-0.25	0	-0.5	-0.239583333333333	-0.375	-0.0833333333333334	-0.0625	0.0486111111111111	-0.180555555555556	-0.270833333333333	-0.293055555555556	-0.220833333333333	-0.5	-0.0833333333333333	-0.291666666666667	-0.1875	-0.239583333333333	-0.239583333333333	-0.255208333333333	-0.291666666666667	-0.25	-0.333333333333333	0.333333333333333	-0.0447916666666667	0.5	-0.679166666666667	-0.243333333333333	-0.35	-0.166666666666667	-0.25	-0.291666666666667	-0.625	-0.333333333333333	-0.5	0.0833333333333333	-0.208333333333333	-0.5	-0.666666666666667	-0.650793650793651	-0.785714285714286	-0.0257936507936508	0.666666666666667	0.666666666666667	0	0.555555555555556	0.526909722222222	1	0.552083333333333
r792		-0.566666666666667	-0.416666666666667	-0.5	0	-0.125	0.25	-0.25	-0.375	-1	-0.5	-0.5	0	-0.25	-0.0729166666666667	-0.0416666666666667	0	0.125	0	-0.0208333333333333	-0.0104166666666667	-0.34375	-0.588541666666667	-1	-1	-0.555555555555556	-0.305555555555556	0.0833333333333333	0	-0.305555555555556	-0.435185185185185	-1	-0.386574074074074	0.0833333333333334	-0.194444444444444	-0.333333333333333	-0.333333333333333	-0.333333333333333	NaN	0.0677083333333334	0.151041666666667	0.385416666666667	-0.0833333333333333	-0.0833333333333334	-0.305555555555556	-0.194444444444444	-0.194444444444444	-0.159722222222222	-0.0833333333333333
r793		-0.166666666666667	0.166666666666667	-1	-0.444444444444444	-0.486111111111111	-0.5	0	0	0	0	0	0	0	0	0	0	-0.5	-1	-1	-1	-1	NaN	-0.111111111111111	0.333333333333333	0.333333333333333	0.333333333333333	0.333333333333333	0.333333333333333	0.333333333333333	0.333333333333333	0.333333333333333	NaN	NaN	NaN	-0.75	-0.652777777777778	-0.75	-0.458333333333333	-0.458333333333333	-0.166666666666667	-0.3125	-0.239583333333333	-0.276041666666667	NaN	-0.276041666666667	NaN	NaN	NaN
r795		0	0	0	-0.138888888888889	-0.305555555555556	-0.25	-0.305555555555556	-0.274305555555556	-0.361111111111111	-0.180555555555556	-0.180555555555556	0	-0.0601851851851852	0	0.0099537037037037	0	0.1	0.05	-0.14375	-0.225	-0.5	-0.407638888888889	-0.497916666666667	NaN	-0.495833333333333	NaN	-0.495833333333333	-0.511111111111111	-0.495833333333333	-0.541666666666667	-0.45	-0.495833333333333	-0.480555555555556	-0.495833333333333	NaN	-0.185416666666667	0.0215277777777778	0.125	0.125	0.0833333333333333	0	-0.10625	-0.258333333333333	-0.25	-0.416666666666667	-0.25	-0.46875	-0.604166666666667
r796		-0.0924479166666667	-0.0859375	-0.0989583333333333	-0.0729166666666667	-0.125	-0.0208333333333333	-0.0208333333333333	0.0833333333333333	0.0486111111111111	0.0833333333333333	NaN	0.0833333333333333	NaN	NaN	0.375	0.375	0.375	0.375	0.375	NaN	0.375	NaN	0.375	0.402777777777778	0.375	0.458333333333333	0	1	0.177777777777778	-0.466666666666667	-0.155555555555556	-0.166666666666667	-0.166666666666667	-0.166666666666667	-0.255208333333333	-0.166666666666667	-0.520833333333333	-0.609375	-0.875	-0.875	-0.875	-0.572222222222222	-0.538888888888889	0	0.166666666666667	0.0833333333333333	0.125	0.0888888888888889
r797		NaN	NaN	-0.166666666666667	-0.166666666666667	NaN	-0.166666666666667	-0.106481481481481	-0.166666666666667	0.0138888888888889	-0.166666666666667	0.375	0.0416666666666666	0.0625	0.0416666666666667	0.625	-0.625	0	-0.09375	0	0.25	0.1875	0.25	0.25	0.25	0.204861111111111	0.184027777777778	0.135416666666667	0.166666666666667	0.104166666666667	0.25	0.451388888888889	1	0.727430555555556	0.770833333333333	0.6875	0.625	0.75	0.5	-0.833333333333333	-0.166666666666667	-0.0625	0.0833333333333333	0.666666666666667	-0.25	0.166666666666667	-0.0347222222222222	0.0208333333333333	-0.0763888888888889
r799		NaN	NaN	-0.666666666666667	-0.666666666666667	-0.666666666666667	-0.722222222222222	-0.755555555555556	-0.8	-0.8	-0.543055555555556	-0.380208333333333	-0.0291666666666666	-0.148611111111111	0.0833333333333334	-0.5	-0.0416666666666667	-0.25	0.5	0.0833333333333333	-0.0125	-0.508333333333333	-0.125	-0.5	0	-0.1875	0	-0.25	-0.25	-0.5	-0.4375	-0.5	-0.5	-0.215625	-0.120833333333333	0.258333333333333	NaN	0.258333333333333	NaN	0.258333333333333	0.258333333333333	0.258333333333333	0.0789351851851852	-0.0342592592592593	-0.166666666666667	-0.194444444444444	-0.5	0.0833333333333333	0.25
[truncated: 187 more rows]
[truncated: 153 more columns]
