# Supplementary material for: Genomic imprinting in mouse blastocysts is predominantly associated with H3K27me3
Source: Nat Commun. 2021 Jun 21;12:3804. doi: 10.1038/s41467-021-23510-4 (PMC8217501; doi:10.1038/s41467-021-23510-4)
Supplement: Supplementary file 11 — Source Data [file 41467_2021_23510_MOESM11_ESM.zip › Source Data/source_data_figure_2c.csv]

rn	cluster	Oocyte	Sperm	Partheno 2	Partheno 1	ICSI 2	ICSI 1	Andro 2	Andro 1
r51	DMR-C2	39.2644135188867	0.469229380978163	79.906103286385	70.0709706959707	39.7761194029851	44.5824706694272	11.6931216931217	13.7908496732026
r742	DMR-C2	38.4831460674157	0.741656365883807	49.6875	72.5490196078432	17.3529411764706	8.1547619047619	4.41176470588235	2.3109243697479
r1389	DMR-C2	43.2306255835668	1.18168389955687	38.7096774193548	60.1315789473684	20.5729166666667	21.8055555555556	5.32407407407407	4.29971988795518
r536	DMR-C2	44.6635730858469	0.920927278501111	92.9268292682927	70.8333333333334	42.5	50.6455026455027	16.952380952381	6.61490683229814
r252	DMR-C2	52.0313613684961	0.622568093385214	53.510101010101	78.7777777777778	43.2916666666667	13.1237060041408	0.813008130081301	2.17391304347826
r391	DMR-C2	51.9659624413146	1.01908467667223	46.5579710144927	44.1678691678692	28.8744588744589	32.5085034013605	3.52941176470588	5.03147235905857
r463	DMR-C2	51.0086455331412	0.941619585687382	62.7450980392157	47.0279866332498	15.9325396825397	31.4393939393939	2.27272727272727	0
r434	DMR-C2	50.3071253071253	1.140174379611	59.8	68.727789623312	29.1927083333333	36.5131578947368	2.08333333333333	8.3746466623179
r456	DMR-C2	50.4834254143646	0.759921193357726	58.2333333333333	57.8925035360679	44.7463768115942	29.4666666666667	4.73356009070295	5.17006802721088
r60	DMR-C2	53.7048014226438	0.392156862745098	75.7624113475178	68.6648745519713	38.9057239057239	43.9409722222222	2.35042735042735	7.85714285714286
r315	DMR-C2	53.4456355283308	0.100908173562059	52.4621212121212	44.2063492063492	20.6060606060606	41.25	4.41176470588235	5.40540540540541
r905	DMR-C2	53.1897926634769	0	62.5	69.6296296296296	51.6666666666667	49.8529411764706	9.50980392156863	4.71264367816092
r1159	DMR-C2	52.6475037821483	1.98252688172043	77.8787878787879	67.4885531135531	51.7687074829932	40.7738095238095	4.87637362637363	14.8263888888889
r818	DMR-C2	53.0769230769231	2.49520153550864	58.0555555555556	80.5555555555556	4.16666666666667	25.9126984126984	0	0
r340	DMR-C2	47.064611347983	1.12917795844625	34.3137254901961	40.4513888888889	21.968253968254	18.6085390946502	1.99312714776632	6.53985507246377
r120	DMR-C2	49.3036211699164	0.753579502637528	58.0769230769231	52.9166666666667	31.6203703703704	37.6344086021505	2.22222222222222	3.03030303030303
r150	DMR-C2	48.9913544668588	1.36612021857924	66.1111111111111	73.0769230769231	23.0769230769231	13.992673992674	3.84615384615385	5.38461538461538
r1293	DMR-C2	51.1919965942954	5.00547645125958	27.6162790697674	40.1587301587302	11.0539215686275	14.4102564102564	1.1150234741784	1.0948905109489
r295	DMR-C2	50.8771929824562	5.8720727018525	60.3703703703704	53.9473684210527	28.3950617283951	10.2564102564103	3.0952380952381	5.44715447154472
r416	DMR-C2	49.7109826589595	2.56716417910448	68.125	77.9365079365079	31.8840579710145	35.8333333333333	9.58333333333333	5.3030303030303
r513	DMR-C2	49.8505678421996	4.36241610738255	45.314465408805	36.8115942028986	17.9320987654321	16.047619047619	5.27272727272727	5.40123456790123
r563	DMR-C2	43.6004162330905	8.19852941176471	66.5254237288136	75	30.3612479474548	20.3645833333333	2.43055555555556	6.07709750566893
r258	DMR-C2	47.6787954830615	10.6156748413651	46.7897189456823	44.5873015873016	13.2154882154882	12.8617216117216	0.3584229390681	2.35849056603774
r68	DMR-C2	49.8741610738255	12.626427406199	57.5771604938271	56.9264069264069	26.3779239766082	32.1217600964436	7.77576853526221	4.80654761904762
r561	DMR-C2	55.952380952381	2.23048327137546	68.75	90.4166666666667	100	31.9444444444444	0	4.16666666666667
r665	DMR-C2	57.8947368421053	2.77777777777778	73.5	85	50	40	9.16666666666667	6
r725	DMR-C2	60.337552742616	0.496277915632754	74.3589743589744	66.6666666666667	48.7179487179487	43.0769230769231	1.66666666666667	5.55555555555556
r672	DMR-C2	61.8263473053892	0.798175598631699	46.7592592592593	81.1616161616162	36.7521367521368	38.6486486486487	3.82882882882883	1.25
r80	DMR-C2	61.6941260744986	0.765010431960436	41.5823970037453	47.6429901569566	22.7909270216963	25.3915662650602	3.8526949241235	4.73167044595616
r659	DMR-C2	60.5633802816901	3.40798442064265	67.1875	58.6274509803922	11.7857142857143	20.1388888888889	0	15.7894736842105
r219	DMR-C2	58.749602290805	1.9471083987213	46.5691788526434	47.4933333333333	37.2972972972973	34.0328697850822	2.68181818181818	5.22849462365591
r277	DMR-C2	59.3274619695757	1.25052105043768	42.7579365079365	48.7793427230047	15.5092592592593	16.3698630136986	1.51515151515152	0.983560090702948
r45	DMR-C2	66.9111654441728	0.799262219489702	65.4273504273504	52.051282051282	28.8492063492064	26.140350877193	0	2.77777777777778
r749	DMR-C2	69.6850393700787	1.35135135135135	54.0804597701149	48.1073446327684	40	28.0757220921155	3.33333333333333	5.51075268817204
r401	DMR-C2	64.6264626462646	5.29308836395451	48.8657407407408	50.1190476190476	18.4996220710506	31.5495086923658	8.97435897435897	4.67171717171717
r945	DMR-C2	64.0287769784173	5.25252525252525	53.015873015873	48.3333333333333	43.452380952381	35.625	1.38888888888889	7.32804232804233
r1107	DMR-C2	64.342453662842	2.34725578184329	37.8495842781557	48.6612021857924	27.3611111111111	28.8567649281935	6.80555555555556	6.04838709677419
r159	DMR-C2	64.9576020508776	3.2208922742111	65.3347654851414	57.0588235294118	27.3095238095238	47.5531914893617	6.12562189054726	6.39244663382595
r196	DMR-C2	65.4618473895582	3.62882322446864	78.968253968254	71.1363636363636	32.2435897435897	67.7197802197802	4.63768115942029	9.16083916083916
r261	DMR-C2	66.1205383265067	2.86254388333783	53.8011695906433	76.2103174603175	44.7702589807853	53.2222222222222	12.6415094339623	4.48717948717949
r901	DMR-C2	66.016713091922	2.13675213675214	77.7777777777778	72.2222222222222	25	10	0	2.22222222222222
r1334	DMR-C2	61.6216216216216	15.0351541373716	40	55.8730158730159	32.9508196721311	39.9	10.1190476190476	9.47786131996658
r178	DMR-C2	62.5450180072029	14.1324023791053	45.3642857142857	56.7687074829932	15.7944862155388	18.9003436426117	8.62179487179487	7.14521452145215
r428	DMR-C2	61.7198734541271	18.3212863254167	44.8363095238095	40.4805996472663	26.7148760330579	27.0068027210884	4.90654205607477	5.21806853582555
r681	DMR-C2	64.3783005280845	17.2228443449048	38.7313432835821	48.4953703703704	37.9273504273504	5.45112781954887	9.74358974358974	8.25342465753425
r136	DMR-C2	62.8137150936727	17.2040816326531	64.3565400843882	62.0833333333333	45.8937198067633	20.2991452991453	3.6875	7.02380952380952
r33	DMR-C2	63.2068718682892	16.8317558148067	65.7790212859337	54.7469570787957	39.4365079365079	39.3896713615023	8.34876543209877	12.2351061636776
r101	DMR-C2	67.8606476938175	21.8600730542287	63.3080808080808	67.7536231884058	29.1791044776119	39.6766169154229	6.74863387978142	9.12698412698413
r968	DMR-C2	67.5102599179207	19.9152542372881	81.2403100775194	63.4722222222222	52.4562682215743	61.9264069264069	23.7037037037037	19.9561403508772
r350	DMR-C2	71.0657596371882	19.545767377839	58.7899543378995	69.6868530020704	19.280701754386	18.5723514211886	3.11507936507937	10.6065162907268
r836	DMR-C2	69.7693574958814	17.8994918125353	68.6666666666667	63.9784946236559	29.4444444444444	44.4444444444445	9.80392156862745	4.3010752688172
r304	DMR-C2	72.1761327377154	15.0874965998731	55.7400793650793	60.8634085213033	37.4543946932006	41.997425997426	13.656862745098	17.3723344556678
r130	DMR-C2	66.8674698795181	14.3387815750371	77.2893772893773	65.625	35.5456349206349	25.6944444444444	8.68055555555555	13.9102564102564
r3	DMR-C2	67.3368437849051	15.8741951461119	89.78374836173	87.9461866047232	42.6089466089466	42.6609763402216	5.35787321063395	4.71428571428571
r765	DMR-C2	66.7170953101362	15.6160083703898	49.0547263681592	59.0395480225989	27.7322404371585	28.6111111111111	8.05194805194805	5.70175438596491
r208	DMR-C2	56.8350959655308	21.9533275713051	55.2927773980406	66.1904761904762	36.9676870748299	29.4813712522046	5.20833333333333	12.2504892367906
r481	DMR-C2	57.2147651006711	19.6477710511833	76.0919540229885	73.3870967741936	40.2298850574713	70.4545454545455	7.47126436781609	7.73809523809524
r355	DMR-C2	51.6467065868264	20.0750187546887	54.0563725490196	59.1338582677166	22.4771689497717	30.8247619047619	12.7536945812808	18.5431235431235
r284	DMR-C2	55.1724137931035	19.1790516631281	56.6491228070176	49.8913043478261	23.2543995859213	27.5423280423281	4.83870967741936	8.69047619047619
r436	DMR-C2	54.3242354488655	17.6026637069922	59.9794238683128	54.7250859106529	23.6728395061728	24.5927903871829	8.98550724637681	11.6780045351474
r242	DMR-C2	58.9054404145078	7.06444759206799	63.5714285714286	59.176245210728	45.6382978723404	35.1630434782609	7.2093023255814	7.11180124223603
r1126	DMR-C2	62.9390681003584	9.87903225806452	38.5185185185185	56.9285714285714	24.2628205128205	42.3260073260073	3.00546448087432	6.05128205128205
r1090	DMR-C2	60.5652173913044	10.5990783410138	52.9411764705882	47.6302083333333	17.423887587822	29.6863189720333	7.03030303030303	5.68181818181818
r566	DMR-C2	61.2374581939799	9.92093853608773	41.776135741653	35.3982683982684	18.9305124223602	21.5502354788069	4.964859437751	6.20175438596491
r299	DMR-C2	53.4488617057424	11.1309311452016	43.3045525902669	51.5151515151515	15.084388185654	19.8125	3.79807692307692	2.93560606060606
r195	DMR-C2	54.9909255898367	12.0478413068845	74.9111111111111	71.2100456621005	34.0131578947368	26.9675925925926	3.57142857142857	4.81707317073171
r37	DMR-C2	54.3873675794523	12.7926421404682	56.2241689128482	50.1275510204082	26.6612676816759	31.0121429932751	6.2111801242236	8.32106782106782
r842	DMR-C2	57.3500967117988	15.625	50.5336617405583	61.0837438423645	44.3906810035842	34.6608946608947	1.5625	11.047619047619
r307	DMR-C2	56.7861457913814	13.3660451422964	73.4166666666667	59.5505617977528	23.955223880597	37.1794871794872	12.0306513409962	5.75091575091575
r43	DMR-C2	58.5514056550272	12.1431767337808	43.6956845238095	51.4447463768116	32.0451417561244	28.2957393483709	8.43903638151426	12.0056022408964
r273	DMR-C2	69.377990430622	42.2671275370026	53.974358974359	58.1223628691983	44.5729166666667	36.6376678876679	16.8153439153439	17.5521751910641
r193	DMR-C2	65.9752776031846	38.4538865994032	50.3690476190476	50.2962962962963	22.2735409953455	19.6808510638298	10.6190476190476	8.43537414965986
r364	DMR-C2	69.3765146508041	36.0578765810655	55.9425287356322	53.53228962818	39.5165059888986	31.2580808080808	14.2269439421338	17.980572597137
r1314	DMR-C2	70.61973986228	27.447216890595	60.2459016393443	68.8802083333333	31.8055555555556	31.6358024691358	16.2578616352201	26.5300546448087
r1300	DMR-C2	66.9850746268657	26.3515810948657	71.4035087719298	66.2074829931973	28.7333333333333	34.1666666666667	6.98717948717949	22.1153846153846
r269	DMR-C2	66.832229580574	27.7235772357724	63.031746031746	63.739837398374	25.9027777777778	10.6439393939394	5.08333333333333	3.97163120567376
r58	DMR-C2	66.5952890792291	28.6655112651646	63.758865248227	76.4920634920635	57.7676460655184	58.0141843971631	11.0787172011662	10.8
r705	DMR-C2	59.8670149608169	27.6499047060548	53.7937937937938	45.7627475769069	22.1230158730159	27.3870056497175	5.31956735496558	9.17510311211099
r595	DMR-C2	64.1056422569028	33.4820615552723	43.7508753501401	42.3701298701299	28.276807125728	16.1425576519916	9.13669064748201	7.85864978902954
r63	DMR-C2	60.0580015818613	34.2099447513812	50.6643625192013	51.5829228243022	33.0989583333333	19.5271867612293	10.4320987654321	9.61681547619047
r1	DMR-C2	61.535974130962	36.1189232623544	57.4627897306696	56.3064873277882	35.6991185285567	35.9344469967194	8.89253905398483	9.26582606131553
r308	DMR-C2	61.0966810966811	35.9462201927955	49.5967741935484	47.9012345679012	19.4533333333333	26.3064236111111	9.40860215053764	12.4003097173829
r473	DMR-C2	60.913280268119	35.8410351201479	61.7592592592593	60.0643500643501	40.5079365079365	40.0538548752835	9.58333333333333	10.2705627705628
r263	DMR-C2	80.8385744234801	31.4119749776586	54.1666666666667	65.8945578231292	32.046568627451	44.6713615023474	3.83022774327122	12.0319634703196
r1038	DMR-C2	82.1768707482993	30.5958132045089	70.7602339181287	65.9430438842204	30.4931972789116	31.2212643678161	15.5660377358491	14.9014778325123
r512	DMR-C2	82.9890643985419	31.8311874105866	78.6764705882353	66.8468468468469	63.5135135135135	47.1052631578948	11.4035087719298	10.7456140350877
r430	DMR-C2	78.9015243164771	33.8378258948299	57.1019108280255	53.5496183206107	39.2497603068073	35.671992481203	22.8051087984863	17.659478885894
r1117	DMR-C2	80.1846153846154	36.9205298013245	55.2	67.5800376647834	30.3030303030303	42.5292003593891	13.7630662020906	17.3835125448029
r374	DMR-C2	82.2761194029851	36.7335865436788	60.6770833333333	62.4509803921569	33.921568627451	21.078431372549	9.64912280701754	4.76190476190476
r804	DMR-C2	81.627408993576	36.0635393397866	41.6360544217687	44.4450844854071	28.7882018479033	27.0547945205479	7.12673611111111	14.4893029675638
r1226	DMR-C2	75.9000423549344	30.6076854334227	47.3377976190476	48.0099502487562	22.930648769575	29.4964028776979	10.6181015452539	15.5463144161774
r72	DMR-C2	75.3838280450358	27.536231884058	84.6666666666667	77.3809523809524	47.962962962963	33.2872503840246	7.24747474747475	5.9992193598751
r1171	DMR-C2	72.9694886119467	28.5848172446111	63.6111111111111	49.535864978903	32.7053140096618	29.6891534391534	13.9814814814815	4.27536231884058
r31	DMR-C2	73.7992831541219	29.6675191815857	88.4649122807018	86.1423220973783	37.037037037037	48.7142857142857	0.529100529100529	1.33333333333333
r745	DMR-C2	75.2398783056401	36.7264314632736	52.2325870646766	42.6715410573678	24.7773210003426	31.392089093702	11.8796992481203	11.8097014925373
r1343	DMR-C2	73.0909090909091	31.5789473684211	50	54.3589743589744	15.5555555555556	16.6666666666667	0	8.88888888888889
r693	DMR-C2	72.7529411764706	33.931484502447	54.6969696969697	44.8538011695907	29.6031746031746	27.6515151515151	3.29931972789116	9.93589743589744
r214	DMR-C2	79.5248868778281	21.4527981910684	67.483660130719	53.4313725490196	25.9119496855346	31.7924528301887	12.5	10
r239	DMR-C2	81.3677599441731	21.7126269956459	50.5721393034826	55.2631578947369	24.636803874092	19.6892655367232	5.44871794871795	15.5238095238095
r877	DMR-C2	76.24	19.1986644407346	75.0520833333334	88.2716049382716	59	25.5882352941176	11.1904761904762	4.04040404040404
r1113	DMR-C2	76.2886597938144	22.0833333333333	74.3939393939394	60	35.3333333333333	46.505376344086	7.72727272727273	6.54320987654321
r7	DMR-C2	76.4526710402999	24.0192819148936	83.0041407867495	86.8139000148346	63.2710280373832	44.0151515151515	3.17109144542773	5.2979797979798
r153	DMR-C2	80.9806835066865	26.8925739005047	68.1040564373898	76.1904761904762	51.5476190476191	39.1707717569787	3.40909090909091	7.19246031746032
r792	DMR-C2	82.0155454301796	26.909518213866	48.6084142394822	61.7647058823529	20.6272401433692	26.9345238095238	10.2310231023102	6.85358255451714
r1465	DMR-C2	78.4513274336283	26.0246416897159	51.4009661835749	56.3303099017385	24.2063492063492	39.9754901960784	17.8834033613445	22.5175070028011
r1078	DMR-C2	79.4625719769674	28.0684596577017	44.2290249433107	55.9291521486644	28.3263888888889	21.8050941306755	10.0877192982456	12.4621212121212
r460	DMR-C2	79.2626728110599	28.9205702647658	46.9761904761905	53.7037037037037	28.8805346700084	33.3333333333333	4.76190476190476	5.55555555555555
r1404	DMR-C2	84.95670995671	23.5330073349633	33.0621693121693	51.236559139785	24.6296296296296	38.7356321839081	6.76190476190476	2.85714285714286
r1104	DMR-C2	84.63524854745	21.1811470755253	48.2070707070707	45.1465201465202	41.1835748792271	28.1282051282051	6.07344632768362	11.1904761904762
r1446	DMR-C2	86.3149437600429	21.9378427787934	48.0197444831591	56.7787114845938	36.3498964803313	32.5703463203463	21.4612135176651	23.1117216117216
r206	DMR-C2	86.5907099035934	25.0140213123948	78.5087719298246	62.7314814814815	25.8854166666667	37.5	15	6.17886178861789
r762	DMR-C2	87.9245283018868	24.7441860465116	79.5454545454546	90.9090909090909	63.4057971014493	45	0	10.8695652173913
r1166	DMR-C2	85.9697386519945	28.2003012048193	63.5416666666667	67.7898550724638	26.7361111111111	32.0512820512821	6.62280701754386	17.1085858585859
r352	DMR-C2	86.9902912621359	26.816840976133	42.6234567901235	65.6725146198831	42.5333333333333	27.8744588744589	9.72727272727273	6.98275862068966
r1468	DMR-C2	74.1482965931864	0.584795321637427	48.9035087719298	64	24.7685185185185	20.7317073170732	0	4.49074074074074
r1481	DMR-C2	74.8031496062992	0.72840790842872	75.0980392156863	74.5098039215686	27.4509803921569	46.5277777777778	0	11.5740740740741
r147	DMR-C2	72.5222993062438	0.513757278228108	82.9205607476635	83.640350877193	43.4599156118143	34.1428571428572	3.0448717948718	0.840455840455841
r30	DMR-C2	73.2580398162328	0.808457711442786	82.5793650793651	64.4557823129252	52.537037037037	42.7649077649078	1.14942528735632	1.2
r122	DMR-C2	73.8236637734125	0.930626057529611	82.2108843537415	78.3615819209039	36.1904761904762	34.1025641025641	7.06214689265537	5.16666666666667
r232	DMR-C2	73.7535277516463	1.11675126903553	81.3333333333334	70.6666666666667	51.0476190476191	55.3809523809524	5.21739130434783	10
r1173	DMR-C2	76.3052208835342	3.29041487839771	90	50	48.9583333333333	25	1.66666666666667	2
r209	DMR-C2	75.9654471544716	2.87625418060201	72.5461613216715	82.3446327683616	44.687743950039	46.8280871670702	5.70987654320988	7.08812260536398
r20	DMR-C2	76.936170212766	0.433114713525554	82.6315789473684	87.323600973236	48.1746031746032	49.2517006802721	2.54310344827586	0.671834625322997
r151	DMR-C2	75.9624716920091	0.61020258725897	52.6203703703704	61.9415895854745	28.8228438228438	23.8064516129032	5.87301587301587	5.87249373433584
r2	DMR-C2	75.6884561891516	1.51543942992874	83.3651804670913	84.2017259978425	45.7101947308133	50.2702702702703	2.30639730639731	1.98739977090493
r743	DMR-C2	69.4889779559118	9.98822143698469	50.9360730593607	34.6666666666667	25.4428341384863	36.8859649122807	0.819672131147541	4.83492063492064
r1432	DMR-C2	69.2028985507247	7.46606334841629	38.448275862069	61.4285714285715	25.1488095238095	22.0666666666667	2.27272727272727	13.0952380952381
r59	DMR-C2	66.826593557231	7.34257233163141	47.3684210526316	55.978835978836	26.3076923076923	12.2666666666667	5.24691358024691	7.5
r1079	DMR-C2	74.8031496062992	9.67741935483871	72.5	71.6666666666667	27.2727272727273	38.8888888888889	27	3.7037037037037
r36	DMR-C2	73.7710800143524	11.0574989947728	92.1043771043771	83.5598705501618	38.5374149659864	43.9958592132505	3.20512820512821	8.95390070921986
r1133	DMR-C2	72.2143864598025	6.40394088669951	53.0072463768116	55.4017857142857	32.9166666666667	9.74358974358974	3.20833333333333	13.6932447397564
r19	DMR-C2	73.7487969201155	5.40865384615385	82.621722846442	89.3003341687552	57.001287001287	26.3043399177853	1.34502923976608	1.21359223300971
r1037	DMR-C2	78.2093482554312	14.6485734168406	67.5438596491228	80.2962962962963	33.5430839002268	31.7901234567901	20.8333333333333	12.0512820512821
r347	DMR-C2	80.6130268199234	10.5015002143163	74.4791666666667	66.6312056737589	53.8888888888889	47.0238095238095	11.734693877551	13.5763888888889
r571	DMR-C2	84.0616966580977	11.6389548693587	69.7530864197531	60.9722222222222	43.5897435897436	57.5694444444445	10.8974358974359	5.12820512820513
r1284	DMR-C2	83.768115942029	11.4104595879556	82.2727272727273	51.1111111111111	12.0833333333333	10	4.86111111111111	0
r996	DMR-C2	83.6805555555556	11.4906832298137	83.3333333333333	68.2051282051282	40	23.8888888888889	5.55555555555556	2.56410256410256
r1221	DMR-C2	84.7772277227723	4.78440637920851	76.8518518518519	82.7160493827161	53.1666666666667	36.8279569892473	14.320987654321	11.594982078853
r111	DMR-C2	85.5646100116414	2.22395630120952	73.5052910052911	66.712962962963	38.655462184874	38.0208333333333	7.95767195767196	4.80952380952381
r547	DMR-C2	85.5166802278275	3.24699014958044	61.1111111111111	68.9285714285715	39.6825396825397	38.968253968254	2.96296296296296	3.65079365079365
r1015	DMR-C2	83.419689119171	1.743679163034	48.6842105263158	78.0303030303031	41.2380952380952	54.2063492063492	0	5
r1385	DMR-C2	84.6428571428571	0.927643784786642	85.7142857142857	70.3030303030303	16.6666666666667	25.6060606060606	0	0
r1439	DMR-C2	84.9443969204448	1.66775670372793	58.3333333333333	89.0692640692641	40.5263157894737	25	2.77777777777778	1.04166666666667
r27	DMR-C2	81.2990720913633	4.99599251936949	88.2037318473489	73.8784461152882	55.0863422291994	48.1818181818182	1.27659574468085	0.852272727272727
r696	DMR-C2	80.6324110671937	3.23741007194245	78.5	80	42.3333333333333	32.6904761904762	10	15.6666666666667
r25	DMR-C2	79.2816241540864	0.970088924818108	92.7876984126984	89.7590361445783	54.7222222222222	40.2564102564102	0.676691729323308	0.407608695652174
r329	DMR-C2	78.8144329896907	0.485731633272617	56.965811965812	51.4583333333333	22.6967592592593	13.7979497354497	2.30496453900709	0
r747	DMR-C2	80.4964539007092	0.388349514563107	56.9444444444445	75.2564102564103	2.56410256410256	41.6666666666667	4.48717948717949	0
r170	DMR-C2	80.0503461296413	1.38811771238201	86.9767441860465	89.2028985507246	38.6559139784946	37.9084967320262	4.34782608695652	1.86507936507936
r82	DMR-C2	80.9840425531915	1.95845697329377	79.8280423280423	74.390243902439	23.2456140350877	9.7926267281106	0	4.52380952380952
r689	DMR-C2	89.3095768374165	28.0041797283177	65	65.7894736842105	33.5087719298246	25.6481481481482	1.75438596491228	10
r108	DMR-C2	91.3803145020385	26.6137566137566	84.5179738562092	71.4285714285714	25.6862745098039	40.8823529411765	5.3030303030303	7.05555555555556
r1375	DMR-C2	92.3161361141603	28.3052884615385	62.8205128205128	59.4827586206897	31.4102564102564	11.9444444444444	5.09259259259259	9.38095238095238
r865	DMR-C2	91.3522012578616	24.5995423340961	55.2469135802469	58.9285714285714	38.3333333333333	28.2084068195179	1.28205128205128	15.7299182299182
r1054	DMR-C2	91.480996068152	23.6585365853659	83.0681818181818	69.9645390070922	61.5333333333333	52.5757575757576	12.8682170542636	17.2348484848485
r811	DMR-C2	91.8641896220372	23.6688211757464	57.3391812865497	71.2839655636266	44.3169398907104	39.207650273224	16.25	23.7222222222222
r1125	DMR-C2	89.5124195032199	25.139146567718	80.7471264367816	83.1240981240982	63.5361552028219	51.1111111111111	10.4040404040404	21.9537037037037
r322	DMR-C2	88.8670917116234	23.1188287368063	65.1212938005391	50.3875968992248	46.2640692640693	40.5932203389831	9.98724489795918	4.96598639455782
r404	DMR-C2	89.5228726020659	23.4573031373364	80.4929577464789	79.6581196581197	42.5799086757991	50.9492481203008	20.1960784313725	28.0761316872428
r1179	DMR-C2	90.2777777777778	23.5011990407674	63.7896825396825	90.2777777777778	36.8055555555556	12.5	2.27272727272727	14.5
r1270	DMR-C2	89.9419729206963	22.7210261108566	52.0555555555556	35.7758620689655	17.9761904761905	30.9677419354839	2.29885057471264	15.7575757575758
r1203	DMR-C2	95.9523809523809	16.9922762380736	68.8172043010753	70.2380952380952	36.4367816091954	54.6875	13.8020833333333	8.88392857142857
r78	DMR-C2	97.3856209150327	20.3441295546559	76.2878787878788	69.6969696969697	40.1190476190476	32.2727272727273	8.86363636363636	12.0580808080808
r1345	DMR-C2	95.8176495190297	23.764617125613	56.888341543514	68.861985472155	39.1746031746032	41.2840136054422	9.88700564971751	15.647619047619
r575	DMR-C2	93.7575030012005	20.9160305343511	63.6231884057971	79.2666666666667	48.4615384615385	24.8	17.6666666666667	11.8055555555556
r1292	DMR-C2	94.3609022556391	19.7214076246334	68.1060606060606	87.6984126984127	62.2222222222222	55.8730158730159	18.2539682539683	18.6507936507937
r728	DMR-C2	95.1319648093842	20.5769721725811	80.224358974359	60.6613756613757	67.7358490566038	45.3260869565218	19.8863636363636	27.7027027027027
r1390	DMR-C2	92.2134733158355	21.1899791231733	67.0448179271709	43.6868686868687	30.1515151515152	10.1010101010101	0	2.38095238095238
r230	DMR-C2	92.5173439048563	20.2865973588087	65.2956989247312	78.5919540229885	49.9137931034483	36.566091954023	7.76515151515152	9.19789227166276
r100	DMR-C2	92.5719591457753	22.1745350500715	64.5833333333334	74.2916666666667	41.8518518518519	46.1111111111111	11.3333333333333	13.6666666666667
r870	DMR-C2	91.0310463779226	21.5091066782307	76.6666666666666	78.8305322128851	37.2727272727273	36.0632183908046	6.28415300546448	19.5169082125604
r126	DMR-C2	91.0344827586207	6.58126098970108	58.625730994152	71.75	25.0892857142857	24.0277777777778	2.61437908496732	4.74137931034483
r580	DMR-C2	89.2003297609234	5.17985611510791	57.6923076923077	58.8372093023256	29.2592592592593	28.2520325203252	3.75	4.96031746031746
r55	DMR-C2	90.8242612752722	5.32724505327245	62.536231884058	59.7222222222222	5.79710144927536	17.1052631578947	0	4.16666666666667
r895	DMR-C2	90.6432748538012	4.49293966623877	82.7777777777778	68.5185185185185	53.3333333333333	23.9583333333333	5.77777777777778	3.92857142857143
r112	DMR-C2	90.041249263406	2.45664739884393	72.1580547112462	66.4965986394558	44.0527950310559	26.8939393939394	1.19047619047619	2.32456140350877
r982	DMR-C2	91.0079767947788	1.52015862524785	81.9376026272578	62.280701754386	40.9722222222222	61.1111111111111	0	5.03284072249589
r646	DMR-C2	90.3703703703704	1.1756061719324	83.3333333333333	70.4166666666667	35.1666666666667	26.3157894736842	14.1666666666667	12.0833333333333
r856	DMR-C2	89.8461538461539	1.52284263959391	81.764705882353	80.2	61.2612612612613	53.4313725490196	3.75968992248062	6.44654088050315
r296	DMR-C2	88.2978723404255	2.30073952341824	53.1623931623932	74.264705882353	66.0416666666667	33.4714795008913	2.25225225225225	7.03125
r139	DMR-C2	88.3240223463687	0.56390977443609	78.9617486338798	92.0634920634921	32.5920934411501	50.2604166666667	3.62903225806452	5.16129032258065
r405	DMR-C2	88.1270903010034	1.10262934690416	71.5873015873016	81.0317460317461	46.5079365079365	34.9206349206349	17.9824561403509	20.9183673469388
r799	DMR-C2	97.3293768545994	7.96208530805687	59.5238095238095	64.4444444444445	29.4871794871795	33.8095238095238	1.66666666666667	3.33333333333333
r141	DMR-C2	93.4982332155477	6.80464095327689	70	68.5343915343915	53.2098765432099	32.9710144927536	21.1111111111111	21.2959956709957
r281	DMR-C2	94.2592592592593	7.70909090909091	73.0769230769231	87.3333333333333	13.8888888888889	21.4285714285714	5.88235294117647	14.9074074074074
r1111	DMR-C2	96.3730569948187	5.12091038406828	83.8461538461539	79.1666666666667	50	41.6666666666667	12.5	3.07692307692308
r98	DMR-C2	95.5534531693472	4.87804878048781	90.2777777777778	84.8427672955975	58.2513661202186	43.0793650793651	18.3333333333333	10.1092896174863
r1077	DMR-C2	94.421315570358	5.9008160703076	49.6884185773075	70.1190476190476	49.7916666666667	57.4404761904762	11.8452380952381	7.28395061728395
r1301	DMR-C2	94.6674655482325	5.47610742936868	60.9126984126984	57.2368421052632	35.5284552845529	27.2962962962963	4.58333333333333	13.0434782608696
r753	DMR-C2	95.2768729641694	6.54281098546042	76.8320105820106	76.9444444444445	72.2222222222222	55.9259259259259	15.7407407407407	7.46031746031746
r927	DMR-C2	95.0248756218905	6.11973392461197	85.8465608465608	74.8427672955975	62.9301075268817	65.5069124423963	32.5892857142857	32.5806451612903
r441	DMR-C2	97.495183044316	2.74294670846395	50	54.4444444444445	30.4978354978355	65.7843137254902	4.16666666666667	1.47058823529412
r11	DMR-C2	95.7579185520362	1.40845070422535	80.9876543209877	83.1410256410257	35.2272727272727	45.0157232704403	1.73611111111111	7.30227148330597
r508	DMR-C2	95.6462585034014	1.67106420404573	90.2777777777778	76.2345679012346	15.6944444444444	41.1764705882353	16.7901234567901	3.98550724637681
r212	DMR-C2	96.4386129334583	1.69222633527234	60.4597701149425	91.71875	57.1111111111111	49.2753623188406	3.44444444444444	16.9354838709677
r898	DMR-C2	96.5996908809892	1.45530145530146	70.3703703703704	67.156862745098	43.859649122807	40.3508771929825	18.4210526315789	0
r12	DMR-C2	93.6977980258163	1.65706051873199	87.962962962963	80.7017543859649	47.1080139372822	35.7657657657658	7.34126984126984	12.5641025641026
r383	DMR-C2	93.5096153846154	1.36363636363636	75.8602150537634	86.7741935483871	37.3737373737374	41.8069727891157	21.7261904761905	29.4949494949495
r137	DMR-C2	94.0279542566709	1.20572720422005	80.4347826086957	63.2608695652174	37.184265010352	79.3650793650794	9.84848484848485	2.27272727272727
r510	DMR-C2	93.752808988764	0.862068965517241	49.625	68.4027777777778	16.8628747795414	21.2925170068027	1.53061224489796	7.74691358024691
r149	DMR-C2	92.7007299270073	1.82370820668693	77.6881720430108	72.9885057471264	36.1979166666667	18.2777777777778	7.82828282828283	22.9353741496599
r812	DMR-C2	92.8994082840237	1.04408352668213	69.2982456140351	70.8333333333334	26.6666666666667	25.8333333333333	0	2.94117647058824
r174	DMR-C2	94.8402948402948	0.816326530612245	87.1527777777778	89.1304347826087	79.367816091954	44.7916666666667	0	7.47126436781609
r1298	DMR-C2	95.0134770889488	1.2249443207127	100	95.5555555555556	34.4444444444444	8.33333333333333	17.8571428571429	14.1025641025641
r600	DMR-C2	95	1.44927536231884	75.7575757575758	77.0833333333334	25.8333333333333	51.5151515151515	4.16666666666667	6.94444444444444
r516	DMR-C2	94.981684981685	2.18380345768881	79.469696969697	77.8571428571428	53.183520599251	41.6470588235294	18.3966244725738	18.2531239446133
r733	DMR-C2	93.9484126984127	2.27162880618656	77.4774774774775	76.3157894736842	53.1746031746032	45.2020202020202	12.8571428571429	28.1868131868132
r16	DMR-C2	94.3224592220828	1.66142792995061	77.1581196581197	76.8804112554113	32.0689655172414	32.2508305647841	7.48792270531401	9.95683020683021
r10	DMR-C2	94.1027266962587	1.5058561070831	63.9130434782609	88.2882882882883	31.2015503875969	11.5942028985507	4.87804878048781	1.85185185185185
r243	DMR-C2	94.2073170731707	1.41218005295675	73.6324786324786	80	48.7916666666667	38.3821733821734	2.71428571428571	9.52380952380953
r1475	DMR-C2	92.261185006046	2.77585010409438	66.6666666666667	54.3859649122807	43.7719298245614	27.4327122153209	7.59259259259259	1.32575757575758
r797	DMR-C2	92.235609103079	2.63157894736842	69.2307692307692	77.7777777777778	23.5897435897436	39.4444444444444	0	1.11111111111111
r1013	DMR-C2	93.4729064039409	2.6615969581749	69.1666666666667	77.6315789473684	32.8070175438596	44	2.99319727891156	7.77777777777778
r521	DMR-C2	93.200582807188	2.8100412139378	63.1578947368421	72.2354497354498	45.4960317460318	51.6946778711485	17.2677595628415	14.8989898989899
r163	DMR-C2	93.5258964143426	4.984696108439	68.2539682539683	75.0490196078432	39.7619047619048	42.0952380952381	6.36363636363636	6.42857142857143
r44	DMR-C2	93.8558487593541	3.32077249175695	63.6083743842365	81.8518518518519	41.8253968253968	41.530612244898	10.5208333333333	9.46428571428571
r1029	DMR-C2	93.8969072164948	4.14921964217739	72.5	76.0416666666667	18.0952380952381	45.7915057915058	24.4444444444444	4.64646464646465
r746	DMR-C2	94.2408376963351	3.74665477252453	89.1228070175439	80.1754385964912	58.5087719298246	35.5263157894737	20.2941176470588	18.1578947368421
r124	DMR-C2	84.3092406221409	17.5712470502814	66.7448979591837	65.3381642512077	42.5124378109453	36.7909663865546	14.3382352941176	15.8730158730159
r793	DMR-C2	85.8054226475279	18.3768323203432	48.302209772798	48.953488372093	27.0181405895692	37.1666666666667	7.2463768115942	13.2847424684159
r724	DMR-C2	84.9489795918367	14.5530145530146	44.8260073260073	56.4942528735632	21.2121212121212	25.2525252525253	1.75438596491228	6.25
r142	DMR-C2	86.5069356872636	15.4345006485084	53.8	62.2222222222222	51.6025641025641	53.2051282051282	4.76190476190476	14.367816091954
r981	DMR-C2	87.1478873239437	15.6705539358601	74.1666666666667	70.4545454545455	41.1764705882353	56.8055555555556	8.33333333333333	4.36507936507936
r114	DMR-C2	89.9374097255657	20.3002144388849	64.5424836601307	66.0263347763348	25.3835978835979	29.5572916666667	4.71014492753623	13.435960591133
r1320	DMR-C2	89.3581081081081	19.3714821763602	75.5646258503401	65.031328320802	46.3480885311871	47.972972972973	19.2237442922374	19.0833333333333
r87	DMR-C2	88.8888888888889	17.8318931657502	66.8840579710145	72.6190476190476	33.756038647343	40.6818181818182	1.73913043478261	6.44927536231884
r676	DMR-C2	88.5901639344262	16.5086887835703	81.0335497835498	72.008547008547	34.7559523809524	42.4166666666667	6.81818181818182	16.2254901960784
r995	DMR-C2	88.1736526946108	16.6806370494552	59.8611111111111	60.5797101449275	34.0666666666667	24.5833333333333	1.51515151515152	1.51515151515152
r1087	DMR-C2	91.2250712250712	17.4848484848485	70.8637284701115	80.5555555555556	59.9593495934959	16.6666666666667	20.4710144927536	14.3262411347518
r554	DMR-C2	91.8859649122807	17.3542894564506	70.2898550724638	81.7460317460317	22.7272727272727	20.1388888888889	8.33333333333333	7.60869565217391
r966	DMR-C2	90.5797101449275	16.1611374407583	53.6458333333333	65.6326530612245	37.258064516129	37.4819624819625	14.1203703703704	9.02777777777778
r1064	DMR-C2	91.0388127853881	15.4992967651196	64.2948717948718	62.2448979591837	37.8	38.2575757575758	8.33333333333333	6.73913043478261
r22	DMR-C2	91.4267434420985	15.9742351046699	63.1628787878788	72.5575614861329	41.9831223628692	42.0440251572327	9.43770589997005	8.10457516339869
r819	DMR-C2	87.6742479823918	11.0634648370497	63.6274509803922	44.6990311276026	25.1515151515151	40.0560224089636	6.12903225806452	8.99350649350649
r1306	DMR-C2	88.7931034482759	8.66141732283465	55.2083333333333	62.3076923076923	52.1875	29.5555555555556	11.4583333333333	15.1041666666667
r880	DMR-C2	89.2743039707896	8.07622504537205	50	64.5052083333333	28.952380952381	25.716237314598	6.96759259259259	14.8021462105969
r1119	DMR-C2	91.7695473251029	8.51851851851852	68.0808080808081	67.5438596491228	28.6111111111111	33.6530612244898	6.9047619047619	13.2352941176471
r709	DMR-C2	92.1348314606742	9.86666666666667	66.6666666666667	93.75	37.3958333333333	43.75	9.52380952380952	10.8333333333333
r29	DMR-C2	93.1407942238267	12.3575810692375	68.2859703020993	64.5535714285714	39.3939393939394	60.483870967742	2.97979797979798	8.54166666666667
r1260	DMR-C2	92.5465838509317	10.8345534407028	75.5208333333333	82.7450980392157	71.5686274509804	44.1176470588235	7.94117647058824	16.6666666666667
r253	DMR-C2	92.3937360178971	11.7567567567568	59.3434343434343	57.6599326599327	29.9640376984127	27.9569892473118	13.4375	16.1904761904762
r97	DMR-C2	95.6872037914692	11.2878285840512	78.5064935064936	81.5700483091788	42.4871794871795	54.2925170068027	4.16666666666667	15.368253968254
r576	DMR-C2	94.1818181818182	9.23566878980892	76.6666666666667	87.962962962963	42.156862745098	45.3703703703704	2.77777777777778	21.3888888888889
r764	DMR-C2	94.6974422956956	9.72602739726027	49.7619047619048	76.1842105263158	54.5177045177045	69.3666666666667	12.1031746031746	11.6666666666667
r388	DMR-C2	94.6644435181326	14.9355572403336	79.0960451977401	76.5860215053764	55.0925925925926	66.241134751773	20	1.78210678210678
r796	DMR-C2	94.9416342412451	14.9097815764482	81.043956043956	86.9230769230769	64.1025641025641	30.7692307692308	8.97435897435897	7.05128205128205
r248	DMR-C2	93.681917211329	13.4334255235085	66.1742424242424	72.3765432098765	38.4615384615385	36.9047619047619	16	9.16900093370682
r182	DMR-C2	93.9007861209	14.2117479021603	85.0689808633734	76.9196428571429	49.4855967078189	37.4585459183674	11.469387755102	11.3524238524239
r918	DMR-C2	94.1229250785105	14.1135972461274	58.531746031746	80.3252032520325	41.0507246376812	49.645390070922	21.4539007092199	16.3120567375887
r1248	DMR-C2	90.9752547307133	14.0570633263744	61.8518518518519	61.5873015873016	28.8095238095238	42.3611111111111	1.66666666666667	30.2631578947368
r987	DMR-C2	90.8372827804108	12.5463535228677	67.9545454545455	64.9122807017544	46.2878787878788	36.7424242424242	9.46969696969697	9.56521739130435
r1096	DMR-C2	90.2884615384615	11.7556071152359	52.5333333333333	77.7777777777778	27.1794871794872	22.2857142857143	2.08333333333333	9.4
r211	DMR-C2	90.2580458103798	11.6416732438832	71.921568627451	88.921568627451	40.8333333333333	22.9381443298969	11.1683848797251	7.92315680166147
r313	DMR-C1	13.5531135531136	12.5	72.0238095238095	64.7058823529412	23.0833333333333	9.72222222222222	0	1.7156862745098
r479	DMR-C1	8.66219092844277	7.57529662306054	42.2587719298246	58.5535714285714	48.8302277432712	36.6374269005848	9.20138888888889	5.69846292947559
r39	DMR-C1	11.3628790403199	1.01149759860282	53.498427672956	50.5946275946276	21.4584959666927	23.8449328449329	5.01801801801802	5.63235294117647
r26	DMR-C1	0.856443719412724	0.561482313307131	75.1322751322751	57.5555555555556	41.453081232493	17.7397260273973	5.72139303482587	2.66666666666667
r385	DMR-C1	1.6304347826087	0.50297210791038	61.3541666666667	48.2692307692308	16.3562091503268	31.8421052631579	2.18068535825545	6.62878787878788
r180	DMR-C1	4.46601941747573	0.685518423307626	41.6666666666667	28.5714285714286	5.72916666666667	8.24561403508772	0	5.26315789473684
r49	DMR-C1	2.84637923817497	0.872093023255814	52.5	63.9478764478765	15.9490740740741	29.620253164557	2.63157894736842	2.02991452991453
r1318	DMR-C1	22.8504122497055	1.0498687664042	38.3333333333333	60.3174603174603	15.9722222222222	17.5862068965517	4.16666666666667	1.55172413793103
r1017	DMR-C1	26.5402843601896	0.123304562268804	43.5185185185185	62.5	43.75	26.3888888888889	1.38888888888889	12.5
r1471	DMR-C1	27.3888154997798	0.844194312796209	45.859010270775	54.2460317460317	26.8089430894309	19.0909090909091	3.78640776699029	6.17532467532468
r278	DMR-C1	30.2405498281787	9.02140672782875	80.3030303030303	72.2222222222222	50	30.3030303030303	3.03030303030303	7.57575757575757
r985	DMR-C1	31.2664214398318	2.13903743315508	63.859649122807	61.1793154761905	35.062893081761	41.4285714285714	7.44897959183674	5.78616352201258
r1084	DMR-C1	28.3089967027791	24.6723460026212	58.7009803921569	37.1144278606965	28.1455399061033	30.7207207207207	2.89351851851852	4.66810966810967
r917	DMR-C1	23.8372093023256	22.1820373719108	36.5698143664245	44.5013477088949	12.3188405797101	16.2244897959184	4.77777777777778	7.48587570621469
r393	DMR-C1	16.1636485580148	20.8620689655172	63.0555555555556	60.0909090909091	44.7115384615385	50.7407407407407	12.0535714285714	12.3809523809524
r635	DMR-C1	20.6035379812695	13.2740740740741	49.5283018867925	44.1520467836257	15.7635467980295	23.6194653299916	9.79662698412698	2.32974910394265
r1006	DMR-C1	53.7666174298375	41.2942989214176	41.3071895424837	54.3584656084656	12.5531914893617	43.3333333333333	2.46212121212121	6.07843137254902
r135	DMR-C1	46.518881586276	31.6931982633864	49.4501133786848	58.1693684566025	33.6371100164204	34.1489055299539	13.3695652173913	14.2436696900983
r795	DMR-C1	50.129265770424	35.3140096618358	45.5348258706468	44.2578292578293	26.5646701388889	37.4329501915709	9.64959568733154	8.30860805860806
r1467	DMR-C1	46.4485235434956	48.4444444444445	61.2962962962963	61.268115942029	38.5185185185185	32.5925925925926	7.69230769230769	17.0654761904762
r1291	DMR-C1	41.2280701754386	48.2062780269058	10.4070660522273	17.3809523809524	37.1929824561404	25.5913978494624	69.8484848484848	39.3467643467644
r64	DMR-C1	48.5074626865672	54.1893362350381	67.0492371705964	68.6266157010838	40.3023809523809	50.6974506974507	9.16666666666666	7.87128712871287
r1161	DMR-C1	53	46.0828402366864	61.9718309859155	66.9166666666667	28.0701754385965	35.5698986421878	21.6877637130802	17.3635307781649
r924	DMR-C1	50.970184571699	49.2696287279367	42.9197994987469	39.0085287846482	26.0987654320988	22.2871572871573	9.32508436445444	11.3061224489796
r1094	DMR-C1	55.840554592721	48.9088140754526	43.0555555555556	62.4780701754386	35.0210970464135	22.9844006568145	12.9375	16.7469545957918
r1235	DMR-C1	57.3947667804323	52.592688618097	49.9838187702266	50.6472491909385	35.597667638484	34.99306518724	15.0666666666667	16.9918430335097
r148	DMR-C1	56.9167643610786	52.5186870328242	14.9732014017728	20.9754861540576	30.4705081243543	35.8577113122568	57.2550366300366	53.4233779041471
r668	DMR-C1	16.2063953488372	34.9007765314927	54.2682926829268	39.5614035087719	25.9848484848485	38.8888888888889	3.2520325203252	11.0087719298246
r930	DMR-C1	27.9593518264213	40.6142535278074	48.5685320356853	45.7671957671958	28.983451536643	26.2273901808786	8.22834645669291	8.75214114422747
r74	DMR-C1	38.1510416666667	17.3479561316052	76.3008130081301	65.1351351351351	32.479674796748	49.6138211382114	6.12745098039216	7.31707317073171
r169	DMR-C1	39.05822230334	13.6708684448778	37.2767857142857	39.8142428142428	16.4787319422151	22.4125322031081	5.58626465661642	4.95467730239304
r904	DMR-C1	35.894495412844	12.3725671918443	80.4824561403509	66.0294117647059	42.041847041847	36.6666666666667	8.55855855855856	10.4761904761905
r707	DMR-C1	40.82020640956	30.6806462701959	51.757852077001	64.6041666666667	34.0425531914894	27.3245614035088	7.59644364074744	5.35460992907802
r948	DMR-C1	42.0863309352518	25.5602240896359	52.7777777777778	71.505376344086	33.3333333333333	36.9444444444444	3.6231884057971	7.33333333333333
r415	DMR-C1	29.8245614035088	31.6715542521994	15.7017543859649	8.82352941176471	27.6666666666667	38.3796296296296	50.9649122807018	50.4511278195489
r67	DMR-C1	35.6407322654462	30.9360999764207	63.1370091896408	71.6326530612245	38.9322916666667	40.3571428571429	10.6923076923077	17.7880184331797
r885	DMR-C1	35.9139784946237	26.5142857142857	60.4901960784314	68.1372549019608	32.1428571428572	46.0526315789474	1.92307692307692	15.5009920634921
r748	DMR-C5	15.4246100519931	96.8253968253968	8.75	5	31.4583333333333	29.4117647058824	56.6666666666667	54.5
r411	DMR-C5	26.7037552155772	96.2661848840711	6.62962962962963	1.44230769230769	28.4074074074074	51.5724206349206	83.6054421768708	70.6071428571429
r883	DMR-C5	29.0322580645161	95.3846153846154	0	0	25	25.4166666666667	85	34.7222222222222
r1461	DMR-C5	23.5099337748344	94.0119760479042	0	0	11.25	8.75	32.0833333333333	36.875
r902	DMR-C5	27.0718232044199	90.1001112347052	9.33333333333333	4.16666666666667	32.8070175438597	39.1666666666667	76.1904761904762	47.6190476190476
r1408	DMR-C5	37.9576107899807	97.0123772940674	15.1801801801802	15.1470588235294	28.1257631257631	16.6666666666667	58.2017543859649	48.3333333333333
r909	DMR-C5	37.9190751445087	96.782334384858	11.1111111111111	7.1969696969697	43.5	47.2	64.4927536231884	47.1333333333333
r1163	DMR-C5	36.7741935483871	97.463768115942	23.3333333333333	0	45	22.2222222222222	70.8333333333334	64.2857142857143
r241	DMR-C5	36.986301369863	96.5624032208114	15.3754094230285	11.5149136577708	33.7523277467412	32.3588342440802	51.4562706270627	45.7631558370475
r878	DMR-C5	37.1364653243848	96.8124788063751	11.5277777777778	5.98290598290598	18.9316239316239	19.8717948717949	43.8725490196079	56.1538461538462
r519	DMR-C5	34.2	96.7078189300412	3.07017543859649	9.52380952380952	38.5333333333333	25.8771929824562	54.2156862745098	39.3589743589744
r501	DMR-C5	34.2253521126761	96.0465828991725	3.39393939393939	12.8279883381924	14.8717948717949	23.6818181818182	53.3333333333333	36.9883040935673
r585	DMR-C5	34.3424317617866	96.356783919598	11.0365853658537	4.9625468164794	18.3901515151515	17.8189300411523	44.3353174603175	41.5340909090909
r1016	DMR-C5	35.7495881383855	94.2758620689655	2.95698924731183	12.3529411764706	18.7711213517665	16.5298142717498	37.9677022324081	48.4068627450981
r311	DMR-C5	36.7054610564011	95.9677419354839	5.62015503875969	7.63888888888889	22.0567375886525	16.5891472868217	57.3643410852713	40
r1047	DMR-C5	35.8695652173913	96.046511627907	4.16666666666667	15.5263157894737	33.9705882352941	21.2612612612613	53.8639455782313	54.1224489795918
r1194	DMR-C5	35.2525252525253	96.048024012006	3.88888888888889	7.69230769230769	22.9166666666667	30.5357142857143	57.5	40.2150537634409
r1360	DMR-C5	35.5421686746988	95.6185567010309	10.3921568627451	2.29885057471264	17.9761904761905	49.3412698412699	56.25	51.6666666666667
r1445	DMR-C5	35.0954478707783	88.7526652452026	2.33333333333333	3.08641975308642	9.44444444444444	22.3039215686274	48.5119047619048	44.8275862068966
r1093	DMR-C5	31.1457174638487	93.1014823261117	0.8	8.45679012345679	14.4642857142857	21.8452380952381	44.9130036630037	37.3214285714286
r810	DMR-C5	33.2293291731669	94.1422594142259	3.57142857142857	6.58730158730159	19.8148148148148	11.6296296296296	40.9169199594731	38.6538461538462
r562	DMR-C5	31.8021201413428	95.8702064896755	60.4166666666667	65.625	49.4047619047619	54.8611111111111	21.3333333333333	7.97619047619047
r816	DMR-C5	31.5741583257507	95.234549516009	15.9420289855072	11.046511627907	28.1707317073171	17.9059829059829	62.7840909090909	55.719696969697
r1010	DMR-C5	48.2608695652174	91.3888888888889	14.9425287356322	11.8055555555556	26.7857142857143	55.1075268817204	70.1388888888889	61.4516129032258
r824	DMR-C5	50.7739938080495	96.2697274031564	0	4.16666666666667	0	28.7037037037037	46.875	36.1111111111111
r1312	DMR-C5	48.7781036168133	97.03125	8	16.2745098039216	33.3333333333333	5.79710144927536	45.5555555555556	55.4444444444445
r361	DMR-C5	49.1624180626366	96.1986822098327	5.80357142857143	6.98924731182796	21.4035087719298	17.8366174055829	55.5357142857143	42.5571697605596
r851	DMR-C5	45.0704225352113	98.3928571428572	4.16666666666667	4.16666666666667	21.4285714285714	16.25	71.875	54.1666666666667
r892	DMR-C5	45.6859971711457	97.6718403547672	7.89473684210526	24.3055555555556	43.4335839598998	17.5833333333333	65.4761904761905	70.2
r1069	DMR-C5	43.0410790925812	96.0063897763578	11.9047619047619	7.22222222222222	37.887323943662	37.9189857761286	49.2094017094017	50.8020833333333
r1140	DMR-C5	42.8936170212766	96.2779156327544	13.0730897009967	11.8604651162791	41.5697674418605	21.0162601626016	72.312925170068	43.1560283687943
r525	DMR-C5	42.7860696517413	96.5054855749695	5.66666666666667	1.35135135135135	25.0462962962963	35.0416666666667	47.9385964912281	44.8717948717949
r1122	DMR-C5	43.9490445859873	97.8003384094755	12.1794871794872	2.22222222222222	49.4444444444445	53.452380952381	57.1794871794872	59.5238095238095
r610	DMR-C5	43.2885906040268	97.4042027194067	1.92307692307692	4.16666666666667	26.8181818181818	10	76.6666666666667	72.7380952380953
r629	DMR-C5	42.7609427609428	97.1315092674316	1.78571428571429	18.780487804878	35.9047619047619	49.2105263157895	51.3550135501355	46.7521367521368
r433	DMR-C5	45.8697764820214	95.6647398843931	11.8055555555556	7.8125	38.4615384615385	41.486643437863	55.5555555555556	51.1599511599512
r998	DMR-C5	45.3639846743295	96.2089300758214	7.5	4.65116279069767	29.8412698412698	27.5396825396825	58.8034188034188	46.8118466898955
r1051	DMR-C5	44.7154471544715	94.3262411347518	0	0	29.1666666666667	3.57142857142857	45.8333333333333	32.7083333333333
r1322	DMR-C5	45.6296296296296	94.9888285987871	12.8333333333333	15	30.2884615384615	26.3888888888889	61.8484848484849	44.3859649122807
r1431	DMR-C5	45.0664136622391	95.1841359773371	6	4.72972972972973	22.5177304964539	22.3484848484849	40.5185185185185	46.8055555555556
r825	DMR-C5	46.3814051769678	96.9751966122202	8.98697214734951	10.5419501133787	15.4834054834055	24.249574829932	45.6730769230769	38.5467980295567
r1489	DMR-C5	47.0496894409938	96.6192170818506	5.95238095238095	2.17391304347826	28.768115942029	12.2463768115942	34.0579710144928	42.6656314699793
r780	DMR-C5	47.286012526096	96.8260345520289	7.97297297297297	15.1515151515152	45.4273504273504	32.3154761904762	49.0702947845805	64.8290598290598
r146	DMR-C5	48.3460559796438	95.1512241958713	6.98198198198198	7.26495726495727	27.5208333333333	29.4144144144144	54.9537037037037	46.4529914529915
r23	DMR-C5	46.8949144070973	95.9174976561834	24.9625616350355	22.6849952579457	39.6169219476511	41.9099797801888	63.2908950617284	62.0678186865196
r932	DMR-C5	47.7097272259393	95.8145137006926	10.6013986013986	9.19753086419753	23.1216931216931	20.3494623655914	55.6779661016949	42.4688644688645
r1231	DMR-C5	43.9429928741093	87.5017773354187	14.9082568807339	10.7246376811594	17.0888561610211	16.6708074534161	42.5714285714286	45.8774250440917
r1207	DMR-C5	40.2597402597403	90.9620991253644	0	0	12.5	39.7321428571429	63.3333333333333	62.2222222222222
r223	DMR-C5	42.4388111888112	92.2279792746114	2.74074074074074	4.96296296296296	37.7768099109562	19.0579710144928	56.8371212121212	50.5456349206349
r766	DMR-C5	41.1494252873563	92.8803905614321	7.99319727891157	6.1965811965812	17.177700348432	27.5694444444444	51.2962962962963	53.0903790087464
r866	DMR-C5	41.4454277286136	92.9175946547884	5.55555555555556	10.8974358974359	31.4516129032258	21.4285714285714	60.919540229885	56.7333333333333
r464	DMR-C5	40.5882352941176	96.2025316455696	0	1.81818181818182	22.3456790123457	20.3703703703704	70.5555555555555	65
r598	DMR-C5	40.4517453798768	96.6577540106952	14.8070175438596	18.75	21.0666666666667	25.7507507507508	46.689393939394	54.344193817878
r673	DMR-C5	40.2893001489045	96.4686208931733	8.03154382772217	12.8212039532794	25.6344453949244	26.1078431372549	38.4629966636336	45.3978184736612
r1259	DMR-C5	41.0609037328094	95.1088896822563	9.63541666666667	12.1985815602837	24.5918367346939	13.0072463768116	50.453514739229	47.2309523809524
r1421	DMR-C5	40.8759124087591	95.3181272509004	2.77777777777778	8.33333333333333	18.75	20.2777777777778	61.9444444444445	40.9722222222222
r1494	DMR-C5	40.4891304347826	95.6997971602434	7.18390804597701	13.3333333333333	32.9012345679012	36.969696969697	58.8888888888889	46.8121693121693
r1196	DMR-C5	40.7658643326039	95.8520179372197	8.25396825396825	7.25225225225225	48.6437908496732	27.6068376068376	59.3802308802309	60.7915057915058
r502	DMR-C5	40.9921671018277	95.685936151855	4.76190476190476	7.84126984126984	23.7878787878788	13.8888888888889	52.2222222222222	63.3333333333333
r372	DMR-C5	39.3854748603352	94.3175783324482	8.45578231292517	2.5462962962963	30.0505050505051	22.312925170068	48.2352941176471	61.3888888888889
r1210	DMR-C5	39.4052044609665	96.5421853388658	4.76190476190476	0	33.3333333333333	17.5757575757576	68.3333333333333	57.3809523809524
r637	DMR-C5	38.6144578313253	96.2755598831548	12.25	13.469387755102	40.4358974358974	40.7369614512472	48.3045977011494	43.6945117029863
r908	DMR-C5	38.9878831076265	95.8900059136606	7.89855072463768	11.3	26.8262411347518	31.3008130081301	43.1007751937984	51.1111111111111
r121	DMR-C3	86.3611565739225	36.1130495464061	68.2777777777778	59.1954022988506	32.0873015873016	30.7878787878788	5.66037735849057	10.2732240437158
r76	DMR-C3	86.4318019519162	37.1378091872792	45.4833333333333	55.7452380952381	24.8639455782313	27.4275362318841	1.04166666666667	8.12610229276896
r305	DMR-C3	86.7120954003407	40.4019196160768	60.2678571428571	78.8011695906433	52.8758169934641	38.8211382113821	8.39622641509434	15.381850853549
r639	DMR-C3	88.6160201973835	40.6019812039624	60.1698513800425	49.5229463787746	41.457757296467	44.9038461538462	17.9631441617743	22.5670995670996
r1451	DMR-C3	90.1775147928994	37.9733879222109	57.7916666666667	58.974358974359	27.1985815602837	37.051282051282	13.8405797101449	10.0396825396825
r365	DMR-C3	90.5737704918033	38.5460693153001	80	71.4285714285714	61.1111111111111	59.6153846153846	6.14583333333333	10.1190476190476
r1256	DMR-C3	88.5928003740066	37.4594753905099	53.755868544601	62.7053140096619	46.1251526251526	34.462481962482	17.5373134328358	14.1025641025641
r143	DMR-C3	88.926330467116	38.8134019748502	53.3097484276729	54.2918313570488	20.5501618122977	31.0932460633656	12.010582010582	10.7868525896414
r332	DMR-C3	95.9787556904401	37.721160651097	75.9929078014184	90.2439024390244	39.7967479674797	28.968253968254	28.6054421768708	27.3809523809524
r21	DMR-C3	95.0947603121516	39.7617274758005	80.7692307692308	76.8779342723005	75.6771799628942	75.7971014492754	6	10.7675438596491
r868	DMR-C3	93.5813573180703	39.429347826087	72.962962962963	88.5303776683087	56.7592592592593	49.2424242424242	22.520325203252	18.5331632653061
r1036	DMR-C3	91.6247139588101	36.1602603213342	67.7314814814815	60.921052631579	37.5586854460094	40.5164319248826	14.7474747474747	17.4581430745814
r776	DMR-C3	90.7289455060156	35.2802954011413	75.4263565891473	69.2592592592593	63.5925925925926	66.5116279069768	21.5957446808511	18.9236111111111
r1309	DMR-C3	93.4841141626279	34.5900094250707	64.7	77.1739130434783	33.5714285714286	25.7317073170732	14.1304347826087	13.768115942029
r237	DMR-C3	93.8522278623802	36.5410318096766	78.1565656565657	70.6140350877193	43.874883286648	45.8474576271186	13.5057471264368	23.3611626468769
r70	DMR-C3	88.8140161725067	30.390920554855	73.3974358974359	76.6666666666667	15.2173913043478	37.1212121212121	6.52173913043478	5.83333333333333
r227	DMR-C3	89.3574297188755	32.5330455894254	65.0510204081633	70.7232704402516	23.6394557823129	38.1292517006803	2.13178294573643	12.7873563218391
r534	DMR-C3	89.8888116747741	32.5301204819277	66.5816326530612	54.8062015503876	47.9026217228465	50.3367003367004	14.973544973545	16.029341029341
r1080	DMR-C3	90.0275832802886	32.1346090399208	71.6787439613527	70.2362204724409	56.0028248587571	42.9928315412186	13.5534591194969	22.474358974359
r1118	DMR-C3	90.0167785234899	32.0790573926264	60.9302325581395	83.739837398374	63.3333333333333	39.2202380952381	20.1136363636364	30.9848484848485
r1402	DMR-C3	85.7142857142857	33.1116038433112	63.8020833333333	62.6344086021505	35.5	40.8448540706605	5.12820512820513	19.3010752688172
r462	DMR-C3	85.5769230769231	30.5243445692884	93.75	66.6666666666667	6.25	47.0833333333333	12.5	3.125
r843	DMR-C3	91.5214866434379	31.8457538994801	61.9664902998236	62.8735632183908	29.3333333333333	22.6190476190476	6.14035087719298	13.9583333333333
r979	DMR-C3	91.6969382459782	31.543182814555	53.7704248366013	53.1313131313132	36.5656565656566	23.1770833333333	9.34523809523809	10.4795439302482
r318	DMR-C3	93.3481152993348	29.8016040523428	68.3333333333333	81.25	32.5757575757576	13.6274509803922	26.7857142857143	18.8759689922481
r437	DMR-C3	93.2075471698113	30.4990757855823	51.1981566820277	58.8095238095238	34.375	28.5632183908046	16.6666666666667	9.76190476190476
r1299	DMR-C3	92.4218335983042	30.2357836338419	74.6100759144237	78.6381172839506	51.0869565217391	42.7683615819209	17.463768115942	21.6938775510204
r99	DMR-C3	92.5124792013311	31.0853530031612	57.1602787456446	59.5934959349594	50.1515151515152	46.6720779220779	2.5	2.5968992248062
r17	DMR-C3	94.1011840688913	31.3527525752098	63.410008071025	58.1975683890577	40.9014348097318	28.410950283197	16.6666666666667	20.8815958815959
r289	DMR-C3	95.1427140711067	31.3739130434783	71.5686274509804	63.5869565217391	50.3846153846154	39.2553191489362	14.8148148148148	13.1551362683438
r721	DMR-C3	95.0064020486556	31.8860715526224	78.6231884057971	81.8518518518519	37.9457364341085	44.0282524493051	23.2258064516129	24.3426501035197
r1456	DMR-C3	95.7938388625592	32.6953247568246	63.9666666666667	71.6	48.179012345679	41.2231559290383	17.5980392156863	23.8271604938272
r1059	DMR-C3	95.3917050691244	34.3465045592705	73.8095238095238	66.6666666666667	18.5185185185185	28.7037037037037	9.25925925925926	15.3703703703704
r896	DMR-C3	95.3586497890296	34.3157894736842	75.1666666666667	76.6450216450217	63.030303030303	36.5151515151515	0	10.8333333333333
r706	DMR-C3	88.1544156530936	44.3768996960486	61.1827956989248	54.6540880503145	32.7380952380952	24.6994535519126	10.75	21.8434343434343
r314	DMR-C3	87.0654396728016	44.107656127515	57.3232323232323	46.7432950191571	32.5471698113208	40.2180685358255	13.8670852956567	8.98427260812582
r338	DMR-C3	87.5481386392811	43.9171122994652	64.4151138716356	72.6829268292683	37.1952380952381	19.8979591836735	8.40909090909091	13.6857142857143
r815	DMR-C3	86.4549578742709	45.9277917716205	68.8666666666667	74.9673202614379	50.4166666666667	39.3081761006289	16.8402777777778	12.7659574468085
r530	DMR-C3	85.3329944077275	45.18302677108	59.386288998358	61.6207951070336	45.5714285714286	37.7889784946237	18.9604591836735	16.7543859649123
r90	DMR-C3	84.95115995116	45.2255011135858	74.4671201814059	71.9804183355585	50.607476635514	55.7809523809524	16.6312056737589	22.8712871287129
r1266	DMR-C3	81.7021276595745	44.3723946271422	60.343137254902	63.1081081081081	48.2843137254902	24.1203703703704	15.6862745098039	18.5714285714286
r179	DMR-C3	83.994708994709	44.3218806509946	65.5696202531646	64.8958333333333	42.8245270711024	27.1957671957672	7.30893592004703	7.49310464500338
r711	DMR-C3	83.4983498349835	42.9953917050691	59.2592592592593	56.8033509700176	35.7600732600733	34.9236298292902	16.8826135105205	15.1943634596696
r1154	DMR-C3	82.3529411764706	41.6134453781513	69.3115942028986	61.0869565217392	53.6296296296296	29.7517730496454	8.57142857142857	7.48299319727891
r526	DMR-C3	82.6635514018692	41.3854704247717	67.8816046966732	66.3293650793651	59.0674603174603	51.5555555555556	10.7882882882883	17.2694394213382
r236	DMR-C3	84.4558027660854	40.4785478547855	61.9421487603306	69.2411924119241	28.3166666666667	42.7690288713911	11.7737003058104	14.7528171573973
r334	DMR-C3	84.1317365269461	41.260162601626	62.6984126984127	75.0915750915751	41.6666666666667	11.2179487179487	15.3086419753086	6.45061728395062
r1347	DMR-C3	94.0231935771632	46.9643556600078	71.25	71.3675213675214	33.9583333333333	49.3589743589744	6.66666666666667	23.3392857142857
r641	DMR-C3	95.8244111349036	44.0917107583774	67.9166666666667	43.4807256235828	23.4848484848485	43.8461538461539	10.0406504065041	9.22619047619048
r1025	DMR-C3	89.9345335515548	46.9650986342944	62.9032258064516	60.3787878787879	44.8397435897436	52.7508503401361	15.6944444444444	13.4278711484594
r450	DMR-C3	90.447400241838	46.5420560747664	67.7008928571429	64.7619047619048	32.5520833333333	28.6458333333333	13.0555555555556	13.3333333333333
r1211	DMR-C3	90.5677655677656	45.5794504181601	70.0833333333334	61.5384615384615	41.6190476190476	47.8735632183908	10.2564102564103	28.3333333333333
r366	DMR-C3	91.4719626168224	46.125	77.5806451612903	59.9479166666667	34.949494949495	32.5520833333333	0	1.51515151515152
r155	DMR-C3	91.8290383406663	45.5546813532652	73.1944444444444	72.2727272727273	28.3333333333333	41.3120567375887	16.1805555555556	19.9074074074074
r69	DMR-C3	91.6841004184101	45.6647398843931	63.3150605433214	83.0797101449276	44.8777348777349	56.4241720339282	16.0984848484849	19.3106388560934
r731	DMR-C3	92.22021194107	42.957416939635	63.6084905660377	67.0764854614412	41.5983436853002	46.390977443609	13.3865002311604	19.5916538658474
r940	DMR-C3	93.1521739130435	43.0224867724868	72.4358974358974	71.3553113553114	38.8888888888889	43.0555555555556	20.4938271604938	12.8876678876679
r107	DMR-C3	90.7088607594937	41.8157640232108	55.9895833333333	69.3925264550264	42.5409523809524	42.4354005167959	17.5860805860806	13.4994861253854
r846	DMR-C3	89.9467585342938	42.848948374761	67.9152494331066	58.8396624472574	38.1095811818703	31.9933554817276	13.7938596491228	23.7040149393091
r1082	DMR-C3	88.1281864530226	48.0387409200969	68.2692307692308	79.8333333333333	43.2575757575758	27.2530864197531	11.4130434782609	17.8528138528139
r1452	DMR-C3	88.2468811556139	47.1549295774648	47.1099290780142	46.2857142857143	24.4748395812226	30	13.1196581196581	11.4583333333333
r577	DMR-C3	90.0311526479751	50.8365508365508	75.5	84.561403508772	45.9375	19.0476190476191	22.8070175438597	3.20512820512821
r61	DMR-C3	89.2907468294974	51.0706884641953	66.8452380952381	61	43.2485875706215	44.2193598750976	15.1639344262295	13.3585858585859
r213	DMR-C3	90.1015228426396	48.6206896551724	39.75	70.5	23.3333333333333	14	0	4
r779	DMR-C3	89.9757477768796	48.6263068319961	59.2985842985843	64.8067632850242	59.1441441441442	38.6434837092732	23.8732394366197	21.3416988416988
r455	DMR-C3	91.0394265232975	50.1640112464855	70.9751870096698	67.5468164794008	55.9009009009009	32.9674796747968	26.8674698795181	26.5038314176245
r830	DMR-C3	90.4043865661412	50.1975417032485	64.4666666666667	66.1111111111111	51.4473684210526	48.2127192982456	15.7905982905983	15.2019288728149
r46	DMR-C3	94.0222183036501	51.5529922218107	79.1982214572576	75.9985709181851	52.0984126984127	49.0175565175565	31.1277313955885	31.6439187139824
r40	DMR-C3	88.0179323461486	52.4518283116779	72.0737801293357	68.7036731551743	47.5171566159938	55.5938003220612	28.1990550789506	29.3255697340665
r664	DMR-C3	88.4670487106017	52.9816513761468	66.2592592592593	57.1212121212121	29.0113871635611	24.9341438703141	14.2037037037037	14.1666666666667
r224	DMR-C3	87.3559822747415	52.1459548377449	58.9645103324349	62.4581128747796	46.5210355987055	52.2164948453608	8.93790849673203	17.1617161716172
r371	DMR-C3	88.5181845506462	51.4249119436439	70.6398809523809	76.2869198312236	43.7078651685393	46.5540540540541	17.6792255363684	21.9415807560137
r963	DMR-C3	88.4079236977256	51.3960113960114	67.9308390022676	59.0061530230069	46.5018315018315	36.563670411985	23.8870431893688	35.032693001443
r970	DMR-C3	90.0128589798543	54.5696370891127	53.4426229508197	51.7751657625075	38.0253968253968	32.5579975579976	17.5799086757991	20.9111111111111
r1362	DMR-C3	90.5590062111801	51.8662519440125	73.0555555555556	81.5315315315315	61.0837438423645	47.9411764705882	30.1149425287356	30.8369408369408
r581	DMR-C3	91.7307692307692	52.4374735057228	64.4715447154472	77.5213675213675	18.2698412698413	45.7253599114064	12.1428571428571	18.8600288600289
r445	DMR-C3	84.9811444499098	49.8557313980939	56.0119047619048	57.1598639455782	43.5869565217391	35.0728155339806	18.7958115183246	25.6798691040397
r1215	DMR-C3	81.6806722689076	49.1791044776119	57.3913043478261	65.2380952380953	27.9710144927536	29.3650793650794	4.16666666666667	12.2727272727273
r623	DMR-C3	83.1325301204819	49.7547683923706	45.8998599439776	66.1111111111111	24.2424242424242	26.3157894736842	6.25	11.0648148148148
r294	DMR-C3	80.9662998624484	53.6190984669362	43.1892551892552	48.7534340659341	33.4217350306459	31.2041467304625	10.437369647896	12.4492846465941
r24	DMR-C3	79.7415045018879	51.7792049991321	56.9175496285471	60.8760458206271	39.5933243273669	39.2080498866214	18.306554895797	22.8357124695798
r994	DMR-C3	79.7128884682127	52.9757001647447	53.1654676258993	66.5483362019507	50.3043110735418	37.7538726333907	26.1710239651416	30.0779727095517
r543	DMR-C3	79.7554347826087	57.5752590886659	64.6623376623377	57.7240143369176	34.8230088495575	32.3364485981308	14.9250936329588	23.7487708947886
r978	DMR-C3	81.5295815295816	55.9352517985612	60.2604166666667	51.593137254902	30.8958837772397	38.3256528417819	9.86338797814208	9.97652582159625
r396	DMR-C3	79.6926310258768	55.7843435881815	60.0894015193626	58.2289227166277	41.3871216502796	46.9462334113973	25.0152905198777	29.2822889578615
r538	DMR-C3	80.0079491255962	55.4225189960857	53.640350877193	57.4275362318841	47.5	36.6248391248391	14.8858447488584	18.2568718544328
r1206	DMR-C3	74.2075823492853	55.3771733034212	43.2885683008836	51.6082659478886	33.1647318960752	30.2234258632363	16.3496376811594	12.8441661024599
r1252	DMR-C3	72.2990777338604	52.9122231337162	46.9275362318841	47.6843657817109	22.4791144527987	24.5556972789116	14.1021825396825	16.9588122605364
r362	DMR-C3	76.3102725366876	52.9411764705882	62.2727272727273	61.2878787878788	38.239247311828	34.1155501748722	21.516393442623	16.8960244648318
r583	DMR-C3	77.3361799967154	53.1178605026206	49.8953823953824	54.1784591194969	31.6257440476191	44.0842781557067	20.9671848013817	14.6079073831367
r735	DMR-C3	74.548969072165	51.8201516793066	51.4492753623189	49.6951219512195	37.4810433727631	26.3806620209059	16.2763713080169	17.8688411780897
r140	DMR-C3	75.3879622915156	50.4867770996803	77.0107033639144	78.9478458049887	47.3897707231041	36.9982547993019	13.2441835181561	17.5763399530216
r286	DMR-C3	76.0127084988086	51.7067003792668	68.1651138716356	51.7171717171717	38.4463276836158	47.0679012345679	8.33333333333333	14.4345238095238
r1435	DMR-C3	77.6488095238095	44.276180698152	59.9759984639017	58.4765625	40.0984848484849	28.0113052415211	16.7167919799499	13.6594202898551
r492	DMR-C3	79.0718038528897	43.3281613653995	68.2083333333334	56.3822751322751	45.287456445993	33.125	12.5641025641026	7.52136752136752
r105	DMR-C3	76.8931457647411	45.9255770136599	64.0422383642723	71.189138576779	41.9631185807656	46.2677304964539	24.5562770562771	22.3172789566232
r760	DMR-C3	75.5533199195171	44.5912469033856	72.3958333333334	73.1481481481481	38.986568986569	35.8802308802309	20.0980392156863	24.9262899262899
r115	DMR-C3	73.4165424739195	48.0824857702715	59.0525451559934	57.0819160997732	40.625	40.9169884169884	11.9238683127572	18.4437751004016
r1255	DMR-C3	74.8084135007337	46.6576332429991	44.6992110453649	52.8796296296296	35.5615942028986	28.3320463320463	17.2316384180791	18.6545634920635
r515	DMR-C3	73.993993993994	46.1950882047734	53.6456968108344	51.5242763772176	36.6031746031746	36.7878787878788	21.3095238095238	23.2875836284927
r218	DMR-C3	77.4222488038278	49.8605197474673	62.9454022988506	59.5412844036697	46.1979166666667	33.042071197411	10.7422969187675	16.8164362519201
r240	DMR-C3	78.2823297137216	47.7446388957358	58.8333333333333	55.3333333333333	45.7692307692308	37.7453102453102	9.86111111111111	23.954802259887
r271	DMR-C3	93.7231298366294	58.7312900926586	67.2316384180791	69.6666666666667	47.1666666666667	35.0292397660819	24.281045751634	10.2678571428571
r426	DMR-C3	93.7135847899417	59.6955328175693	66.3914490527394	70.2032520325203	51.4516129032258	22.9775280898876	25.1260504201681	23.2427536231884
r382	DMR-C3	91.7569659442725	60.1317663817664	75.6036646280549	66.9385044385044	51.6450836744954	69.722841521622	34.2737637542832	33.3968509703804
r431	DMR-C3	91.582774049217	59.1706302021403	76.5807560137457	79.5396825396826	52.1428571428571	55.7492354740061	17.0740740740741	30.4126984126984
r565	DMR-C3	91.7937074278301	58.5860223771688	70.7619047619048	58.1003584229391	35.5280528052805	40.6353059022962	18.9814814814815	24.9708994708995
r375	DMR-C3	92.8115015974441	56.231884057971	81.6129032258065	78.8288288288288	35.2564102564103	48.9814814814815	16.6111111111111	17.3070607553366
r390	DMR-C3	92.9002484913028	56.2522918958563	75.6608946608947	68.9488636363636	39.1789819376026	40.1217843459223	23.3333333333333	31.3405058993294
r1123	DMR-C3	93.5594275046671	57.0706048958123	67.6415094339623	77.4462365591398	49.0007215007215	49.3555555555556	18.1818181818182	23.0277777777778
r380	DMR-C3	93.4782608695652	57.6934842459468	73.7698412698413	67.390873015873	53.0379188712522	36.4705882352941	11.4484126984127	18.7908496732026
r331	DMR-C3	91.8833227647432	54.382904491932	83.1234866828087	68.75	42.6719576719577	48.7421383647799	24.375	24.3055555555556
r489	DMR-C3	92.2073463783042	54.388642955274	71.0309017223911	58.3333333333333	40.7598784194529	33.953488372093	21.7517006802721	23.4353741496599
r1152	DMR-C3	93.5734463276836	54.6987087517934	69.1333333333333	64.7286821705426	26.6666666666667	32.8294573643411	28.9716312056738	17.962962962963
r1086	DMR-C3	93.0806522697223	55.4648406636819	66.448087431694	58.3884150675196	40.7258064516129	49.8717948717949	7.06349206349206	19.2156862745098
r233	DMR-C3	92.697247706422	55.1912568306011	75.4289732770745	74.9826388888889	36.2524801587302	27.5905797101449	15.1149425287356	13.3691756272401
r546	DMR-C3	95.0782268578879	61.3263785394933	65.771144278607	78.3585858585859	51.9145466405741	48.6338797814208	23.7214611872146	17.2767857142857
r660	DMR-C3	93.9007092198582	61.895023858214	92.5	68.0555555555555	56.6666666666667	33.3630952380952	10.4347826086957	19.8863636363636
r1243	DMR-C3	94.4407677035076	61.4533382515677	49.4465894465895	65.4669619785899	24.2132505175983	48.5608465608466	10.8902691511387	9.41742654508612
r52	DMR-C3	94.279322467242	61.4327862806565	71.4500941619586	68.1808453718566	41.3703703703704	47.5337186897881	20.0674373795761	13.5342261904762
r432	DMR-C3	93.857058476078	65.1726356422904	68.3333333333333	77.6595744680851	54.4557823129252	57.8338001867414	34.5593869731801	25.4
r475	DMR-C3	93.276866066702	63.9172807226052	69.5506371562709	58.9607464607465	47.5720551378446	44.7773654916512	17.1904761904762	19.0833333333333
r1397	DMR-C3	90.1053501342698	62.3516282844679	68.8349206349206	66.8693693693694	60.2941176470588	61.7670682730924	38.1862299059751	31.533168180567
r670	DMR-C3	89.1087169441724	62.5780346820809	59.233870967742	61.4325068870524	44.1299019607843	35.6313131313131	11.7695722356739	16.9834869431644
r28	DMR-C3	89.2860132250774	62.163638847152	64.5421788893599	62.960745176314	43.5489940657114	44.5329131652661	17.34440267335	20.8291392437734
r552	DMR-C3	89.663143989432	62.1405277201304	46.4166666666667	60.5859010270775	40.2427184466019	38.7037037037037	10.969387755102	16.3968253968254
r839	DMR-C3	89.6939953810624	61.9980547450327	58.8292011019284	53.0172413793104	27.6154125772446	39.4642857142857	21.062091503268	22.9365079365079
r349	DMR-C3	89.1517323775388	60.3759398496241	73.6138014527845	76.5782828282828	44.3233082706767	53.4210526315789	35.7142857142857	34.8479853479853
r578	DMR-C3	90.2001668056714	60.3373370815231	57.7012072434608	56.6666666666667	40.1617826617827	40.6444444444444	9.20091324200913	15.3141534391534
r545	DMR-C3	88.7358184764992	64.6204788588895	60.9844836811129	60.7988550611501	39.6435297282755	46.3075506445672	25.1785714285714	21.0131712259372
r618	DMR-C3	88.5538039753256	63.2100648112848	40.4960317460318	43.75	27.8888888888889	22.9166666666667	1.13636363636364	8.97619047619048
r1261	DMR-C3	91.2087912087912	61.7717478052674	67.2298534798535	66.4952380952381	48.3333333333333	48.6	15.4761904761905	14.8500881834215
r1355	DMR-C3	92.093023255814	61.968085106383	69.3939393939394	44.8979591836735	42.2222222222222	13.9583333333333	2.22222222222222	12.5
r1197	DMR-C3	90.513068731849	64.4358407079646	76.6666666666667	74.1228070175439	42.7927927927928	53.6363636363636	20.8333333333333	27.7777777777778
r357	DMR-C3	91.9839679358718	64.6064703042009	81.2	77.3714285714286	43.3333333333333	53.0864197530864	15.1587301587302	19.8484848484848
r564	DMR-C3	91.7656373713381	63.3032128514056	80.031512605042	69.2083333333333	59.3427230046948	49.6168582375479	26.3407029478458	24.6661193212917
r1085	DMR-C3	82.569558101473	65.4501216545012	62.2072072072072	51.1666666666667	40.9425962165688	33.7751004016064	16.8075117370892	28.0850754936121
r188	DMR-C3	84.1471354166667	66.1696359411309	52.7956989247312	56.007326007326	48.4074074074074	29.468253968254	8.24074074074074	11.1924954478146
r465	DMR-C3	82.5995807127883	60.8545533016832	69.113475177305	66.9954648526077	49.5035460992908	45.5833333333333	7.14285714285714	22.0089285714286
r369	DMR-C3	80.4116558741906	60.365605958023	63.7204800619435	55.9171075837742	51.441798941799	48.74949979992	25.4933333333333	22.4761904761905
r41	DMR-C3	80.7951721689741	62.0020429009193	49.9672346002621	46.9912398921833	34.9494782480894	22.9205607476636	7.90589569160998	12.6485260770975
r1181	DMR-C3	84.5695561513256	54.6438378291068	66.4485981308411	63.0172413793104	40.3866503866504	49.9854819976771	20.2176139272913	18.1854838709677
r1383	DMR-C3	83.7350926160873	56.0549479861296	56.4566929133858	52.2727272727273	37.5706214689266	42.9131652661065	9.37984496124031	18.681592039801
r704	DMR-C3	82.9907655644921	55.6012534273404	49.8997493734336	54.3617021276596	40.4673293265526	33.8340697103584	13.4364261168385	17.5833333333333
r527	DMR-C3	86.3794604003481	55.9843475914182	72	74.3033854166667	61.143637782982	62	18.5372405372405	12.1238095238095
r200	DMR-C3	85.1992409867173	58.0972515856237	70.0641025641026	72.0102712518443	57.1986136226643	53.4068195179306	9.7972972972973	12.8030303030303
r324	DMR-C3	85.6553620531622	57.4171029668412	52.6190476190476	56.7706449668475	39.2004264392324	24.2539682539683	8.93610608800482	14.6458333333333
r860	DMR-C3	85.7054646495832	57.273526824978	62.7472527472527	46.4166666666667	36.2637362637363	30.3983969825554	17.6768377253814	17.4089191232048
r229	DMR-C3	88.5697329376855	58.7141750580945	61.6068759342302	55.683962264151	36.2355477170292	39.545202168659	14.3920265780731	23.3516865079365
r250	DMR-C3	88.049013367282	59.2531666392499	58.8837535014006	63.8386904761905	37.3634651600753	33.5793212312549	24.8434622467772	26.2116679132386
r389	DMR-C3	87.1617161716172	59.852137576342	76.4126984126984	78.5992907801418	50.9751773049645	66.3058419243986	30.4377104377104	31.4591524683268
r1302	DMR-C3	86.3095238095238	59.1814159292035	75.9803921568627	77.7289377289377	41.6666666666667	8.88888888888889	10.9649122807018	11.1458333333333
r83	DMR-C3	86.558516801854	58.9084608720762	62.8095238095238	68.6379551820728	42.5	32.6146384479718	16.4460784313725	18.0614783226724
r1046	DMR-C3	86.5822784810127	61.504227859368	48.1045751633987	62.1069182389937	39.5185185185185	36.8484848484848	11.5	14.1520467836257
r205	DMR-C3	84.3689695098418	59.6665213600697	70.4522312069482	63.950120887207	37.8248847926267	35.6785714285714	13.6730360934183	19.7241579558653
r752	DMR-C3	85.3352629040039	59.2560739625887	74.6183473389356	75.2564102564103	37.1388888888889	32.7853881278539	14.4102564102564	33.0793650793651
r789	DMR-C3	85.3964930646428	59.1085809497362	51.5637065637066	54.7530864197531	41.9647619047619	34.4244539921232	18.2515448927663	17.1237400069517
r1463	DMR-C4	97.2413793103448	95.1515151515152	80.5555555555556	66.5873015873016	41.6666666666667	52.7777777777778	5.55555555555556	21.6666666666667
r1478	DMR-C4	96.4571428571429	97.3194748358862	66.625	70.503663003663	60.4	54.2666666666667	21	22.1487360376249
r715	DMR-C4	95.8741258741259	96.125584502338	76.3541666666667	83.2222222222222	67.5649350649351	56.7375886524823	41.5503875968992	37.9931972789116
r292	DMR-C4	95.2419032387045	96.7097103669658	80.5780346820809	81.6607438995499	72.0244821092279	66.1396123827063	37.1400394477318	45.2867383512545
r66	DMR-C4	95.7307060755337	96.8653964351567	80.072403230298	79.2120494606682	66.6850907029479	55.7616341991342	43.5625	33.4392987964417
r451	DMR-C4	94.1502463054187	94.4151738672287	69.8039215686275	80.6159420289855	60.3472222222222	44.4961240310078	23.4126984126984	27.1111111111111
r640	DMR-C4	92.9752066115702	94.9532710280374	70	61.9047619047619	58.3333333333333	69.7916666666667	9.16666666666667	22.8787878787879
r859	DMR-C4	92.6470588235294	92.7083333333333	92.3076923076923	73.6363636363636	57.2222222222222	36.1111111111111	9.33333333333333	9.375
r802	DMR-C4	92.1395348837209	93.6396835057821	58.9617486338798	58.4259259259259	50.8611111111111	49.1666666666667	26.2698412698413	28.8135593220339
r1092	DMR-C4	91.887323943662	92.8719928719929	82.4603174603175	77.1929824561403	54.685534591195	44.0522875816993	25	39.8626373626374
r397	DMR-C4	91.9261659856277	93.1961910300211	62.7197346600332	60.2843915343916	49.2573696145125	50.5833872010343	28.515873015873	33.4469696969697
r769	DMR-C4	91.8582577515292	91.7184265010352	71.6098901098901	57.4324804548685	48.2593795093795	36.4583333333333	28.3459595959596	27.3875205254516
r854	DMR-C4	91.1111111111111	92.6114991939817	71.3216715257532	71.1206896551724	52.909604519774	51.3611111111111	19.969696969697	24.4444444444444
r1131	DMR-C4	93.5483870967742	97.910447761194	76.3888888888889	57.1428571428571	48.6111111111111	50.5555555555556	4.16666666666667	5.55555555555556
r556	DMR-C4	93.0921052631579	97.9066022544283	78.3333333333333	54.8888888888889	23.3333333333333	36.3636363636364	28.7878787878788	27.2222222222222
r1174	DMR-C4	94.5908284773246	96.9783503785363	75.5892255892256	80.3657407407408	67.0192557897476	68.1315789473684	39.945945945946	39.0254706533776
r1352	DMR-C4	94.8228882833788	96.7948717948718	70.6410256410257	80	33.974358974359	14.7435897435897	5.35714285714286	20.2380952380952
r1324	DMR-C4	94.280442804428	96.5883087164552	69.7561443932412	55.2824858757062	39.0476190476191	43.3949096880131	32.0579710144928	28.2600732600733
r1387	DMR-C4	94.5441988950276	96.3494870887867	61.7532467532468	65.4365079365079	48.4380952380952	49.626216077829	28.5984848484849	31.2590187590188
r910	DMR-C4	93.913507741591	95.9793534365662	72.984496124031	75.2941176470588	54.6747967479675	57.8148148148148	28.2945736434109	26.2557319223986
r729	DMR-C4	93.9181286549708	96.4082098061574	70.5555555555556	57.0175438596491	64.1414141414141	26.5151515151515	7.40740740740741	20.9375
r899	DMR-C4	94.0397350993378	96.4732366183092	64.6884920634921	67.7976190476191	46.7681011798659	44.7814207650273	28.7380952380952	17.9946633825944
r1116	DMR-C4	93.5849056603774	97.0112079701121	80	92.3076923076923	65	54.4047619047619	5.95238095238095	22
r1303	DMR-C4	93.1442562742298	96.7206714815538	64.3020833333334	70.1358622545063	52.2419402543626	54.1239316239316	30.3793103448276	42.1823129251701
r1148	DMR-C4	93.3481770108544	96.5257494235204	58.1944444444445	54.7514619883041	51.1467889908257	38.817266744096	22.4561403508772	26.8643892339544
r1319	DMR-C4	93.5074626865672	96.5149290259422	62.921365914787	67.5996285038838	55.7291666666667	47.3981829573935	30.0900900900901	39.3235572374645
r1236	DMR-C4	92.6744474795133	96.5067229106248	60.9433962264151	63.5957240038873	49.3015873015873	48.6561561561562	26.4833333333333	35.7947530864198
r1490	DMR-C4	92.7710843373494	96.7688483844242	82.7777777777778	73.4375	61.0416666666667	56.4444444444445	15.3571428571429	13.5416666666667
r413	DMR-C4	92.010066058509	96.8636402062727	65.5092592592593	68.6964618249534	54.1552327145548	52.4064171122995	31.7017543859649	39.6555217831814
r823	DMR-C4	92.315901814301	97.0467289719626	79.4013605442177	69.1666666666667	69.009009009009	59.3145743145743	29.1414141414141	29.0476190476191
r737	DMR-C4	93.3214285714286	95.558992487848	76.7711545049674	76.0905067155067	58.628841607565	53.4486373165619	29.6875	35.7012195121951
r251	DMR-C4	93.4100418410042	96.0932441182819	54.7728516694034	58.2152767867054	31.9241417497231	32.8809767012014	16.9163763066202	24.2711514254067
r1057	DMR-C4	93.4993924665857	96.1115374776158	70.9567901234568	78.5714285714286	52.8947368421053	52.7873563218391	20.6739305891848	35.8187134502924
r321	DMR-C4	93.4716290420988	96.1597033701914	70.9810420380273	73.6824769433465	51.9602542212104	56.3966318234611	37.2510822510823	42.7736777367774
r568	DMR-C4	92.3570595099183	95.5686274509804	66.2916666666667	69.2592592592593	33.2954545454546	32.8896103896104	24.645390070922	17.4206349206349
r493	DMR-C4	92.4438067910091	96.0298427924327	68.1896551724138	55.8333333333333	45.0132275132275	42.2950819672131	23.4408602150538	29.095928226363
r1165	DMR-C4	92.0438957475995	96.0980036297641	50.4022988505747	74.5614035087719	44.375	31.6666666666667	24.8148148148148	20.4320987654321
r1336	DMR-C4	92.1521997621879	96.3907902924704	75.9027777777778	79.1666666666667	48.015873015873	58.3333333333333	27.8138528138528	25.9259259259259
r1434	DMR-C4	92.2818791946309	96.2822224504468	67.3972602739726	69.4289044289044	53.2048872180451	50.952380952381	31.0827250608273	32.3214285714286
r942	DMR-C4	91.5266890630832	94.9065880039331	68.5119047619048	69.037558685446	31.4840182648402	38.8320463320463	36.5540540540541	27.3321123321123
r533	DMR-C4	91.3372093023256	95.4742096505824	80.5333333333333	84.6261314443133	70.7746478873239	66.2491115849325	43.3333333333333	52.2566909975669
r1033	DMR-C4	91.4121815420955	95.8823529411765	59.9489795918367	65.2862493311932	48.2690746753247	51.4956590370955	27.0136469221835	35.1831036983321
r1278	DMR-C4	91.7151162790698	95.7921854873336	60.8823529411765	81	48.5526315789474	40.8333333333333	18.4408602150538	23.1782945736434
r555	DMR-C4	91.5798249270529	96.4261285909713	72.4579831932773	72.0539682539683	62.7252252252253	60.6944444444445	26.9166666666667	29.7342995169082
r712	DMR-C4	91.7034421888791	96.4380648591175	72.1264367816092	68.3908045977012	41.2749615975423	56.6666666666667	13.9784946236559	22.7941176470588
r1091	DMR-C4	91.4505283381364	96.5714285714286	74.0196078431373	61.4646464646465	43.0645161290323	38.4803921568628	11.1827956989247	18.2258064516129
r638	DMR-C4	91.6310593782231	96.6854788139389	72.9930124223603	67.4482109227872	56.8479033404407	52.3029100529101	35.5861801242236	35.1128472222222
r1034	DMR-C4	91.085114965712	96.1806175263252	49.375	64.537037037037	39.2359630419332	45.7685574229692	13.2183908045977	28.242790073776
r888	DMR-C4	90.7271839921913	96.671388101983	69.5647931303669	61.5641025641026	54.0123456790123	50.4464285714286	13.2222222222222	19.5024875621891
r1192	DMR-C4	90.6469920544835	96.2847135351514	66.0510510510511	60.6933333333334	50.2257495590829	48.132183908046	24.758064516129	28.3006179571065
r1208	DMR-C4	90.7647907647908	96.3762528912876	68.75	80	46.1309523809524	54.9378881987578	25	18.469387755102
r1313	DMR-C4	89.5881895881896	91.4072229140722	71.952380952381	63.7280701754386	50.6756756756757	51.0683760683761	20.8333333333333	32.9166666666667
r1346	DMR-C4	89.7148200093502	91.6555998229305	73.2142857142857	59.1176470588235	51.1830357142857	57.3446327683616	17.03125	35.8796296296296
r14	DMR-C4	88.7987694028807	90.2177925433739	56.7210031875386	59.3743939486672	51.847745913731	47.3207146195652	24.3173015873016	29.0701081326081
r429	DMR-C4	88.3934890304317	90.6721782890007	65.3665301245947	54.6111111111111	36.1168384879725	49.7108843537415	19.0367965367965	20.030525030525
r938	DMR-C4	89.2336217552534	88.2548258202488	66.1304436304436	65.1142473118279	52.4340591255089	54.2156862745098	29.0291545189504	40.1729980381666
r319	DMR-C4	87.5627440044618	88.7351298858946	81.0928961748634	60.8743169398907	39.4117647058824	48.9724310776942	24.3390804597701	24.974358974359
r1026	DMR-C4	88.5034185869841	88.0671470425212	62.4059578169167	60.9372822299652	46.0487804878049	48.746466623179	23.5127353266888	25.6216356107661
r394	DMR-C4	88.023644307376	87.8200384786148	69.5238095238095	66.5289256198347	49.9166666666667	54.7879151660664	26.4637875352161	25.3412073490814
r1032	DMR-C4	93.1240657698057	90.9458367016977	49.2753623188406	50	9.05797101449275	18.75	9.52380952380952	14.1304347826087
r723	DMR-C4	92.6739926739927	90.4393478861564	56.8333333333333	59.4611528822055	35.7954545454546	41.3301282051282	26.6949152542373	23.0459770114943
r831	DMR-C4	90.5858879013241	89.349535382416	52.5320458762017	46.7145337301587	37.0208333333333	33.1089743589744	14.7261904761905	20.9494595384166
r302	DMR-C4	91.8421052631579	89.7058823529412	88.8888888888889	70.4444444444444	37.8787878787879	25	6.41025641025641	21.7948717948718
r548	DMR-C4	92.1945701357466	89.0678694158076	74.9859943977591	65.7885304659498	39.444022289767	51.2934362934363	24.5535714285714	22.5864661654135
r605	DMR-C4	95.2898550724638	88.5188431200701	75.6666666666667	80	61.8	52.3333333333333	13.6363636363636	29.2156862745098
r1007	DMR-C4	92.4471299093656	86.2375138734739	57.1428571428571	77.6388888888889	31.3015873015873	20.3030303030303	6.94444444444444	11.5384615384615
r1139	DMR-C4	92.2606924643585	85.5555555555556	73.1481481481481	57.1428571428571	52.9411764705882	46.6666666666667	2.27272727272727	10.4166666666667
r244	DMR-C4	93.0508474576271	87.691783157177	59.2661179698217	65.1281315739147	47.224111866969	52.1494408369408	22.6730732453624	25.573087626659
r591	DMR-C4	91.7903378591727	88.0555555555556	63.4848919487474	81.3034188034188	56.7316017316017	49.7069597069597	29.1585497835498	24.973063973064
r408	DMR-C4	86.6991797827533	94.5210321668434	50.5676328502416	62.080459770115	37.6190476190476	37.7511415525114	21.2773722627737	22.2227443609023
r1257	DMR-C4	86.2871927554981	93.9040207522698	56.4492753623189	65.3888888888889	52.2222222222222	40.6666666666667	11.9444444444444	21.2068965517241
r494	DMR-C4	86.4745011086474	94.0506329113924	66.8864468864469	72.5877192982456	30.6756756756757	51.5049970605526	13.7731481481482	16.1934156378601
r771	DMR-C4	85.1314596554851	93.2751091703057	73.5238095238095	53.4259259259259	43.375	52.5462962962963	18.2916666666667	5.88235294117647
r952	DMR-C4	84.9670811997074	93.4845452523905	58.0452674897119	58.1122448979592	38.4232804232804	39.8627450980392	18.2209737827715	24.4100529100529
r1048	DMR-C4	85.4910714285714	92.8273947246645	69.7530864197531	72.9761904761905	69.5161290322581	56.3888888888889	30.1111111111111	24.2647058823529
r1441	DMR-C4	85.748031496063	92.5448755066589	66.04329004329	58.5932721712538	48.7610976594027	37.8497023809524	27.374213836478	29.7854997854998
r602	DMR-C4	85.6276531231049	92.3104956268222	65.4575163398693	61.6025641025641	37.6851851851852	36.5711595372612	16	16.1006289308176
r669	DMR-C4	85.2275088302514	95.9168881372312	62.2426470588235	56.3333333333334	34.9726775956284	43.9069264069264	23.5552316164561	28.3067139899438
r497	DMR-C4	84.958217270195	96.2737642585551	75.8531746031746	64.0277777777778	37.4107142857143	57.1753246753247	17.3958333333333	26.2301587301587
r913	DMR-C4	84.934665641814	96.3838664812239	62.7142857142857	70.959595959596	57.8510378510379	39.349593495935	19.2929292929293	15.9259259259259
r1049	DMR-C4	85.4006586169045	96.3817841547099	45	79.5	60.4938271604939	38.921568627451	23.7179487179487	22.4479166666667
r1053	DMR-C4	85.3568800588668	96.1345381526104	59.615975422427	64.5343137254902	38.4210526315789	49.2747790404041	20.3341013824885	23.043758043758
r285	DMR-C4	85.2941176470588	96.1693548387097	90.4761904761905	100	54.8677248677249	33.3333333333333	0	11.6666666666667
r1487	DMR-C4	84.7736625514403	94.5497630331754	90.9090909090909	68.5185185185185	50.7575757575758	71.2121212121212	16.6666666666667	11.1111111111111
r1042	DMR-C4	84.8832445718968	94.7861247073845	61.4984126984127	56.2103174603175	44.2926155969634	47.311939268461	21.6008771929825	20.4718350754936
r826	DMR-C4	84.7464671654198	94.765702891326	62.1232876712329	60.4040404040404	38.7911203128594	36.5952380952381	26.494708994709	25.8242917420133
r1380	DMR-C4	85.7288481141692	95.1456310679612	71.505376344086	66.6666666666667	48.7654320987654	38.4057971014493	22.9885057471264	13.1800766283525
r806	DMR-C4	85.0746268656716	95.2125061064973	63.7837837837838	68.287037037037	53.6177248677249	55.7692307692308	17.5675675675676	16.6666666666667
r509	DMR-C4	83.7765957446809	94.2264573991031	67.9012345679012	71.2121212121212	56.25	43.452380952381	15.9722222222222	23.452380952381
r520	DMR-C4	84.4314079422383	93.9124326855537	64.8621862538119	60.952380952381	48.2010582010582	46.0257743874249	30.4904513888889	31.9952596423185
r1014	DMR-C4	83.9276990718124	95.661981606802	59.2870905587668	60.5187969924812	44.1726943942134	38.4005602240896	26.2734082397004	29.2175994108984
r785	DMR-C4	83.6662749706228	95.706311721769	73.2758620689655	49.6153846153846	41.6129032258065	51.2222222222222	10.1190476190476	17.5438596491228
r499	DMR-C4	83.4736842105263	94.9102532579297	70.0564971751412	67.1212121212121	44.2051282051282	39.005376344086	9.47916666666667	24.6031746031746
r590	DMR-C4	83.7628865979382	94.9742268041237	73.3333333333333	82.4675324675325	38.0952380952381	40.9722222222222	2.08333333333333	10.6060606060606
r1105	DMR-C4	82.8496042216359	95.137914913511	57.2972972972973	53.7179487179487	37.0952380952381	53.6507936507937	20.4166666666667	12.6623376623377
r1368	DMR-C4	82.9736211031175	96.0872354073124	51.8802521008404	60.2469135802469	43.4054834054834	49.2635189669088	17.9338842975207	31.484962406015
r719	DMR-C4	83.2512315270936	95.989847715736	60.9761904761905	67.0899470899471	41.1024844720497	44.3961352657005	18.8308457711443	29.0476190476191
r414	DMR-C4	90.8424908424909	93.8723131215913	72.4224992010227	73.3563218390805	61.758658008658	60.4861111111111	41.7923280423281	43.9005456349206
r717	DMR-C4	90.3698691926026	94.6657813191678	63.2507680491551	61.7494089834516	51.8684566024992	35.2984344422701	24.4522144522144	24.307671957672
r857	DMR-C4	89.9113837764145	95.1099537037037	51.0283687943262	64.1666666666667	36.0144927536232	43.859649122807	20.1550387596899	25.1282051282051
r1328	DMR-C4	90.3995848469123	95.4531201003449	80.7041847041847	61.875	55.679012345679	52.0588235294118	37.1739130434783	16.6666666666667
r386	DMR-C4	90.5780900670712	95.1286764705882	82.5104166666667	69.3621399176955	66.2033462033462	63.2420091324201	24.1478696741855	28.6157253599114
r259	DMR-C4	90.6474820143885	95.7717966413619	61.7833800186741	65.8633201391388	52.2173382173382	47.081511175899	30.5690437094378	36.70579160626
r936	DMR-C4	90.9538461538462	95.6927175843695	70.4700854700855	82.2916666666667	55.5555555555556	57.2649572649573	34.1176470588235	27.2380952380952
r869	DMR-C4	90.9023668639053	95.4688950789229	68.0832130832131	65.3298611111111	47.5256769374416	45.8709490740741	26.4564336372847	32.998585572843
r923	DMR-C4	90.9238249594814	95.5527318932656	72.7777777777778	62.2549019607843	52.0833333333333	42.5198412698413	15.625	12.0833333333333
r967	DMR-C4	88.3295194508009	95.4545454545454	83.9285714285714	76.3888888888889	60	55.5555555555556	11.3636363636364	19.4444444444444
r1247	DMR-C4	88.7765419615774	95.3872053872054	59.8717948717949	59.2592592592593	40.4088050314465	32.4928571428571	14.3939393939394	19.1830065359477
r255	DMR-C4	88.7180574700456	95.4011976047904	60.43690608908	62.3757575757576	46.7739403453689	47.9209328782708	28.974358974359	30.2378243675172
r447	DMR-C4	88.7424147311153	95.3997320232247	60.0326157860405	62.9233680227058	55.1760563380282	44.7318747318747	28.0536130536131	25.7879818594104
r1097	DMR-C4	87.7382465057179	95.7190635451505	52.3504273504274	70.3508771929825	52.9478458049887	49.8611111111111	24.3243243243243	21.824494949495
r96	DMR-C4	87.764846314533	95.8560024406366	63.0273892773893	59.9731945758436	48.2955665024631	48.7091130381865	29.8461790214368	26.0901467505241
r1183	DMR-C4	88.3132530120482	96.2083745466535	64.812925170068	66.453117329406	47.836661546339	38.097854526426	34.3439716312057	36.4204808136847
r687	DMR-C4	88.3729709324273	96.0931005818786	59.6237161531279	58.9285714285715	45.3111111111111	51.8987341772152	17.4698795180723	21.1931818181818
r652	DMR-C4	88.1407592130784	96.2798445308162	60.3097173828881	63.8840579710145	50.6752873563218	45.3982300884956	21.0044017607043	27.0196825396825
r1290	DMR-C4	88.110599078341	96.1894953656025	64.9122807017544	56.989247311828	54.247311827957	43.1770833333333	32.7222222222222	20.78125
r964	DMR-C4	88.0813953488372	96.0992907801418	91.8518518518518	74.0740740740741	48.3333333333333	51.8055555555556	18.1818181818182	20.4166666666667
r1274	DMR-C4	89.5137668424136	94.3752511048614	68.034188034188	76.7704517704518	46.6279069767442	44.6929824561404	22.6422764227642	31.749723145072
r1414	DMR-C4	89.1414141414142	94.7282608695652	84.1025641025641	71.474358974359	47.4358974358974	41.0714285714286	24.1666666666667	15.8333333333333
r1020	DMR-C4	88.8625592417062	94.0933254577673	79.6296296296296	77.2522522522523	56.4102564102564	56.7708333333333	27.4074074074074	31.0251322751323
r603	DMR-C4	88.2366121442976	94.2288801571709	54.4449404761905	65.1751152073733	40.4367575122292	42.039586919105	24.875	19.6345514950166
r1121	DMR-C4	88.4500745156483	94.1568047337278	58.0459770114943	52.6881720430108	36.7741935483871	35.8367346938775	5.10752688172043	24.7619047619048
r582	DMR-C4	88.6499402628435	94.2170818505338	49.6428571428571	57.6388888888889	17.297619047619	26.8115942028986	0	13.6363636363636
r1070	DMR-C4	87.9663056558363	96.9034608378871	76.3333333333333	74.6794871794872	59.6507936507937	28.4408602150538	22.3118279569892	24.4252873563218
r551	DMR-C4	87.4012474012474	96.4940668824164	64.7522522522523	57.0792079207921	42.6190476190476	44.8544973544974	25.5611390284757	27.1012684549803
r782	DMR-C4	87.6155878467636	96.6793025018954	70.5686274509804	65.8143939393939	49.0165631469979	45.4365079365079	25.296803652968	27.9732036183649
r871	DMR-C4	87.4694873881204	96.6569767441861	74.1203703703704	76.2345679012346	59.2424242424243	57.1078431372549	14.4642857142857	19.0104166666667
r757	DMR-C4	86.9653767820774	96.9072164948454	73.3333333333333	47.7777777777778	41.6666666666667	44.0196078431373	2.77777777777778	23.1481481481481
r354	DMR-C4	87.1302428256071	96.2784966112138	70.3456790123457	71.812476928756	47.7849336455894	55.6759906759907	25.8391203703704	31.3011988011988
r847	DMR-C4	87.1443089430894	96.3522115227681	60.6925243215566	65.9887218045113	55.7010582010582	47.6740911418331	32.9259259259259	25.1626016260163
r1040	DMR-C4	86.975	96.4996222613951	66.9420289855072	72.2993197278912	53.9181286549708	55.4655612244898	29.4395280235988	37.4252491694352
r454	DMR-C4	87.1194379391101	96.4447034824421	57.0957095709571	62.984693877551	49.3055555555555	46.9097222222222	18.3642857142857	21.8104222821204
r1361	DMR-C4	85.9609397112935	96.1513790891597	50.838683788122	54.8659003831418	32.2254901960784	31.984126984127	18.3333333333333	26.3884575569358
r1178	DMR-C4	86.4415322580645	96.6747279322854	64.0845070422535	63.1400966183575	41.2820512820513	43.4615384615385	14.1666666666667	17.4444444444444
r376	DMR-C4	86.5588399330731	96.3858623438746	66.9444444444445	59.3903318903319	42.5	51.0169491525424	28.3625730994152	30.7179487179487
r1058	DMR-C4	86.7469879518072	96.0892620415378	75.5139833711262	72.2203325774754	64.7814207650273	52.6915113871636	37.9781420765027	40.8391881342701
r1472	DMR-C4	86.4350703060381	96.0013908205842	60.0813008130081	50.1133786848073	46.0162601626016	42.2193877551021	11.7063492063492	24.0079365079365
r1045	DMR-C4	87.0117792932424	95.1578947368421	59.96730816679	59.8314606741573	44.7735507246377	39.7302431610942	19.3518518518519	20.7932636469222
r1176	DMR-C4	87.4755381604697	95.2407304925291	64.2922374429224	61.2025316455696	44.1203703703704	56.5853658536585	20.1973684210526	30.821158008658
r1453	DMR-C4	87.2088006902502	95.7630878438332	66.2955729166667	65.6115459882583	46.5857454092748	45.3684041184041	31.037296037296	36.0430107526882
r783	DMR-C4	87.3582450269567	95.6961233847436	64.0070921985816	59.7748623258828	44.9116997792495	47.8349206349207	29.7738095238095	26.7006411310209
r262	DMR-C4	87.4806201550388	96.1295253978181	61.2006802721088	56.5	53.2631116962914	47.4644549763033	25.8373983739838	29.3911719939117
r418	DMR-C4	87.1749926964651	96.0126471104866	69.0924092409241	73.0116514690983	52.32367475292	53.0381944444445	28.2049224184056	30.394204851752
r544	DMR-C4	87.1127076784913	96.1703343812518	62.7179487179487	60.8333333333333	54.53125	50.0960061443933	20.2116402116402	29.5103957075788
r1244	DMR-C4	89.1089108910891	98.4899328859061	94.4444444444444	90.7407407407408	62.037037037037	67.5925925925926	33.3333333333333	31.4814814814815
r1272	DMR-C4	90.1566757493188	96.1538461538462	71.9134727061556	62.1636212624585	44.1365461847389	51.2678571428571	25.6338899196042	30.4618473895582
r1282	DMR-C4	90.0975786049874	96.1931443638761	58.7012987012987	57.3924963924964	47.9312802965498	41.8225623582766	21.8865030674847	29.4027326839827
r303	DMR-C4	90.1077645758497	96.1756274907362	67.652329749104	66.9260204081633	50.4301075268817	47.8308823529412	29.8443223443224	31.6203703703704
r1424	DMR-C4	90.0264783759929	96.3823135328272	83.0877976190476	55.1010101010101	36.0294117647059	38.3823529411765	15.3030303030303	23.4343434343434
r387	DMR-C4	89.9527050409505	96.2272625196497	54.8562057049142	55.292577413479	41.4811738648948	37.7704862863874	20.8843537414966	29.0968492660222
r238	DMR-C4	90.4902405810259	96.4253083599817	70.7629107981221	64.7584541062802	64.8509632860778	63.1802721088436	32.737111373475	37.2028091812264
r1321	DMR-C4	90.3806665613647	96.3334890238207	59.8929663608563	59.2562724014337	50.679012345679	39.4505494505495	19.021164021164	32.9874727668845
r790	DMR-C4	90.3669724770642	96.4414522721808	63.8304093567252	66.9774011299435	51.8119451170299	37.635189669088	27.5409836065574	30.5721393034826
r1167	DMR-C4	90.2313624678663	96.7126623376623	62.5416666666667	70.3514739229025	32.2868217054264	50.2136752136752	16.981981981982	27.8682170542636
r1359	DMR-C4	90.1955062737088	96.5094339622642	64.9323445225085	64.538077403246	40.1463414634147	46.551724137931	29.5417564010529	32.939769515112
r631	DMR-C4	90.4382470119522	97.1048513302035	72.2950819672131	70.5757575757576	45.9090909090909	35.3448275862069	22.6530612244898	33.7431693989071
r592	DMR-C4	89.7144948755491	96.8960063266113	70.0438596491228	60.3555555555555	47.4154589371981	49.8888888888889	24.6621621621622	27.3931623931624
r1056	DMR-C4	89.7989210397254	96.4979665612291	57.3824786324786	65.2582159624413	42.4129353233831	38.8185654008439	15.7894736842105	28.5864978902954
r845	DMR-C4	89.9335717935616	96.7129570645942	72.6282051282052	63.3018867924528	61.3419913419913	51.3946547279881	33.7758112094395	35.3541416566627
r1329	DMR-C4	89.8407232027551	95.9634122091867	61.1784857828024	59.320197044335	38.2242063492064	31.0886818495514	22.1940104166667	27.3436993845157
r337	DMR-C4	89.7791474062661	95.7829977628635	68.8001407459536	70.1796360820751	61.7668552569543	51.6741430871866	33.4601579325198	32.4734848484848
r125	DMR-C4	89.3836742748142	95.6374716658615	57.1395730706075	60.8472267625585	37.9198987287223	38.6073022959184	27.1638321995465	28.6936859039863
r897	DMR-C4	89.4484412470024	95.7486136783734	56.6635338345865	64.8849652220439	48.4126984126984	57.6328502415459	23.3555555555556	29.8227225672878
r1175	DMR-C4	89.234693877551	95.9023712669908	59.2445054945055	66.4717162032598	42.4483082706767	47.2304147465438	29.7241379310345	31.0744424352019
r1214	DMR-C4	89.2405063291139	95.9843290891283	77.0164609053498	64.0277777777778	41.8809523809524	44.5833333333333	20.5128205128205	16.9135802469136
r427	DMR-C4	89.4194756554307	95.9542296689824	79.2929292929293	64.1414141414142	39.6111111111111	37.2857142857143	15.1515151515152	15.8630952380952
r850	DMR-C4	89.537037037037	96.0341151385927	70.9876543209877	47.1666666666667	53.9784946236559	22.2666666666667	25.8585858585859	20.6168831168831
r1031	DMR-C4	88.6792452830189	96.2574850299401	75.9981684981685	64.2735042735043	53.7709137709138	55.6892230576441	27.5462962962963	29.4172932330827
r407	DMR-C4	88.7148133995669	96.1750763036561	58.1375121477162	55.1694915254238	38.6599763872491	46.2246376811594	24.3917567026811	27.1747928919244
r690	DMR-C4	89.0158172231986	96.1238761238761	49.0710382513661	66.452784503632	33.5555555555556	28.8359788359788	12.9246031746032	24.5907738095238
r1035	DMR-C4	88.9739346297063	96.3456246560264	61.4414182939363	63.5382513661202	41.7167919799499	56.1567164179105	25.3333333333333	28.7092731829574
r572	DMR-C4	88.8663145062983	96.3056815150707	67.5564971751413	60.2755905511811	48.4496124031008	48.0457142857143	30.7160493827161	32.003658234127
r988	DMR-C4	89.2405063291139	97.0620239390642	63.0952380952381	82.6666666666667	50.6410256410257	48.8888888888889	15.625	15.5555555555556
r1249	DMR-C4	88.5676741130092	96.6682091624248	70	80.4301075268817	51.7857142857143	56.989247311828	24	21.3235294117647
r290	DMR-C4	88.76953125	97.0792259948887	68.8888888888889	72.1904761904762	51.4761904761905	48.6574074074074	18.4234234234234	11.6666666666667
r678	DMR-C4	82.4933687002653	97.2257250945776	60.8974358974359	74.4444444444445	31.5151515151515	43.9393939393939	13.6363636363636	7.57575757575757
r1265	DMR-C4	81.219512195122	96.687898089172	48.3333333333334	42.0833333333333	23.3333333333333	16.6666666666667	16.6170634920635	10.9126984126984
r891	DMR-C4	80.7863915225879	96.304163126593	56.9509232264334	54.6864686468647	37.0098039215686	36.856884057971	22.1717171717172	27.4557823129252
r1129	DMR-C4	82.0170109356014	95.7116221255438	63.2575757575758	71.5277777777778	50.7971014492754	38.0701754385965	28.2638888888889	22.4242424242424
r1142	DMR-C4	81.9565217391305	95.5980066445183	61.9703243616287	51.1772486772487	46.0633848133848	41.5386002886003	19.3137254901961	24.5328282828283
r1276	DMR-C4	81.6881918819188	96.3296398891967	68.0254515599343	70.9322033898305	46.9047619047619	52.991341991342	25.1234567901235	35.4597701149425
r1422	DMR-C4	82.0441988950276	96.0547080483956	69.5977011494253	58.3333333333333	52.4159663865546	44.6638655462185	15.4761904761905	9.44444444444444
r1398	DMR-C4	79.5493934142114	95.4747774480712	72.8260869565218	50.3030303030303	31	41.6857142857143	15.2777777777778	4.64444444444445
r54	DMR-C4	79.6788842036977	95.8944991127601	60.2452707110242	59.8421541318477	40.2784391534392	42.1801801801802	23.8652341159305	24.9978956228956
r759	DMR-C4	80.7213930348259	95.5849889624724	66.2411347517731	64.2121212121212	45.8333333333333	56.7424242424243	21.0333333333333	23.5344827586207
r679	DMR-C4	80	95.1505870342011	65.2777777777778	63.921568627451	43.7445887445888	50.3361344537815	16.9354838709677	15.5182072829132
r837	DMR-C4	80.2197802197802	94.8970840480275	67.7142857142857	74.8039215686275	49.7916666666667	18.018018018018	9.30555555555555	27.8163265306123
r1271	DMR-C4	79.7886393659181	97.2668810289389	82.5	58.4615384615385	45.7407407407407	46.6049382716049	14.484126984127	37.5051759834369
r655	DMR-C4	80.0166181969256	96.3846710050615	54.4274376417233	65.7511737089202	49.093137254902	43.7142857142857	21.010101010101	23.0952380952381
r1438	DMR-C4	78.8461538461538	97.2677595628415	10	0	16.6666666666667	16.6666666666667	64.3333333333333	69
r1137	DMR-C4	78.2218597063622	96.2905236907731	61.8042328042328	63.0081300813008	48.9837398373984	48.7709137709138	23.0576441102757	29.4337979094077
r601	DMR-C4	78.9422766849403	95.8943716268312	61.1580086580087	61.005291005291	52.1929824561403	53.2882882882883	15.273631840796	20.3153153153153
r1267	DMR-C4	78.6771105308964	96.4912280701754	44.7463768115942	85.2941176470588	51.4285714285714	59.7619047619048	9.44444444444444	5.05050505050505
r657	DMR-C4	79	96.5091634459544	64.8525073746313	55.0041771094403	53.6543367346939	41.6839826839827	30.8103975535168	22.8341687552214
r684	DMR-C4	79.3764988009592	92.6256983240223	70.5882352941177	87.2222222222222	49.3333333333333	45.5555555555556	6.86274509803922	31.25
r1074	DMR-C4	80.6896551724138	90.68710959682	51.6025641025641	46.3333333333333	20.5128205128205	30.0595238095238	10.8974358974359	14.4179894179894
r732	DMR-C4	78.9792387543253	89.4345852249278	63.2432432432433	59.5588235294118	45.2777777777778	55.8002645502646	12.7314814814815	18.4684684684685
r1109	DMR-C4	86.4505046167061	90.1542274855412	61.1800486618005	54.6969696969697	47.6995305164319	49.0046296296296	19.9655172413793	30.7944139194139
r301	DMR-C4	84.5597104945718	89.337048987973	69.0154176424668	60.6057987711214	49.9386724386724	44.5186781609195	20.3833736884584	28.1293835363603
r199	DMR-C4	84.5246604717656	89.9657045971254	59.1322751322752	60.7567549491707	47.0258503401361	52.4639455782313	20.905307681812	26.9649556792414
r529	DMR-C4	84.7826086956522	90.2380432408823	57.4725877192982	53.9371980676328	42.8378378378378	44.2565001460707	25.1587301587302	26.0935960591133
r814	DMR-C4	84.4139425681777	91.0118764845606	60.3246753246753	59.7828691224918	32.1488848704039	41.9384546271339	26.546052631579	21.8053165041117
r268	DMR-C4	85.0382340210648	91.2871600253004	57.5250131648236	59.7298740123852	42.7285289115646	40.4546485260771	19.5738095238095	26.4008620689655
r507	DMR-C4	85.4345165238678	90.7388944278276	60.6162464985994	46.1222222222222	34.0714285714286	32.6968864468864	21.5092165898618	18.9850088183421
r1063	DMR-C4	82.9478458049887	89.2407809110629	73.4722222222222	53.1649245063879	49.8101265822785	40.8222222222222	24.7098214285714	16.9091710758377
r517	DMR-C4	82.9667003027245	89.6985469529386	63.9367253750815	60.9095238095238	51.5983606557377	48.4301075268817	29.6596244131456	27.3290598290598
r333	DMR-C4	81.9884902657034	92.2569559915752	57.5	51.8943274520964	47.795670995671	40.2900107411386	19.0974108274489	27.131109965045
r1464	DMR-C4	82.6315789473684	91.866028708134	73.3333333333333	48.3333333333333	53.6666666666667	33.6666666666667	0	5
r628	DMR-C4	83.0493273542601	92.2404371584699	68.1393298059965	70.8771929824561	44.3693693693694	62.1428571428571	24.3421052631579	15.8193277310924
r297	DMR-C4	87.803340687047	74.9428851174935	58.1824095758522	54.4007490636704	40.5271125791357	39.1645658263305	17.5292631018888	21.379980563654
r973	DMR-C4	89.727463312369	76.581532416503	66.3972431077694	61.7006802721089	49.6811594202899	50.3716065865599	17.2955974842767	22.6103896103896
r1018	DMR-C4	90.4242174629325	75.6718694988851	59.5268817204301	61.1330631543397	49.308176100629	54.041095890411	28.5547785547786	28.0366027007818
r634	DMR-C4	90.2325581395349	75.4768202700821	60.3690476190476	61.7003105590062	44.7353361945636	40.9609224855862	30.4493918779633	28.3224334082703
r1331	DMR-C4	87.1915393654524	79.4320137693632	73.3333333333333	48.2456140350877	27.7116402116402	24.8039215686275	18.3908045977012	33.3333333333333
r217	DMR-C4	87.468103203856	80.2070299169605	61.643063669086	61.3196359624931	46.7847914359542	45.5720302561458	28.1313131313132	30.1372721928277
r727	DMR-C4	90.0628212450029	80.0395745733366	70.6060606060606	61.7505241090147	42.8703703703704	26.6666666666667	16.4893617021277	22.4792139077853
r573	DMR-C4	90.3951701427003	77.9772591262717	66.9871794871795	60.4012345679012	56.1371100164204	44.421768707483	6.66666666666667	17.765246449457
r768	DMR-C4	90.0434005616543	78.2899131596527	65.7339449541285	68.8643067846608	49.2296918767507	52.296918767507	22.1238938053097	18.75
r841	DMR-C4	93.2862190812721	78.0842527582748	67.9444444444444	61.0555555555556	54.264705882353	31.9369369369369	15.1612903225806	22.156862745098
r1216	DMR-C4	93.9006024096386	76.6049116760017	68.982683982684	68.8211382113821	41.9232804232804	40.9291956482968	21.8560606060606	27.0570321151717
r699	DMR-C4	92.8986838077747	76.5179469976518	63.624031007752	70.3921568627451	41.7605633802817	43.5119047619048	15.491452991453	21.0718552654037
r491	DMR-C4	92.6663648709824	76.24944714728	68.75	88.0560776942356	64.3661971830986	44.6190476190476	17.6666666666667	25.8067158067158
r532	DMR-C4	92.5842961565669	76.3953569194412	61.4027149321267	60.9565217391305	56.462962962963	40.0617652918908	20.2539682539683	32.37062180244
r559	DMR-C4	93.5238945958017	71.5272024302679	67.6232993197279	67.155388471178	35.672514619883	46.1428571428571	14.775641025641	28.6529982363316
r567	DMR-C4	93.8588850174216	73.986013986014	56.9014084507042	56.25	33.7323943661972	33.8709677419355	12.550505050505	14.037558685446
r642	DMR-C4	95.4963235294118	69.8381559588033	56.140350877193	60.6235827664399	27.3170731707317	17.1621621621622	5	5.68783068783069
r1099	DMR-C4	92.8651059085842	67.3639045320461	68.4503968253968	68.0503144654088	43.5909445745511	46.0919540229885	19.0058479532164	25.923645320197
r1258	DMR-C4	93.0528161297392	68.4115740184896	68.6352657004831	77.5372023809524	46.3574735449736	45.7588075880759	37.0866141732284	33.3619047619048
r1374	DMR-C4	86.9173728813559	67.3181324647123	68.5540069686411	68.6243386243386	44.113475177305	51.812865497076	24.1137566137566	13.9542483660131
r713	DMR-C4	87.0819551635428	66.9195511300775	53.4259259259259	55.6978319783198	31.3571428571429	43.0848105665624	13.1878306878307	20.2130325814536
r94	DMR-C4	86.9026548672566	66.6049382716049	58.1149529875644	67.5	44.8089171974522	38.9384288747346	24.5949074074074	24.7092352092352
r1068	DMR-C4	89.1531874405328	68.0697050938338	59.9636495819702	61.127042057699	47.0843325339728	36.6279069767442	24.2469545957918	28.4570678665167
r607	DMR-C4	89.9745342447393	68.0035589624256	60.3933333333333	59.3030468892538	47.7380952380953	38.0794283184722	23.8618113912232	27.4578168044077
r287	DMR-C4	88.4416924664603	69.3093008519327	64.859126984127	60.0927643784787	42.5010582010582	43.2323558794147	23.239625167336	30.4082961309524
r225	DMR-C4	89.6844835038179	69.2236467236467	67.2283904926392	60.6448911222781	43.8370865587614	43.5510204081633	27.0941463004955	20.9800442612943
r531	DMR-C4	89.159891598916	69.041011409189	64.4826200522403	56.7359119956523	43.5284581803569	34.8033234126984	30.370705244123	19.1972636417081
r852	DMR-C4	87.9470994890292	72.6364083237752	56.1168311168311	54.96699669967	45.0617283950617	41.5048543689321	19.8369565217391	20.3350189633375
r312	DMR-C4	85.7886178861789	72.1094287680661	62.6333333333333	71.87265917603	42.3416789396171	38.8472418670439	21.2989156058463	11.2128216982586
r1071	DMR-C4	86.2700964630225	72.5256259452193	55.5833333333333	57.455579246624	42.1557659208262	45.4675846242111	26.3777777777778	18.7703435804702
r694	DMR-C4	85.9768907563025	72.6007109004739	55.5376344086022	66.0606060606061	32.7586206896552	30.3385416666667	31.545842217484	24.709595959596
r844	DMR-C4	86.5116279069767	69.4813241281643	63.9563862928349	58.3262611975483	44.5989974937343	48.3506944444445	18.5897435897436	23.005657708628
r95	DMR-C4	87.0180449175646	69.6918767507003	65.5421626984127	64.0860215053764	49.1023035230352	49.4431161585974	24.8616874135546	18.3264177040111
r129	DMR-C4	84.5608108108108	69.9905545810282	52.1048534798535	66.4206349206349	41.7078189300412	31.3807785888078	28.6037735849057	27.0959467120182
r57	DMR-C4	84.7018069469151	68.6673748819641	63.7502732957278	58.0855855855856	46.0369458128079	47.1822641093474	27.4580071754729	28.6928811928812
r611	DMR-C4	87.0608771547022	81.2038303693571	60.3133903133903	68.4173669467787	55.5288461538462	53.9798850574713	25.1805555555556	28.6981566820277
r1101	DMR-C4	86.8653421633554	82.8712366048648	68.5460992907801	65.2597402597403	64.4280538302278	39.6913580246914	21.9144144144144	27.4014336917563
r1246	DMR-C4	87.0752688172043	82.2014051522248	53.5912698412698	55.6028368794326	44.7542242703533	42.1590909090909	17.8083989501312	16.281179138322
r1407	DMR-C4	86.6473149492017	82.108527131783	78.5227272727273	62.0857142857143	37.5	43.018018018018	26.0964912280702	20.1633986928105
r1000	DMR-C4	89.2167464854009	82.6471852170176	70.1168430335097	63.6666666666667	48.4608440532611	55.8861788617886	31.9101123595506	36.0539381629429
r1072	DMR-C4	89.7064736630479	81.9531839919456	60.1549508692366	54.3918918918919	39.1666666666667	40.8558558558559	21.2878787878788	16.5952380952381
r949	DMR-C4	88.3107088989442	83.2229580573952	80.2380952380952	87.4	58.9506172839506	40.7407407407408	21.9298245614035	47.9166666666667
r317	DMR-C4	88.5736956952986	84.1680129240711	60.2873563218391	64.2527348777349	44.5786951144094	45.5020703933748	19.4444444444444	21.254066844129
r758	DMR-C4	87.9444499162809	84.4559332780569	62.8183831672204	59.1352931064122	46.4883012028341	46.273607748184	25.3956582633053	31.1944710770214
r1195	DMR-C4	92.1969478836741	84.209373631187	67.4707602339182	64.5029239766082	50.6691297208539	46.0269567597154	31.8463403880071	31.2451737451737
r467	DMR-C4	91.7619367854741	82.6042726347915	61.5715939153439	62.4603174603175	47.3626373626374	46.1746031746032	12.3931623931624	19.108527131783
r310	DMR-C4	90.1384809064205	84.3127490039841	66.9250645994832	74.0492321589883	50.1544892766267	42.5512820512821	35.0125313283208	45.519722814499
r327	DMR-C4	89.7491349480969	86.3739669421488	59.5647558386412	68.4265010351967	49.8518518518518	45.3290870488323	18.9139784946237	23.6447811447811
r373	DMR-C4	82.4929971988796	84.8169297950957	60.7666666666667	60.9037558685446	39.9914965986395	41.2981859410431	30.8049886621315	24.6
r683	DMR-C4	82.2261258383903	83.5626911314985	68.5600228115198	63.8858195211787	47.5579322638146	42.8448979591837	28.6440677966102	39.2783882783883
r246	DMR-C4	84.5812679363423	87.1072589382449	67.7777777777778	67.8282153983089	45.5973451327434	47.3676012461059	17.3123123123123	26.465367965368
r751	DMR-C4	85.8438485804417	87.1243853578583	68.0263157894737	76.236559139785	63.5616438356164	54.4888888888889	22.1004566210046	27.3214285714286
r817	DMR-C4	85.6396866840731	85.0374386780274	59.6611721611722	51.3372093023256	38.0212355212355	40.8988556662975	19.7014925373134	25.871327254306
r695	DMR-C4	86.9971771347918	85.0298148341877	60.9186746987952	63.8492063492063	43.6979591836735	45.7235528942116	16.5636497424577	20.1240981240981
r93	DMR-C4	86.4767331433998	84.9993414987489	59.0199211675722	58.0258358662614	47.0498432918815	41.2037604741467	22.7970827970828	25.348754678023
r1405	DMR-C4	86.6933113906195	86.7857982600518	63.9935537533791	46.8365935585853	39.5927579365079	39.1481264637002	24.7144964180363	23.5099846390169
r972	DMR-C4	87.2006180788051	87.3361603700848	66.3821138211382	64.9656357388316	45.8602150537634	46.5849673202614	18.9189189189189	17.4313725490196
r128	DMR-C4	87.9417293233083	86.0290214121394	69.2607289829512	65.5572289156627	49.8850574712644	44.6334409470003	30.4087912087912	33.1676413255361
r522	DMR-C4	87.8383128295255	84.9395161290323	63.490990990991	64.3518518518519	55.7865168539326	58.2236842105263	27.8310502283105	28.2170542635659
r767	DMR-C4	87.7128053293857	85.2670878805284	56.2841645533953	59.375	43.9691714836223	40.2472027062191	19.3452380952381	33.1253420908593
r630	DMR-C4	79.49410260054	75.2274638733848	54.077834179357	49.9925925925926	38.5977564102564	43.2585949177878	19.679802955665	19.4193722943723
r971	DMR-C4	77.947259565667	76.0984976844008	62.7459016393443	59.2453591606134	45.3888888888889	31.0457516339869	27.9201101928375	32.4048239087302
r449	DMR-C4	81.5097216927183	72.656378263011	54.3861822185522	51.7156862745098	43.7400793650794	27.5399245063879	18.3850931677019	21.7334590601917
r915	DMR-C4	81.5987460815047	72.4157788655341	57.209595959596	64.093567251462	32.5963718820862	43.2683982683983	17.1059431524548	20.8778467908903
r1308	DMR-C4	84.119170984456	71.7292038912051	60.8252427184466	61.2734082397004	41.9585253456221	32.7922077922078	16.271645021645	22.4181547619048
r553	DMR-C4	82.9874666118759	69.9518011161847	57.7074438970991	56.7489711934156	41.5839243498818	37.2565969062784	21.0323129251701	30.0612818967249
r774	DMR-C4	82.0579665695446	69.980365815852	47.9018679294922	55.4869477911647	34.3215949054273	34.7048175995545	19.7412606661162	17.4520069808028
r326	DMR-C4	85.6396217023395	76.8085842852198	71.5522332964194	66.6916282642089	54.0245202558636	47.3415823022122	36.2540894220284	24.7782446311858
r589	DMR-C4	81.5043156596794	75.5645889792231	58.4490740740741	71.9230769230769	38.8356164383562	47.6893939393939	26.7619047619048	18.4992784992785
r950	DMR-C4	81.6704216285806	75.2384084182835	54.3591836734694	53.4996009577015	34.6861471861472	37.8530377668309	26.4807383627608	21.0961744248261
r443	DMR-C4	81.5831471433131	74.3745921252991	57.6027397260274	74.1341991341991	43.4599156118143	38.9583333333333	18.1939605110337	28.363201911589
r955	DMR-C4	82.6771653543307	74.6059544658494	65.6060606060606	59.3939393939394	27.5	51.6666666666667	5	0
r1143	DMR-C4	75.9566326530612	85.2659626961413	51.3645833333333	53.3854166666667	33.5962605901256	35.6530537159676	22.4095547309833	21.1622992392223
r1254	DMR-C4	74.390243902439	82.039456828081	48.3273056057866	49.2142857142857	33.4185773074662	31.2075547518585	14.3607305936073	18.5312306740878
r270	DMR-C4	83.2347424614053	79.7947055645597	57.3590733590734	66.3253546099291	43.7654320987654	41.9847883597884	24.5008912655972	25.5114860014358
r466	DMR-C4	83.6206896551724	80.5806517104862	54.6376811594203	47.9034391534392	43.3528265107213	36.4423455332546	18.3313155770783	15.265522875817
r13	DMR-C4	83.4050693448111	82.7125328659071	56.321193490797	53.0973749696217	39.7955037386856	43.6052088461876	17.5136239129602	17.704744638078
r91	DMR-C4	83.4666666666667	81.6596291536626	64.2702506026288	64.5019723865878	48.9608115539348	53.155800110742	28.4467787114846	31.3182582815735
r1061	DMR-C4	79.9718903724526	81.010659297276	58.7698412698413	69.3693693693694	38.0841638981174	48.3687943262411	16.7441860465116	15.8510638297872
r1127	DMR-C4	81.6326530612245	78.1715459681561	66.1272321428571	73.468992248062	47.1146953405018	54.8319327731092	19.5271164021164	25.8977591036415
r1199	DMR-C4	81.8469323213156		81.8744588744589	82.5	58.7244897959184	34.3380952380952	28.3939393939394	34.8765432098765
r293	DMR-C4	81.7381228273465	80.215497478221	71.1942257217848	64.7265625	42.5019201228879	49.0121999212909	24.5905172413793	26.4015151515152
r675	DMR-C4	56.4516129032258	96.6587112171838	8.33333333333333	4.76190476190476	14.2857142857143	19.7916666666667	74.0476190476191	54.0476190476191
r330	DMR-C4	53.0546623794212	95.0646102542726	11.680898801152	12.8934624697337	35.3971812940423	34.1976790716287	53.1125356125356	39.2644962747003
r1060	DMR-C4	53.7634408602151	96.3362068965517	17.5	0	8.33333333333333	45.8333333333333	75	84.5238095238095
r1081	DMR-C4	52.5	96.640826873385	0	0	19.0476190476191	14.2857142857143	47.6190476190476	58.0952380952381
r900	DMR-C4	60.126582278481	96.0233918128655	16.6666666666667	9.09090909090909	16.6666666666667	25	53.5714285714286	61.9047619047619
r1330	DMR-C4	62.9969418960245	95.7084863715446	65.59613997114	69.1769547325103	49.3406593406594	32.520325203252	18.7974683544304	29.7985347985348
r935	DMR-C4	61.5036231884058	94.0244163632469	59.95670995671	47.0436507936508	47.6814058956916	34.9404761904762	16.8284493284493	22.3422873422873
r458	DMR-C4	60	88.5375494071146	0.625	14.7524350649351	29.2467081529582	42.906746031746	52.671130952381	49.6797092887674
r1190	DMR-C4	56.0975609756098	93.6046511627907	0	5.55555555555556	62.8205128205128	50.7936507936508	68.3333333333333	58.0769230769231
r453	DMR-C4	57.037037037037	91.0034602076125	1.85185185185185	0	25	17.5925925925926	44.6296296296296	46.4285714285714
r378	DMR-C4	77.6811594202899	94.8611111111111	72.2222222222222	81.25	59.7222222222222	62.962962962963	0	15.4545454545455
r1386	DMR-C4	76.9911504424779	96.045197740113	55	72.5490196078432	35.5555555555556	10.5555555555556	8.33333333333333	10.3703703703704
r360	DMR-C4	75.9224515322076	96.0878885316184	69.6124031007752	72.7513227513228	52.625	53.1728778467909	26.1488095238095	28.4871031746032
r476	DMR-C4	74.7916666666667	96.3839862247094	68.3730158730159	64.6130952380953	46.3541666666667	46.8468468468469	23.7280701754386	24.4047619047619
r645	DMR-C4	74.5484400656815	96.3560645497137	83.0246913580247	78.8888888888889	46.5750915750916	44.6875	39.4642857142857	20.515873015873
r1419	DMR-C4	73.6328125	93.3438155136268	50.6756756756757	54.3434343434344	36.4102564102564	38.2843137254902	17.375	18.2977207977208
r800	DMR-C4	72.5356900067981	94.1476510067114	75.1210653753026	64.1954022988506	48.7414965986395	44.6892655367232	22.2955974842767	22.5910364145658
r954	DMR-C4	71.6577540106952	95.482546201232	62.0833333333333	54.5512820512821	28.1410256410256	25.6211180124224	19.0972222222222	11.6666666666667
r154	DMR-C4	72.9335494327391	95.4144786196549	60.3039513677812	65.1703163017032	49.9324324324324	52.5347985347986	18.3595800524934	24.8775510204082
r691	DMR-C4	73.568281938326	95.778175313059	74.2332526230831	63.3333333333333	48.2371794871795	56.015625	22.1774193548387	25.8072916666667
r980	DMR-C4	65.3682719546742	95.0252951096122	78.2312925170068	78.8787878787879	58.5897435897436	46.4423076923077	32.0915032679739	38.4183673469388
r616	DMR-C4	67.4603174603175	97.7678571428572	5.71428571428571	4.76190476190476	24.7619047619048	4.76190476190476	61.9047619047619	75.7142857142857
r1400	DMR-C4	68.1730148482892	95.8058029301925	64.0942028985507	51.2152777777778	41.6666666666667	50.2430555555556	26.2878787878788	17.1212121212121
r358	DMR-C4	68.792934249264	96.9742813918306	79.1666666666667	72.2222222222222	41.0606060606061	53.2258064516129	17.3118279569893	17.741935483871
r1416	DMR-C4	71.4750542299349	90.3703703703704	60.7638888888889	82.6388888888889	46	56.5789473684211	16.9047619047619	22.5308641975309
r649	DMR-C4	67.3758865248227	89.6718146718147	69.2307692307692	67.9824561403509	29.8245614035088	56.3157894736842	1.66666666666667	19.8333333333333
r761	DMR-C4	71.2276519666269	57.4738535800483	53.6914600550964	49.8625541125541	36.4211309523809	37.6933333333333	17.0382732532265	17.0138888888889
r849	DMR-C4	67.1434581405133	59.3220338983051	66.8333333333333	60.0084033613446	40.2651515151515	38.7931034482759	22.84375	28.5022148394241
r131	DMR-C4	61.766644693474	59.2438843587843	62.8379416282643	66.2541987749457	43.8239875389408	45.8723572416519	18.1185185185185	25.1637717928702
r336	DMR-C4	66.9172932330827	52.993744414656	41.2641138929799	53.831711896228	24.4766619519095	25.1449275362319	4.7985347985348	9.68333333333333
r539	DMR-C4	63.6632200886263	54.2857142857143	54.5833333333333	52.7309236947791	35.3475935828877	22.7217261904762	11.6718426501035	6.61931818181818
r770	DMR-C4	69.6571428571429	77.1591526344378	55.2956989247312	47.6851851851852	35.0793650793651	38.5987509758002	18.1916099773243	13.296130952381
r1449	DMR-C4	64.7577092511013	70.24	56.3636363636364	67.9824561403509	39.3518518518519	22.9545454545455	20.8333333333333	15.0793650793651
r734	DMR-C4	65.0882825040128	75.8590564938847	59.4444444444444	58.5246598639456	44.5315255731923	52.2585669781931	23.7575127138234	22.7391041162228
r1443	DMR-C4	61.8811881188119	77.2634445200817	13.9705882352941	17.8787878787879	42.4242424242424	50	68.4343434343434	64.6190476190476
r103	DMR-C4	74.9471458773785	60.1194659170766	54.3098958333334	49.2271662763466	37.1095238095238	40.7751937984496	10.8076923076923	16.8033854166667
r1338	DMR-C4	73.5700934579439	61.0056925996205	52.1361502347418	45.8008658008658	26.2328767123288	31.5598290598291	7.58771929824561	10.7131678962665
r834	DMR-C4	76.1171797418074	62.2260377739622	52.9454504806618	57.5622050622051	43.6788766788767	45.359649122807	25.3333333333333	23.2397563676634
r123	DMR-C4	75.3928866832093	64.4329896907217	49.434726271461	54.0557175251053	38.4257232571839	47.0229591836735	21.5758377425044	19.9215426911506
r1372	DMR-C4	77.3922571219869	64.188849824209	64.2081949058693	58.8582251082251	33.6323366555925	41.3543266769073	22.7433862433862	25.4333333333333
r626	DMR-C4	76.8263473053892	63.6484687083888	49.7137791286728	48.3333333333333	30.2272727272727	43.9177489177489	16.4285714285714	13.7184009406232
r625	DMR-C4	78.1464872944694	70.6980880391285	59.622641509434	55.5775577557756	28.8611859838275	30.2733686067019	22.3484848484848	19.4573144573145
r1344	DMR-C4	79.6908315565032	67.6188131002216	55.7275132275132	48.3403361344538	41.3247863247863	38.4533648170012	16.3411458333333	13.5809049988154
r402	DMR-C4	77.5788436268068	67.3827020915772	54.3294014853648	57.0606060606061	39.0719954648526	41.7035281727225	22.8853174603175	26.6924066924067
r1332	DMR-C4	72.5059769615301	65.6376008064516	52.0543905635649	55.0569800569801	39.8177083333333	34.0846994535519	18.9485714285714	14.8809523809524
r1114	DMR-C4	72.5597407857432	70.9410548086867	59.3884892086331	64.2013888888889	31.7625899280576	46.8236331569665	27.3681434599156	24.9822201607916
r398	DMR-C4	70.8690511380432	70.4581234256927	67.7857142857143	54.09335839599	34.9166666666667	37.8872549019608	21.7391829828378	24.0816326530612
r786	DMR-C4	40.7154129405576	65.7790368271955	58.0188679245283	51.9410815173527	32.1111111111111	33.2485875706215	12	13.9417989417989
r1269	DMR-C4	41.4712153518124	62.7804663440387	8.51851851851852	11.4814814814815	18.9166666666667	19.7008547008547	51.6666666666667	39.3386243386243
r1358	DMR-C4	40.2747650036153	77.3655913978495	7.40338164251208	10.6918238993711	50.6481481481482	37.8070175438597	59.4705046197583	48.2921245421246
r1477	DMR-C4	36.3726461843409	74.2553191489362	5.88235294117647	18.4173669467787	42.7450980392157	2.22222222222222	85.7142857142857	74.0196078431373
r71	DMR-C4	54.8538011695907	61.3583138173302	76.6129032258065	80.4569892473118	56.4327485380117	29.6969696969697	8.25136612021858	6.69398907103825
r399	DMR-C4	60.2209944751381	64.6030589949017	62.2677595628415	54.4354838709678	36.8075117370892	37.363184079602	17.2316384180791	17.72921108742
r557	DMR-C4	56.0764587525151	66.1312465678199	60.0496031746032	47.478354978355	28.0593607305936	34.9458128078818	21.6974991435423	15.9335839598997
r1228	DMR-C4	50.4807692307692	77.0182992465016	11.6161616161616	8.3974358974359	49.009009009009	38.8636363636364	62.3655913978495	57.7956989247312
r32	DMR-C4	48.0092592592593	71.0021321961621	17.3304473304473	12.6772247360483	57.2957534059508	45.3160173160173	60.3966067602431	74.2781112444978
r4	DMR-C4	51.4059753954306	69.1729323308271	60.6879189865564	57.7430013216388	38.5853794642857	36.5417390360399	7.90914066776136	8.79598903511947
r650	DMR-C4	52.8535980148883	70.9369024856597	74.0554254488681	61.9799498746867	28.3333333333333	37.3809523809524	5.60109289617486	9.19501133786848
