# Supplementary material for: Genomic imprinting in mouse blastocysts is predominantly associated with H3K27me3
Source: Nat Commun. 2021 Jun 21;12:3804. doi: 10.1038/s41467-021-23510-4 (PMC8217501; doi:10.1038/s41467-021-23510-4)
Supplement: Supplementary file 11 — Source Data [file 41467_2021_23510_MOESM11_ESM.zip › Source Data/source_data_figure_2d.csv]

grp	annot	perc	metaGroup
ref_promoter	promoter	1	Gene promoters
ref_promoter	gene	1	Gene promoters
ref_promoter	cpg_islands	0.153608536927829	Gene promoters
feil	cpg_islands	0.833333333333333	Known
feil	gene	0.916666666666667	Known
feil	promoter	0.833333333333333	Known
DMR-C2	promoter	0.407114624505929	DMR-C2
DMR-C2	gene	0.810276679841897	DMR-C2
DMR-C2	cpg_islands	0.41897233201581	DMR-C2
DMR-C4	promoter	0.223495702005731	DMR-C4
DMR-C4	gene	0.876790830945559	DMR-C4
DMR-C4	cpg_islands	0.114613180515759	DMR-C4
DMR-C1	gene	0.837837837837838	DMR-C1
DMR-C1	promoter	0.567567567567568	DMR-C1
DMR-C1	cpg_islands	0.567567567567568	DMR-C1
DMR-C5	gene	0.682539682539683	DMR-C5
DMR-C5	promoter	0.111111111111111	DMR-C5
DMR-C5	cpg_islands	0.0317460317460317	DMR-C5
DMR-C3	gene	0.859872611464968	DMR-C3
DMR-C3	promoter	0.235668789808917	DMR-C3
DMR-C3	cpg_islands	0.331210191082803	DMR-C3
rnd_1	gene	0.671711292200233	Random regions
rnd_1	promoter	0.089639115250291	Random regions
rnd_1	cpg_islands	0.019790454016298	Random regions
rnd_2	gene	0.69848661233993	Random regions
rnd_2	cpg_islands	0.0139697322467986	Random regions
rnd_2	promoter	0.0966239813736903	Random regions
rnd_3	promoter	0.089639115250291	Random regions
rnd_3	gene	0.684516880093132	Random regions
rnd_3	cpg_islands	0.00582072176949942	Random regions
rnd_4	gene	0.682188591385332	Random regions
rnd_4	promoter	0.0814901047729918	Random regions
rnd_4	cpg_islands	0.00931315483119907	Random regions
rnd_5	promoter	0.0814901047729918	Random regions
rnd_5	gene	0.70314318975553	Random regions
rnd_5	cpg_islands	0.0186263096623981	Random regions
rnd_6	promoter	0.10128055878929	Random regions
rnd_6	gene	0.727590221187427	Random regions
rnd_6	cpg_islands	0.0162980209545984	Random regions
rnd_7	gene	0.684516880093132	Random regions
rnd_7	promoter	0.10244470314319	Random regions
rnd_7	cpg_islands	0.0151338766006985	Random regions
rnd_8	gene	0.693830034924331	Random regions
rnd_8	cpg_islands	0.0186263096623981	Random regions
rnd_8	promoter	0.10477299185099	Random regions
rnd_9	gene	0.69732246798603	Random regions
rnd_9	promoter	0.0942956926658906	Random regions
rnd_9	cpg_islands	0.019790454016298	Random regions
rnd_10	gene	0.685681024447031	Random regions
rnd_10	promoter	0.0826542491268917	Random regions
rnd_10	cpg_islands	0.0069848661233993	Random regions
rnd_11	gene	0.70430733410943	Random regions
rnd_11	cpg_islands	0.00931315483119907	Random regions
rnd_11	promoter	0.0919674039580908	Random regions
rnd_12	gene	0.712456344586729	Random regions
rnd_12	promoter	0.0931315483119907	Random regions
rnd_12	cpg_islands	0.0139697322467986	Random regions
rnd_13	gene	0.667054714784633	Random regions
rnd_13	promoter	0.10244470314319	Random regions
rnd_13	cpg_islands	0.0116414435389988	Random regions
rnd_14	gene	0.70430733410943	Random regions
rnd_14	promoter	0.0954598370197905	Random regions
rnd_14	cpg_islands	0.0151338766006985	Random regions
rnd_15	gene	0.69965075669383	Random regions
rnd_15	promoter	0.0977881257275902	Random regions
rnd_15	cpg_islands	0.010477299185099	Random regions
rnd_16	gene	0.675203725261933	Random regions
rnd_16	promoter	0.0966239813736903	Random regions
rnd_16	cpg_islands	0.0151338766006985	Random regions
rnd_17	promoter	0.0826542491268917	Random regions
rnd_17	gene	0.70430733410943	Random regions
rnd_17	cpg_islands	0.0186263096623981	Random regions
rnd_18	gene	0.69615832363213	Random regions
rnd_18	promoter	0.0768335273573923	Random regions
rnd_18	cpg_islands	0.019790454016298	Random regions
rnd_19	gene	0.691501746216531	Random regions
rnd_19	promoter	0.0849825378346915	Random regions
rnd_19	cpg_islands	0.0174621653084983	Random regions
rnd_20	gene	0.70547147846333	Random regions
rnd_20	cpg_islands	0.0174621653084983	Random regions
rnd_20	promoter	0.080325960419092	Random regions
rnd_21	gene	0.70547147846333	Random regions
rnd_21	promoter	0.0954598370197905	Random regions
rnd_21	cpg_islands	0.019790454016298	Random regions
rnd_22	promoter	0.080325960419092	Random regions
rnd_22	gene	0.69615832363213	Random regions
rnd_22	cpg_islands	0.0186263096623981	Random regions
rnd_23	cpg_islands	0.010477299185099	Random regions
rnd_23	promoter	0.0873108265424913	Random regions
rnd_23	gene	0.684516880093132	Random regions
rnd_24	gene	0.688009313154831	Random regions
rnd_24	promoter	0.089639115250291	Random regions
rnd_24	cpg_islands	0.0174621653084983	Random regions
rnd_25	gene	0.714784633294529	Random regions
rnd_25	promoter	0.0942956926658906	Random regions
rnd_25	cpg_islands	0.0186263096623981	Random regions
rnd_26	gene	0.688009313154831	Random regions
rnd_26	promoter	0.0873108265424913	Random regions
rnd_26	cpg_islands	0.010477299185099	Random regions
rnd_27	promoter	0.0873108265424913	Random regions
rnd_27	gene	0.69965075669383	Random regions
rnd_27	cpg_islands	0.00814901047729918	Random regions
rnd_28	gene	0.669383003492433	Random regions
rnd_28	promoter	0.0826542491268917	Random regions
rnd_28	cpg_islands	0.00931315483119907	Random regions
rnd_29	gene	0.69615832363213	Random regions
rnd_29	promoter	0.0908032596041909	Random regions
rnd_29	cpg_islands	0.0139697322467986	Random regions
rnd_30	gene	0.70081490104773	Random regions
rnd_30	cpg_islands	0.0151338766006985	Random regions
rnd_30	promoter	0.089639115250291	Random regions
rnd_31	promoter	0.0884749708963912	Random regions
rnd_31	gene	0.685681024447031	Random regions
rnd_31	cpg_islands	0.0116414435389988	Random regions
rnd_32	gene	0.665890570430733	Random regions
rnd_32	promoter	0.080325960419092	Random regions
rnd_32	cpg_islands	0.010477299185099	Random regions
rnd_33	gene	0.672875436554133	Random regions
rnd_33	promoter	0.0966239813736903	Random regions
rnd_33	cpg_islands	0.0162980209545984	Random regions
rnd_34	gene	0.69732246798603	Random regions
rnd_34	promoter	0.107101280558789	Random regions
rnd_34	cpg_islands	0.019790454016298	Random regions
rnd_35	gene	0.70081490104773	Random regions
rnd_35	promoter	0.089639115250291	Random regions
rnd_35	cpg_islands	0.0174621653084983	Random regions
rnd_36	gene	0.692665890570431	Random regions
rnd_36	promoter	0.0977881257275902	Random regions
rnd_36	cpg_islands	0.0151338766006985	Random regions
rnd_37	gene	0.694994179278231	Random regions
rnd_37	promoter	0.0838183934807916	Random regions
rnd_37	cpg_islands	0.0151338766006985	Random regions
rnd_38	gene	0.668218859138533	Random regions
rnd_38	promoter	0.105937136204889	Random regions
rnd_38	cpg_islands	0.0139697322467986	Random regions
rnd_39	gene	0.692665890570431	Random regions
rnd_39	promoter	0.0814901047729918	Random regions
rnd_39	cpg_islands	0.0139697322467986	Random regions
rnd_40	promoter	0.0942956926658906	Random regions
rnd_40	gene	0.684516880093132	Random regions
rnd_40	cpg_islands	0.0151338766006985	Random regions
rnd_41	gene	0.688009313154831	Random regions
rnd_41	promoter	0.0721769499417928	Random regions
rnd_41	cpg_islands	0.0139697322467986	Random regions
rnd_42	gene	0.69848661233993	Random regions
rnd_42	promoter	0.0954598370197905	Random regions
rnd_42	cpg_islands	0.0186263096623981	Random regions
rnd_43	promoter	0.0849825378346915	Random regions
rnd_43	gene	0.69615832363213	Random regions
rnd_43	cpg_islands	0.0116414435389988	Random regions
rnd_44	gene	0.692665890570431	Random regions
rnd_44	promoter	0.0849825378346915	Random regions
rnd_44	cpg_islands	0.0186263096623981	Random regions
rnd_45	gene	0.660069848661234	Random regions
rnd_45	promoter	0.10244470314319	Random regions
rnd_45	cpg_islands	0.0162980209545984	Random regions
rnd_46	promoter	0.0779976717112922	Random regions
rnd_46	gene	0.663562281722934	Random regions
rnd_46	cpg_islands	0.00931315483119907	Random regions
rnd_47	gene	0.682188591385332	Random regions
rnd_47	promoter	0.10011641443539	Random regions
rnd_47	cpg_islands	0.0232828870779977	Random regions
rnd_48	gene	0.715948777648428	Random regions
rnd_48	promoter	0.0849825378346915	Random regions
rnd_48	cpg_islands	0.0139697322467986	Random regions
rnd_49	cpg_islands	0.0209545983701979	Random regions
rnd_49	promoter	0.0873108265424913	Random regions
rnd_49	gene	0.69615832363213	Random regions
rnd_50	promoter	0.0873108265424913	Random regions
rnd_50	gene	0.691501746216531	Random regions
rnd_50	cpg_islands	0.0267753201396973	Random regions
rnd_51	gene	0.677532013969732	Random regions
rnd_51	promoter	0.0908032596041909	Random regions
rnd_51	cpg_islands	0.0128055878928987	Random regions
rnd_52	promoter	0.0977881257275902	Random regions
rnd_52	gene	0.70430733410943	Random regions
rnd_52	cpg_islands	0.0151338766006985	Random regions
rnd_53	gene	0.693830034924331	Random regions
rnd_53	promoter	0.105937136204889	Random regions
rnd_53	cpg_islands	0.0128055878928987	Random regions
rnd_54	gene	0.690337601862631	Random regions
rnd_54	promoter	0.0791618160651921	Random regions
rnd_54	cpg_islands	0.0151338766006985	Random regions
rnd_55	gene	0.70081490104773	Random regions
rnd_55	cpg_islands	0.00931315483119907	Random regions
rnd_55	promoter	0.0977881257275902	Random regions
rnd_56	gene	0.735739231664726	Random regions
rnd_56	promoter	0.0908032596041909	Random regions
rnd_56	cpg_islands	0.0174621653084983	Random regions
rnd_57	gene	0.69965075669383	Random regions
rnd_57	promoter	0.0849825378346915	Random regions
rnd_57	cpg_islands	0.019790454016298	Random regions
rnd_58	gene	0.690337601862631	Random regions
rnd_58	promoter	0.0861466821885914	Random regions
rnd_58	cpg_islands	0.0209545983701979	Random regions
rnd_59	gene	0.712456344586729	Random regions
rnd_59	promoter	0.10477299185099	Random regions
rnd_59	cpg_islands	0.0174621653084983	Random regions
rnd_60	gene	0.679860302677532	Random regions
rnd_60	promoter	0.10244470314319	Random regions
rnd_60	cpg_islands	0.0209545983701979	Random regions
rnd_61	gene	0.685681024447031	Random regions
rnd_61	promoter	0.0826542491268917	Random regions
rnd_61	cpg_islands	0.0139697322467986	Random regions
rnd_62	gene	0.690337601862631	Random regions
rnd_62	cpg_islands	0.0162980209545984	Random regions
rnd_62	promoter	0.0966239813736903	Random regions
rnd_63	gene	0.70547147846333	Random regions
rnd_63	cpg_islands	0.0151338766006985	Random regions
rnd_63	promoter	0.0919674039580908	Random regions
rnd_64	gene	0.693830034924331	Random regions
rnd_64	promoter	0.0942956926658906	Random regions
rnd_64	cpg_islands	0.010477299185099	Random regions
rnd_65	gene	0.676367869615832	Random regions
rnd_65	promoter	0.0942956926658906	Random regions
rnd_65	cpg_islands	0.0128055878928987	Random regions
rnd_66	gene	0.70547147846333	Random regions
rnd_66	promoter	0.0849825378346915	Random regions
rnd_66	cpg_islands	0.00582072176949942	Random regions
rnd_67	gene	0.691501746216531	Random regions
rnd_67	promoter	0.0954598370197905	Random regions
rnd_67	cpg_islands	0.0128055878928987	Random regions
rnd_68	gene	0.70081490104773	Random regions
rnd_68	promoter	0.0966239813736903	Random regions
rnd_68	cpg_islands	0.0116414435389988	Random regions
rnd_69	gene	0.685681024447031	Random regions
rnd_69	promoter	0.0756693830034924	Random regions
rnd_69	cpg_islands	0.0116414435389988	Random regions
rnd_70	gene	0.667054714784633	Random regions
rnd_70	promoter	0.0756693830034924	Random regions
rnd_70	cpg_islands	0.0162980209545984	Random regions
rnd_71	gene	0.679860302677532	Random regions
rnd_71	cpg_islands	0.0186263096623981	Random regions
rnd_71	promoter	0.10360884749709	Random regions
rnd_72	gene	0.674039580908033	Random regions
rnd_72	promoter	0.0849825378346915	Random regions
rnd_72	cpg_islands	0.010477299185099	Random regions
rnd_73	gene	0.683352735739232	Random regions
rnd_73	promoter	0.0977881257275902	Random regions
rnd_73	cpg_islands	0.00814901047729918	Random regions
rnd_74	gene	0.671711292200233	Random regions
rnd_74	promoter	0.080325960419092	Random regions
rnd_74	cpg_islands	0.00814901047729918	Random regions
rnd_75	gene	0.668218859138533	Random regions
rnd_75	promoter	0.0954598370197905	Random regions
rnd_75	cpg_islands	0.0221187427240978	Random regions
rnd_76	gene	0.682188591385332	Random regions
rnd_76	promoter	0.0884749708963912	Random regions
rnd_76	cpg_islands	0.0139697322467986	Random regions
rnd_77	gene	0.710128055878929	Random regions
rnd_77	promoter	0.0884749708963912	Random regions
rnd_77	cpg_islands	0.019790454016298	Random regions
rnd_78	gene	0.69848661233993	Random regions
rnd_78	promoter	0.0861466821885914	Random regions
rnd_78	cpg_islands	0.0116414435389988	Random regions
rnd_79	gene	0.671711292200233	Random regions
rnd_79	promoter	0.0814901047729918	Random regions
rnd_79	cpg_islands	0.0116414435389988	Random regions
rnd_80	gene	0.682188591385332	Random regions
rnd_80	promoter	0.10244470314319	Random regions
rnd_80	cpg_islands	0.0139697322467986	Random regions
rnd_81	gene	0.654249126891735	Random regions
rnd_81	promoter	0.0919674039580908	Random regions
rnd_81	cpg_islands	0.010477299185099	Random regions
rnd_82	gene	0.690337601862631	Random regions
rnd_82	promoter	0.0919674039580908	Random regions
rnd_82	cpg_islands	0.0209545983701979	Random regions
rnd_83	gene	0.710128055878929	Random regions
rnd_83	cpg_islands	0.0151338766006985	Random regions
rnd_83	promoter	0.0873108265424913	Random regions
rnd_84	gene	0.692665890570431	Random regions
rnd_84	promoter	0.0931315483119907	Random regions
rnd_84	cpg_islands	0.0174621653084983	Random regions
rnd_85	promoter	0.0791618160651921	Random regions
rnd_85	gene	0.70197904540163	Random regions
rnd_85	cpg_islands	0.0174621653084983	Random regions
rnd_86	gene	0.664726426076834	Random regions
rnd_86	promoter	0.089639115250291	Random regions
rnd_86	cpg_islands	0.0186263096623981	Random regions
rnd_87	gene	0.714784633294529	Random regions
rnd_87	promoter	0.0989522700814901	Random regions
rnd_87	cpg_islands	0.0151338766006985	Random regions
rnd_88	gene	0.707799767171129	Random regions
rnd_88	promoter	0.10128055878929	Random regions
rnd_88	cpg_islands	0.0116414435389988	Random regions
rnd_89	gene	0.69848661233993	Random regions
rnd_89	cpg_islands	0.0174621653084983	Random regions
rnd_89	promoter	0.0826542491268917	Random regions
rnd_90	gene	0.685681024447031	Random regions
rnd_90	promoter	0.0989522700814901	Random regions
rnd_90	cpg_islands	0.0186263096623981	Random regions
rnd_91	promoter	0.10244470314319	Random regions
rnd_91	gene	0.70081490104773	Random regions
rnd_91	cpg_islands	0.0174621653084983	Random regions
rnd_92	promoter	0.0977881257275902	Random regions
rnd_92	gene	0.691501746216531	Random regions
rnd_92	cpg_islands	0.0162980209545984	Random regions
rnd_93	gene	0.70314318975553	Random regions
rnd_93	promoter	0.0826542491268917	Random regions
rnd_93	cpg_islands	0.00931315483119907	Random regions
rnd_94	gene	0.70081490104773	Random regions
rnd_94	cpg_islands	0.0139697322467986	Random regions
rnd_94	promoter	0.0826542491268917	Random regions
rnd_95	cpg_islands	0.0174621653084983	Random regions
rnd_95	promoter	0.0873108265424913	Random regions
rnd_95	gene	0.712456344586729	Random regions
rnd_96	gene	0.684516880093132	Random regions
rnd_96	cpg_islands	0.0116414435389988	Random regions
rnd_96	promoter	0.0651920838183935	Random regions
rnd_97	gene	0.650756693830035	Random regions
rnd_97	promoter	0.0779976717112922	Random regions
rnd_97	cpg_islands	0.0209545983701979	Random regions
rnd_98	gene	0.708963911525029	Random regions
rnd_98	promoter	0.0861466821885914	Random regions
rnd_98	cpg_islands	0.030267753201397	Random regions
rnd_99	gene	0.70547147846333	Random regions
rnd_99	promoter	0.0779976717112922	Random regions
rnd_99	cpg_islands	0.0209545983701979	Random regions
rnd_100	gene	0.689173457508731	Random regions
rnd_100	cpg_islands	0.0151338766006985	Random regions
rnd_100	promoter	0.089639115250291	Random regions
rnd_101	gene	0.712456344586729	Random regions
rnd_101	cpg_islands	0.0209545983701979	Random regions
rnd_101	promoter	0.089639115250291	Random regions
rnd_102	gene	0.667054714784633	Random regions
rnd_102	promoter	0.0756693830034924	Random regions
rnd_102	cpg_islands	0.0174621653084983	Random regions
rnd_103	gene	0.69615832363213	Random regions
rnd_103	promoter	0.0768335273573923	Random regions
rnd_103	cpg_islands	0.00582072176949942	Random regions
rnd_104	gene	0.690337601862631	Random regions
rnd_104	promoter	0.0756693830034924	Random regions
rnd_104	cpg_islands	0.0174621653084983	Random regions
rnd_105	gene	0.714784633294529	Random regions
rnd_105	cpg_islands	0.00931315483119907	Random regions
rnd_105	promoter	0.0826542491268917	Random regions
rnd_106	gene	0.678696158323632	Random regions
rnd_106	promoter	0.110593713620489	Random regions
rnd_106	cpg_islands	0.0139697322467986	Random regions
rnd_107	gene	0.676367869615832	Random regions
rnd_107	cpg_islands	0.019790454016298	Random regions
rnd_107	promoter	0.10011641443539	Random regions
rnd_108	gene	0.691501746216531	Random regions
rnd_108	promoter	0.069848661233993	Random regions
rnd_108	cpg_islands	0.0139697322467986	Random regions
rnd_109	gene	0.693830034924331	Random regions
rnd_109	cpg_islands	0.0174621653084983	Random regions
rnd_109	promoter	0.0849825378346915	Random regions
rnd_110	gene	0.69965075669383	Random regions
rnd_110	promoter	0.0849825378346915	Random regions
rnd_110	cpg_islands	0.010477299185099	Random regions
rnd_111	gene	0.683352735739232	Random regions
rnd_111	promoter	0.0838183934807916	Random regions
rnd_111	cpg_islands	0.0139697322467986	Random regions
rnd_112	gene	0.689173457508731	Random regions
rnd_112	promoter	0.080325960419092	Random regions
rnd_112	cpg_islands	0.010477299185099	Random regions
rnd_113	promoter	0.10477299185099	Random regions
rnd_113	gene	0.70197904540163	Random regions
rnd_113	cpg_islands	0.0151338766006985	Random regions
rnd_114	gene	0.694994179278231	Random regions
rnd_114	promoter	0.0931315483119907	Random regions
rnd_114	cpg_islands	0.0162980209545984	Random regions
rnd_115	gene	0.667054714784633	Random regions
rnd_115	cpg_islands	0.0174621653084983	Random regions
rnd_115	promoter	0.080325960419092	Random regions
rnd_116	gene	0.70430733410943	Random regions
rnd_116	cpg_islands	0.0221187427240978	Random regions
rnd_116	promoter	0.0989522700814901	Random regions
rnd_117	gene	0.665890570430733	Random regions
rnd_117	promoter	0.0908032596041909	Random regions
rnd_117	cpg_islands	0.00931315483119907	Random regions
rnd_118	gene	0.715948777648428	Random regions
rnd_118	promoter	0.0861466821885914	Random regions
rnd_118	cpg_islands	0.010477299185099	Random regions
rnd_119	promoter	0.0861466821885914	Random regions
rnd_119	gene	0.713620488940629	Random regions
rnd_119	cpg_islands	0.0151338766006985	Random regions
rnd_120	gene	0.70081490104773	Random regions
rnd_120	promoter	0.0849825378346915	Random regions
rnd_120	cpg_islands	0.0209545983701979	Random regions
rnd_121	gene	0.70197904540163	Random regions
rnd_121	promoter	0.0931315483119907	Random regions
rnd_121	cpg_islands	0.00814901047729918	Random regions
rnd_122	gene	0.691501746216531	Random regions
rnd_122	cpg_islands	0.0116414435389988	Random regions
rnd_122	promoter	0.0838183934807916	Random regions
rnd_123	gene	0.674039580908033	Random regions
rnd_123	promoter	0.0686845168800931	Random regions
rnd_123	cpg_islands	0.0128055878928987	Random regions
rnd_124	gene	0.721769499417928	Random regions
rnd_124	promoter	0.0861466821885914	Random regions
rnd_124	cpg_islands	0.00931315483119907	Random regions
rnd_125	gene	0.671711292200233	Random regions
rnd_125	promoter	0.0814901047729918	Random regions
rnd_125	cpg_islands	0.0151338766006985	Random regions
rnd_126	gene	0.674039580908033	Random regions
rnd_126	cpg_islands	0.0139697322467986	Random regions
rnd_126	promoter	0.0966239813736903	Random regions
rnd_127	gene	0.712456344586729	Random regions
rnd_127	promoter	0.0873108265424913	Random regions
rnd_127	cpg_islands	0.0139697322467986	Random regions
rnd_128	cpg_islands	0.0116414435389988	Random regions
rnd_128	gene	0.718277066356228	Random regions
rnd_128	promoter	0.125727590221187	Random regions
rnd_129	cpg_islands	0.0256111757857974	Random regions
rnd_129	promoter	0.0954598370197905	Random regions
rnd_129	gene	0.69732246798603	Random regions
rnd_130	gene	0.694994179278231	Random regions
rnd_130	cpg_islands	0.0174621653084983	Random regions
rnd_130	promoter	0.0873108265424913	Random regions
rnd_131	gene	0.671711292200233	Random regions
rnd_131	cpg_islands	0.0174621653084983	Random regions
rnd_131	promoter	0.10011641443539	Random regions
rnd_132	gene	0.708963911525029	Random regions
rnd_132	promoter	0.10128055878929	Random regions
rnd_132	cpg_islands	0.0244470314318976	Random regions
rnd_133	gene	0.69965075669383	Random regions
rnd_133	promoter	0.0779976717112922	Random regions
rnd_133	cpg_islands	0.0116414435389988	Random regions
rnd_134	gene	0.678696158323632	Random regions
rnd_134	promoter	0.0989522700814901	Random regions
rnd_134	cpg_islands	0.010477299185099	Random regions
rnd_135	gene	0.657741559953434	Random regions
rnd_135	promoter	0.108265424912689	Random regions
rnd_135	cpg_islands	0.010477299185099	Random regions
rnd_136	gene	0.718277066356228	Random regions
rnd_136	promoter	0.0814901047729918	Random regions
rnd_136	cpg_islands	0.0186263096623981	Random regions
rnd_137	gene	0.675203725261933	Random regions
rnd_137	promoter	0.080325960419092	Random regions
rnd_137	cpg_islands	0.0139697322467986	Random regions
rnd_138	gene	0.69732246798603	Random regions
rnd_138	promoter	0.089639115250291	Random regions
rnd_138	cpg_islands	0.0174621653084983	Random regions
rnd_139	gene	0.677532013969732	Random regions
rnd_139	promoter	0.0931315483119907	Random regions
rnd_139	cpg_islands	0.00814901047729918	Random regions
rnd_140	gene	0.672875436554133	Random regions
rnd_140	promoter	0.10360884749709	Random regions
rnd_140	cpg_islands	0.0151338766006985	Random regions
rnd_141	gene	0.715948777648428	Random regions
rnd_141	promoter	0.0873108265424913	Random regions
rnd_141	cpg_islands	0.010477299185099	Random regions
rnd_142	gene	0.69615832363213	Random regions
rnd_142	promoter	0.0861466821885914	Random regions
rnd_142	cpg_islands	0.0116414435389988	Random regions
rnd_143	promoter	0.089639115250291	Random regions
rnd_143	gene	0.721769499417928	Random regions
rnd_143	cpg_islands	0.0162980209545984	Random regions
rnd_144	promoter	0.0942956926658906	Random regions
rnd_144	gene	0.717112922002328	Random regions
rnd_144	cpg_islands	0.0139697322467986	Random regions
rnd_145	gene	0.69848661233993	Random regions
rnd_145	promoter	0.0849825378346915	Random regions
rnd_145	cpg_islands	0.0128055878928987	Random regions
rnd_146	gene	0.689173457508731	Random regions
rnd_146	promoter	0.0873108265424913	Random regions
rnd_146	cpg_islands	0.0128055878928987	Random regions
rnd_147	gene	0.727590221187427	Random regions
rnd_147	promoter	0.0942956926658906	Random regions
rnd_147	cpg_islands	0.0174621653084983	Random regions
rnd_148	gene	0.711292200232829	Random regions
rnd_148	promoter	0.0954598370197905	Random regions
rnd_148	cpg_islands	0.0116414435389988	Random regions
rnd_149	gene	0.712456344586729	Random regions
rnd_149	promoter	0.0931315483119907	Random regions
rnd_149	cpg_islands	0.010477299185099	Random regions
rnd_150	gene	0.693830034924331	Random regions
rnd_150	promoter	0.0861466821885914	Random regions
rnd_150	cpg_islands	0.010477299185099	Random regions
rnd_151	gene	0.70081490104773	Random regions
rnd_151	promoter	0.0954598370197905	Random regions
rnd_151	cpg_islands	0.0151338766006985	Random regions
rnd_152	gene	0.694994179278231	Random regions
rnd_152	promoter	0.0826542491268917	Random regions
rnd_152	cpg_islands	0.0128055878928987	Random regions
rnd_153	gene	0.678696158323632	Random regions
rnd_153	promoter	0.0838183934807916	Random regions
rnd_153	cpg_islands	0.00931315483119907	Random regions
rnd_154	gene	0.69965075669383	Random regions
rnd_154	promoter	0.0977881257275902	Random regions
rnd_154	cpg_islands	0.0139697322467986	Random regions
rnd_155	promoter	0.0756693830034924	Random regions
rnd_155	gene	0.657741559953434	Random regions
rnd_155	cpg_islands	0.0128055878928987	Random regions
rnd_156	gene	0.718277066356228	Random regions
rnd_156	promoter	0.132712456344587	Random regions
rnd_156	cpg_islands	0.0244470314318976	Random regions
rnd_157	gene	0.689173457508731	Random regions
rnd_157	promoter	0.0814901047729918	Random regions
rnd_157	cpg_islands	0.0256111757857974	Random regions
rnd_158	gene	0.714784633294529	Random regions
rnd_158	promoter	0.0861466821885914	Random regions
rnd_158	cpg_islands	0.0139697322467986	Random regions
rnd_159	gene	0.714784633294529	Random regions
rnd_159	cpg_islands	0.0174621653084983	Random regions
rnd_159	promoter	0.0931315483119907	Random regions
rnd_160	gene	0.692665890570431	Random regions
rnd_160	cpg_islands	0.0209545983701979	Random regions
rnd_160	promoter	0.0931315483119907	Random regions
rnd_161	gene	0.715948777648428	Random regions
rnd_161	promoter	0.10128055878929	Random regions
rnd_161	cpg_islands	0.0151338766006985	Random regions
rnd_162	gene	0.683352735739232	Random regions
rnd_162	promoter	0.080325960419092	Random regions
rnd_162	cpg_islands	0.0128055878928987	Random regions
rnd_163	gene	0.70430733410943	Random regions
rnd_163	cpg_islands	0.0162980209545984	Random regions
rnd_163	promoter	0.0838183934807916	Random regions
rnd_164	gene	0.710128055878929	Random regions
rnd_164	promoter	0.0791618160651921	Random regions
rnd_164	cpg_islands	0.0209545983701979	Random regions
rnd_165	gene	0.684516880093132	Random regions
rnd_165	promoter	0.0977881257275902	Random regions
rnd_165	cpg_islands	0.00931315483119907	Random regions
rnd_166	gene	0.70081490104773	Random regions
rnd_166	promoter	0.0873108265424913	Random regions
rnd_166	cpg_islands	0.010477299185099	Random regions
rnd_167	gene	0.714784633294529	Random regions
rnd_167	promoter	0.0826542491268917	Random regions
rnd_167	cpg_islands	0.019790454016298	Random regions
rnd_168	gene	0.706635622817229	Random regions
rnd_168	promoter	0.10360884749709	Random regions
rnd_168	cpg_islands	0.0139697322467986	Random regions
rnd_169	gene	0.670547147846333	Random regions
rnd_169	promoter	0.0873108265424913	Random regions
rnd_169	cpg_islands	0.0128055878928987	Random regions
rnd_170	gene	0.70314318975553	Random regions
rnd_170	promoter	0.0814901047729918	Random regions
rnd_170	cpg_islands	0.010477299185099	Random regions
rnd_171	gene	0.655413271245634	Random regions
rnd_171	promoter	0.0849825378346915	Random regions
rnd_171	cpg_islands	0.0139697322467986	Random regions
rnd_172	gene	0.692665890570431	Random regions
rnd_172	promoter	0.0908032596041909	Random regions
rnd_172	cpg_islands	0.0139697322467986	Random regions
rnd_173	gene	0.679860302677532	Random regions
rnd_173	cpg_islands	0.0186263096623981	Random regions
rnd_173	promoter	0.0884749708963912	Random regions
rnd_174	promoter	0.0826542491268917	Random regions
rnd_174	gene	0.662398137369034	Random regions
rnd_174	cpg_islands	0.0139697322467986	Random regions
rnd_175	gene	0.684516880093132	Random regions
rnd_175	promoter	0.0745052386495926	Random regions
rnd_175	cpg_islands	0.010477299185099	Random regions
rnd_176	gene	0.665890570430733	Random regions
rnd_176	promoter	0.0733410942956927	Random regions
rnd_176	cpg_islands	0.0128055878928987	Random regions
rnd_177	gene	0.70197904540163	Random regions
rnd_177	promoter	0.0919674039580908	Random regions
rnd_177	cpg_islands	0.0139697322467986	Random regions
rnd_178	gene	0.678696158323632	Random regions
rnd_178	promoter	0.0884749708963912	Random regions
rnd_178	cpg_islands	0.0186263096623981	Random regions
rnd_179	gene	0.69615832363213	Random regions
rnd_179	promoter	0.0884749708963912	Random regions
rnd_179	cpg_islands	0.0151338766006985	Random regions
rnd_180	gene	0.654249126891735	Random regions
rnd_180	promoter	0.0826542491268917	Random regions
rnd_180	cpg_islands	0.00814901047729918	Random regions
rnd_181	cpg_islands	0.0174621653084983	Random regions
rnd_181	gene	0.684516880093132	Random regions
rnd_181	promoter	0.0966239813736903	Random regions
rnd_182	gene	0.70547147846333	Random regions
rnd_182	promoter	0.10244470314319	Random regions
rnd_182	cpg_islands	0.0139697322467986	Random regions
rnd_183	gene	0.710128055878929	Random regions
rnd_183	promoter	0.0849825378346915	Random regions
rnd_183	cpg_islands	0.0139697322467986	Random regions
rnd_184	gene	0.706635622817229	Random regions
rnd_184	promoter	0.0989522700814901	Random regions
rnd_184	cpg_islands	0.019790454016298	Random regions
rnd_185	gene	0.691501746216531	Random regions
rnd_185	cpg_islands	0.0186263096623981	Random regions
rnd_185	promoter	0.0849825378346915	Random regions
rnd_186	gene	0.69848661233993	Random regions
rnd_186	promoter	0.0873108265424913	Random regions
rnd_186	cpg_islands	0.019790454016298	Random regions
rnd_187	gene	0.727590221187427	Random regions
rnd_187	promoter	0.0814901047729918	Random regions
rnd_187	cpg_islands	0.0139697322467986	Random regions
rnd_188	gene	0.69615832363213	Random regions
rnd_188	promoter	0.0908032596041909	Random regions
rnd_188	cpg_islands	0.0139697322467986	Random regions
rnd_189	gene	0.676367869615832	Random regions
rnd_189	promoter	0.0733410942956927	Random regions
rnd_189	cpg_islands	0.0139697322467986	Random regions
rnd_190	gene	0.675203725261933	Random regions
rnd_190	promoter	0.0861466821885914	Random regions
rnd_190	cpg_islands	0.00582072176949942	Random regions
rnd_191	promoter	0.0873108265424913	Random regions
rnd_191	gene	0.685681024447031	Random regions
rnd_191	cpg_islands	0.0139697322467986	Random regions
rnd_192	gene	0.694994179278231	Random regions
rnd_192	promoter	0.0733410942956927	Random regions
rnd_192	cpg_islands	0.0128055878928987	Random regions
rnd_193	promoter	0.089639115250291	Random regions
rnd_193	gene	0.665890570430733	Random regions
rnd_193	cpg_islands	0.0116414435389988	Random regions
rnd_194	gene	0.69732246798603	Random regions
rnd_194	promoter	0.0931315483119907	Random regions
rnd_194	cpg_islands	0.0174621653084983	Random regions
rnd_195	promoter	0.0838183934807916	Random regions
rnd_195	gene	0.710128055878929	Random regions
rnd_195	cpg_islands	0.0174621653084983	Random regions
rnd_196	promoter	0.0989522700814901	Random regions
rnd_196	gene	0.726426076833527	Random regions
rnd_196	cpg_islands	0.0116414435389988	Random regions
rnd_197	gene	0.69732246798603	Random regions
rnd_197	promoter	0.0919674039580908	Random regions
rnd_197	cpg_islands	0.0186263096623981	Random regions
rnd_198	promoter	0.0931315483119907	Random regions
rnd_198	gene	0.692665890570431	Random regions
rnd_198	cpg_islands	0.0162980209545984	Random regions
rnd_199	gene	0.70547147846333	Random regions
rnd_199	promoter	0.0954598370197905	Random regions
rnd_199	cpg_islands	0.0151338766006985	Random regions
rnd_200	gene	0.69615832363213	Random regions
rnd_200	promoter	0.0838183934807916	Random regions
rnd_200	cpg_islands	0.0128055878928987	Random regions
rnd_201	gene	0.70081490104773	Random regions
rnd_201	promoter	0.0745052386495926	Random regions
rnd_201	cpg_islands	0.0162980209545984	Random regions
rnd_202	promoter	0.0966239813736903	Random regions
rnd_202	gene	0.682188591385332	Random regions
rnd_202	cpg_islands	0.0139697322467986	Random regions
rnd_203	gene	0.660069848661234	Random regions
rnd_203	promoter	0.0873108265424913	Random regions
rnd_203	cpg_islands	0.00814901047729918	Random regions
rnd_204	gene	0.713620488940629	Random regions
rnd_204	promoter	0.0861466821885914	Random regions
rnd_204	cpg_islands	0.0174621653084983	Random regions
rnd_205	gene	0.70430733410943	Random regions
rnd_205	cpg_islands	0.0116414435389988	Random regions
rnd_205	promoter	0.0745052386495926	Random regions
rnd_206	gene	0.70081490104773	Random regions
rnd_206	promoter	0.0966239813736903	Random regions
rnd_206	cpg_islands	0.0128055878928987	Random regions
rnd_207	gene	0.712456344586729	Random regions
rnd_207	promoter	0.0756693830034924	Random regions
rnd_207	cpg_islands	0.0128055878928987	Random regions
rnd_208	gene	0.691501746216531	Random regions
rnd_208	promoter	0.0908032596041909	Random regions
rnd_208	cpg_islands	0.00814901047729918	Random regions
rnd_209	promoter	0.0791618160651921	Random regions
rnd_209	gene	0.714784633294529	Random regions
rnd_209	cpg_islands	0.0116414435389988	Random regions
rnd_210	gene	0.715948777648428	Random regions
rnd_210	cpg_islands	0.00931315483119907	Random regions
rnd_210	promoter	0.0908032596041909	Random regions
rnd_211	gene	0.707799767171129	Random regions
rnd_211	promoter	0.0977881257275902	Random regions
rnd_211	cpg_islands	0.0186263096623981	Random regions
rnd_212	gene	0.683352735739232	Random regions
rnd_212	promoter	0.0861466821885914	Random regions
rnd_212	cpg_islands	0.0174621653084983	Random regions
rnd_213	gene	0.714784633294529	Random regions
rnd_213	promoter	0.123399301513388	Random regions
rnd_213	cpg_islands	0.0128055878928987	Random regions
rnd_214	gene	0.708963911525029	Random regions
rnd_214	promoter	0.0908032596041909	Random regions
rnd_214	cpg_islands	0.0139697322467986	Random regions
rnd_215	gene	0.689173457508731	Random regions
rnd_215	promoter	0.0849825378346915	Random regions
rnd_215	cpg_islands	0.0139697322467986	Random regions
rnd_216	gene	0.719441210710128	Random regions
rnd_216	promoter	0.0989522700814901	Random regions
rnd_216	cpg_islands	0.0174621653084983	Random regions
rnd_217	gene	0.667054714784633	Random regions
rnd_217	cpg_islands	0.0128055878928987	Random regions
rnd_217	promoter	0.0861466821885914	Random regions
rnd_218	gene	0.70314318975553	Random regions
rnd_218	promoter	0.0873108265424913	Random regions
rnd_218	cpg_islands	0.010477299185099	Random regions
rnd_219	gene	0.693830034924331	Random regions
rnd_219	promoter	0.0861466821885914	Random regions
rnd_219	cpg_islands	0.010477299185099	Random regions
rnd_220	gene	0.69615832363213	Random regions
rnd_220	promoter	0.0919674039580908	Random regions
rnd_220	cpg_islands	0.0151338766006985	Random regions
rnd_221	gene	0.69848661233993	Random regions
rnd_221	promoter	0.0884749708963912	Random regions
rnd_221	cpg_islands	0.0139697322467986	Random regions
rnd_222	gene	0.732246798603027	Random regions
rnd_222	promoter	0.0814901047729918	Random regions
rnd_222	cpg_islands	0.0139697322467986	Random regions
rnd_223	gene	0.714784633294529	Random regions
rnd_223	promoter	0.0908032596041909	Random regions
rnd_223	cpg_islands	0.0186263096623981	Random regions
rnd_224	gene	0.733410942956927	Random regions
rnd_224	promoter	0.0919674039580908	Random regions
rnd_224	cpg_islands	0.010477299185099	Random regions
rnd_225	gene	0.69732246798603	Random regions
rnd_225	promoter	0.0931315483119907	Random regions
rnd_225	cpg_islands	0.0174621653084983	Random regions
rnd_226	cpg_islands	0.0116414435389988	Random regions
rnd_226	gene	0.654249126891735	Random regions
rnd_226	promoter	0.0861466821885914	Random regions
rnd_227	gene	0.689173457508731	Random regions
rnd_227	promoter	0.107101280558789	Random regions
rnd_227	cpg_islands	0.0151338766006985	Random regions
rnd_228	promoter	0.080325960419092	Random regions
rnd_228	gene	0.683352735739232	Random regions
rnd_228	cpg_islands	0.0116414435389988	Random regions
rnd_229	gene	0.674039580908033	Random regions
rnd_229	cpg_islands	0.0209545983701979	Random regions
rnd_229	promoter	0.0908032596041909	Random regions
rnd_230	promoter	0.0954598370197905	Random regions
rnd_230	gene	0.672875436554133	Random regions
rnd_230	cpg_islands	0.0174621653084983	Random regions
rnd_231	promoter	0.0954598370197905	Random regions
rnd_231	gene	0.693830034924331	Random regions
rnd_231	cpg_islands	0.0174621653084983	Random regions
rnd_232	gene	0.694994179278231	Random regions
rnd_232	promoter	0.0977881257275902	Random regions
rnd_232	cpg_islands	0.010477299185099	Random regions
rnd_233	gene	0.681024447031432	Random regions
rnd_233	promoter	0.0826542491268917	Random regions
rnd_233	cpg_islands	0.00814901047729918	Random regions
rnd_234	gene	0.660069848661234	Random regions
rnd_234	promoter	0.0756693830034924	Random regions
rnd_234	cpg_islands	0.0162980209545984	Random regions
rnd_235	gene	0.718277066356228	Random regions
rnd_235	promoter	0.0861466821885914	Random regions
rnd_235	cpg_islands	0.0116414435389988	Random regions
rnd_236	gene	0.682188591385332	Random regions
rnd_236	promoter	0.0908032596041909	Random regions
rnd_236	cpg_islands	0.0162980209545984	Random regions
rnd_237	gene	0.681024447031432	Random regions
rnd_237	promoter	0.0861466821885914	Random regions
rnd_237	cpg_islands	0.0162980209545984	Random regions
rnd_238	gene	0.670547147846333	Random regions
rnd_238	cpg_islands	0.0139697322467986	Random regions
rnd_238	promoter	0.0791618160651921	Random regions
rnd_239	gene	0.692665890570431	Random regions
rnd_239	promoter	0.0977881257275902	Random regions
rnd_239	cpg_islands	0.0232828870779977	Random regions
rnd_240	gene	0.688009313154831	Random regions
rnd_240	promoter	0.080325960419092	Random regions
rnd_240	cpg_islands	0.0186263096623981	Random regions
rnd_241	gene	0.679860302677532	Random regions
rnd_241	cpg_islands	0.00931315483119907	Random regions
rnd_241	promoter	0.069848661233993	Random regions
rnd_242	gene	0.69615832363213	Random regions
rnd_242	promoter	0.10477299185099	Random regions
rnd_242	cpg_islands	0.0162980209545984	Random regions
rnd_243	gene	0.70197904540163	Random regions
rnd_243	promoter	0.0931315483119907	Random regions
rnd_243	cpg_islands	0.019790454016298	Random regions
rnd_244	gene	0.670547147846333	Random regions
rnd_244	promoter	0.0861466821885914	Random regions
rnd_244	cpg_islands	0.0128055878928987	Random regions
rnd_245	gene	0.715948777648428	Random regions
rnd_245	promoter	0.089639115250291	Random regions
rnd_245	cpg_islands	0.0116414435389988	Random regions
rnd_246	gene	0.690337601862631	Random regions
rnd_246	promoter	0.0989522700814901	Random regions
rnd_246	cpg_islands	0.0209545983701979	Random regions
rnd_247	promoter	0.0756693830034924	Random regions
rnd_247	gene	0.667054714784633	Random regions
rnd_247	cpg_islands	0.0139697322467986	Random regions
rnd_248	gene	0.671711292200233	Random regions
rnd_248	promoter	0.0861466821885914	Random regions
rnd_248	cpg_islands	0.0151338766006985	Random regions
rnd_249	gene	0.686845168800931	Random regions
rnd_249	promoter	0.0873108265424913	Random regions
rnd_249	cpg_islands	0.0128055878928987	Random regions
rnd_250	gene	0.69732246798603	Random regions
rnd_250	promoter	0.0884749708963912	Random regions
rnd_250	cpg_islands	0.019790454016298	Random regions
rnd_251	gene	0.718277066356228	Random regions
rnd_251	promoter	0.0861466821885914	Random regions
rnd_251	cpg_islands	0.0139697322467986	Random regions
rnd_252	promoter	0.0814901047729918	Random regions
rnd_252	gene	0.694994179278231	Random regions
rnd_252	cpg_islands	0.0128055878928987	Random regions
rnd_253	promoter	0.0768335273573923	Random regions
rnd_253	gene	0.690337601862631	Random regions
rnd_253	cpg_islands	0.0186263096623981	Random regions
rnd_254	gene	0.707799767171129	Random regions
rnd_254	cpg_islands	0.0128055878928987	Random regions
rnd_254	promoter	0.0768335273573923	Random regions
rnd_255	gene	0.70547147846333	Random regions
rnd_255	promoter	0.080325960419092	Random regions
rnd_255	cpg_islands	0.019790454016298	Random regions
rnd_256	gene	0.727590221187427	Random regions
rnd_256	promoter	0.0908032596041909	Random regions
rnd_256	cpg_islands	0.0174621653084983	Random regions
rnd_257	promoter	0.0756693830034924	Random regions
rnd_257	gene	0.679860302677532	Random regions
rnd_257	cpg_islands	0.00931315483119907	Random regions
rnd_258	gene	0.715948777648428	Random regions
rnd_258	promoter	0.0977881257275902	Random regions
rnd_258	cpg_islands	0.0139697322467986	Random regions
rnd_259	gene	0.711292200232829	Random regions
rnd_259	promoter	0.0977881257275902	Random regions
rnd_259	cpg_islands	0.010477299185099	Random regions
rnd_260	promoter	0.0931315483119907	Random regions
rnd_260	gene	0.718277066356228	Random regions
rnd_260	cpg_islands	0.0162980209545984	Random regions
rnd_261	promoter	0.10128055878929	Random regions
rnd_261	gene	0.69848661233993	Random regions
rnd_261	cpg_islands	0.0128055878928987	Random regions
rnd_262	gene	0.675203725261933	Random regions
rnd_262	promoter	0.10360884749709	Random regions
rnd_262	cpg_islands	0.010477299185099	Random regions
rnd_263	gene	0.685681024447031	Random regions
rnd_263	promoter	0.0849825378346915	Random regions
rnd_263	cpg_islands	0.0174621653084983	Random regions
rnd_264	gene	0.672875436554133	Random regions
rnd_264	promoter	0.0791618160651921	Random regions
rnd_264	cpg_islands	0.0139697322467986	Random regions
rnd_265	gene	0.684516880093132	Random regions
rnd_265	cpg_islands	0.0116414435389988	Random regions
rnd_265	promoter	0.0663562281722934	Random regions
rnd_266	gene	0.706635622817229	Random regions
rnd_266	cpg_islands	0.0128055878928987	Random regions
rnd_266	promoter	0.10360884749709	Random regions
rnd_267	gene	0.672875436554133	Random regions
rnd_267	promoter	0.0675203725261933	Random regions
rnd_267	cpg_islands	0.0151338766006985	Random regions
rnd_268	gene	0.69848661233993	Random regions
rnd_268	promoter	0.0838183934807916	Random regions
rnd_268	cpg_islands	0.0209545983701979	Random regions
rnd_269	gene	0.719441210710128	Random regions
rnd_269	promoter	0.10477299185099	Random regions
rnd_269	cpg_islands	0.0162980209545984	Random regions
rnd_270	promoter	0.0919674039580908	Random regions
rnd_270	gene	0.691501746216531	Random regions
rnd_270	cpg_islands	0.010477299185099	Random regions
rnd_271	gene	0.676367869615832	Random regions
rnd_271	promoter	0.0814901047729918	Random regions
rnd_271	cpg_islands	0.0244470314318976	Random regions
rnd_272	gene	0.686845168800931	Random regions
rnd_272	promoter	0.0919674039580908	Random regions
rnd_272	cpg_islands	0.0151338766006985	Random regions
rnd_273	gene	0.70430733410943	Random regions
rnd_273	promoter	0.0838183934807916	Random regions
rnd_273	cpg_islands	0.0174621653084983	Random regions
rnd_274	gene	0.706635622817229	Random regions
rnd_274	promoter	0.0908032596041909	Random regions
rnd_274	cpg_islands	0.010477299185099	Random regions
rnd_275	gene	0.692665890570431	Random regions
rnd_275	promoter	0.10011641443539	Random regions
rnd_275	cpg_islands	0.0151338766006985	Random regions
rnd_276	gene	0.669383003492433	Random regions
rnd_276	promoter	0.0826542491268917	Random regions
rnd_276	cpg_islands	0.0209545983701979	Random regions
rnd_277	gene	0.681024447031432	Random regions
rnd_277	promoter	0.108265424912689	Random regions
rnd_277	cpg_islands	0.0139697322467986	Random regions
rnd_278	gene	0.70197904540163	Random regions
rnd_278	promoter	0.0873108265424913	Random regions
rnd_278	cpg_islands	0.0116414435389988	Random regions
rnd_279	gene	0.691501746216531	Random regions
rnd_279	promoter	0.0884749708963912	Random regions
rnd_279	cpg_islands	0.0139697322467986	Random regions
rnd_280	gene	0.70547147846333	Random regions
rnd_280	cpg_islands	0.0139697322467986	Random regions
rnd_280	promoter	0.0651920838183935	Random regions
rnd_281	gene	0.70081490104773	Random regions
rnd_281	promoter	0.0849825378346915	Random regions
rnd_281	cpg_islands	0.0116414435389988	Random regions
rnd_282	gene	0.663562281722934	Random regions
rnd_282	promoter	0.089639115250291	Random regions
rnd_282	cpg_islands	0.0139697322467986	Random regions
rnd_283	gene	0.712456344586729	Random regions
rnd_283	promoter	0.110593713620489	Random regions
rnd_283	cpg_islands	0.0128055878928987	Random regions
rnd_284	promoter	0.0861466821885914	Random regions
rnd_284	gene	0.707799767171129	Random regions
rnd_284	cpg_islands	0.0209545983701979	Random regions
rnd_285	gene	0.707799767171129	Random regions
rnd_285	promoter	0.0756693830034924	Random regions
rnd_285	cpg_islands	0.0128055878928987	Random regions
rnd_286	gene	0.710128055878929	Random regions
rnd_286	promoter	0.0989522700814901	Random regions
rnd_286	cpg_islands	0.0174621653084983	Random regions
rnd_287	gene	0.691501746216531	Random regions
rnd_287	promoter	0.089639115250291	Random regions
rnd_287	cpg_islands	0.0174621653084983	Random regions
rnd_288	gene	0.694994179278231	Random regions
rnd_288	promoter	0.0861466821885914	Random regions
rnd_288	cpg_islands	0.0116414435389988	Random regions
rnd_289	gene	0.694994179278231	Random regions
rnd_289	promoter	0.0966239813736903	Random regions
rnd_289	cpg_islands	0.0069848661233993	Random regions
rnd_290	gene	0.684516880093132	Random regions
rnd_290	cpg_islands	0.019790454016298	Random regions
rnd_290	promoter	0.0919674039580908	Random regions
rnd_291	gene	0.70197904540163	Random regions
rnd_291	promoter	0.0931315483119907	Random regions
rnd_291	cpg_islands	0.0069848661233993	Random regions
rnd_292	gene	0.708963911525029	Random regions
rnd_292	promoter	0.0873108265424913	Random regions
rnd_292	cpg_islands	0.0256111757857974	Random regions
rnd_293	gene	0.678696158323632	Random regions
rnd_293	cpg_islands	0.0162980209545984	Random regions
rnd_293	promoter	0.0826542491268917	Random regions
rnd_294	gene	0.70197904540163	Random regions
rnd_294	promoter	0.0977881257275902	Random regions
rnd_294	cpg_islands	0.0186263096623981	Random regions
rnd_295	gene	0.69965075669383	Random regions
rnd_295	promoter	0.0931315483119907	Random regions
rnd_295	cpg_islands	0.0139697322467986	Random regions
rnd_296	gene	0.69732246798603	Random regions
rnd_296	promoter	0.0849825378346915	Random regions
rnd_296	cpg_islands	0.0186263096623981	Random regions
rnd_297	gene	0.676367869615832	Random regions
rnd_297	promoter	0.0931315483119907	Random regions
rnd_297	cpg_islands	0.0128055878928987	Random regions
rnd_298	cpg_islands	0.019790454016298	Random regions
rnd_298	gene	0.682188591385332	Random regions
rnd_298	promoter	0.0919674039580908	Random regions
rnd_299	gene	0.706635622817229	Random regions
rnd_299	cpg_islands	0.0116414435389988	Random regions
rnd_299	promoter	0.10128055878929	Random regions
rnd_300	promoter	0.0814901047729918	Random regions
rnd_300	gene	0.69965075669383	Random regions
rnd_300	cpg_islands	0.0162980209545984	Random regions
rnd_301	gene	0.674039580908033	Random regions
rnd_301	promoter	0.0954598370197905	Random regions
rnd_301	cpg_islands	0.0128055878928987	Random regions
rnd_302	gene	0.69732246798603	Random regions
rnd_302	promoter	0.0966239813736903	Random regions
rnd_302	cpg_islands	0.0128055878928987	Random regions
rnd_303	cpg_islands	0.010477299185099	Random regions
rnd_303	gene	0.678696158323632	Random regions
rnd_303	promoter	0.0908032596041909	Random regions
rnd_304	promoter	0.0942956926658906	Random regions
rnd_304	gene	0.692665890570431	Random regions
rnd_304	cpg_islands	0.0116414435389988	Random regions
rnd_305	gene	0.678696158323632	Random regions
rnd_305	promoter	0.080325960419092	Random regions
rnd_305	cpg_islands	0.0209545983701979	Random regions
rnd_306	gene	0.722933643771828	Random regions
rnd_306	promoter	0.0733410942956927	Random regions
rnd_306	cpg_islands	0.0069848661233993	Random regions
rnd_307	gene	0.726426076833527	Random regions
rnd_307	promoter	0.111757857974389	Random regions
rnd_307	cpg_islands	0.0162980209545984	Random regions
rnd_308	gene	0.69965075669383	Random regions
rnd_308	cpg_islands	0.0116414435389988	Random regions
rnd_308	promoter	0.0942956926658906	Random regions
rnd_309	gene	0.684516880093132	Random regions
rnd_309	promoter	0.0779976717112922	Random regions
rnd_309	cpg_islands	0.0162980209545984	Random regions
rnd_310	gene	0.70081490104773	Random regions
rnd_310	promoter	0.0849825378346915	Random regions
rnd_310	cpg_islands	0.0151338766006985	Random regions
rnd_311	gene	0.719441210710128	Random regions
rnd_311	promoter	0.0849825378346915	Random regions
rnd_311	cpg_islands	0.0232828870779977	Random regions
rnd_312	gene	0.665890570430733	Random regions
rnd_312	cpg_islands	0.0232828870779977	Random regions
rnd_312	promoter	0.105937136204889	Random regions
rnd_313	gene	0.684516880093132	Random regions
rnd_313	promoter	0.10360884749709	Random regions
rnd_313	cpg_islands	0.0139697322467986	Random regions
rnd_314	gene	0.69965075669383	Random regions
rnd_314	promoter	0.0791618160651921	Random regions
rnd_314	cpg_islands	0.0116414435389988	Random regions
rnd_315	gene	0.717112922002328	Random regions
rnd_315	cpg_islands	0.0139697322467986	Random regions
rnd_315	promoter	0.0721769499417928	Random regions
rnd_316	gene	0.679860302677532	Random regions
rnd_316	promoter	0.0861466821885914	Random regions
rnd_316	cpg_islands	0.0186263096623981	Random regions
rnd_317	promoter	0.10360884749709	Random regions
rnd_317	gene	0.688009313154831	Random regions
rnd_317	cpg_islands	0.0139697322467986	Random regions
rnd_318	gene	0.688009313154831	Random regions
rnd_318	promoter	0.0768335273573923	Random regions
rnd_318	cpg_islands	0.0139697322467986	Random regions
rnd_319	gene	0.711292200232829	Random regions
rnd_319	promoter	0.0849825378346915	Random regions
rnd_319	cpg_islands	0.0128055878928987	Random regions
rnd_320	gene	0.691501746216531	Random regions
rnd_320	promoter	0.0873108265424913	Random regions
rnd_320	cpg_islands	0.0174621653084983	Random regions
rnd_321	gene	0.690337601862631	Random regions
rnd_321	promoter	0.0814901047729918	Random regions
rnd_321	cpg_islands	0.00582072176949942	Random regions
rnd_322	gene	0.686845168800931	Random regions
rnd_322	promoter	0.0884749708963912	Random regions
rnd_322	cpg_islands	0.0139697322467986	Random regions
rnd_323	gene	0.69615832363213	Random regions
rnd_323	promoter	0.105937136204889	Random regions
rnd_323	cpg_islands	0.0151338766006985	Random regions
rnd_324	gene	0.692665890570431	Random regions
rnd_324	promoter	0.10128055878929	Random regions
rnd_324	cpg_islands	0.0162980209545984	Random regions
rnd_325	gene	0.675203725261933	Random regions
rnd_325	cpg_islands	0.0128055878928987	Random regions
rnd_325	promoter	0.0873108265424913	Random regions
rnd_326	gene	0.686845168800931	Random regions
rnd_326	promoter	0.0873108265424913	Random regions
rnd_326	cpg_islands	0.00349243306169965	Random regions
rnd_327	gene	0.678696158323632	Random regions
rnd_327	promoter	0.0814901047729918	Random regions
rnd_327	cpg_islands	0.0162980209545984	Random regions
rnd_328	gene	0.671711292200233	Random regions
rnd_328	promoter	0.0616996507566938	Random regions
rnd_328	cpg_islands	0.0116414435389988	Random regions
rnd_329	gene	0.69732246798603	Random regions
rnd_329	promoter	0.0873108265424913	Random regions
rnd_329	cpg_islands	0.00814901047729918	Random regions
rnd_330	gene	0.691501746216531	Random regions
rnd_330	promoter	0.0931315483119907	Random regions
rnd_330	cpg_islands	0.0174621653084983	Random regions
rnd_331	gene	0.70081490104773	Random regions
rnd_331	promoter	0.10244470314319	Random regions
rnd_331	cpg_islands	0.0128055878928987	Random regions
rnd_332	gene	0.715948777648428	Random regions
rnd_332	promoter	0.10477299185099	Random regions
rnd_332	cpg_islands	0.00814901047729918	Random regions
rnd_333	gene	0.710128055878929	Random regions
rnd_333	promoter	0.0966239813736903	Random regions
rnd_333	cpg_islands	0.00814901047729918	Random regions
rnd_334	gene	0.650756693830035	Random regions
rnd_334	promoter	0.0779976717112922	Random regions
rnd_334	cpg_islands	0.0151338766006985	Random regions
rnd_335	gene	0.69615832363213	Random regions
rnd_335	promoter	0.0826542491268917	Random regions
rnd_335	cpg_islands	0.0116414435389988	Random regions
rnd_336	gene	0.727590221187427	Random regions
rnd_336	promoter	0.0919674039580908	Random regions
rnd_336	cpg_islands	0.00931315483119907	Random regions
rnd_337	gene	0.69965075669383	Random regions
rnd_337	promoter	0.0966239813736903	Random regions
rnd_337	cpg_islands	0.0186263096623981	Random regions
rnd_338	gene	0.69732246798603	Random regions
rnd_338	promoter	0.0756693830034924	Random regions
rnd_338	cpg_islands	0.0116414435389988	Random regions
rnd_339	gene	0.693830034924331	Random regions
rnd_339	promoter	0.0814901047729918	Random regions
rnd_339	cpg_islands	0.0151338766006985	Random regions
rnd_340	gene	0.69848661233993	Random regions
rnd_340	promoter	0.0768335273573923	Random regions
rnd_340	cpg_islands	0.00814901047729918	Random regions
rnd_341	gene	0.679860302677532	Random regions
rnd_341	promoter	0.0814901047729918	Random regions
rnd_341	cpg_islands	0.0151338766006985	Random regions
rnd_342	gene	0.70197904540163	Random regions
rnd_342	promoter	0.0908032596041909	Random regions
rnd_342	cpg_islands	0.0162980209545984	Random regions
rnd_343	promoter	0.0966239813736903	Random regions
rnd_343	gene	0.683352735739232	Random regions
rnd_343	cpg_islands	0.0139697322467986	Random regions
rnd_344	gene	0.70081490104773	Random regions
rnd_344	cpg_islands	0.0116414435389988	Random regions
rnd_344	promoter	0.0849825378346915	Random regions
rnd_345	gene	0.694994179278231	Random regions
rnd_345	promoter	0.10360884749709	Random regions
rnd_345	cpg_islands	0.0232828870779977	Random regions
rnd_346	gene	0.69965075669383	Random regions
rnd_346	promoter	0.108265424912689	Random regions
rnd_346	cpg_islands	0.0244470314318976	Random regions
rnd_347	gene	0.678696158323632	Random regions
rnd_347	promoter	0.107101280558789	Random regions
rnd_347	cpg_islands	0.010477299185099	Random regions
rnd_348	gene	0.685681024447031	Random regions
rnd_348	promoter	0.0908032596041909	Random regions
rnd_348	cpg_islands	0.0128055878928987	Random regions
rnd_349	gene	0.721769499417928	Random regions
rnd_349	promoter	0.10477299185099	Random regions
rnd_349	cpg_islands	0.0209545983701979	Random regions
rnd_350	gene	0.69615832363213	Random regions
rnd_350	promoter	0.0919674039580908	Random regions
rnd_350	cpg_islands	0.0128055878928987	Random regions
rnd_351	gene	0.679860302677532	Random regions
rnd_351	promoter	0.0954598370197905	Random regions
rnd_351	cpg_islands	0.0151338766006985	Random regions
rnd_352	gene	0.711292200232829	Random regions
rnd_352	cpg_islands	0.0116414435389988	Random regions
rnd_352	promoter	0.10244470314319	Random regions
rnd_353	promoter	0.0779976717112922	Random regions
rnd_353	gene	0.682188591385332	Random regions
rnd_353	cpg_islands	0.019790454016298	Random regions
rnd_354	gene	0.691501746216531	Random regions
rnd_354	cpg_islands	0.0162980209545984	Random regions
rnd_354	promoter	0.080325960419092	Random regions
rnd_355	gene	0.684516880093132	Random regions
rnd_355	promoter	0.0989522700814901	Random regions
rnd_355	cpg_islands	0.0128055878928987	Random regions
rnd_356	gene	0.718277066356228	Random regions
rnd_356	promoter	0.0838183934807916	Random regions
rnd_356	cpg_islands	0.0139697322467986	Random regions
rnd_357	gene	0.69965075669383	Random regions
rnd_357	cpg_islands	0.0162980209545984	Random regions
rnd_357	promoter	0.0826542491268917	Random regions
rnd_358	gene	0.708963911525029	Random regions
rnd_358	promoter	0.069848661233993	Random regions
rnd_358	cpg_islands	0.0116414435389988	Random regions
rnd_359	gene	0.722933643771828	Random regions
rnd_359	promoter	0.0884749708963912	Random regions
rnd_359	cpg_islands	0.0139697322467986	Random regions
rnd_360	promoter	0.114086146682189	Random regions
rnd_360	gene	0.69732246798603	Random regions
rnd_360	cpg_islands	0.00931315483119907	Random regions
rnd_361	gene	0.676367869615832	Random regions
rnd_361	promoter	0.0884749708963912	Random regions
rnd_361	cpg_islands	0.00814901047729918	Random regions
rnd_362	promoter	0.10360884749709	Random regions
rnd_362	gene	0.694994179278231	Random regions
rnd_362	cpg_islands	0.0151338766006985	Random regions
rnd_363	gene	0.674039580908033	Random regions
rnd_363	promoter	0.0861466821885914	Random regions
rnd_363	cpg_islands	0.0186263096623981	Random regions
rnd_364	gene	0.684516880093132	Random regions
rnd_364	promoter	0.0838183934807916	Random regions
rnd_364	cpg_islands	0.0174621653084983	Random regions
rnd_365	gene	0.691501746216531	Random regions
rnd_365	promoter	0.0966239813736903	Random regions
rnd_365	cpg_islands	0.0128055878928987	Random regions
rnd_366	gene	0.713620488940629	Random regions
rnd_366	cpg_islands	0.0139697322467986	Random regions
rnd_366	promoter	0.0966239813736903	Random regions
rnd_367	gene	0.721769499417928	Random regions
rnd_367	promoter	0.0931315483119907	Random regions
rnd_367	cpg_islands	0.0128055878928987	Random regions
rnd_368	gene	0.70081490104773	Random regions
rnd_368	promoter	0.0756693830034924	Random regions
rnd_368	cpg_islands	0.0174621653084983	Random regions
rnd_369	gene	0.731082654249127	Random regions
rnd_369	promoter	0.10360884749709	Random regions
rnd_369	cpg_islands	0.010477299185099	Random regions
rnd_370	gene	0.678696158323632	Random regions
rnd_370	cpg_islands	0.00814901047729918	Random regions
rnd_370	promoter	0.0884749708963912	Random regions
rnd_371	gene	0.669383003492433	Random regions
rnd_371	promoter	0.110593713620489	Random regions
rnd_371	cpg_islands	0.0128055878928987	Random regions
rnd_372	promoter	0.0884749708963912	Random regions
rnd_372	gene	0.653084982537835	Random regions
rnd_372	cpg_islands	0.0139697322467986	Random regions
rnd_373	gene	0.682188591385332	Random regions
rnd_373	promoter	0.089639115250291	Random regions
rnd_373	cpg_islands	0.010477299185099	Random regions
rnd_374	gene	0.70314318975553	Random regions
rnd_374	promoter	0.0954598370197905	Random regions
rnd_374	cpg_islands	0.0116414435389988	Random regions
rnd_375	gene	0.677532013969732	Random regions
rnd_375	promoter	0.0977881257275902	Random regions
rnd_375	cpg_islands	0.0139697322467986	Random regions
rnd_376	gene	0.69732246798603	Random regions
rnd_376	promoter	0.0861466821885914	Random regions
rnd_376	cpg_islands	0.0151338766006985	Random regions
rnd_377	cpg_islands	0.0151338766006985	Random regions
rnd_377	promoter	0.0861466821885914	Random regions
rnd_377	gene	0.70430733410943	Random regions
rnd_378	gene	0.690337601862631	Random regions
rnd_378	promoter	0.0849825378346915	Random regions
rnd_378	cpg_islands	0.010477299185099	Random regions
rnd_379	gene	0.70197904540163	Random regions
rnd_379	promoter	0.0768335273573923	Random regions
rnd_379	cpg_islands	0.0209545983701979	Random regions
rnd_380	gene	0.683352735739232	Random regions
rnd_380	promoter	0.0849825378346915	Random regions
rnd_380	cpg_islands	0.0139697322467986	Random regions
rnd_381	gene	0.722933643771828	Random regions
rnd_381	promoter	0.0873108265424913	Random regions
rnd_381	cpg_islands	0.0151338766006985	Random regions
rnd_382	gene	0.682188591385332	Random regions
rnd_382	promoter	0.0908032596041909	Random regions
rnd_382	cpg_islands	0.0151338766006985	Random regions
rnd_383	gene	0.714784633294529	Random regions
rnd_383	promoter	0.0966239813736903	Random regions
rnd_383	cpg_islands	0.0209545983701979	Random regions
rnd_384	gene	0.671711292200233	Random regions
rnd_384	cpg_islands	0.0186263096623981	Random regions
rnd_384	promoter	0.0931315483119907	Random regions
rnd_385	gene	0.70081490104773	Random regions
rnd_385	promoter	0.0814901047729918	Random regions
rnd_385	cpg_islands	0.0151338766006985	Random regions
rnd_386	gene	0.70547147846333	Random regions
rnd_386	promoter	0.0838183934807916	Random regions
rnd_386	cpg_islands	0.0139697322467986	Random regions
rnd_387	gene	0.685681024447031	Random regions
rnd_387	cpg_islands	0.00814901047729918	Random regions
rnd_387	promoter	0.0884749708963912	Random regions
rnd_388	gene	0.712456344586729	Random regions
rnd_388	cpg_islands	0.019790454016298	Random regions
rnd_388	promoter	0.10244470314319	Random regions
rnd_389	gene	0.688009313154831	Random regions
rnd_389	promoter	0.0768335273573923	Random regions
rnd_389	cpg_islands	0.0116414435389988	Random regions
rnd_390	gene	0.70081490104773	Random regions
rnd_390	cpg_islands	0.0186263096623981	Random regions
rnd_390	promoter	0.0873108265424913	Random regions
rnd_391	gene	0.694994179278231	Random regions
rnd_391	promoter	0.0931315483119907	Random regions
rnd_391	cpg_islands	0.0162980209545984	Random regions
rnd_392	gene	0.70547147846333	Random regions
rnd_392	promoter	0.0942956926658906	Random regions
rnd_392	cpg_islands	0.0116414435389988	Random regions
rnd_393	gene	0.70430733410943	Random regions
rnd_393	promoter	0.0908032596041909	Random regions
rnd_393	cpg_islands	0.0162980209545984	Random regions
rnd_394	gene	0.689173457508731	Random regions
rnd_394	promoter	0.0838183934807916	Random regions
rnd_394	cpg_islands	0.0151338766006985	Random regions
rnd_395	gene	0.69615832363213	Random regions
rnd_395	cpg_islands	0.0186263096623981	Random regions
rnd_395	promoter	0.0989522700814901	Random regions
rnd_396	gene	0.674039580908033	Random regions
rnd_396	promoter	0.0942956926658906	Random regions
rnd_396	cpg_islands	0.0116414435389988	Random regions
rnd_397	gene	0.70430733410943	Random regions
rnd_397	promoter	0.089639115250291	Random regions
rnd_397	cpg_islands	0.0162980209545984	Random regions
rnd_398	gene	0.693830034924331	Random regions
rnd_398	cpg_islands	0.0128055878928987	Random regions
rnd_398	promoter	0.0977881257275902	Random regions
rnd_399	gene	0.686845168800931	Random regions
rnd_399	promoter	0.0954598370197905	Random regions
rnd_399	cpg_islands	0.0128055878928987	Random regions
rnd_400	gene	0.70081490104773	Random regions
rnd_400	promoter	0.0931315483119907	Random regions
rnd_400	cpg_islands	0.00931315483119907	Random regions
rnd_401	gene	0.69848661233993	Random regions
rnd_401	promoter	0.10244470314319	Random regions
rnd_401	cpg_islands	0.0139697322467986	Random regions
rnd_402	gene	0.714784633294529	Random regions
rnd_402	promoter	0.10011641443539	Random regions
rnd_402	cpg_islands	0.0151338766006985	Random regions
rnd_403	gene	0.713620488940629	Random regions
rnd_403	promoter	0.0814901047729918	Random regions
rnd_403	cpg_islands	0.0174621653084983	Random regions
rnd_404	gene	0.688009313154831	Random regions
rnd_404	promoter	0.110593713620489	Random regions
rnd_404	cpg_islands	0.0209545983701979	Random regions
rnd_405	promoter	0.0977881257275902	Random regions
rnd_405	gene	0.674039580908033	Random regions
rnd_405	cpg_islands	0.0209545983701979	Random regions
rnd_406	gene	0.693830034924331	Random regions
rnd_406	promoter	0.0954598370197905	Random regions
rnd_406	cpg_islands	0.0128055878928987	Random regions
rnd_407	promoter	0.0954598370197905	Random regions
rnd_407	gene	0.69848661233993	Random regions
rnd_407	cpg_islands	0.010477299185099	Random regions
rnd_408	gene	0.743888242142026	Random regions
rnd_408	promoter	0.0849825378346915	Random regions
rnd_408	cpg_islands	0.0186263096623981	Random regions
rnd_409	gene	0.672875436554133	Random regions
rnd_409	promoter	0.0884749708963912	Random regions
rnd_409	cpg_islands	0.0162980209545984	Random regions
rnd_410	gene	0.665890570430733	Random regions
rnd_410	promoter	0.0791618160651921	Random regions
rnd_410	cpg_islands	0.0128055878928987	Random regions
rnd_411	gene	0.70547147846333	Random regions
rnd_411	promoter	0.0873108265424913	Random regions
rnd_411	cpg_islands	0.0174621653084983	Random regions
rnd_412	gene	0.711292200232829	Random regions
rnd_412	cpg_islands	0.0162980209545984	Random regions
rnd_412	promoter	0.0942956926658906	Random regions
rnd_413	gene	0.70430733410943	Random regions
rnd_413	promoter	0.0814901047729918	Random regions
rnd_413	cpg_islands	0.0139697322467986	Random regions
rnd_414	promoter	0.0779976717112922	Random regions
rnd_414	gene	0.689173457508731	Random regions
rnd_414	cpg_islands	0.0151338766006985	Random regions
rnd_415	gene	0.684516880093132	Random regions
rnd_415	promoter	0.0908032596041909	Random regions
rnd_415	cpg_islands	0.00931315483119907	Random regions
rnd_416	gene	0.727590221187427	Random regions
rnd_416	promoter	0.109429569266589	Random regions
rnd_416	cpg_islands	0.0209545983701979	Random regions
rnd_417	gene	0.725261932479627	Random regions
rnd_417	promoter	0.0884749708963912	Random regions
rnd_417	cpg_islands	0.0128055878928987	Random regions
rnd_418	gene	0.693830034924331	Random regions
rnd_418	promoter	0.0791618160651921	Random regions
rnd_418	cpg_islands	0.0244470314318976	Random regions
rnd_419	gene	0.684516880093132	Random regions
rnd_419	promoter	0.0942956926658906	Random regions
rnd_419	cpg_islands	0.0151338766006985	Random regions
rnd_420	gene	0.676367869615832	Random regions
rnd_420	promoter	0.10128055878929	Random regions
rnd_420	cpg_islands	0.00931315483119907	Random regions
rnd_421	gene	0.692665890570431	Random regions
rnd_421	promoter	0.0884749708963912	Random regions
rnd_421	cpg_islands	0.0186263096623981	Random regions
rnd_422	gene	0.69615832363213	Random regions
rnd_422	cpg_islands	0.0139697322467986	Random regions
rnd_422	promoter	0.0768335273573923	Random regions
rnd_423	gene	0.713620488940629	Random regions
rnd_423	cpg_islands	0.0186263096623981	Random regions
rnd_423	promoter	0.116414435389988	Random regions
rnd_424	gene	0.691501746216531	Random regions
rnd_424	promoter	0.0814901047729918	Random regions
rnd_424	cpg_islands	0.0151338766006985	Random regions
rnd_425	gene	0.70430733410943	Random regions
rnd_425	cpg_islands	0.0174621653084983	Random regions
rnd_425	promoter	0.10244470314319	Random regions
rnd_426	gene	0.692665890570431	Random regions
rnd_426	cpg_islands	0.010477299185099	Random regions
rnd_426	promoter	0.0826542491268917	Random regions
rnd_427	gene	0.667054714784633	Random regions
rnd_427	promoter	0.0768335273573923	Random regions
rnd_427	cpg_islands	0.0139697322467986	Random regions
rnd_428	gene	0.724097788125728	Random regions
rnd_428	promoter	0.10244470314319	Random regions
rnd_428	cpg_islands	0.0151338766006985	Random regions
rnd_429	gene	0.683352735739232	Random regions
rnd_429	promoter	0.089639115250291	Random regions
rnd_429	cpg_islands	0.00814901047729918	Random regions
rnd_430	gene	0.69615832363213	Random regions
rnd_430	promoter	0.10477299185099	Random regions
rnd_430	cpg_islands	0.0151338766006985	Random regions
rnd_431	gene	0.692665890570431	Random regions
rnd_431	promoter	0.10128055878929	Random regions
rnd_431	cpg_islands	0.00814901047729918	Random regions
rnd_432	gene	0.691501746216531	Random regions
rnd_432	promoter	0.0884749708963912	Random regions
rnd_432	cpg_islands	0.0174621653084983	Random regions
rnd_433	gene	0.682188591385332	Random regions
rnd_433	promoter	0.0814901047729918	Random regions
rnd_433	cpg_islands	0.0162980209545984	Random regions
rnd_434	gene	0.69848661233993	Random regions
rnd_434	cpg_islands	0.0151338766006985	Random regions
rnd_434	promoter	0.10360884749709	Random regions
rnd_435	gene	0.682188591385332	Random regions
rnd_435	promoter	0.0838183934807916	Random regions
rnd_435	cpg_islands	0.0128055878928987	Random regions
rnd_436	gene	0.662398137369034	Random regions
rnd_436	promoter	0.0791618160651921	Random regions
rnd_436	cpg_islands	0.0128055878928987	Random regions
rnd_437	gene	0.70314318975553	Random regions
rnd_437	promoter	0.0989522700814901	Random regions
rnd_437	cpg_islands	0.0186263096623981	Random regions
rnd_438	gene	0.733410942956927	Random regions
rnd_438	promoter	0.10128055878929	Random regions
rnd_438	cpg_islands	0.0186263096623981	Random regions
rnd_439	gene	0.694994179278231	Random regions
rnd_439	promoter	0.0721769499417928	Random regions
rnd_439	cpg_islands	0.0151338766006985	Random regions
rnd_440	gene	0.682188591385332	Random regions
rnd_440	promoter	0.0651920838183935	Random regions
rnd_440	cpg_islands	0.0139697322467986	Random regions
rnd_441	gene	0.70081490104773	Random regions
rnd_441	promoter	0.0908032596041909	Random regions
rnd_441	cpg_islands	0.00931315483119907	Random regions
rnd_442	gene	0.677532013969732	Random regions
rnd_442	cpg_islands	0.010477299185099	Random regions
rnd_442	promoter	0.0745052386495926	Random regions
rnd_443	gene	0.688009313154831	Random regions
rnd_443	promoter	0.0942956926658906	Random regions
rnd_443	cpg_islands	0.0151338766006985	Random regions
rnd_444	gene	0.663562281722934	Random regions
rnd_444	cpg_islands	0.0128055878928987	Random regions
rnd_444	promoter	0.10128055878929	Random regions
rnd_445	gene	0.684516880093132	Random regions
rnd_445	promoter	0.109429569266589	Random regions
rnd_445	cpg_islands	0.0139697322467986	Random regions
rnd_446	gene	0.69732246798603	Random regions
rnd_446	promoter	0.108265424912689	Random regions
rnd_446	cpg_islands	0.0139697322467986	Random regions
rnd_447	gene	0.685681024447031	Random regions
rnd_447	promoter	0.0954598370197905	Random regions
rnd_447	cpg_islands	0.0186263096623981	Random regions
rnd_448	gene	0.685681024447031	Random regions
rnd_448	promoter	0.105937136204889	Random regions
rnd_448	cpg_islands	0.0151338766006985	Random regions
rnd_449	gene	0.707799767171129	Random regions
rnd_449	promoter	0.0861466821885914	Random regions
rnd_449	cpg_islands	0.0128055878928987	Random regions
rnd_450	gene	0.677532013969732	Random regions
rnd_450	promoter	0.0849825378346915	Random regions
rnd_450	cpg_islands	0.00814901047729918	Random regions
rnd_451	gene	0.69732246798603	Random regions
rnd_451	cpg_islands	0.0174621653084983	Random regions
rnd_451	promoter	0.0989522700814901	Random regions
rnd_452	gene	0.69848661233993	Random regions
rnd_452	promoter	0.10128055878929	Random regions
rnd_452	cpg_islands	0.0116414435389988	Random regions
rnd_453	gene	0.69965075669383	Random regions
rnd_453	promoter	0.0861466821885914	Random regions
rnd_453	cpg_islands	0.0139697322467986	Random regions
rnd_454	gene	0.70081490104773	Random regions
rnd_454	promoter	0.10128055878929	Random regions
rnd_454	cpg_islands	0.0186263096623981	Random regions
rnd_455	gene	0.70197904540163	Random regions
rnd_455	promoter	0.069848661233993	Random regions
rnd_455	cpg_islands	0.019790454016298	Random regions
rnd_456	gene	0.70547147846333	Random regions
rnd_456	promoter	0.0919674039580908	Random regions
rnd_456	cpg_islands	0.0162980209545984	Random regions
rnd_457	gene	0.721769499417928	Random regions
rnd_457	promoter	0.0942956926658906	Random regions
rnd_457	cpg_islands	0.00814901047729918	Random regions
rnd_458	gene	0.675203725261933	Random regions
rnd_458	promoter	0.0838183934807916	Random regions
rnd_458	cpg_islands	0.0139697322467986	Random regions
rnd_459	gene	0.689173457508731	Random regions
rnd_459	promoter	0.089639115250291	Random regions
rnd_459	cpg_islands	0.0116414435389988	Random regions
rnd_460	gene	0.693830034924331	Random regions
rnd_460	promoter	0.0989522700814901	Random regions
rnd_460	cpg_islands	0.0151338766006985	Random regions
rnd_461	gene	0.694994179278231	Random regions
rnd_461	promoter	0.0966239813736903	Random regions
rnd_461	cpg_islands	0.0139697322467986	Random regions
rnd_462	gene	0.70547147846333	Random regions
rnd_462	cpg_islands	0.010477299185099	Random regions
rnd_462	promoter	0.107101280558789	Random regions
rnd_463	gene	0.727590221187427	Random regions
rnd_463	promoter	0.105937136204889	Random regions
rnd_463	cpg_islands	0.0267753201396973	Random regions
rnd_464	gene	0.671711292200233	Random regions
rnd_464	promoter	0.0849825378346915	Random regions
rnd_464	cpg_islands	0.0162980209545984	Random regions
rnd_465	gene	0.722933643771828	Random regions
rnd_465	promoter	0.108265424912689	Random regions
rnd_465	cpg_islands	0.0174621653084983	Random regions
rnd_466	gene	0.688009313154831	Random regions
rnd_466	promoter	0.0721769499417928	Random regions
rnd_466	cpg_islands	0.0186263096623981	Random regions
rnd_467	gene	0.714784633294529	Random regions
rnd_467	promoter	0.080325960419092	Random regions
rnd_467	cpg_islands	0.0128055878928987	Random regions
rnd_468	gene	0.675203725261933	Random regions
rnd_468	promoter	0.0826542491268917	Random regions
rnd_468	cpg_islands	0.0162980209545984	Random regions
rnd_469	gene	0.688009313154831	Random regions
rnd_469	promoter	0.10244470314319	Random regions
rnd_469	cpg_islands	0.010477299185099	Random regions
rnd_470	gene	0.70081490104773	Random regions
rnd_470	promoter	0.0861466821885914	Random regions
rnd_470	cpg_islands	0.0128055878928987	Random regions
rnd_471	gene	0.69615832363213	Random regions
rnd_471	promoter	0.0756693830034924	Random regions
rnd_471	cpg_islands	0.0139697322467986	Random regions
rnd_472	gene	0.70081490104773	Random regions
rnd_472	cpg_islands	0.0139697322467986	Random regions
rnd_472	promoter	0.0838183934807916	Random regions
rnd_473	gene	0.684516880093132	Random regions
rnd_473	promoter	0.0919674039580908	Random regions
rnd_473	cpg_islands	0.00931315483119907	Random regions
rnd_474	promoter	0.108265424912689	Random regions
rnd_474	gene	0.708963911525029	Random regions
rnd_474	cpg_islands	0.0186263096623981	Random regions
rnd_475	promoter	0.111757857974389	Random regions
rnd_475	gene	0.677532013969732	Random regions
rnd_475	cpg_islands	0.0186263096623981	Random regions
rnd_476	gene	0.706635622817229	Random regions
rnd_476	promoter	0.0826542491268917	Random regions
rnd_476	cpg_islands	0.0162980209545984	Random regions
rnd_477	gene	0.685681024447031	Random regions
rnd_477	promoter	0.0884749708963912	Random regions
rnd_477	cpg_islands	0.0116414435389988	Random regions
rnd_478	promoter	0.0861466821885914	Random regions
rnd_478	gene	0.690337601862631	Random regions
rnd_478	cpg_islands	0.0151338766006985	Random regions
rnd_479	gene	0.675203725261933	Random regions
rnd_479	promoter	0.0931315483119907	Random regions
rnd_479	cpg_islands	0.010477299185099	Random regions
rnd_480	cpg_islands	0.0128055878928987	Random regions
rnd_480	promoter	0.0908032596041909	Random regions
rnd_480	gene	0.708963911525029	Random regions
rnd_481	gene	0.720605355064028	Random regions
rnd_481	promoter	0.0977881257275902	Random regions
rnd_481	cpg_islands	0.019790454016298	Random regions
rnd_482	gene	0.692665890570431	Random regions
rnd_482	promoter	0.0954598370197905	Random regions
rnd_482	cpg_islands	0.0151338766006985	Random regions
rnd_483	gene	0.717112922002328	Random regions
rnd_483	promoter	0.089639115250291	Random regions
rnd_483	cpg_islands	0.0186263096623981	Random regions
rnd_484	gene	0.691501746216531	Random regions
rnd_484	promoter	0.0791618160651921	Random regions
rnd_484	cpg_islands	0.010477299185099	Random regions
rnd_485	gene	0.706635622817229	Random regions
rnd_485	cpg_islands	0.0116414435389988	Random regions
rnd_485	promoter	0.0768335273573923	Random regions
rnd_486	gene	0.691501746216531	Random regions
rnd_486	promoter	0.0814901047729918	Random regions
rnd_486	cpg_islands	0.0209545983701979	Random regions
rnd_487	cpg_islands	0.019790454016298	Random regions
rnd_487	gene	0.684516880093132	Random regions
rnd_487	promoter	0.0977881257275902	Random regions
rnd_488	gene	0.70314318975553	Random regions
rnd_488	promoter	0.0977881257275902	Random regions
rnd_488	cpg_islands	0.0162980209545984	Random regions
rnd_489	gene	0.684516880093132	Random regions
rnd_489	promoter	0.0919674039580908	Random regions
rnd_489	cpg_islands	0.0174621653084983	Random regions
rnd_490	gene	0.69965075669383	Random regions
rnd_490	promoter	0.0884749708963912	Random regions
rnd_490	cpg_islands	0.00931315483119907	Random regions
rnd_491	promoter	0.10244470314319	Random regions
rnd_491	gene	0.690337601862631	Random regions
rnd_491	cpg_islands	0.010477299185099	Random regions
rnd_492	gene	0.70081490104773	Random regions
rnd_492	promoter	0.0942956926658906	Random regions
rnd_492	cpg_islands	0.0151338766006985	Random regions
rnd_493	gene	0.670547147846333	Random regions
rnd_493	promoter	0.0849825378346915	Random regions
rnd_493	cpg_islands	0.010477299185099	Random regions
rnd_494	gene	0.69965075669383	Random regions
rnd_494	promoter	0.0873108265424913	Random regions
rnd_494	cpg_islands	0.0186263096623981	Random regions
rnd_495	gene	0.70197904540163	Random regions
rnd_495	promoter	0.089639115250291	Random regions
rnd_495	cpg_islands	0.019790454016298	Random regions
rnd_496	promoter	0.0919674039580908	Random regions
rnd_496	gene	0.679860302677532	Random regions
rnd_496	cpg_islands	0.0151338766006985	Random regions
rnd_497	promoter	0.0989522700814901	Random regions
rnd_497	gene	0.714784633294529	Random regions
rnd_497	cpg_islands	0.0139697322467986	Random regions
rnd_498	gene	0.69615832363213	Random regions
rnd_498	promoter	0.0873108265424913	Random regions
rnd_498	cpg_islands	0.0139697322467986	Random regions
rnd_499	gene	0.70314318975553	Random regions
rnd_499	promoter	0.0919674039580908	Random regions
rnd_499	cpg_islands	0.0116414435389988	Random regions
rnd_500	gene	0.707799767171129	Random regions
rnd_500	promoter	0.089639115250291	Random regions
rnd_500	cpg_islands	0.0139697322467986	Random regions
rnd_501	cpg_islands	0.0116414435389988	Random regions
rnd_501	promoter	0.0814901047729918	Random regions
rnd_501	gene	0.706635622817229	Random regions
rnd_502	gene	0.669383003492433	Random regions
rnd_502	promoter	0.0966239813736903	Random regions
rnd_502	cpg_islands	0.0116414435389988	Random regions
rnd_503	promoter	0.0908032596041909	Random regions
rnd_503	gene	0.689173457508731	Random regions
rnd_503	cpg_islands	0.0116414435389988	Random regions
rnd_504	gene	0.670547147846333	Random regions
rnd_504	promoter	0.0989522700814901	Random regions
rnd_504	cpg_islands	0.0244470314318976	Random regions
rnd_505	gene	0.693830034924331	Random regions
rnd_505	promoter	0.0873108265424913	Random regions
rnd_505	cpg_islands	0.0116414435389988	Random regions
rnd_506	gene	0.69965075669383	Random regions
rnd_506	cpg_islands	0.0244470314318976	Random regions
rnd_506	promoter	0.108265424912689	Random regions
rnd_507	gene	0.746216530849825	Random regions
rnd_507	promoter	0.0861466821885914	Random regions
rnd_507	cpg_islands	0.0162980209545984	Random regions
rnd_508	gene	0.70081490104773	Random regions
rnd_508	promoter	0.10244470314319	Random regions
rnd_508	cpg_islands	0.00931315483119907	Random regions
rnd_509	promoter	0.0861466821885914	Random regions
rnd_509	gene	0.684516880093132	Random regions
rnd_509	cpg_islands	0.010477299185099	Random regions
rnd_510	gene	0.715948777648428	Random regions
rnd_510	promoter	0.0942956926658906	Random regions
rnd_510	cpg_islands	0.0162980209545984	Random regions
rnd_511	gene	0.667054714784633	Random regions
rnd_511	promoter	0.0849825378346915	Random regions
rnd_511	cpg_islands	0.0174621653084983	Random regions
rnd_512	gene	0.693830034924331	Random regions
rnd_512	promoter	0.0873108265424913	Random regions
rnd_512	cpg_islands	0.00814901047729918	Random regions
rnd_513	promoter	0.0977881257275902	Random regions
rnd_513	gene	0.690337601862631	Random regions
rnd_513	cpg_islands	0.0128055878928987	Random regions
rnd_514	gene	0.683352735739232	Random regions
rnd_514	promoter	0.0884749708963912	Random regions
rnd_514	cpg_islands	0.0174621653084983	Random regions
rnd_515	gene	0.69965075669383	Random regions
rnd_515	promoter	0.0838183934807916	Random regions
rnd_515	cpg_islands	0.0174621653084983	Random regions
rnd_516	gene	0.676367869615832	Random regions
rnd_516	promoter	0.0826542491268917	Random regions
rnd_516	cpg_islands	0.0151338766006985	Random regions
rnd_517	gene	0.70197904540163	Random regions
rnd_517	promoter	0.0873108265424913	Random regions
rnd_517	cpg_islands	0.0116414435389988	Random regions
rnd_518	promoter	0.10011641443539	Random regions
rnd_518	gene	0.707799767171129	Random regions
rnd_518	cpg_islands	0.00814901047729918	Random regions
rnd_519	gene	0.681024447031432	Random regions
rnd_519	promoter	0.0849825378346915	Random regions
rnd_519	cpg_islands	0.00931315483119907	Random regions
rnd_520	gene	0.684516880093132	Random regions
rnd_520	promoter	0.080325960419092	Random regions
rnd_520	cpg_islands	0.0162980209545984	Random regions
rnd_521	gene	0.707799767171129	Random regions
rnd_521	promoter	0.0873108265424913	Random regions
rnd_521	cpg_islands	0.0151338766006985	Random regions
rnd_522	gene	0.691501746216531	Random regions
rnd_522	promoter	0.110593713620489	Random regions
rnd_522	cpg_islands	0.0128055878928987	Random regions
rnd_523	gene	0.718277066356228	Random regions
rnd_523	promoter	0.0849825378346915	Random regions
rnd_523	cpg_islands	0.0116414435389988	Random regions
rnd_524	gene	0.683352735739232	Random regions
rnd_524	cpg_islands	0.0139697322467986	Random regions
rnd_524	promoter	0.0814901047729918	Random regions
rnd_525	promoter	0.107101280558789	Random regions
rnd_525	gene	0.69615832363213	Random regions
rnd_525	cpg_islands	0.0151338766006985	Random regions
rnd_526	gene	0.711292200232829	Random regions
rnd_526	cpg_islands	0.0162980209545984	Random regions
rnd_526	promoter	0.10128055878929	Random regions
rnd_527	gene	0.674039580908033	Random regions
rnd_527	promoter	0.0966239813736903	Random regions
rnd_527	cpg_islands	0.0186263096623981	Random regions
rnd_528	gene	0.685681024447031	Random regions
rnd_528	promoter	0.0861466821885914	Random regions
rnd_528	cpg_islands	0.0139697322467986	Random regions
rnd_529	gene	0.693830034924331	Random regions
rnd_529	promoter	0.080325960419092	Random regions
rnd_529	cpg_islands	0.0186263096623981	Random regions
rnd_530	gene	0.726426076833527	Random regions
rnd_530	promoter	0.115250291036088	Random regions
rnd_530	cpg_islands	0.0128055878928987	Random regions
rnd_531	gene	0.69732246798603	Random regions
rnd_531	cpg_islands	0.0174621653084983	Random regions
rnd_531	promoter	0.10244470314319	Random regions
rnd_532	gene	0.707799767171129	Random regions
rnd_532	promoter	0.0873108265424913	Random regions
rnd_532	cpg_islands	0.0139697322467986	Random regions
rnd_533	gene	0.683352735739232	Random regions
rnd_533	promoter	0.080325960419092	Random regions
rnd_533	cpg_islands	0.00931315483119907	Random regions
rnd_534	gene	0.691501746216531	Random regions
rnd_534	promoter	0.0954598370197905	Random regions
rnd_534	cpg_islands	0.0151338766006985	Random regions
rnd_535	gene	0.717112922002328	Random regions
rnd_535	cpg_islands	0.0209545983701979	Random regions
rnd_535	promoter	0.122235157159488	Random regions
rnd_536	gene	0.69732246798603	Random regions
rnd_536	promoter	0.10360884749709	Random regions
rnd_536	cpg_islands	0.0162980209545984	Random regions
rnd_537	gene	0.69615832363213	Random regions
rnd_537	promoter	0.0966239813736903	Random regions
rnd_537	cpg_islands	0.0174621653084983	Random regions
rnd_538	gene	0.634458672875437	Random regions
rnd_538	promoter	0.0779976717112922	Random regions
rnd_538	cpg_islands	0.010477299185099	Random regions
rnd_539	gene	0.69732246798603	Random regions
rnd_539	promoter	0.0779976717112922	Random regions
rnd_539	cpg_islands	0.0174621653084983	Random regions
rnd_540	gene	0.684516880093132	Random regions
rnd_540	promoter	0.0826542491268917	Random regions
rnd_540	cpg_islands	0.010477299185099	Random regions
rnd_541	gene	0.69615832363213	Random regions
rnd_541	promoter	0.0686845168800931	Random regions
rnd_541	cpg_islands	0.0162980209545984	Random regions
rnd_542	gene	0.70547147846333	Random regions
rnd_542	promoter	0.0873108265424913	Random regions
rnd_542	cpg_islands	0.0151338766006985	Random regions
rnd_543	promoter	0.069848661233993	Random regions
rnd_543	gene	0.685681024447031	Random regions
rnd_543	cpg_islands	0.0128055878928987	Random regions
rnd_544	gene	0.714784633294529	Random regions
rnd_544	promoter	0.0989522700814901	Random regions
rnd_544	cpg_islands	0.0139697322467986	Random regions
rnd_545	gene	0.70430733410943	Random regions
rnd_545	cpg_islands	0.0151338766006985	Random regions
rnd_545	promoter	0.111757857974389	Random regions
rnd_546	gene	0.683352735739232	Random regions
rnd_546	promoter	0.0884749708963912	Random regions
rnd_546	cpg_islands	0.010477299185099	Random regions
rnd_547	promoter	0.0942956926658906	Random regions
rnd_547	gene	0.70430733410943	Random regions
rnd_547	cpg_islands	0.00931315483119907	Random regions
rnd_548	gene	0.708963911525029	Random regions
rnd_548	promoter	0.0861466821885914	Random regions
rnd_548	cpg_islands	0.0128055878928987	Random regions
rnd_549	gene	0.686845168800931	Random regions
rnd_549	promoter	0.10011641443539	Random regions
rnd_549	cpg_islands	0.0116414435389988	Random regions
rnd_550	gene	0.693830034924331	Random regions
rnd_550	promoter	0.10128055878929	Random regions
rnd_550	cpg_islands	0.0151338766006985	Random regions
rnd_551	gene	0.685681024447031	Random regions
rnd_551	cpg_islands	0.0139697322467986	Random regions
rnd_551	promoter	0.0942956926658906	Random regions
rnd_552	gene	0.70081490104773	Random regions
rnd_552	promoter	0.0849825378346915	Random regions
rnd_552	cpg_islands	0.0186263096623981	Random regions
rnd_553	gene	0.69965075669383	Random regions
rnd_553	promoter	0.0931315483119907	Random regions
rnd_553	cpg_islands	0.0128055878928987	Random regions
rnd_554	promoter	0.0873108265424913	Random regions
rnd_554	gene	0.689173457508731	Random regions
rnd_554	cpg_islands	0.0244470314318976	Random regions
rnd_555	promoter	0.0826542491268917	Random regions
rnd_555	gene	0.70314318975553	Random regions
rnd_555	cpg_islands	0.0151338766006985	Random regions
rnd_556	gene	0.657741559953434	Random regions
rnd_556	promoter	0.10477299185099	Random regions
rnd_556	cpg_islands	0.00582072176949942	Random regions
rnd_557	gene	0.69848661233993	Random regions
rnd_557	promoter	0.108265424912689	Random regions
rnd_557	cpg_islands	0.010477299185099	Random regions
rnd_558	gene	0.661233993015134	Random regions
rnd_558	promoter	0.0826542491268917	Random regions
rnd_558	cpg_islands	0.00349243306169965	Random regions
rnd_559	gene	0.668218859138533	Random regions
rnd_559	promoter	0.0954598370197905	Random regions
rnd_559	cpg_islands	0.0162980209545984	Random regions
rnd_560	gene	0.688009313154831	Random regions
rnd_560	promoter	0.089639115250291	Random regions
rnd_560	cpg_islands	0.0151338766006985	Random regions
rnd_561	gene	0.70081490104773	Random regions
rnd_561	promoter	0.0908032596041909	Random regions
rnd_561	cpg_islands	0.0162980209545984	Random regions
rnd_562	gene	0.685681024447031	Random regions
rnd_562	promoter	0.0908032596041909	Random regions
rnd_562	cpg_islands	0.0174621653084983	Random regions
rnd_563	promoter	0.0908032596041909	Random regions
rnd_563	gene	0.689173457508731	Random regions
rnd_563	cpg_islands	0.0128055878928987	Random regions
rnd_564	promoter	0.0861466821885914	Random regions
rnd_564	gene	0.711292200232829	Random regions
rnd_564	cpg_islands	0.0151338766006985	Random regions
rnd_565	gene	0.69732246798603	Random regions
rnd_565	promoter	0.0826542491268917	Random regions
rnd_565	cpg_islands	0.0186263096623981	Random regions
rnd_566	gene	0.70197904540163	Random regions
rnd_566	cpg_islands	0.0209545983701979	Random regions
rnd_566	promoter	0.10011641443539	Random regions
rnd_567	gene	0.706635622817229	Random regions
rnd_567	promoter	0.0779976717112922	Random regions
rnd_567	cpg_islands	0.0116414435389988	Random regions
rnd_568	cpg_islands	0.0128055878928987	Random regions
rnd_568	promoter	0.0791618160651921	Random regions
rnd_568	gene	0.678696158323632	Random regions
rnd_569	gene	0.688009313154831	Random regions
rnd_569	cpg_islands	0.0139697322467986	Random regions
rnd_569	promoter	0.0756693830034924	Random regions
rnd_570	gene	0.685681024447031	Random regions
rnd_570	promoter	0.0838183934807916	Random regions
rnd_570	cpg_islands	0.0221187427240978	Random regions
rnd_571	gene	0.694994179278231	Random regions
rnd_571	cpg_islands	0.0209545983701979	Random regions
rnd_571	promoter	0.0779976717112922	Random regions
rnd_572	gene	0.684516880093132	Random regions
rnd_572	promoter	0.0779976717112922	Random regions
rnd_572	cpg_islands	0.0116414435389988	Random regions
rnd_573	gene	0.710128055878929	Random regions
rnd_573	promoter	0.0779976717112922	Random regions
rnd_573	cpg_islands	0.0128055878928987	Random regions
rnd_574	gene	0.708963911525029	Random regions
rnd_574	promoter	0.0919674039580908	Random regions
rnd_574	cpg_islands	0.0116414435389988	Random regions
rnd_575	cpg_islands	0.0151338766006985	Random regions
rnd_575	gene	0.670547147846333	Random regions
rnd_575	promoter	0.0919674039580908	Random regions
rnd_576	gene	0.689173457508731	Random regions
rnd_576	promoter	0.118742724097788	Random regions
rnd_576	cpg_islands	0.00931315483119907	Random regions
rnd_577	gene	0.715948777648428	Random regions
rnd_577	promoter	0.0814901047729918	Random regions
rnd_577	cpg_islands	0.0128055878928987	Random regions
rnd_578	gene	0.681024447031432	Random regions
rnd_578	promoter	0.0977881257275902	Random regions
rnd_578	cpg_islands	0.0174621653084983	Random regions
rnd_579	gene	0.690337601862631	Random regions
rnd_579	promoter	0.0931315483119907	Random regions
rnd_579	cpg_islands	0.0139697322467986	Random regions
rnd_580	gene	0.710128055878929	Random regions
rnd_580	promoter	0.080325960419092	Random regions
rnd_580	cpg_islands	0.010477299185099	Random regions
rnd_581	gene	0.70547147846333	Random regions
rnd_581	promoter	0.0838183934807916	Random regions
rnd_581	cpg_islands	0.0139697322467986	Random regions
rnd_582	gene	0.688009313154831	Random regions
rnd_582	promoter	0.0768335273573923	Random regions
rnd_582	cpg_islands	0.0186263096623981	Random regions
rnd_583	gene	0.70197904540163	Random regions
rnd_583	cpg_islands	0.0186263096623981	Random regions
rnd_583	promoter	0.0814901047729918	Random regions
rnd_584	gene	0.677532013969732	Random regions
rnd_584	promoter	0.0873108265424913	Random regions
rnd_584	cpg_islands	0.0151338766006985	Random regions
rnd_585	gene	0.711292200232829	Random regions
rnd_585	promoter	0.108265424912689	Random regions
rnd_585	cpg_islands	0.0139697322467986	Random regions
rnd_586	cpg_islands	0.019790454016298	Random regions
rnd_586	gene	0.714784633294529	Random regions
rnd_586	promoter	0.0791618160651921	Random regions
rnd_587	gene	0.715948777648428	Random regions
rnd_587	promoter	0.0931315483119907	Random regions
rnd_587	cpg_islands	0.0186263096623981	Random regions
rnd_588	promoter	0.0977881257275902	Random regions
rnd_588	gene	0.676367869615832	Random regions
rnd_588	cpg_islands	0.0139697322467986	Random regions
rnd_589	gene	0.690337601862631	Random regions
rnd_589	promoter	0.10360884749709	Random regions
rnd_589	cpg_islands	0.0139697322467986	Random regions
rnd_590	gene	0.694994179278231	Random regions
rnd_590	promoter	0.0931315483119907	Random regions
rnd_590	cpg_islands	0.0221187427240978	Random regions
rnd_591	gene	0.683352735739232	Random regions
rnd_591	promoter	0.105937136204889	Random regions
rnd_591	cpg_islands	0.0174621653084983	Random regions
rnd_592	gene	0.692665890570431	Random regions
rnd_592	promoter	0.0884749708963912	Random regions
rnd_592	cpg_islands	0.00931315483119907	Random regions
rnd_593	gene	0.70547147846333	Random regions
rnd_593	promoter	0.0779976717112922	Random regions
rnd_593	cpg_islands	0.0162980209545984	Random regions
rnd_594	promoter	0.0756693830034924	Random regions
rnd_594	gene	0.672875436554133	Random regions
rnd_594	cpg_islands	0.00814901047729918	Random regions
rnd_595	gene	0.670547147846333	Random regions
rnd_595	promoter	0.0931315483119907	Random regions
rnd_595	cpg_islands	0.010477299185099	Random regions
rnd_596	gene	0.710128055878929	Random regions
rnd_596	promoter	0.0954598370197905	Random regions
rnd_596	cpg_islands	0.0162980209545984	Random regions
rnd_597	gene	0.690337601862631	Random regions
rnd_597	promoter	0.0873108265424913	Random regions
rnd_597	cpg_islands	0.0209545983701979	Random regions
rnd_598	promoter	0.0814901047729918	Random regions
rnd_598	gene	0.692665890570431	Random regions
rnd_598	cpg_islands	0.0128055878928987	Random regions
rnd_599	promoter	0.10360884749709	Random regions
rnd_599	gene	0.691501746216531	Random regions
rnd_599	cpg_islands	0.019790454016298	Random regions
rnd_600	gene	0.69615832363213	Random regions
rnd_600	promoter	0.0977881257275902	Random regions
rnd_600	cpg_islands	0.010477299185099	Random regions
rnd_601	gene	0.722933643771828	Random regions
rnd_601	promoter	0.0908032596041909	Random regions
rnd_601	cpg_islands	0.0186263096623981	Random regions
rnd_602	gene	0.714784633294529	Random regions
rnd_602	promoter	0.0954598370197905	Random regions
rnd_602	cpg_islands	0.0174621653084983	Random regions
rnd_603	gene	0.688009313154831	Random regions
rnd_603	promoter	0.0908032596041909	Random regions
rnd_603	cpg_islands	0.00931315483119907	Random regions
rnd_604	gene	0.690337601862631	Random regions
rnd_604	cpg_islands	0.0174621653084983	Random regions
rnd_604	promoter	0.089639115250291	Random regions
rnd_605	gene	0.694994179278231	Random regions
rnd_605	promoter	0.107101280558789	Random regions
rnd_605	cpg_islands	0.0139697322467986	Random regions
rnd_606	gene	0.706635622817229	Random regions
rnd_606	promoter	0.0873108265424913	Random regions
rnd_606	cpg_islands	0.010477299185099	Random regions
rnd_607	gene	0.70547147846333	Random regions
rnd_607	promoter	0.0908032596041909	Random regions
rnd_607	cpg_islands	0.0128055878928987	Random regions
rnd_608	gene	0.711292200232829	Random regions
rnd_608	promoter	0.0931315483119907	Random regions
rnd_608	cpg_islands	0.0128055878928987	Random regions
rnd_609	gene	0.707799767171129	Random regions
rnd_609	cpg_islands	0.019790454016298	Random regions
rnd_609	promoter	0.0593713620488941	Random regions
rnd_610	gene	0.685681024447031	Random regions
rnd_610	promoter	0.0908032596041909	Random regions
rnd_610	cpg_islands	0.010477299185099	Random regions
rnd_611	gene	0.661233993015134	Random regions
rnd_611	cpg_islands	0.0151338766006985	Random regions
rnd_611	promoter	0.0756693830034924	Random regions
rnd_612	gene	0.692665890570431	Random regions
rnd_612	promoter	0.0884749708963912	Random regions
rnd_612	cpg_islands	0.0069848661233993	Random regions
rnd_613	gene	0.707799767171129	Random regions
rnd_613	promoter	0.10360884749709	Random regions
rnd_613	cpg_islands	0.0186263096623981	Random regions
rnd_614	gene	0.662398137369034	Random regions
rnd_614	promoter	0.0908032596041909	Random regions
rnd_614	cpg_islands	0.0139697322467986	Random regions
rnd_615	gene	0.727590221187427	Random regions
rnd_615	cpg_islands	0.0162980209545984	Random regions
rnd_615	promoter	0.0814901047729918	Random regions
rnd_616	gene	0.668218859138533	Random regions
rnd_616	promoter	0.080325960419092	Random regions
rnd_616	cpg_islands	0.010477299185099	Random regions
rnd_617	gene	0.685681024447031	Random regions
rnd_617	promoter	0.0884749708963912	Random regions
rnd_617	cpg_islands	0.0209545983701979	Random regions
rnd_618	gene	0.688009313154831	Random regions
rnd_618	promoter	0.0756693830034924	Random regions
rnd_618	cpg_islands	0.0128055878928987	Random regions
rnd_619	gene	0.718277066356228	Random regions
rnd_619	promoter	0.0838183934807916	Random regions
rnd_619	cpg_islands	0.0139697322467986	Random regions
rnd_620	gene	0.70081490104773	Random regions
rnd_620	promoter	0.10128055878929	Random regions
rnd_620	cpg_islands	0.0162980209545984	Random regions
rnd_621	gene	0.691501746216531	Random regions
rnd_621	promoter	0.0814901047729918	Random regions
rnd_621	cpg_islands	0.0116414435389988	Random regions
rnd_622	gene	0.681024447031432	Random regions
rnd_622	promoter	0.0931315483119907	Random regions
rnd_622	cpg_islands	0.0128055878928987	Random regions
rnd_623	promoter	0.0954598370197905	Random regions
rnd_623	gene	0.671711292200233	Random regions
rnd_623	cpg_islands	0.00931315483119907	Random regions
rnd_624	gene	0.675203725261933	Random regions
rnd_624	cpg_islands	0.0162980209545984	Random regions
rnd_624	promoter	0.10128055878929	Random regions
rnd_625	gene	0.706635622817229	Random regions
rnd_625	promoter	0.0779976717112922	Random regions
rnd_625	cpg_islands	0.0162980209545984	Random regions
rnd_626	gene	0.683352735739232	Random regions
rnd_626	promoter	0.0826542491268917	Random regions
rnd_626	cpg_islands	0.0186263096623981	Random regions
rnd_627	promoter	0.10360884749709	Random regions
rnd_627	gene	0.694994179278231	Random regions
rnd_627	cpg_islands	0.0116414435389988	Random regions
rnd_628	gene	0.69965075669383	Random regions
rnd_628	promoter	0.0977881257275902	Random regions
rnd_628	cpg_islands	0.0209545983701979	Random regions
rnd_629	gene	0.679860302677532	Random regions
rnd_629	promoter	0.0884749708963912	Random regions
rnd_629	cpg_islands	0.0139697322467986	Random regions
rnd_630	gene	0.733410942956927	Random regions
rnd_630	promoter	0.0838183934807916	Random regions
rnd_630	cpg_islands	0.0139697322467986	Random regions
rnd_631	gene	0.707799767171129	Random regions
rnd_631	cpg_islands	0.019790454016298	Random regions
rnd_631	promoter	0.0861466821885914	Random regions
rnd_632	gene	0.658905704307334	Random regions
rnd_632	promoter	0.0791618160651921	Random regions
rnd_632	cpg_islands	0.0116414435389988	Random regions
rnd_633	gene	0.676367869615832	Random regions
rnd_633	promoter	0.0756693830034924	Random regions
rnd_633	cpg_islands	0.0128055878928987	Random regions
rnd_634	gene	0.69732246798603	Random regions
rnd_634	promoter	0.0838183934807916	Random regions
rnd_634	cpg_islands	0.0221187427240978	Random regions
rnd_635	gene	0.685681024447031	Random regions
rnd_635	promoter	0.0558789289871944	Random regions
rnd_635	cpg_islands	0.0162980209545984	Random regions
rnd_636	gene	0.70197904540163	Random regions
rnd_636	promoter	0.0849825378346915	Random regions
rnd_636	cpg_islands	0.00814901047729918	Random regions
rnd_637	gene	0.676367869615832	Random regions
rnd_637	cpg_islands	0.0162980209545984	Random regions
rnd_637	promoter	0.0873108265424913	Random regions
rnd_638	gene	0.691501746216531	Random regions
rnd_638	promoter	0.0838183934807916	Random regions
rnd_638	cpg_islands	0.019790454016298	Random regions
rnd_639	gene	0.69965075669383	Random regions
rnd_639	promoter	0.0791618160651921	Random regions
rnd_639	cpg_islands	0.0116414435389988	Random regions
rnd_640	promoter	0.105937136204889	Random regions
rnd_640	gene	0.69615832363213	Random regions
rnd_640	cpg_islands	0.0139697322467986	Random regions
rnd_641	gene	0.69615832363213	Random regions
rnd_641	promoter	0.0942956926658906	Random regions
rnd_641	cpg_islands	0.00931315483119907	Random regions
rnd_642	gene	0.690337601862631	Random regions
rnd_642	promoter	0.0942956926658906	Random regions
rnd_642	cpg_islands	0.0151338766006985	Random regions
rnd_643	gene	0.675203725261933	Random regions
rnd_643	promoter	0.0908032596041909	Random regions
rnd_643	cpg_islands	0.0221187427240978	Random regions
rnd_644	gene	0.713620488940629	Random regions
rnd_644	promoter	0.0977881257275902	Random regions
rnd_644	cpg_islands	0.0116414435389988	Random regions
rnd_645	gene	0.708963911525029	Random regions
rnd_645	promoter	0.0756693830034924	Random regions
rnd_645	cpg_islands	0.0116414435389988	Random regions
rnd_646	gene	0.717112922002328	Random regions
rnd_646	cpg_islands	0.0151338766006985	Random regions
rnd_646	promoter	0.0814901047729918	Random regions
rnd_647	gene	0.69848661233993	Random regions
rnd_647	promoter	0.0954598370197905	Random regions
rnd_647	cpg_islands	0.0221187427240978	Random regions
rnd_648	gene	0.668218859138533	Random regions
rnd_648	promoter	0.0756693830034924	Random regions
rnd_648	cpg_islands	0.0116414435389988	Random regions
rnd_649	promoter	0.0779976717112922	Random regions
rnd_649	gene	0.70081490104773	Random regions
rnd_649	cpg_islands	0.0116414435389988	Random regions
rnd_650	gene	0.693830034924331	Random regions
rnd_650	cpg_islands	0.0186263096623981	Random regions
rnd_650	promoter	0.10128055878929	Random regions
rnd_651	gene	0.692665890570431	Random regions
rnd_651	promoter	0.0826542491268917	Random regions
rnd_651	cpg_islands	0.0116414435389988	Random regions
rnd_652	gene	0.69848661233993	Random regions
rnd_652	promoter	0.0756693830034924	Random regions
rnd_652	cpg_islands	0.0116414435389988	Random regions
rnd_653	gene	0.670547147846333	Random regions
rnd_653	promoter	0.0908032596041909	Random regions
rnd_653	cpg_islands	0.010477299185099	Random regions
rnd_654	gene	0.681024447031432	Random regions
rnd_654	promoter	0.089639115250291	Random regions
rnd_654	cpg_islands	0.0139697322467986	Random regions
rnd_655	gene	0.660069848661234	Random regions
rnd_655	promoter	0.0838183934807916	Random regions
rnd_655	cpg_islands	0.0128055878928987	Random regions
rnd_656	gene	0.685681024447031	Random regions
rnd_656	promoter	0.080325960419092	Random regions
rnd_656	cpg_islands	0.0162980209545984	Random regions
rnd_657	gene	0.713620488940629	Random regions
rnd_657	promoter	0.0942956926658906	Random regions
rnd_657	cpg_islands	0.0232828870779977	Random regions
rnd_658	gene	0.69965075669383	Random regions
rnd_658	promoter	0.109429569266589	Random regions
rnd_658	cpg_islands	0.0209545983701979	Random regions
rnd_659	gene	0.721769499417928	Random regions
rnd_659	promoter	0.0966239813736903	Random regions
rnd_659	cpg_islands	0.0151338766006985	Random regions
rnd_660	gene	0.691501746216531	Random regions
[truncated: 1,022 more rows]
