# Supplementary material for: Genomic imprinting in mouse blastocysts is predominantly associated with H3K27me3
Source: Nat Commun. 2021 Jun 21;12:3804. doi: 10.1038/s41467-021-23510-4 (PMC8217501; doi:10.1038/s41467-021-23510-4)
Supplement: Supplementary file 11 — Source Data [file 41467_2021_23510_MOESM11_ESM.zip › Source Data/source_data_figure_2e.csv]

term	userSet	userSetX	nDatasets	perc	log2odds	mxOr
RNF2	ref	Gene promoters	6	0.0934563758389262	4.41931365395299	6.83697702000108
EZH2	ref	Gene promoters	6	0.0818791946308725	4.86454939413034	7.04328219876004
SUZ12	ref	Gene promoters	9	0.0668624161073826	4.98997481899958	7.01247405102263
JARID2	ref	Gene promoters	2	0.0330536912751678	3.75759002122476	7.13209607758646
EZH2	DMR-C2	DMR-C2	6	0.279518072289157	6.14818123261181	7.04328219876004
SUZ12	DMR-C2	DMR-C2	9	0.272289156626506	6.27304263985554	7.01247405102263
RNF2	DMR-C2	DMR-C2	6	0.260240963855422	6.2642308159724	6.83697702000108
JARID2	DMR-C2	DMR-C2	2	0.146987951807229	5.58906858256976	7.13209607758646
ZFP445	feil	Known	1	0.4	13.2610655334481	13.2610655334481
SETDB1	feil	Known	1	0.444444444444444	9.64463782973684	9.64463782973684
SUZ12	DMR-C1	DMR-C1	9	0.420289855072464	6.73160744337405	7.01247405102263
EZH2	DMR-C3	DMR-C3	6	0.113978494623656	3.38463282169692	7.04328219876004
RNF2	DMR-C1	DMR-C1	6	0.376811594202899	6.10668144704594	6.83697702000108
EZH2	DMR-C1	DMR-C1	6	0.376811594202899	6.82734243220796	7.04328219876004
CBX7	ref	Gene promoters	2	0.00327181208053691	5.01002392234754	6.85503356834622
SUZ12	DMR-C3	DMR-C3	9	0.103225806451613	3.26311714279805	7.01247405102263
JARID2	feil	Known	2	0.377777777777778	7.13209607758646	7.13209607758646
ZFP445	DMR-C2	DMR-C2	1	0.0313253012048193	8.73998751329861	13.2610655334481
SUZ12	feil	Known	9	0.4	7.01247405102263	7.01247405102263
RNF2	feil	Known	6	0.333333333333333	6.83697702000108	6.83697702000108
JARID2	DMR-C1	DMR-C1	2	0.202898550724638	6.00488575379147	7.13209607758646
SETDB1	DMR-C2	DMR-C2	1	0.0385542168674699	5.28143228305352	9.64463782973684
RNF2	DMR-C3	DMR-C3	6	0.0795698924731183	2.90421529664556	6.83697702000108
EZH2	feil	Known	6	0.311111111111111	7.04328219876004	7.04328219876004
CBX7	DMR-C2	DMR-C2	2	0.0192771084337349	5.80483524967399	6.85503356834622
ZFP445	ref	Gene promoters	1	0.00125838926174497	4.28050458022276	13.2610655334481
JARID2	DMR-C3	DMR-C3	2	0.0430107526881721	2.96475582239777	7.13209607758646
SETDB1	ref	Gene promoters	1	0.00327181208053691	1.82423234117561	9.64463782973684
SUZ12	rnd_735	Random regions	9	0.0124359912216533	3.22418531573296	7.01247405102263
ZFP445	DMR-C5	DMR-C5	1	0.0234375	7.23903475631657	13.2610655334481
EZH2	rnd_620	Random regions	6	0.0132295719844358	2.71284029031274	7.04328219876004
CBX7	DMR-C1	DMR-C1	2	0.0434782608695652	6.85503356834622	6.85503356834622
ZFP445	rnd_771	Random regions	1	0.00367917586460633	4.68596881609742	13.2610655334481
ZFP445	rnd_566	Random regions	1	0.00351370344342937	4.61940349512721	13.2610655334481
CBX7	rnd_65	Random regions	2	0.00469851213782302	3.66914714176777	6.85503356834622
CBX7	rnd_282	Random regions	2	0.00466200466200466	3.65772055333336	6.85503356834622
CBX7	rnd_962	Random regions	2	0.00452830188679245	3.61508990726583	6.85503356834622
SUZ12	rnd_620	Random regions	9	0.0155642023346304	2.91634516692349	7.01247405102263
EZH2	rnd_104	Random regions	6	0.0150554675118859	2.046796784541	7.04328219876004
SUZ12	rnd_65	Random regions	9	0.0180109631949883	2.9254850273402	7.01247405102263
SUZ12	rnd_282	Random regions	9	0.0155400155400155	2.9140692958429	7.01247405102263
SUZ12	rnd_989	Random regions	9	0.0111690245718541	2.85177157654715	7.01247405102263
SUZ12	rnd_233	Random regions	9	0.0138383102694829	2.81885712058804	7.01247405102263
ZFP445	rnd_346	Random regions	1	0.00293255131964809	4.27507114493532	13.2610655334481
SUZ12	rnd_506	Random regions	9	0.0141643059490085	2.77794534775741	7.01247405102263
EZH2	rnd_735	Random regions	6	0.0146305779078274	2.31176235841343	7.04328219876004
SUZ12	DMR-C4	DMR-C4	9	0.0241212956581668	1.01830502565963	7.01247405102263
EZH2	rnd_106	Random regions	6	0.0140625	1.99716797222639	7.04328219876004
CBX7	rnd_620	Random regions	2	0.00389105058365759	3.36341116135299	6.85503356834622
SETDB1	rnd_780	Random regions	1	0.00586510263929619	2.41495716662131	9.64463782973684
SETDB1	DMR-C3	DMR-C3	1	0.010752688172043	3.27445454704029	9.64463782973684
CBX7	rnd_711	Random regions	2	0.00375093773443361	3.31003422640022	6.85503356834622
CBX7	rnd_837	Random regions	2	0.00374812593703148	3.30892785010755	6.85503356834622
SUZ12	rnd_324	Random regions	9	0.0199840127897682	2.54858513079176	7.01247405102263
CBX7	rnd_506	Random regions	2	0.00354107648725213	3.2254379394168	6.85503356834622
EZH2	rnd_324	Random regions	6	0.0159872102318145	2.26185712618468	7.04328219876004
RNF2	DMR-C4	DMR-C4	6	0.025499655410062	0.997294449544044	6.83697702000108
RNF2	rnd_879	Random regions	6	0.0167046317388003	1.2107762144899	6.83697702000108
EZH2	rnd_790	Random regions	6	0.0118764845605701	2.24785970636984	7.04328219876004
SETDB1	DMR-C5	DMR-C5	1	0.0234375	4.39998908491601	9.64463782973684
EZH2	DMR-C4	DMR-C4	6	0.0234321157822192	0.931153433720942	7.04328219876004
SUZ12	rnd_590	Random regions	9	0.0138036809815951	2.65450686353106	7.01247405102263
EZH2	rnd_962	Random regions	6	0.0143396226415094	2.17763931392902	7.04328219876004
SUZ12	rnd_962	Random regions	9	0.0181132075471698	2.63110210414435	7.01247405102263
EZH2	rnd_837	Random regions	6	0.012743628185907	2.16767788144341	7.04328219876004
SUZ12	rnd_711	Random regions	9	0.0142535633908477	2.62228162225065	7.01247405102263
SUZ12	rnd_837	Random regions	9	0.0134932533733133	2.62118276539649	7.01247405102263
EZH2	rnd_989	Random regions	6	0.0141474311243485	2.1577900922632	7.04328219876004
SUZ12	rnd_846	Random regions	9	0.0185902401239349	1.61690601204431	7.01247405102263
EZH2	rnd_506	Random regions	6	0.0141643059490085	2.08419763619959	7.04328219876004
JARID2	rnd_106	Random regions	2	0.01484375	1.46579190076816	7.13209607758646
SETDB1	rnd_250	Random regions	1	0.00531511009870919	2.26148850395949	9.64463782973684
SUZ12	rnd_250	Random regions	9	0.0197418375094913	1.96050876742808	7.01247405102263
SETDB1	rnd_33	Random regions	1	0.00515463917525773	2.21641157839474	9.64463782973684
SETDB1	rnd_426	Random regions	1	0.00509832483612527	2.20060472958184	9.64463782973684
RNF2	rnd_835	Random regions	6	0.021671826625387	1.5061166253701	6.83697702000108
SUZ12	rnd_698	Random regions	9	0.022189349112426	1.03973110918495	7.01247405102263
ZFP445	rnd_180	Random regions	1	0.00233826968043648	3.87110208804622	13.2610655334481
ZFP445	rnd_13	Random regions	1	0.00232738557020946	3.86430294629495	13.2610655334481
ZFP445	rnd_917	Random regions	1	0.00231660231660232	3.85753526428686	13.2610655334481
ZFP445	rnd_144	Random regions	1	0.0022883295194508	3.83963940920039	13.2610655334481
ZFP445	rnd_927	Random regions	1	0.00224215246636771	3.80992516823019	13.2610655334481
ZFP445	rnd_59	Random regions	1	0.00223713646532438	3.80666019638047	13.2610655334481
CBX7	rnd_324	Random regions	2	0.00319744204636291	3.04790613968481	6.85503356834622
ZFP445	rnd_275	Random regions	1	0.00222551928783383	3.79784461413457	13.2610655334481
ZFP445	rnd_670	Random regions	1	0.0022238695329874	3.79676435629305	13.2610655334481
ZFP445	rnd_799	Random regions	1	0.00222222222222222	3.79568488462446	13.2610655334481
ZFP445	rnd_548	Random regions	1	0.00217706821480406	3.76577357058353	13.2610655334481
ZFP445	rnd_863	Random regions	1	0.00217391304347826	3.76365984667765	13.2610655334481
EZH2	rnd_967	Random regions	6	0.0130718954248366	1.64278083451788	7.04328219876004
EZH2	rnd_714	Random regions	6	0.0202020202020202	1.78491192965041	7.04328219876004
CBX7	rnd_590	Random regions	2	0.00306748466257669	2.98723792576758	6.85503356834622
EZH2	rnd_65	Random regions	6	0.0117462803445576	2.02904167823172	7.04328219876004
EZH2	rnd_282	Random regions	6	0.0155400155400155	2.01743089484101	7.04328219876004
CBX7	rnd_989	Random regions	2	0.00297840655249442	2.94416771136596	6.85503356834622
SUZ12	rnd_319	Random regions	9	0.0135135135135135	2.22043575140035	7.01247405102263
EZH2	rnd_590	Random regions	6	0.0130368098159509	1.99819073771483	7.04328219876004
CBX7	rnd_735	Random regions	2	0.00292611558156547	2.91829104821325	6.85503356834622
RNF2	rnd_343	Random regions	6	0.0150489089541008	1.05427173119765	6.83697702000108
CBX7	rnd_426	Random regions	2	0.00291332847778587	2.91189421921037	6.85503356834622
CBX7	rnd_233	Random regions	2	0.00291332847778587	2.91189421921037	6.85503356834622
EZH2	rnd_740	Random regions	6	0.0132605304212169	1.69187825457709	7.04328219876004
RNF2	rnd_244	Random regions	6	0.0204855842185129	1.98253358389222	6.83697702000108
EZH2	rnd_438	Random regions	6	0.0108949416342412	1.68844526483055	7.04328219876004
SUZ12	rnd_922	Random regions	9	0.00816993464052288	2.46675164148926	7.01247405102263
EZH2	rnd_711	Random regions	6	0.0105026256564141	1.96594259589469	7.04328219876004
SUZ12	rnd_430	Random regions	9	0.0193164933135215	1.92863483636307	7.01247405102263
SUZ12	rnd_967	Random regions	9	0.0174291938997821	1.55986166913774	7.01247405102263
EZH2	rnd_233	Random regions	6	0.0101966496722505	1.92260730050566	7.04328219876004
SUZ12	rnd_438	Random regions	9	0.0132295719844358	2.39554003225035	7.01247405102263
JARID2	rnd_620	Random regions	2	0.0147859922178988	1.09960612689759	7.13209607758646
SUZ12	rnd_90	Random regions	9	0.0106870229007634	2.36723665442382	7.01247405102263
EZH2	rnd_204	Random regions	6	0.0131578947368421	1.59650639126006	7.04328219876004
SETDB1	rnd_171	Random regions	1	0.00466562986003111	2.06190342259202	9.64463782973684
SETDB1	rnd_532	Random regions	1	0.0046189376443418	2.04728695728648	9.64463782973684
SETDB1	rnd_382	Random regions	1	0.00460122699386503	2.04163435359303	9.64463782973684
SUZ12	rnd_426	Random regions	9	0.0123816460305899	2.2983371200245	7.01247405102263
JARID2	rnd_75	Random regions	2	0.00951683748169839	1.25882780455827	7.13209607758646
SETDB1	rnd_908	Random regions	1	0.00453857791225416	2.02157084276235	9.64463782973684
EZH2	rnd_545	Random regions	6	0.0153139356814701	1.56226672129049	7.04328219876004
RNF2	rnd_962	Random regions	6	0.0158490566037736	1.13739876772822	6.83697702000108
JARID2	rnd_87	Random regions	2	0.013986013986014	0.95760143428702	7.13209607758646
SETDB1	rnd_260	Random regions	1	0.00440852314474651	1.97896787142124	9.64463782973684
SUZ12	rnd_120	Random regions	9	0.015015015015015	0.953555590101949	7.01247405102263
SETDB1	rnd_116	Random regions	1	0.00436046511627907	1.96290747586641	9.64463782973684
EZH2	rnd_819	Random regions	6	0.0168841135840368	1.20826657672266	7.04328219876004
SUZ12	rnd_981	Random regions	9	0.0140077821011673	1.02947508074204	7.01247405102263
RNF2	rnd_1000	Random regions	6	0.0141579731743666	0.963089117932821	6.83697702000108
JARID2	rnd_566	Random regions	2	0.00913562895291637	1.19866813764724	7.13209607758646
SUZ12	rnd_650	Random regions	9	0.0190174326465927	1.65011927898388	7.01247405102263
EZH2	rnd_340	Random regions	6	0.0133963750985028	1.73750473977076	7.04328219876004
SETDB1	rnd_566	Random regions	1	0.00421644413211525	1.9137091480148	9.64463782973684
JARID2	rnd_114	Random regions	2	0.013899049012436	0.947559301160931	7.13209607758646
JARID2	rnd_880	Random regions	2	0.0140515222482436	0.962884801525207	7.13209607758646
JARID2	rnd_173	Random regions	2	0.0123076923076923	1.21219542703404	7.13209607758646
SUZ12	rnd_330	Random regions	9	0.0205533596837945	0.775222856032007	7.01247405102263
RNF2	rnd_960	Random regions	6	0.0226739640344019	0.763999706262038	6.83697702000108
RNF2	rnd_282	Random regions	6	0.013986013986014	1.51179257366875	6.83697702000108
JARID2	rnd_244	Random regions	2	0.0128983308042489	1.19196335072414	7.13209607758646
EZH2	rnd_667	Random regions	6	0.0160701241782323	1.13556841780901	7.04328219876004
EZH2	rnd_762	Random regions	6	0.0156128024980484	1.51863271207577	7.04328219876004
RNF2	rnd_790	Random regions	6	0.0126682501979414	1.81244396827204	6.83697702000108
EZH2	rnd_416	Random regions	6	0.0139643134212568	1.50725508673205	7.04328219876004
RNF2	rnd_409	Random regions	6	0.0110410094637224	1.80667699925853	6.83697702000108
RNF2	rnd_391	Random regions	6	0.00941176470588235	1.7986372667708	6.83697702000108
RNF2	rnd_964	Random regions	6	0.0125490196078431	1.7986372667708	6.83697702000108
RNF2	rnd_762	Random regions	6	0.0101483216237315	1.79175864728071	6.83697702000108
RNF2	rnd_311	Random regions	6	0.0185042405551272	0.786867243802926	6.83697702000108
EZH2	rnd_993	Random regions	6	0.0132501948558067	1.78947287826331	7.04328219876004
RNF2	rnd_714	Random regions	6	0.0170940170940171	1.78491192965041	6.83697702000108
SUZ12	rnd_391	Random regions	9	0.0125490196078431	2.00794890370239	7.01247405102263
RNF2	rnd_56	Random regions	6	0.0170542635658915	1.7815004405042	6.83697702000108
SUZ12	rnd_106	Random regions	9	0.0125	2.00221978755586	7.01247405102263
JARID2	rnd_396	Random regions	2	0.011119347664937	1.15772274479981	7.13209607758646
JARID2	rnd_948	Random regions	2	0.0136054421768707	0.915191645805806	7.13209607758646
EZH2	rnd_244	Random regions	6	0.0136570561456753	1.4769490819149	7.04328219876004
RNF2	rnd_826	Random regions	6	0.0153491941673062	1.76680772260886	6.83697702000108
SUZ12	rnd_704	Random regions	9	0.0146842878120411	0.943428416306228	7.01247405102263
RNF2	rnd_617	Random regions	6	0.0136882129277567	0.912395212326756	6.83697702000108
RNF2	rnd_307	Random regions	6	0.0128983308042489	1.01211207527736	6.83697702000108
EZH2	rnd_223	Random regions	6	0.0143396226415094	1.4668368511132	7.04328219876004
EZH2	rnd_424	Random regions	6	0.00838414634146342	1.75672079410799	7.04328219876004
JARID2	rnd_704	Random regions	2	0.00881057268722467	1.14354109735376	7.13209607758646
EZH2	rnd_225	Random regions	6	0.0112528132033008	1.45796321835608	7.04328219876004
SUZ12	rnd_104	Random regions	9	0.0142630744849445	1.65011927898388	7.01247405102263
SUZ12	rnd_404	Random regions	9	0.0165041260315079	0.875829341188232	7.01247405102263
EZH2	rnd_255	Random regions	6	0.0164547494390426	1.45356893431946	7.04328219876004
SUZ12	rnd_244	Random regions	9	0.0159332321699545	1.95939788084638	7.01247405102263
RNF2	rnd_837	Random regions	6	0.0119940029985007	1.73234997969182	6.83697702000108
EZH2	rnd_212	Random regions	6	0.0134529147982063	1.72796178886199	7.04328219876004
EZH2	rnd_535	Random regions	6	0.00964391691394659	1.44396563663906	7.04328219876004
RNF2	rnd_71	Random regions	6	0.0134629768137622	1.12417087152811	6.83697702000108
EZH2	rnd_59	Random regions	6	0.00671140939597315	1.7246791763241	7.04328219876004
RNF2	rnd_59	Random regions	6	0.0119313944817301	1.7246791763241	6.83697702000108
RNF2	rnd_989	Random regions	6	0.0148920327624721	1.72249481199863	6.83697702000108
SUZ12	rnd_353	Random regions	9	0.0180675569520817	1.24627922999658	7.01247405102263
SUZ12	rnd_59	Random regions	9	0.00894854586129754	1.93408031436066	7.01247405102263
JARID2	rnd_974	Random regions	2	0.00869565217391304	1.12435195893731	7.13209607758646
RNF2	rnd_831	Random regions	6	0.0163325909428359	1.71813574580193	6.83697702000108
RNF2	rnd_255	Random regions	6	0.0149588631264024	0.887881490885962	6.83697702000108
SUZ12	rnd_799	Random regions	9	0.0148148148148148	1.92429325496434	7.01247405102263
SUZ12	rnd_898	Random regions	9	0.0167516387472688	1.56411920048469	7.01247405102263
EZH2	rnd_835	Random regions	6	0.0193498452012384	1.48033082568102	7.04328219876004
SUZ12	rnd_835	Random regions	9	0.0170278637770898	0.868254581759674	7.01247405102263
JARID2	rnd_514	Random regions	2	0.0131675201170446	0.866864027691793	7.13209607758646
SUZ12	rnd_459	Random regions	9	0.0169100691775557	0.770434080476194	7.01247405102263
RNF2	rnd_426	Random regions	6	0.010924981791697	0.951806003559201	6.83697702000108
SETDB1	rnd_74	Random regions	1	0.0040551500405515	1.84880825051422	9.64463782973684
SUZ12	rnd_444	Random regions	9	0.0152905198776758	1.59778363754561	7.01247405102263
SUZ12	rnd_714	Random regions	9	0.0155400155400155	1.65877099360843	7.01247405102263
SUZ12	rnd_50	Random regions	9	0.0169765561843169	0.775749185959147	7.01247405102263
EZH2	rnd_319	Random regions	6	0.0127627627627628	1.35713035049668	7.04328219876004
JARID2	rnd_282	Random regions	2	0.0132090132090132	1.09731671567679	7.13209607758646
CBX7	rnd_726	Random regions	2	0.002360346184107	2.57749400449395	6.85503356834622
CBX7	rnd_895	Random regions	2	0.002360346184107	2.57749400449395	6.85503356834622
EZH2	rnd_129	Random regions	6	0.0119670905011219	1.35160746730929	7.04328219876004
EZH2	rnd_157	Random regions	6	0.00896860986547085	1.35050567291442	7.04328219876004
JARID2	rnd_143	Random regions	2	0.00831600831600832	1.05857831971952	7.13209607758646
EZH2	rnd_120	Random regions	6	0.0127627627627628	1.05647619898749	7.04328219876004
EZH2	rnd_838	Random regions	6	0.0149925037481259	1.05426738465079	7.04328219876004
SUZ12	rnd_88	Random regions	9	0.0126282557221784	0.963208831675239	7.01247405102263
CBX7	rnd_937	Random regions	2	0.00232558139534884	2.55580818895374	6.85503356834622
SUZ12	rnd_627	Random regions	9	0.0150214592274678	0.814492503494012	7.01247405102263
SUZ12	rnd_38	Random regions	9	0.0155763239875389	1.62485477696589	7.01247405102263
JARID2	rnd_38	Random regions	2	0.00856697819314642	1.10075223811256	7.13209607758646
SETDB1	rnd_620	Random regions	1	0.00389105058365759	1.78818519348907	9.64463782973684
CBX7	rnd_90	Random regions	2	0.00229007633587786	2.53332068588874	6.85503356834622
SUZ12	rnd_895	Random regions	9	0.00944138473642801	2.07205967167979	7.01247405102263
RNF2	rnd_819	Random regions	6	0.0214888718342287	0.647195383715872	6.83697702000108
SETDB1	rnd_677	Random regions	1	0.00388500388500389	1.78590824687401	9.64463782973684
SETDB1	rnd_282	Random regions	1	0.00388500388500389	1.78590824687401	9.64463782973684
RNF2	rnd_106	Random regions	6	0.0171875	1.18785265746069	6.83697702000108
SETDB1	rnd_893	Random regions	1	0.00387596899224806	1.78249939715169	9.64463782973684
CBX7	rnd_905	Random regions	2	0.00227790432801822	2.52553041728963	6.85503356834622
SUZ12	rnd_87	Random regions	9	0.0181818181818182	1.46733250363787	7.01247405102263
RNF2	rnd_346	Random regions	6	0.0212609970674487	0.682850067028537	6.83697702000108
EZH2	rnd_98	Random regions	6	0.0185185185185185	1.24011183363215	7.04328219876004
SUZ12	rnd_515	Random regions	9	0.0101167315175097	2.05599052505187	7.01247405102263
RNF2	rnd_706	Random regions	6	0.0212454212454212	0.630523101908724	6.83697702000108
RNF2	rnd_444	Random regions	6	0.0214067278287462	0.7312215136816	6.83697702000108
EZH2	rnd_388	Random regions	6	0.0196820590461771	0.7167606434368	7.04328219876004
SUZ12	rnd_477	Random regions	9	0.00695517774343122	2.04581914650711	7.01247405102263
SETDB1	rnd_751	Random regions	1	0.00382848392036753	1.76445058175137	9.64463782973684
RNF2	rnd_13	Random regions	6	0.0139643134212568	1.17760584584197	6.83697702000108
SUZ12	rnd_255	Random regions	9	0.0164547494390426	0.773772214675597	7.01247405102263
SUZ12	rnd_877	Random regions	9	0.0161538461538462	0.980618105762953	7.01247405102263
SETDB1	rnd_197	Random regions	1	0.00380807311500381	1.75662305484396	9.64463782973684
SETDB1	rnd_362	Random regions	1	0.00380807311500381	1.75662305484396	9.64463782973684
SUZ12	rnd_540	Random regions	9	0.0190615835777126	0.702853258013119	7.01247405102263
SUZ12	rnd_76	Random regions	9	0.0164179104477612	0.726616625218517	7.01247405102263
SUZ12	rnd_963	Random regions	9	0.0192455735180908	1.00583033258906	7.01247405102263
EZH2	rnd_922	Random regions	6	0.00735294117647059	1.55952602278409	7.04328219876004
SUZ12	rnd_634	Random regions	9	0.0163083765752409	0.95071664023538	7.01247405102263
SETDB1	rnd_206	Random regions	1	0.00379362670713202	1.75105724965711	9.64463782973684
SUZ12	rnd_756	Random regions	9	0.00840336134453782	2.02910943939933	7.01247405102263
EZH2	rnd_199	Random regions	6	0.0195930670685757	0.660934049514706	7.04328219876004
JARID2	rnd_307	Random regions	2	0.0128983308042489	0.835487692036947	7.13209607758646
EZH2	rnd_330	Random regions	6	0.0197628458498024	0.836745752833859	7.04328219876004
SUZ12	rnd_819	Random regions	9	0.0191864927091328	1.00144771493012	7.01247405102263
CBX7	rnd_898	Random regions	2	0.0021849963583394	2.46483673963774	6.85503356834622
CBX7	rnd_967	Random regions	2	0.00217864923747277	2.46058348123782	6.85503356834622
SETDB1	rnd_30	Random regions	1	0.0037593984962406	1.73778424847869	9.64463782973684
SETDB1	rnd_926	Random regions	1	0.00375375375375375	1.7355836276791	9.64463782973684
SETDB1	rnd_240	Random regions	1	0.00374812593703148	1.73338627934325	9.64463782973684
CBX7	rnd_956	Random regions	2	0.00216763005780347	2.45316944893606	6.85503356834622
CBX7	rnd_384	Random regions	2	0.00215982721382289	2.4478962613945	6.85503356834622
SETDB1	rnd_847	Random regions	1	0.00373692077727952	1.7290013609176	9.64463782973684
RNF2	rnd_527	Random regions	6	0.010727969348659	0.923952319855451	6.83697702000108
SETDB1	rnd_833	Random regions	1	0.00373134328358209	1.72681377137162	9.64463782973684
SETDB1	rnd_248	Random regions	1	0.00372856077554064	1.72572118978205	9.64463782973684
SUZ12	rnd_212	Random regions	9	0.0127055306427504	1.99690118419648	7.01247405102263
SUZ12	rnd_591	Random regions	9	0.0151273885350318	0.824759643334885	7.01247405102263
RNF2	rnd_455	Random regions	6	0.0137614678899083	0.920568846098083	6.83697702000108
SETDB1	rnd_975	Random regions	1	0.00371195248700817	1.71918260919841	9.64463782973684
SETDB1	rnd_21	Random regions	1	0.00370919881305638	1.71809565279079	9.64463782973684
RNF2	rnd_377	Random regions	6	0.0129770992366412	1.15393097128992	6.83697702000108
SETDB1	rnd_830	Random regions	1	0.00370644922164566	1.71700949522489	9.64463782973684
SETDB1	rnd_363	Random regions	1	0.00370644922164566	1.71700949522489	9.64463782973684
CBX7	rnd_494	Random regions	2	0.00212164073550212	2.42180712195333	6.85503356834622
JARID2	rnd_404	Random regions	2	0.0127531882970743	0.818792456145958	7.13209607758646
ZFP445	rnd_28	Random regions	1	0.00161420500403551	3.26171413640931	13.2610655334481
SUZ12	rnd_848	Random regions	9	0.01620029455081	0.706823229679178	7.01247405102263
SUZ12	rnd_421	Random regions	9	0.0152439024390244	0.911773589841852	7.01247405102263
RNF2	rnd_794	Random regions	6	0.0166037735849057	0.815933269790598	6.83697702000108
ZFP445	rnd_680	Random regions	1	0.00159362549800797	3.2429269406507	13.2610655334481
EZH2	rnd_409	Random regions	6	0.00946372239747634	1.53356292966305	7.04328219876004
ZFP445	rnd_816	Random regions	1	0.00158604282315623	3.23594907797262	13.2610655334481
JARID2	rnd_129	Random regions	2	0.00822737471952132	1.04123921313313	7.13209607758646
SUZ12	rnd_346	Random regions	9	0.0161290322580645	0.7908752979248	7.01247405102263
ZFP445	rnd_37	Random regions	1	0.00156985871271586	3.22095090455991	13.2610655334481
EZH2	rnd_391	Random regions	6	0.00941176470588235	1.52550477227258	7.04328219876004
ZFP445	rnd_880	Random regions	1	0.00156128024980484	3.21294130144476	13.2610655334481
JARID2	rnd_1000	Random regions	2	0.00819672131147541	1.03574531019169	7.13209607758646
ZFP445	rnd_973	Random regions	1	0.00155763239875389	3.20952249036562	13.2610655334481
ZFP445	rnd_638	Random regions	1	0.00155763239875389	3.20952249036562	13.2610655334481
SUZ12	rnd_956	Random regions	9	0.0144508670520231	1.94744827156892	7.01247405102263
ZFP445	rnd_822	Random regions	1	0.00155159038013964	3.20384270552098	13.2610655334481
EZH2	rnd_516	Random regions	6	0.00936768149882904	1.49285648574001	7.04328219876004
JARID2	rnd_430	Random regions	2	0.012630014858841	0.804450991585441	7.13209607758646
SETDB1	rnd_433	Random regions	1	0.00360750360750361	1.6773726849088	9.64463782973684
SETDB1	rnd_47	Random regions	1	0.00360750360750361	1.6773726849088	9.64463782973684
ZFP445	rnd_902	Random regions	1	0.00154798761609907	3.20044566388271	13.2610655334481
SETDB1	rnd_220	Random regions	1	0.00360490266762797	1.67631603313884	9.64463782973684
JARID2	rnd_975	Random regions	2	0.0126206384558278	0.888698585714927	7.13209607758646
ZFP445	rnd_185	Random regions	1	0.0015420200462606	3.19465735615727	13.2610655334481
RNF2	rnd_785	Random regions	6	0.0165413533834586	0.895996665466933	6.83697702000108
ZFP445	rnd_328	Random regions	1	0.00153964588144727	3.19242006515987	13.2610655334481
ZFP445	rnd_643	Random regions	1	0.00153964588144727	3.19242006515987	13.2610655334481
ZFP445	rnd_417	Random regions	1	0.00153727901614143	3.19018524437437	13.2610655334481
ZFP445	rnd_819	Random regions	1	0.00153491941673062	3.18795293050469	13.2610655334481
RNF2	rnd_711	Random regions	6	0.0120030007501875	1.12856544406557	6.83697702000108
EZH2	rnd_846	Random regions	6	0.0154918667699458	1.48146513213332	7.04328219876004
SUZ12	rnd_658	Random regions	9	0.0133037694013304	0.946391215747051	7.01247405102263
ZFP445	rnd_624	Random regions	1	0.00151630022744503	3.17018863103319	13.2610655334481
ZFP445	rnd_388	Random regions	1	0.00151400454201363	3.16798031339713	13.2610655334481
ZFP445	rnd_468	Random regions	1	0.00150602409638554	3.16027342676809	13.2610655334481
ZFP445	rnd_926	Random regions	1	0.0015015015015015	3.15601831065211	13.2610655334481
EZH2	rnd_1	Random regions	6	0.0134493670886076	1.33659952902512	7.04328219876004
SUZ12	rnd_494	Random regions	9	0.00919377652050919	1.91608351859785	7.01247405102263
ZFP445	rnd_837	Random regions	1	0.00149925037481259	3.15390853334464	13.2610655334481
RNF2	rnd_476	Random regions	6	0.0111940298507463	0.884965060264405	6.83697702000108
ZFP445	rnd_413	Random regions	1	0.00149476831091181	3.14968074534774	13.2610655334481
ZFP445	rnd_833	Random regions	1	0.00149253731343284	3.14678281516046	13.2610655334481
SETDB1	rnd_506	Random regions	1	0.00354107648725213	1.65014226957832	9.64463782973684
ZFP445	rnd_733	Random regions	1	0.0014903129657228	3.14466361518311	13.2610655334481
ZFP445	rnd_955	Random regions	1	0.00148698884758364	3.14148029255887	13.2610655334481
ZFP445	rnd_68	Random regions	1	0.00148588410104012	3.14041802099115	13.2610655334481
ZFP445	rnd_189	Random regions	1	0.00148478099480327	3.13935518471337	13.2610655334481
ZFP445	rnd_456	Random regions	1	0.00148478099480327	3.13935518471337	13.2610655334481
ZFP445	rnd_575	Random regions	1	0.00147492625368732	3.12976591966342	13.2610655334481
ZFP445	rnd_42	Random regions	1	0.0014695077149155	3.1244218146853	13.2610655334481
ZFP445	rnd_604	Random regions	1	0.0014695077149155	3.1244218146853	13.2610655334481
ZFP445	rnd_75	Random regions	1	0.00146412884333821	3.1190670795272	13.2610655334481
ZFP445	rnd_54	Random regions	1	0.00145878920495988	3.11370078194507	13.2610655334481
ZFP445	rnd_334	Random regions	1	0.00145878920495988	3.11370078194507	13.2610655334481
ZFP445	rnd_700	Random regions	1	0.00145348837209302	3.10832355086563	13.2610655334481
ZFP445	rnd_813	Random regions	1	0.00145137880986938	3.10616986505671	13.2610655334481
EZH2	rnd_851	Random regions	6	0.00984848484848485	1.44888603759685	7.04328219876004
ZFP445	rnd_49	Random regions	1	0.00144822592324403	3.10293657665274	13.2610655334481
RNF2	rnd_651	Random regions	6	0.0125276344878408	1.10240942253618	6.83697702000108
RNF2	rnd_698	Random regions	6	0.0207100591715976	1.10781754232789	6.83697702000108
EZH2	rnd_38	Random regions	6	0.014018691588785	1.51520867159352	7.04328219876004
SUZ12	rnd_156	Random regions	9	0.0160550458715596	1.59778363754561	7.01247405102263
SUZ12	rnd_98	Random regions	9	0.0155555555555556	0.869725094471981	7.01247405102263
JARID2	rnd_699	Random regions	2	0.0126382306477093	0.804696558537762	7.13209607758646
SETDB1	rnd_143	Random regions	1	0.00346500346500347	1.61831749575157	9.64463782973684
JARID2	rnd_898	Random regions	2	0.0123816460305899	0.775102316687752	7.13209607758646
EZH2	rnd_917	Random regions	6	0.00617760617760618	1.30115306272441	7.04328219876004
SUZ12	rnd_692	Random regions	9	0.0156372165754496	1.23941856486274	7.01247405102263
EZH2	rnd_173	Random regions	6	0.0146153846153846	1.29550274719288	7.04328219876004
SUZ12	rnd_418	Random regions	9	0.015748031496063	0.66482555889021	7.01247405102263
EZH2	rnd_474	Random regions	6	0.0141158989598811	1.42032019411004	7.04328219876004
RNF2	rnd_735	Random regions	6	0.0109729334308705	1.09165547590398	6.83697702000108
EZH2	rnd_182	Random regions	6	0.0103857566765579	1.41814541905442	7.04328219876004
EZH2	rnd_799	Random regions	6	0.00888888888888889	1.41597382237203	7.04328219876004
EZH2	rnd_362	Random regions	6	0.0152322924600152	1.48251357778165	7.04328219876004
EZH2	rnd_651	Random regions	6	0.00957995578481946	1.4342266937081	7.04328219876004
EZH2	rnd_226	Random regions	6	0.0122249388753056	1.27868056347716	7.04328219876004
SUZ12	rnd_308	Random regions	9	0.0175572519083969	0.993574341216475	7.01247405102263
EZH2	rnd_461	Random regions	6	0.0121212121212121	1.27320049379391	7.04328219876004
EZH2	rnd_35	Random regions	6	0.00984102952308857	1.2720938945862	7.04328219876004
RNF2	rnd_777	Random regions	6	0.0144230769230769	0.879599774310335	6.83697702000108
RNF2	rnd_324	Random regions	6	0.0151878497202238	1.22135269133719	6.83697702000108
SUZ12	rnd_253	Random regions	9	0.0121776504297994	0.875713653922181	7.01247405102263
EZH2	rnd_898	Random regions	6	0.0174799708667152	1.41706915860537	7.04328219876004
EZH2	rnd_643	Random regions	6	0.0130869899923018	1.20099996013468	7.04328219876004
SUZ12	rnd_863	Random regions	9	0.0159420289855072	1.51943524102792	7.01247405102263
JARID2	rnd_846	Random regions	2	0.0123934934159566	0.951072848680472	7.13209607758646
RNF2	rnd_34	Random regions	6	0.0203932993445011	0.569214822266416	6.83697702000108
JARID2	rnd_506	Random regions	2	0.0120396600566572	0.960949722571591	7.13209607758646
SUZ12	rnd_706	Random regions	9	0.0183150183150183	0.60331044106498	7.01247405102263
JARID2	rnd_894	Random regions	2	0.0123552123552124	0.771251222884082	7.13209607758646
RNF2	rnd_981	Random regions	6	0.0140077821011673	0.770957318883061	6.83697702000108
EZH2	rnd_1000	Random regions	6	0.0163934426229508	1.24881382061832	7.04328219876004
JARID2	rnd_929	Random regions	2	0.012326656394453	0.767834212319764	7.13209607758646
EZH2	rnd_961	Random regions	6	0.016793893129771	1.15393097128992	7.04328219876004
SUZ12	rnd_790	Random regions	9	0.0166270783847981	1.25777917058394	7.01247405102263
EZH2	rnd_975	Random regions	6	0.0126206384558278	1.24336949110279	7.04328219876004
EZH2	rnd_305	Random regions	6	0.0103857566765579	1.24228285927659	7.04328219876004
RNF2	rnd_895	Random regions	6	0.011014948859166	1.53010403090635	6.83697702000108
EZH2	rnd_671	Random regions	6	0.014162077104642	1.53010403090635	7.04328219876004
EZH2	rnd_404	Random regions	6	0.018754688672168	1.02980299465272	7.04328219876004
JARID2	rnd_331	Random regions	2	0.012279355333845	0.762156704959056	7.13209607758646
RNF2	rnd_353	Random regions	6	0.0133542812254517	1.52780260546807	6.83697702000108
RNF2	rnd_107	Random regions	6	0.0126282557221784	0.857216168213772	6.83697702000108
EZH2	rnd_307	Random regions	6	0.0166919575113809	0.94259647839895	7.04328219876004
JARID2	rnd_242	Random regions	2	0.0122417750573833	0.77681532719599	7.13209607758646
JARID2	rnd_455	Random regions	2	0.0122324159021407	0.756500937937302	7.13209607758646
EZH2	rnd_865	Random regions	6	0.017309205350118	1.22694393835408	7.04328219876004
RNF2	rnd_620	Random regions	6	0.0178988326848249	1.51406909163898	6.83697702000108
JARID2	rnd_387	Random regions	2	0.0122137404580153	0.754244680659252	7.13209607758646
EZH2	rnd_806	Random regions	6	0.00805270863836018	1.22285129324959	7.04328219876004
RNF2	rnd_937	Random regions	6	0.0147286821705426	1.50838438074509	6.83697702000108
EZH2	rnd_739	Random regions	6	0.0188235294117647	1.19357577903855	7.04328219876004
EZH2	rnd_477	Random regions	6	0.00695517774343122	1.50385235576494	7.04328219876004
JARID2	rnd_790	Random regions	2	0.00791765637371338	0.983295007618619	7.13209607758646
EZH2	rnd_788	Random regions	6	0.0124087591240876	1.2185660868899	7.04328219876004
RNF2	rnd_917	Random regions	6	0.0138996138996139	1.50272152470752	6.83697702000108
SUZ12	rnd_762	Random regions	9	0.0117096018735363	1.02620141151165	7.01247405102263
EZH2	rnd_998	Random regions	6	0.0177332305319969	1.5004624632741	7.04328219876004
EZH2	rnd_331	Random regions	6	0.0176515732924021	1.49370598700893	7.04328219876004
EZH2	rnd_115	Random regions	6	0.0160919540229885	1.49146069508486	7.04328219876004
SUZ12	rnd_47	Random regions	9	0.018037518037518	1.12203948960673	7.01247405102263
EZH2	rnd_303	Random regions	6	0.00774593338497289	1.20406955969346	7.04328219876004
RNF2	rnd_27	Random regions	6	0.0106870229007634	1.4858623854216	6.83697702000108
EZH2	rnd_90	Random regions	6	0.0122137404580153	1.4858623854216	7.04328219876004
EZH2	rnd_377	Random regions	6	0.00916030534351145	1.4858623854216	7.04328219876004
RNF2	rnd_599	Random regions	6	0.0152439024390244	1.48362900187887	6.83697702000108
JARID2	rnd_391	Random regions	2	0.00784313725490196	0.969398482972124	7.13209607758646
SUZ12	rnd_777	Random regions	9	0.015224358974359	1.70378760961132	7.01247405102263
EZH2	rnd_972	Random regions	6	0.0106060606060606	1.47472915087587	7.04328219876004
EZH2	rnd_629	Random regions	6	0.0113378684807256	1.47140550854076	7.04328219876004
JARID2	rnd_762	Random regions	2	0.0078064012490242	0.962499380806366	7.13209607758646
EZH2	rnd_715	Random regions	6	0.00844205679201842	1.19050867566118	7.04328219876004
SUZ12	rnd_4	Random regions	9	0.00796178343949045	1.69444078312456	7.01247405102263
JARID2	rnd_438	Random regions	2	0.0108949416342412	0.957918017200252	7.13209607758646
SUZ12	rnd_376	Random regions	9	0.0154440154440154	1.22126868741676	7.01247405102263
EZH2	rnd_658	Random regions	6	0.0169992609016999	1.00786783613212	7.04328219876004
EZH2	rnd_760	Random regions	6	0.0118255728011826	1.13537469514121	7.04328219876004
RNF2	rnd_277	Random regions	6	0.0112443778110945	1.45924333726933	6.83697702000108
EZH2	rnd_71	Random regions	6	0.0112191473448018	1.45595626584469	7.04328219876004
SUZ12	rnd_340	Random regions	9	0.012608353033885	1.67937736029618	7.01247405102263
SUZ12	rnd_1	Random regions	9	0.0142405063291139	1.64780453517907	7.01247405102263
RNF2	rnd_715	Random regions	6	0.00997697620874904	0.816015259084553	6.83697702000108
RNF2	rnd_331	Random regions	6	0.0161166538756715	0.816015259084553	6.83697702000108
JARID2	rnd_835	Random regions	2	0.00773993808049536	0.94993510867089	7.13209607758646
SUZ12	rnd_287	Random regions	9	0.013899049012436	0.751548914350875	7.01247405102263
RNF2	rnd_915	Random regions	6	0.0161042944785276	0.814885052712844	6.83697702000108
SUZ12	rnd_114	Random regions	9	0.0153621068032187	0.699606430457483	7.01247405102263
EZH2	rnd_704	Random regions	6	0.0161527165932452	0.894320644160569	7.04328219876004
RNF2	rnd_98	Random regions	6	0.02	0.59736125405216	6.83697702000108
EZH2	rnd_907	Random regions	6	0.0155555555555556	1.44179589766079	7.04328219876004
EZH2	rnd_174	Random regions	6	0.0113378684807256	1.16817642903913	7.04328219876004
SUZ12	rnd_970	Random regions	9	0.0116913484021824	1.66332537930241	7.01247405102263
JARID2	rnd_708	Random regions	2	0.0119313944817301	0.719706228908546	7.13209607758646
EZH2	rnd_178	Random regions	6	0.0125553914327917	1.43746591333012	7.04328219876004
RNF2	rnd_961	Random regions	6	0.0198473282442748	0.808121922091878	6.83697702000108
SUZ12	rnd_985	Random regions	9	0.0139643134212568	1.65649906192951	7.01247405102263
SUZ12	rnd_13	Random regions	9	0.0147401086113266	1.65649906192951	7.01247405102263
SUZ12	rnd_32	Random regions	9	0.013188518231187	1.65649906192951	7.01247405102263
SUZ12	rnd_998	Random regions	9	0.015420200462606	1.64744615915358	7.01247405102263
RNF2	rnd_182	Random regions	6	0.0163204747774481	1.11215930737758	6.83697702000108
EZH2	rnd_681	Random regions	6	0.0127531882970743	1.15711125177053	7.04328219876004
RNF2	rnd_696	Random regions	6	0.00952380952380953	1.42562315948975	6.83697702000108
SUZ12	rnd_142	Random regions	9	0.00921658986175115	1.64181617374784	7.01247405102263
SUZ12	rnd_571	Random regions	9	0.0130368098159509	1.63957018135809	7.01247405102263
SUZ12	rnd_739	Random regions	9	0.0180392156862745	1.63513798936913	7.01247405102263
SUZ12	rnd_115	Random regions	9	0.00996168582375479	1.63844846605247	7.01247405102263
EZH2	rnd_426	Random regions	6	0.00801165331391115	1.41706915860537	7.04328219876004
RNF2	rnd_152	Random regions	6	0.0174242424242424	0.796918415374417	6.83697702000108
SUZ12	rnd_371	Random regions	9	0.00840978593272171	1.63508842817861	7.01247405102263
JARID2	rnd_698	Random regions	2	0.0118343195266272	0.707642119468383	7.13209607758646
SUZ12	rnd_27	Random regions	9	0.00763358778625954	1.63285264676383	7.01247405102263
RNF2	rnd_967	Random regions	6	0.0174291938997821	1.41281054600508	6.83697702000108
EZH2	rnd_831	Random regions	6	0.014105419450631	1.14781182559697	7.04328219876004
SUZ12	rnd_905	Random regions	9	0.00911161731207289	1.62505398705252	7.01247405102263
JARID2	rnd_250	Random regions	2	0.0106302201974184	0.921777690497676	7.13209607758646
SUZ12	rnd_785	Random regions	9	0.0135338345864662	0.828031847968474	7.01247405102263
RNF2	rnd_160	Random regions	6	0.0185597624350408	0.701371301889365	6.83697702000108
JARID2	rnd_152	Random regions	2	0.00984848484848485	0.918435336284246	7.13209607758646
JARID2	rnd_35	Random regions	2	0.00757002271006813	0.917322937478519	7.13209607758646
SUZ12	rnd_26	Random regions	9	0.00830188679245283	1.61619142336964	7.01247405102263
SUZ12	rnd_681	Random regions	9	0.0157539384846212	0.96814781178823	7.01247405102263
SUZ12	rnd_36	Random regions	9	0.0134600158353127	0.699499067782671	7.01247405102263
EZH2	rnd_397	Random regions	6	0.0132939438700148	1.13428785859231	7.04328219876004
RNF2	rnd_604	Random regions	6	0.0183688464364438	0.585325471636524	6.83697702000108
RNF2	rnd_109	Random regions	6	0.0163297045101089	0.716595793492685	6.83697702000108
EZH2	rnd_58	Random regions	6	0.0107913669064748	0.864423793083745	7.04328219876004
SUZ12	rnd_349	Random regions	9	0.0176056338028169	0.544601798456223	7.01247405102263
SUZ12	rnd_129	Random regions	9	0.0134629768137622	1.56572386861176	7.01247405102263
SUZ12	rnd_348	Random regions	9	0.0157185628742515	1.60409567272281	7.01247405102263
JARID2	rnd_468	Random regions	2	0.00903614457831325	0.909560106954048	7.13209607758646
JARID2	rnd_120	Random regions	2	0.00825825825825826	0.905142937322819	7.13209607758646
EZH2	rnd_956	Random regions	6	0.0180635838150289	0.873538090526338	7.04328219876004
RNF2	rnd_41	Random regions	6	0.0198473282442748	0.528257270562085	6.83697702000108
SUZ12	rnd_474	Random regions	9	0.0148588410104012	1.59318380657318	7.01247405102263
SUZ12	rnd_831	Random regions	9	0.014105419450631	1.59209705294858	7.01247405102263
SUZ12	rnd_535	Random regions	9	0.00890207715133531	1.59101110048753	7.01247405102263
SUZ12	rnd_43	Random regions	9	0.016988416988417	0.689374687571878	7.01247405102263
RNF2	rnd_269	Random regions	6	0.0125184094256259	0.689360508441136	6.83697702000108
EZH2	rnd_245	Random regions	6	0.00802334062727936	1.11594655152167	7.04328219876004
RNF2	rnd_209	Random regions	6	0.0198170731707317	0.525987354294373	6.83697702000108
SUZ12	rnd_693	Random regions	9	0.0133136094674556	1.58667527831054	7.01247405102263
SUZ12	rnd_807	Random regions	9	0.0151515151515152	1.58443276419213	7.01247405102263
JARID2	rnd_255	Random regions	2	0.00897531787584144	0.899640507605933	7.13209607758646
SUZ12	rnd_397	Random regions	9	0.0132939438700148	1.58451214311563	7.01247405102263
JARID2	rnd_212	Random regions	2	0.00896860986547085	0.898542548714295	7.13209607758646
RNF2	rnd_745	Random regions	6	0.00967982129560685	0.771468300878208	6.83697702000108
SUZ12	rnd_396	Random regions	9	0.0126019273535953	1.55265920644897	7.01247405102263
RNF2	rnd_522	Random regions	6	0.0148809523809524	0.770371655266601	6.83697702000108
SUZ12	rnd_536	Random regions	9	0.0131987577639752	0.736838957224828	7.01247405102263
RNF2	rnd_566	Random regions	6	0.0133520730850316	1.36469261114935	6.83697702000108
JARID2	rnd_989	Random regions	2	0.00893521965748325	0.893065331181036	7.13209607758646
EZH2	rnd_57	Random regions	6	0.0144613159797542	1.10314722451314	7.04328219876004
SUZ12	rnd_788	Random regions	9	0.0109489051094891	1.56732043813045	7.01247405102263
JARID2	rnd_474	Random regions	2	0.00742942050520059	0.889789023956462	7.13209607758646
SUZ12	rnd_775	Random regions	9	0.0154867256637168	0.799535615359796	7.01247405102263
SUZ12	rnd_368	Random regions	9	0.0138483965014577	1.56518550741125	7.01247405102263
SUZ12	rnd_527	Random regions	9	0.0153256704980843	0.678014237558423	7.01247405102263
RNF2	rnd_736	Random regions	6	0.0125646711012565	0.76053828633722	6.83697702000108
EZH2	rnd_650	Random regions	6	0.0182250396196513	1.00867354719029	7.04328219876004
SUZ12	rnd_968	Random regions	9	0.00938628158844765	1.55138331437506	7.01247405102263
SUZ12	rnd_668	Random regions	9	0.0143781452192667	1.54505638638613	7.01247405102263
EZH2	rnd_107	Random regions	6	0.0181531176006314	0.546461422971618	7.04328219876004
SUZ12	rnd_826	Random regions	9	0.0107444359171144	0.719766260926783	7.01247405102263
SUZ12	rnd_19	Random regions	9	0.010727969348659	1.21003246600386	7.01247405102263
RNF2	rnd_57	Random regions	6	0.0130151843817787	0.66242080287544	6.83697702000108
RNF2	rnd_701	Random regions	6	0.015993907083016	0.569216426213621	6.83697702000108
EZH2	rnd_881	Random regions	6	0.0126883425852498	0.866232961549375	7.04328219876004
RNF2	rnd_956	Random regions	6	0.0144508670520231	0.661353358542874	6.83697702000108
EZH2	rnd_492	Random regions	6	0.0180817610062893	0.54061327132382	7.04328219876004
SUZ12	rnd_388	Random regions	9	0.0174110522331567	0.660017356030479	7.01247405102263
SUZ12	rnd_514	Random regions	9	0.0109729334308705	0.741077504741073	7.01247405102263
EZH2	rnd_88	Random regions	6	0.0126282557221784	1.10416412217998	7.04328219876004
SETDB1	rnd_241	Random regions	1	0.00323101777059774	1.50887790820717	9.64463782973684
SETDB1	rnd_28	Random regions	1	0.00322841000807103	1.50769724553375	9.64463782973684
SUZ12	rnd_487	Random regions	9	0.0106463878326996	0.706248770106348	7.01247405102263
RNF2	rnd_800	Random regions	6	0.0174374526156179	0.562458621727069	6.83697702000108
SUZ12	rnd_57	Random regions	9	0.0137382501807665	0.914355322962798	7.01247405102263
JARID2	rnd_967	Random regions	2	0.0108932461873638	0.856207303372002	7.13209607758646
EZH2	rnd_143	Random regions	6	0.0117810117810118	0.809289844909055	7.04328219876004
RNF2	rnd_627	Random regions	6	0.0164520743919886	0.545547452506153	6.83697702000108
SUZ12	rnd_220	Random regions	9	0.0108147080028839	0.766255781693958	7.01247405102263
SUZ12	rnd_152	Random regions	9	0.0174242424242424	0.700652782750394	7.01247405102263
JARID2	rnd_57	Random regions	2	0.00723065798987708	0.849828751583249	7.13209607758646
RNF2	rnd_866	Random regions	6	0.0184442662389735	0.572974471519083	6.83697702000108
RNF2	rnd_253	Random regions	6	0.0143266475644699	0.64860377957006	6.83697702000108
EZH2	rnd_84	Random regions	6	0.0178041543026706	0.687171176280872	7.04328219876004
SETDB1	rnd_683	Random regions	1	0.00318725099601594	1.48893431302379	9.64463782973684
RNF2	rnd_418	Random regions	6	0.0143163922691482	0.647546260742764	6.83697702000108
JARID2	rnd_643	Random regions	2	0.0115473441108545	0.670768182278667	7.13209607758646
SUZ12	rnd_939	Random regions	9	0.0143613000755858	0.697305335803898	7.01247405102263
EZH2	rnd_692	Random regions	6	0.0140734949179046	1.09034220347117	7.04328219876004
JARID2	rnd_220	Random regions	2	0.00937274693583273	0.845592223808919	7.13209607758646
SETDB1	rnd_816	Random regions	1	0.00317208564631245	1.48195940387317	9.64463782973684
SETDB1	rnd_395	Random regions	1	0.00316957210776545	1.48080012388217	9.64463782973684
EZH2	rnd_698	Random regions	6	0.0177514792899408	0.63849710888635	7.04328219876004
JARID2	rnd_657	Random regions	2	0.0115118956254797	0.781317254759336	7.13209607758646
SUZ12	rnd_874	Random regions	9	0.0152322924600152	0.642159107704392	7.01247405102263
SUZ12	rnd_159	Random regions	9	0.0173716012084592	0.524106056701259	7.01247405102263
SETDB1	rnd_938	Random regions	1	0.00315208825847124	1.47271061123942	9.64463782973684
EZH2	rnd_665	Random regions	6	0.0147859922178988	0.982241650185097	7.04328219876004
SETDB1	rnd_747	Random regions	1	0.003147128245476	1.47040745782794	9.64463782973684
SETDB1	rnd_7	Random regions	1	0.00314218381775334	1.46810789923193	9.64463782973684
JARID2	rnd_135	Random regions	2	0.0114766641162969	0.661707652960423	7.13209607758646
EZH2	rnd_13	Random regions	6	0.00930954228083786	1.17760584584197	7.04328219876004
EZH2	rnd_893	Random regions	6	0.00930232558139535	0.880953740615104	7.04328219876004
SETDB1	rnd_960	Random regions	1	0.00312744331508991	1.4611914536592	9.64463782973684
JARID2	rnd_377	Random regions	2	0.0114503816793893	0.658324236870976	7.13209607758646
SETDB1	rnd_792	Random regions	1	0.0031201248049922	1.45776695263677	9.64463782973684
EZH2	rnd_777	Random regions	6	0.0120192307692308	1.2248606228962	7.04328219876004
RNF2	rnd_243	Random regions	6	0.0157303370786517	0.544587998141352	6.83697702000108
SETDB1	rnd_440	Random regions	1	0.0031104199066874	1.45321323581824	9.64463782973684
SUZ12	rnd_71	Random regions	9	0.0134629768137622	1.1746273984344	7.01247405102263
SETDB1	rnd_985	Random regions	1	0.00310318076027929	1.44980711182927	9.64463782973684
SETDB1	rnd_752	Random regions	1	0.00309837335398916	1.44754070495918	9.64463782973684
SETDB1	rnd_214	Random regions	1	0.00308880308880309	1.44301826270855	9.64463782973684
SETDB1	rnd_894	Random regions	1	0.00308880308880309	1.44301826270855	9.64463782973684
SETDB1	rnd_51	Random regions	1	0.00308641975308642	1.44188980475698	9.64463782973684
RNF2	rnd_36	Random regions	6	0.0158353127474268	0.554087640379939	6.83697702000108
SUZ12	rnd_930	Random regions	9	0.0172413793103448	0.512937231547456	7.01247405102263
RNF2	rnd_135	Random regions	6	0.0145371078806427	0.64997827003591	6.83697702000108
SETDB1	rnd_467	Random regions	1	0.00307692307692308	1.43738454194598	9.64463782973684
SETDB1	rnd_70	Random regions	1	0.00307219662058372	1.43513703272931	9.64463782973684
SETDB1	rnd_666	Random regions	1	0.00306983883346124	1.43401455389045	9.64463782973684
SETDB1	rnd_115	Random regions	1	0.00306513409961686	1.43177214096533	9.64463782973684
JARID2	rnd_365	Random regions	2	0.0113550340651022	0.645984286453434	7.13209607758646
SUZ12	rnd_56	Random regions	9	0.0155038759689922	0.707736578473838	7.01247405102263
EZH2	rnd_444	Random regions	6	0.0107033639143731	0.860552897591407	7.04328219876004
JARID2	rnd_939	Random regions	2	0.0113378684807256	0.643751696653936	7.13209607758646
JARID2	rnd_732	Random regions	2	0.0113378684807256	0.643751696653936	7.13209607758646
RNF2	rnd_222	Random regions	6	0.0129474485910129	0.643219116772187	6.83697702000108
EZH2	rnd_263	Random regions	6	0.0149606299212598	1.23402480485825	7.04328219876004
SETDB1	rnd_209	Random regions	1	0.00304878048780488	1.42395027420093	9.64463782973684
SUZ12	rnd_225	Random regions	9	0.0120030007501875	1.1790075830141	7.01247405102263
SETDB1	rnd_408	Random regions	1	0.00304645849200305	1.42283622187379	9.64463782973684
SETDB1	rnd_742	Random regions	1	0.00304645849200305	1.42283622187379	9.64463782973684
EZH2	rnd_726	Random regions	6	0.012588512981904	1.23287415862753	7.04328219876004
RNF2	rnd_271	Random regions	6	0.0191317144959529	0.675283987278829	6.83697702000108
SUZ12	rnd_726	Random regions	9	0.01573564122738	0.765756523796236	7.01247405102263
SUZ12	rnd_865	Random regions	9	0.014162077104642	0.765756523796236	7.01247405102263
JARID2	rnd_962	Random regions	2	0.0113207547169811	0.641522477377187	7.13209607758646
JARID2	rnd_105	Random regions	2	0.0113207547169811	0.641522477377187	7.13209607758646
SETDB1	rnd_439	Random regions	1	0.00303951367781155	1.41949907152636	9.64463782973684
RNF2	rnd_50	Random regions	6	0.0194017784963622	0.508588744117586	6.83697702000108
EZH2	rnd_964	Random regions	6	0.00862745098039216	1.22828004792074	7.04328219876004
EZH2	rnd_201	Random regions	6	0.00941915227629513	1.09608479429156	7.04328219876004
SETDB1	rnd_18	Random regions	1	0.00303030303030303	1.41506117082839	9.64463782973684
SETDB1	rnd_684	Random regions	1	0.00303030303030303	1.41506117082839	9.64463782973684
SETDB1	rnd_498	Random regions	1	0.00303030303030303	1.41506117082839	9.64463782973684
SETDB1	rnd_569	Random regions	1	0.00302343159486017	1.4117414244701	9.64463782973684
SUZ12	rnd_847	Random regions	9	0.0142002989536622	0.614303241004318	7.01247405102263
SETDB1	rnd_962	Random regions	1	0.0030188679245283	1.40953237374929	9.64463782973684
EZH2	rnd_610	Random regions	6	0.0125	1.08919648076365	7.04328219876004
EZH2	rnd_957	Random regions	6	0.01015625	1.18785265746069	7.04328219876004
SETDB1	rnd_611	Random regions	1	0.00301204819277108	1.40622494225389	9.64463782973684
SETDB1	rnd_402	Random regions	1	0.00300978179082017	1.40512409853643	9.64463782973684
SUZ12	rnd_708	Random regions	9	0.0134228187919463	1.17026004487582	7.01247405102263
EZH2	rnd_152	Random regions	6	0.0136363636363636	0.798954331080764	7.04328219876004
EZH2	rnd_969	Random regions	6	0.00623052959501558	1.18328984538316	7.04328219876004
SETDB1	rnd_186	Random regions	1	0.0029940119760479	1.39744093075626	9.64463782973684
EZH2	rnd_939	Random regions	6	0.0113378684807256	1.17420349985099	7.04328219876004
SETDB1	rnd_157	Random regions	1	0.00298953662182362	1.39525301100572	9.64463782973684
JARID2	rnd_777	Random regions	2	0.0112179487179487	0.844606380829719	7.13209607758646
SETDB1	rnd_901	Random regions	1	0.00298507462686567	1.39306830455279	9.64463782973684
SETDB1	rnd_59	Random regions	1	0.00298284862043251	1.3919771532216	9.64463782973684
EZH2	rnd_214	Random regions	6	0.01003861003861	1.20551284426122	7.04328219876004
SETDB1	rnd_312	Random regions	1	0.0029806259314456	1.39088680151162	9.64463782973684
SETDB1	rnd_733	Random regions	1	0.0029806259314456	1.39088680151162	9.64463782973684
SETDB1	rnd_218	Random regions	1	0.0029806259314456	1.39088680151162	9.64463782973684
RNF2	rnd_45	Random regions	6	0.0116369278510473	0.713165380021715	6.83697702000108
SETDB1	rnd_522	Random regions	1	0.00297619047619048	1.38870849204749	9.64463782973684
RNF2	rnd_623	Random regions	6	0.0155038759689922	0.751480824236646	6.83697702000108
SETDB1	rnd_903	Random regions	1	0.00297176820208024	1.38653336637657	9.64463782973684
EZH2	rnd_357	Random regions	6	0.0138996138996139	1.17081351588281	7.04328219876004
SETDB1	rnd_831	Random regions	1	0.00296956198960653	1.38544699441999	9.64463782973684
EZH2	rnd_210	Random regions	6	0.0131172839506173	1.07098888624105	7.04328219876004
JARID2	rnd_476	Random regions	2	0.0111940298507463	0.624909751036342	7.13209607758646
EZH2	rnd_142	Random regions	6	0.00768049155145929	1.19762412499478	7.04328219876004
SUZ12	rnd_437	Random regions	9	0.0171473109898675	1.02395077085878	7.01247405102263
SETDB1	rnd_582	Random regions	1	0.00296076980014804	1.38110941754501	9.64463782973684
SUZ12	rnd_760	Random regions	9	0.0169992609016999	0.558990968279197	7.01247405102263
JARID2	rnd_4	Random regions	2	0.0071656050955414	0.83524572772723	7.13209607758646
EZH2	rnd_925	Random regions	6	0.0122605363984674	1.19425583781284	7.04328219876004
SETDB1	rnd_855	Random regions	1	0.0029520295202952	1.37678444050994	9.64463782973684
SUZ12	rnd_884	Random regions	9	0.012779552715655	1.66174781585404	7.01247405102263
SUZ12	rnd_781	Random regions	9	0.0169741697416974	0.489754672792643	7.01247405102263
SETDB1	rnd_149	Random regions	1	0.00294550810014728	1.37354893047245	9.64463782973684
SUZ12	rnd_736	Random regions	9	0.0140428677014043	0.673780841316612	7.01247405102263
EZH2	rnd_250	Random regions	6	0.017463933181473	1.18085777927439	7.04328219876004
SUZ12	rnd_680	Random regions	9	0.0143426294820717	1.65824961632851	7.01247405102263
EZH2	rnd_348	Random regions	6	0.0127245508982036	0.781243838414187	7.04328219876004
SETDB1	rnd_42	Random regions	1	0.00293901542983101	1.37032043305073	9.64463782973684
EZH2	rnd_242	Random regions	6	0.0114766641162969	1.05860314899022	7.04328219876004
SUZ12	rnd_961	Random regions	9	0.0145038167938931	0.993574341216475	7.01247405102263
JARID2	rnd_650	Random regions	2	0.00713153724247227	0.828265610466851	7.13209607758646
JARID2	rnd_128	Random regions	2	0.0109664153529815	0.595157895399322	7.13209607758646
EZH2	rnd_756	Random regions	6	0.00916730328495034	1.05636247729196	7.04328219876004
EZH2	rnd_723	Random regions	6	0.0114068441064639	1.18308247947428	7.04328219876004
SUZ12	rnd_247	Random regions	9	0.0144927536231884	0.555166777656148	7.01247405102263
EZH2	rnd_439	Random regions	6	0.0129179331306991	1.18196971541045	7.04328219876004
JARID2	rnd_84	Random regions	2	0.0111275964391691	0.616125467819749	7.13209607758646
SETDB1	rnd_466	Random regions	1	0.00292397660818713	1.36281436645948	9.64463782973684
RNF2	rnd_75	Random regions	6	0.0153733528550512	0.66776887818892	6.83697702000108
SUZ12	rnd_472	Random regions	9	0.0167682926829268	0.539377131694323	7.01247405102263
SETDB1	rnd_31	Random regions	1	0.0029218407596786	1.36174515071397	9.64463782973684
SUZ12	rnd_991	Random regions	9	0.00947119179163378	1.64433921811935	7.01247405102263
JARID2	rnd_28	Random regions	2	0.0112994350282486	0.638143666238154	7.13209607758646
SETDB1	rnd_868	Random regions	1	0.00291332847778587	1.35747282814669	9.64463782973684
RNF2	rnd_204	Random regions	6	0.0175438596491228	0.66562870222543	6.83697702000108
SUZ12	rnd_460	Random regions	9	0.0117739403453689	1.63628500795116	7.01247405102263
SETDB1	rnd_548	Random regions	1	0.00290275761973875	1.35212906834848	9.64463782973684
SUZ12	rnd_554	Random regions	9	0.0140625	1.62941624216722	7.01247405102263
JARID2	rnd_736	Random regions	2	0.0110864745011087	0.7260056296983	7.13209607758646
SUZ12	rnd_331	Random regions	9	0.0138142747505756	0.692974134067437	7.01247405102263
RNF2	rnd_624	Random regions	6	0.0189537528430629	0.459487067337662	6.83697702000108
SUZ12	rnd_593	Random regions	9	0.0117004680187208	1.62713374565204	7.01247405102263
SUZ12	rnd_740	Random regions	9	0.0117004680187208	1.62713374565204	7.01247405102263
EZH2	rnd_634	Random regions	6	0.0126019273535953	1.11107258170507	7.04328219876004
EZH2	rnd_396	Random regions	6	0.011119347664937	1.14563011417407	7.04328219876004
EZH2	rnd_167	Random regions	6	0.00755857898715042	1.13961649942169	7.04328219876004
SUZ12	rnd_993	Random regions	9	0.0124707716289945	1.6259938210096	7.01247405102263
SUZ12	rnd_193	Random regions	9	0.0101246105919003	1.62485477696589	7.01247405102263
SUZ12	rnd_135	Random regions	9	0.0107115531752104	0.724670164807708	7.01247405102263
EZH2	rnd_820	Random regions	6	0.0173453996983409	0.478890736442991	7.04328219876004
RNF2	rnd_430	Random regions	6	0.0185735512630015	0.606587009380899	6.83697702000108
RNF2	rnd_689	Random regions	6	0.0106788710907704	0.688249556824622	6.83697702000108
SUZ12	rnd_937	Random regions	9	0.0116279069767442	1.61803892964596	7.01247405102263
EZH2	rnd_785	Random regions	6	0.0157894736842105	1.03304005704355	7.04328219876004
RNF2	rnd_295	Random regions	6	0.0106544901065449	0.724529676968752	6.83697702000108
EZH2	rnd_23	Random regions	6	0.0174464710547185	0.487235972000158	7.04328219876004
SUZ12	rnd_748	Random regions	9	0.0100308641975309	1.6112544452617	7.01247405102263
EZH2	rnd_775	Random regions	6	0.0132743362831858	0.759400081018341	7.04328219876004
EZH2	rnd_575	Random regions	6	0.0125368731563422	0.759400081018341	7.04328219876004
SUZ12	rnd_667	Random regions	9	0.0138787436084733	1.14013823478892	7.01247405102263
SUZ12	rnd_636	Random regions	9	0.00924499229583975	1.60900261607263	7.01247405102263
EZH2	rnd_628	Random regions	6	0.011177347242921	1.15328277872118	7.04328219876004
SUZ12	rnd_168	Random regions	9	0.0138248847926267	1.60450475740176	7.01247405102263
SUZ12	rnd_705	Random regions	9	0.0152091254752852	0.715693010772867	7.01247405102263
SUZ12	rnd_598	Random regions	9	0.00844205679201842	1.60338243726323	7.01247405102263
SUZ12	rnd_794	Random regions	9	0.0166037735849057	0.524785991695548	7.01247405102263
EZH2	rnd_91	Random regions	6	0.0112107623318386	1.02421215970403	7.04328219876004
JARID2	rnd_302	Random regions	2	0.00778210116731518	0.801747507232141	7.13209607758646
ZFP445	DMR-C3	DMR-C3	1	0.0021505376344086	3.61516869837161	13.2610655334481
SUZ12	rnd_199	Random regions	9	0.014318010550113	0.522553976595776	7.01247405102263
SUZ12	rnd_315	Random regions	9	0.0137299771167048	1.59443455116694	7.01247405102263
SUZ12	rnd_392	Random regions	9	0.00990853658536585	1.59331988010416	7.01247405102263
JARID2	rnd_735	Random regions	2	0.0109729334308705	0.710882173720506	7.13209607758646
SETDB1	rnd_906	Random regions	1	0.0028328611898017	1.31648252241442	9.64463782973684
JARID2	rnd_66	Random regions	2	0.0093167701863354	0.798322773885636	7.13209607758646
EZH2	rnd_641	Random regions	6	0.00960118168389956	1.14038627105092	7.04328219876004
RNF2	rnd_948	Random regions	6	0.0128495842781557	0.674834191832658	6.83697702000108
JARID2	rnd_204	Random regions	2	0.0109649122807018	0.594390721368322	7.13209607758646
SUZ12	rnd_439	Random regions	9	0.0113981762917933	1.58886961654849	7.01247405102263
SUZ12	rnd_626	Random regions	9	0.0159453302961276	1.58775914937359	7.01247405102263
SUZ12	rnd_85	Random regions	9	0.00910470409711684	1.58664951911021	7.01247405102263
SUZ12	rnd_824	Random regions	9	0.0151400454201363	1.58332563698149	7.01247405102263
EZH2	rnd_276	Random regions	6	0.0103857566765579	1.01333330404617	7.04328219876004
EZH2	rnd_271	Random regions	6	0.0147167034584253	1.13497049957923	7.04328219876004
SUZ12	rnd_321	Random regions	9	0.0075642965204236	1.58221934157047	7.01247405102263
SUZ12	rnd_174	Random regions	9	0.00831443688586546	1.58111387668804	7.01247405102263
SUZ12	rnd_105	Random regions	9	0.00905660377358491	1.57890543343865	7.01247405102263
EZH2	rnd_899	Random regions	6	0.0150674068199841	1.00984363825676	7.04328219876004
SUZ12	rnd_856	Random regions	9	0.00904295403165034	1.57670029712037	7.01247405102263
EZH2	rnd_346	Random regions	6	0.0131964809384164	1.12957710373577	7.04328219876004
SUZ12	rnd_400	Random regions	9	0.0127915726109857	1.57449845766423	7.01247405102263
SUZ12	rnd_343	Random regions	9	0.0120391271632807	1.57449845766423	7.01247405102263
SUZ12	rnd_292	Random regions	9	0.015647226173542	0.567928140724158	7.01247405102263
SUZ12	rnd_366	Random regions	9	0.0142535633908477	0.580750663628019	7.01247405102263
RNF2	rnd_404	Random regions	6	0.018754688672168	0.534968768368851	6.83697702000108
JARID2	rnd_51	Random regions	2	0.0100308641975309	0.78922879950052	7.13209607758646
EZH2	rnd_75	Random regions	6	0.0117130307467057	1.12742590049151	7.04328219876004
SUZ12	rnd_14	Random regions	9	0.0138461538461538	1.0046915826273	7.01247405102263
SUZ12	rnd_960	Random regions	9	0.0132916340891321	0.637237927098737	7.01247405102263
SUZ12	rnd_750	Random regions	9	0.0104947526236882	1.5690082171131	7.01247405102263
SETDB1	rnd_323	Random regions	1	0.00279329608938548	1.2958914383285	9.64463782973684
JARID2	rnd_877	Random regions	2	0.00692307692307692	0.784702728440089	7.13209607758646
SUZ12	rnd_337	Random regions	9	0.00970149253731343	1.56244682625531	7.01247405102263
RNF2	rnd_838	Random regions	6	0.0149925037481259	0.66264288659615	6.83697702000108
RNF2	rnd_287	Random regions	6	0.0109729334308705	0.583743314752425	6.83697702000108
RNF2	rnd_591	Random regions	6	0.0167197452229299	0.606331737344837	6.83697702000108
JARID2	rnd_826	Random regions	2	0.0069071373752878	0.781317254759336	7.13209607758646
SUZ12	rnd_317	Random regions	9	0.012630014858841	1.55591452791914	7.01247405102263
JARID2	rnd_170	Random regions	2	0.00690184049079755	0.780190485820827	7.13209607758646
RNF2	rnd_977	Random regions	6	0.0186846038863976	0.438244166321846	6.83697702000108
SUZ12	rnd_638	Random regions	9	0.0132398753894081	0.579319931145947	7.01247405102263
SUZ12	rnd_613	Random regions	9	0.0160550458715596	0.608413299268235	7.01247405102263
SUZ12	rnd_822	Random regions	9	0.0100853374709077	0.625762235997817	7.01247405102263
JARID2	rnd_961	Random regions	2	0.00916030534351145	0.773447863015531	7.13209607758646
SUZ12	rnd_526	Random regions	9	0.0129310344827586	0.555880484598222	7.01247405102263
EZH2	rnd_995	Random regions	6	0.0171875	0.465049003497709	7.04328219876004
JARID2	rnd_69	Random regions	2	0.00837776085300838	0.770088057700247	7.13209607758646
RNF2	rnd_300	Random regions	6	0.0159090909090909	0.717868007900865	6.83697702000108
SUZ12	rnd_390	Random regions	9	0.0087719298245614	1.53220747316836	7.01247405102263
SUZ12	rnd_881	Random regions	9	0.014274385408406	1.04925443718747	7.01247405102263
SUZ12	rnd_849	Random regions	9	0.014274385408406	0.539613384818433	7.01247405102263
JARID2	rnd_723	Random regions	2	0.0091254752851711	0.767852424962415	7.13209607758646
RNF2	rnd_982	Random regions	6	0.0151400454201363	0.487585970070871	6.83697702000108
EZH2	rnd_66	Random regions	6	0.0147515527950311	0.978825266848204	7.04328219876004
EZH2	rnd_32	Random regions	6	0.0108611326609775	0.977688238163691	7.04328219876004
SUZ12	rnd_723	Random regions	9	0.0136882129277567	0.60061429386236	7.01247405102263
EZH2	rnd_56	Random regions	6	0.0131782945736434	1.17647163885677	7.04328219876004
SUZ12	rnd_975	Random regions	9	0.0103934669636229	1.16373294571996	7.01247405102263
SUZ12	rnd_813	Random regions	9	0.00870827285921626	1.52155628021812	7.01247405102263
CBX7	rnd_82	Random regions	2	0.0016366612111293	2.01845813186043	6.85503356834622
CBX7	rnd_922	Random regions	2	0.00163398692810458	2.01607079213556	6.85503356834622
RNF2	rnd_665	Random regions	6	0.0186770428015564	0.437412785865722	6.83697702000108
EZH2	rnd_876	Random regions	6	0.0136887608069164	0.970480083182165	7.04328219876004
SUZ12	rnd_77	Random regions	9	0.0157030692362598	0.546365172224991	7.01247405102263
RNF2	rnd_226	Random regions	6	0.0122249388753056	1.24963924824687	6.83697702000108
EZH2	rnd_897	Random regions	6	0.00693374422187982	0.96749449032661	7.04328219876004
JARID2	rnd_740	Random regions	2	0.0109204368174727	0.58783554844796	7.13209607758646
SUZ12	rnd_140	Random regions	9	0.015785319652723	0.523507119597916	7.01247405102263
JARID2	rnd_661	Random regions	2	0.0109119251753702	0.586685993438916	7.13209607758646
EZH2	rnd_632	Random regions	6	0.00649878147847279	1.24488950386899	7.04328219876004
RNF2	rnd_632	Random regions	6	0.00974817221770918	1.24488950386899	6.83697702000108
SUZ12	rnd_111	Random regions	9	0.0167330677290837	0.467968658132864	7.01247405102263
EZH2	rnd_82	Random regions	6	0.013911620294599	0.756337945764916	7.04328219876004
RNF2	rnd_781	Random regions	6	0.0140221402214022	0.639644294592638	6.83697702000108
EZH2	rnd_216	Random regions	6	0.00932568149210904	0.964157673546812	7.04328219876004
RNF2	rnd_469	Random regions	6	0.00958702064896755	0.638558003470047	6.83697702000108
EZH2	rnd_822	Random regions	6	0.0170674941815361	0.454654907199687	7.04328219876004
EZH2	rnd_494	Random regions	6	0.0113154172560113	1.07678260261104	7.04328219876004
JARID2	rnd_150	Random regions	2	0.0108864696734059	0.583242708699826	7.13209607758646
SUZ12	rnd_664	Random regions	9	0.014948859166011	0.505989922964465	7.01247405102263
SUZ12	rnd_507	Random regions	9	0.0165537998495109	0.972538280204037	7.01247405102263
SUZ12	rnd_492	Random regions	9	0.0141509433962264	0.504826833010591	7.01247405102263
CBX7	rnd_949	Random regions	2	0.00159489633173844	1.98071986764853	6.85503356834622
SUZ12	rnd_375	Random regions	9	0.0128022759601707	1.49213565615642	7.01247405102263
CBX7	rnd_683	Random regions	2	0.00159362549800797	1.97955611509188	6.85503356834622
CBX7	rnd_680	Random regions	2	0.00159362549800797	1.97955611509188	6.85503356834622
SUZ12	rnd_242	Random regions	9	0.0122417750573833	0.605328289189216	7.01247405102263
CBX7	rnd_4	Random regions	2	0.00159235668789809	1.97839329217549	6.85503356834622
CBX7	rnd_923	Random regions	2	0.00159108989657916	1.97723139770826	6.85503356834622
SUZ12	rnd_604	Random regions	9	0.0139603232916973	0.665106671227359	7.01247405102263
SUZ12	rnd_915	Random regions	9	0.0145705521472393	0.556515549246273	7.01247405102263
SUZ12	rnd_468	Random regions	9	0.0143072289156627	1.18450094202337	7.01247405102263
RNF2	rnd_906	Random regions	6	0.0148725212464589	0.46149223680341	6.83697702000108
CBX7	rnd_650	Random regions	2	0.00158478605388273	1.97143581061208	6.85503356834622
JARID2	rnd_20	Random regions	2	0.00674157303370787	0.745680186956569	7.13209607758646
SUZ12	rnd_377	Random regions	9	0.0122137404580153	0.606180801962023	7.01247405102263
JARID2	rnd_348	Random regions	2	0.00748502994011976	0.74458025915868	7.13209607758646
CBX7	rnd_409	Random regions	2	0.00157728706624606	1.96451149814764	6.85503356834622
EZH2	rnd_510	Random regions	6	0.016988416988417	0.447785803161358	7.04328219876004
JARID2	rnd_187	Random regions	2	0.0108275328692962	0.575239581390838	7.13209607758646
SUZ12	rnd_599	Random regions	9	0.0121951219512195	1.20221615681653	7.01247405102263
CBX7	rnd_695	Random regions	2	0.00157232704402516	1.95991359228586	6.85503356834622
CBX7	rnd_353	Random regions	2	0.00157109190887667	1.95876639296502	6.85503356834622
RNF2	rnd_376	Random regions	6	0.0185328185328185	0.425893710774574	6.83697702000108
EZH2	rnd_323	Random regions	6	0.0118715083798883	1.05824647617537	7.04328219876004
SUZ12	rnd_197	Random regions	9	0.0114242193450114	0.990232772254993	7.01247405102263
SUZ12	rnd_222	Random regions	9	0.0106626047220107	0.598579391279501	7.01247405102263
CBX7	rnd_391	Random regions	2	0.00156862745098039	1.95647471878607	6.85503356834622
CBX7	rnd_739	Random regions	2	0.00156862745098039	1.95647471878607	6.85503356834622
EZH2	rnd_965	Random regions	6	0.00985595147839272	0.943982129477166	7.04328219876004
EZH2	rnd_680	Random regions	6	0.0135458167330677	1.2166878608611	7.04328219876004
JARID2	rnd_867	Random regions	2	0.0108108108108108	0.572960946924118	7.13209607758646
EZH2	rnd_4	Random regions	6	0.00875796178343949	1.21552386843694	7.04328219876004
RNF2	rnd_4	Random regions	6	0.0111464968152866	1.21552386843694	6.83697702000108
EZH2	rnd_50	Random regions	6	0.0161681487469685	0.738421944867393	7.04328219876004
CBX7	rnd_106	Random regions	2	0.0015625	1.95076137211316	6.85503356834622
CBX7	rnd_957	Random regions	2	0.0015625	1.95076137211316	6.85503356834622
JARID2	rnd_218	Random regions	2	0.00670640834575261	0.737997825302961	7.13209607758646
EZH2	rnd_724	Random regions	6	0.0113464447806354	0.940654011105216	7.04328219876004
CBX7	rnd_593	Random regions	2	0.0015600624024961	1.94848234473195	6.85503356834622
CBX7	rnd_740	Random regions	2	0.0015600624024961	1.94848234473195	6.85503356834622
EZH2	rnd_946	Random regions	6	0.0113378684807256	1.13961649942169	7.04328219876004
CBX7	rnd_981	Random regions	2	0.00155642023346304	1.94507053696907	6.85503356834622
EZH2	rnd_963	Random regions	6	0.0169361046959199	0.443210430909664	7.04328219876004
EZH2	rnd_105	Random regions	6	0.0150943396226415	0.937333507394751	7.04328219876004
EZH2	rnd_395	Random regions	6	0.00792393026941363	1.20855849896079	7.04328219876004
RNF2	rnd_650	Random regions	6	0.0166402535657686	1.20855849896079	6.83697702000108
RNF2	rnd_1	Random regions	6	0.0134493670886076	1.20624377972582	6.83697702000108
EZH2	rnd_646	Random regions	6	0.00678221552373775	0.935124055161637	7.04328219876004
CBX7	rnd_835	Random regions	2	0.00154798761609907	1.9371409133621	6.85503356834622
JARID2	rnd_573	Random regions	2	0.0107692307692308	0.56727975100782	7.13209607758646
EZH2	rnd_991	Random regions	6	0.0102604577742699	1.20277831643711	7.04328219876004
CBX7	rnd_998	Random regions	2	0.0015420200462606	1.93150351949528	6.85503356834622
EZH2	rnd_475	Random regions	6	0.0135338345864662	0.931816182055839	7.04328219876004
CBX7	rnd_14	Random regions	2	0.00153846153846154	1.92813166346388	6.85503356834622
CBX7	rnd_173	Random regions	2	0.00153846153846154	1.92813166346388	6.85503356834622
EZH2	rnd_93	Random regions	6	0.00751314800901578	0.930715235072471	7.04328219876004
CBX7	rnd_459	Random regions	2	0.00153727901614143	1.92700946794119	6.85503356834622
RNF2	rnd_263	Random regions	6	0.0181102362204724	1.19932077824335	6.83697702000108
JARID2	rnd_98	Random regions	2	0.00962962962962963	0.729266593374169	7.13209607758646
CBX7	rnd_598	Random regions	2	0.00153491941673062	1.92476770472995	6.85503356834622
CBX7	rnd_826	Random regions	2	0.00153491941673062	1.92476770472995	6.85503356834622
EZH2	rnd_895	Random regions	6	0.00944138473642801	1.19817002376082	7.04328219876004
SUZ12	rnd_263	Random regions	9	0.0165354330708661	1.24972064512156	7.01247405102263
CBX7	rnd_571	Random regions	2	0.00153374233128834	1.92364813474118	6.85503356834622
EZH2	rnd_900	Random regions	6	0.0112359550561798	0.758055140834066	7.04328219876004
EZH2	rnd_368	Random regions	6	0.0167638483965015	0.886285641094835	7.04328219876004
EZH2	rnd_657	Random regions	6	0.0168841135840368	0.438649212693759	7.04328219876004
EZH2	rnd_353	Random regions	6	0.0157109190887667	1.1958711481709	7.04328219876004
RNF2	rnd_168	Random regions	6	0.0184331797235023	0.417883577516234	6.83697702000108
RNF2	rnd_445	Random regions	6	0.0184331797235023	0.417883577516234	6.83697702000108
CBX7	rnd_756	Random regions	2	0.00152788388082506	1.91806335492868	6.85503356834622
RNF2	rnd_52	Random regions	6	0.0150078988941548	0.484913036205348	6.83697702000108
SUZ12	rnd_109	Random regions	9	0.0147744945567652	0.488639326300535	7.01247405102263
SUZ12	rnd_733	Random regions	9	0.0141579731743666	0.540930050035699	7.01247405102263
SUZ12	rnd_307	Random regions	9	0.0136570561456753	0.54076015194283	7.01247405102263
CBX7	rnd_315	Random regions	2	0.0015255530129672	1.91583552089529	6.85503356834622
CBX7	rnd_599	Random regions	2	0.00152439024390244	1.91472290167209	6.85503356834622
CBX7	rnd_362	Random regions	2	0.00152322924600152	1.91361114610582	6.85503356834622
RNF2	rnd_65	Random regions	6	0.0148786217697729	1.19128391045014	6.83697702000108
CBX7	rnd_72	Random regions	2	0.00151860288534548	1.90917273730796	6.85503356834622
JARID2	rnd_775	Random regions	2	0.00811209439528024	0.722751842326928	7.13209607758646
CBX7	rnd_244	Random regions	2	0.00151745068285281	1.90806528269506	6.85503356834622
EZH2	rnd_554	Random regions	6	0.0109375	1.18785265746069	7.04328219876004
JARID2	rnd_257	Random regions	2	0.0107115531752104	0.55936274416391	7.13209607758646
JARID2	rnd_651	Random regions	2	0.00957995578481946	0.721668835760395	7.13209607758646
CBX7	rnd_432	Random regions	2	0.00151515151515152	1.90585294247289	6.85503356834622
CBX7	rnd_824	Random regions	2	0.00151400454201363	1.90474805454696	6.85503356834622
EZH2	rnd_884	Random regions	6	0.0159744408945687	0.924650055623327	7.04328219876004
CBX7	rnd_724	Random regions	2	0.00151285930408472	1.90364401986571	6.85503356834622
CBX7	rnd_167	Random regions	2	0.00151171579743008	1.90254083726933	6.85503356834622
EZH2	rnd_970	Random regions	6	0.0109119251753702	1.184429244685	7.04328219876004
RNF2	rnd_993	Random regions	6	0.0132501948558067	1.184429244685	6.83697702000108
RNF2	rnd_38	Random regions	6	0.014797507788162	1.18328984538316	6.83697702000108
EZH2	rnd_745	Random regions	6	0.00744601638123604	0.917568873483806	7.04328219876004
JARID2	rnd_271	Random regions	2	0.00956585724797645	0.719505199416212	7.13209607758646
EZH2	rnd_515	Random regions	6	0.00933852140077821	1.18215131375852	7.04328219876004
RNF2	rnd_515	Random regions	6	0.00933852140077821	1.18215131375852	6.83697702000108
RNF2	rnd_721	Random regions	6	0.0130869899923018	0.556701050381845	6.83697702000108
EZH2	rnd_520	Random regions	6	0.00777604976671851	1.18101364891076	7.04328219876004
CBX7	rnd_674	Random regions	2	0.00150489089541008	1.89593957044708	6.85503356834622
CBX7	rnd_343	Random regions	2	0.00150489089541008	1.89593957044708	6.85503356834622
CBX7	rnd_621	Random regions	2	0.00150375939849624	1.89484231991889	6.85503356834622
CBX7	rnd_475	Random regions	2	0.00150375939849624	1.89484231991889	6.85503356834622
CBX7	rnd_785	Random regions	2	0.00150375939849624	1.89484231991889	6.85503356834622
JARID2	rnd_27	Random regions	2	0.0106870229007634	0.555982734711153	7.13209607758646
EZH2	rnd_430	Random regions	6	0.0148588410104012	0.914300914095642	7.04328219876004
RNF2	rnd_877	Random regions	6	0.0146153846153846	1.16517682149962	6.83697702000108
EZH2	rnd_591	Random regions	6	0.0159235668789809	0.716036204882865	7.04328219876004
CBX7	rnd_277	Random regions	2	0.00149925037481259	1.89046173399424	6.85503356834622
RNF2	rnd_737	Random regions	6	0.01076095311299	0.554432985751208	6.83697702000108
CBX7	rnd_20	Random regions	2	0.00149812734082397	1.889368685729	6.85503356834622
RNF2	rnd_220	Random regions	6	0.0158615717375631	0.605273155975696	6.83697702000108
SUZ12	rnd_223	Random regions	9	0.0135849056603774	0.589545395321845	7.01247405102263
CBX7	rnd_129	Random regions	2	0.00149588631264024	1.88718509888569	6.85503356834622
CBX7	rnd_255	Random regions	2	0.00149588631264024	1.88718509888569	6.85503356834622
CBX7	rnd_722	Random regions	2	0.00149588631264024	1.88718509888569	6.85503356834622
EZH2	rnd_974	Random regions	6	0.0166666666666667	0.652852303037203	7.04328219876004
CBX7	rnd_147	Random regions	2	0.00149142431021626	1.88282793121421	6.85503356834622
RNF2	rnd_477	Random regions	6	0.00695517774343122	1.17194342216031	6.83697702000108
SUZ12	rnd_952	Random regions	9	0.0125832716506292	0.948552320901695	7.01247405102263
SUZ12	rnd_838	Random regions	9	0.012743628185907	0.57520350820048	7.01247405102263
CBX7	rnd_232	Random regions	2	0.00148698884758364	1.87848404246274	6.85503356834622
CBX7	rnd_719	Random regions	2	0.00148698884758364	1.87848404246274	6.85503356834622
CBX7	rnd_317	Random regions	2	0.00148588410104012	1.87740013631494	6.85503356834622
EZH2	rnd_636	Random regions	6	0.00847457627118644	1.1674289359486	7.04328219876004
CBX7	rnd_830	Random regions	2	0.00148257968865827	1.87415335758764	6.85503356834622
EZH2	rnd_192	Random regions	6	0.0046189376443418	1.16630245219591	7.04328219876004
RNF2	rnd_832	Random regions	6	0.0183066361556064	1.1528089371786	6.83697702000108
EZH2	rnd_742	Random regions	6	0.0167555217060168	0.427307514405512	7.04328219876004
JARID2	rnd_667	Random regions	2	0.00949598246895544	0.708734250981409	7.13209607758646
RNF2	rnd_459	Random regions	6	0.016141429669485	1.16405204281504	6.83697702000108
CBX7	rnd_397	Random regions	2	0.00147710487444609	1.86875845490683	6.85503356834622
RNF2	rnd_242	Random regions	6	0.0130068859984698	0.547649687170863	6.83697702000108
EZH2	rnd_598	Random regions	6	0.00767459708365311	1.16180503726846	7.04328219876004
RNF2	rnd_598	Random regions	6	0.012279355333845	1.16180503726846	6.83697702000108
EZH2	rnd_571	Random regions	6	0.0153374233128834	1.1606828082841	7.04328219876004
EZH2	rnd_978	Random regions	6	0.00920245398773006	1.1606828082841	7.04328219876004
RNF2	rnd_115	Random regions	6	0.00996168582375479	1.15955663659102	6.83697702000108
EZH2	rnd_705	Random regions	6	0.0167300380228137	0.425049604569073	7.04328219876004
CBX7	rnd_504	Random regions	2	0.00146842878120411	1.86016891163283	6.85503356834622
RNF2	rnd_916	Random regions	6	0.0159616919393456	0.626007689996144	6.83697702000108
RNF2	rnd_446	Random regions	6	0.0114766641162969	1.15730324793005	6.83697702000108
CBX7	rnd_345	Random regions	2	0.00146627565982405	1.85802960167082	6.85503356834622
RNF2	rnd_308	Random regions	6	0.016030534351145	0.544269724265325	6.83697702000108
CBX7	rnd_204	Random regions	2	0.00146198830409357	1.85376060665601	6.85503356834622
RNF2	rnd_90	Random regions	6	0.0145038167938931	1.15393097128992	6.83697702000108
EZH2	rnd_27	Random regions	6	0.00687022900763359	1.15393097128992	7.04328219876004
EZH2	rnd_308	Random regions	6	0.0145038167938931	1.15393097128992	7.04328219876004
EZH2	rnd_345	Random regions	6	0.0124633431085044	1.09487304940733	7.04328219876004
CBX7	rnd_667	Random regions	2	0.0014609203798393	1.85269535619829	6.85503356834622
JARID2	rnd_388	Random regions	2	0.0105980317940954	0.543655343758271	7.13209607758646
EZH2	rnd_315	Random regions	6	0.0106788710907704	1.1528089371786	7.04328219876004
SUZ12	rnd_1000	Random regions	9	0.014903129657228	1.16917020459896	7.01247405102263
RNF2	rnd_424	Random regions	6	0.00990853658536585	1.15168792255774	6.83697702000108
RNF2	rnd_362	Random regions	6	0.0144706778370145	1.150567921826	6.83697702000108
JARID2	rnd_548	Random regions	2	0.00870827285921626	0.699107017476818	7.13209607758646
SUZ12	rnd_876	Random regions	9	0.0136887608069164	0.456052077227994	7.01247405102263
SUZ12	rnd_42	Random regions	9	0.0161645848640705	0.520188845961602	7.01247405102263
EZH2	rnd_905	Random regions	6	0.00987091875474563	1.14609794881423	7.04328219876004
RNF2	rnd_905	Random regions	6	0.00987091875474563	1.14609794881423	6.83697702000108
RNF2	rnd_704	Random regions	6	0.0161527165932452	0.442343208720466	6.83697702000108
CBX7	rnd_57	Random regions	2	0.00144613159797542	1.83755024609563	6.85503356834622
SUZ12	rnd_68	Random regions	9	0.0111441307578009	0.562010798000565	7.01247405102263
RNF2	rnd_680	Random regions	6	0.0183266932270916	0.791687737137137	6.83697702000108
CBX7	rnd_968	Random regions	2	0.00144404332129964	1.83544464365155	6.85503356834622
RNF2	rnd_918	Random regions	6	0.0152091254752852	0.538653640285134	6.83697702000108
RNF2	rnd_563	Random regions	6	0.0136882129277567	0.538653640285134	6.83697702000108
EZH2	rnd_684	Random regions	6	0.0136363636363636	1.14275585321921	7.04328219876004
CBX7	rnd_47	Random regions	2	0.00144300144300144	1.83439300955013	6.85503356834622
CBX7	rnd_80	Random regions	2	0.00144196106705119	1.83334215195258	6.85503356834622
SUZ12	rnd_797	Random regions	9	0.0134428678117999	0.51743869639718	7.01247405102263
EZH2	rnd_483	Random regions	6	0.0166414523449319	1.14053265850323	7.04328219876004
EZH2	rnd_668	Random regions	6	0.0165348670021567	0.596834895951058	7.04328219876004
RNF2	rnd_309	Random regions	6	0.0146627565982405	0.669912156865287	6.83697702000108
RNF2	rnd_875	Random regions	6	0.0113293051359517	1.13850715687755	6.83697702000108
RNF2	rnd_250	Random regions	6	0.0159453302961276	0.536413191199475	6.83697702000108
RNF2	rnd_395	Random regions	6	0.0158478605388273	0.783558276384915	6.83697702000108
RNF2	rnd_223	Random regions	6	0.0143396226415094	1.13739876772822	6.83697702000108
RNF2	rnd_375	Random regions	6	0.0177809388335704	0.58524014234883	6.83697702000108
EZH2	rnd_856	Random regions	6	0.00979653353428787	1.13518483143924	7.04328219876004
SUZ12	rnd_82	Random regions	9	0.0155482815057283	0.479259619697122	7.01247405102263
SUZ12	rnd_570	Random regions	9	0.0162664601084431	0.627527165103779	7.01247405102263
EZH2	rnd_934	Random regions	6	0.00978179082016554	1.13297465491211	7.04328219876004
EZH2	rnd_343	Random regions	6	0.0135440180586907	1.13297465491211	7.04328219876004
SUZ12	rnd_166	Random regions	9	0.0140532544378698	0.55545849783825	7.01247405102263
SUZ12	rnd_522	Random regions	9	0.0148809523809524	0.511939966101864	7.01247405102263
RNF2	rnd_388	Random regions	6	0.0143830431491294	0.548269916246395	6.83697702000108
RNF2	rnd_88	Random regions	6	0.0134175217048145	0.609661732321035	6.83697702000108
RNF2	rnd_348	Random regions	6	0.0149700598802395	1.12526815612693	6.83697702000108
JARID2	rnd_681	Random regions	2	0.0105026256564141	0.530323950567297	7.13209607758646
RNF2	rnd_91	Random regions	6	0.0164424514200299	1.12307448627416	6.83697702000108
RNF2	rnd_872	Random regions	6	0.0134529147982063	1.12307448627416	6.83697702000108
EZH2	rnd_237	Random regions	6	0.0104555638536221	1.12197899664632	7.04328219876004
EZH2	rnd_476	Random regions	6	0.00895522388059702	1.1208843989835	7.04328219876004
SUZ12	rnd_107	Random regions	9	0.0126282557221784	0.60538061861609	7.01247405102263
EZH2	rnd_627	Random regions	6	0.0164520743919886	0.558694680448809	7.04328219876004
RNF2	rnd_865	Random regions	6	0.018095987411487	0.605024552571455	6.83697702000108
RNF2	rnd_511	Random regions	6	0.00819672131147541	1.1186978651911	6.83697702000108
SUZ12	rnd_906	Random regions	9	0.0148725212464589	0.574684192762886	7.01247405102263
RNF2	rnd_779	Random regions	6	0.0172955974842767	0.603867533047421	6.83697702000108
SUZ12	rnd_678	Random regions	9	0.0136986301369863	0.456788439087979	7.01247405102263
EZH2	rnd_985	Random regions	6	0.0155159038013964	0.75261452970207	7.04328219876004
CBX7	rnd_323	Random regions	2	0.00139664804469274	1.78676912899704	6.85503356834622
RNF2	rnd_305	Random regions	6	0.013353115727003	1.11215930737758	6.83697702000108
RNF2	rnd_535	Random regions	6	0.0118694362017804	1.11215930737758	6.83697702000108
RNF2	rnd_143	Random regions	6	0.0124740124740125	0.503916158532674	6.83697702000108
RNF2	rnd_830	Random regions	6	0.0103780578206079	1.11107258170507	6.83697702000108
SUZ12	rnd_883	Random regions	9	0.013677811550152	0.454539502398196	7.01247405102263
RNF2	rnd_799	Random regions	6	0.0148148148148148	1.10998671435577	6.83697702000108
RNF2	rnd_294	Random regions	6	0.0179597701149425	0.379431556761006	6.83697702000108
RNF2	rnd_526	Random regions	6	0.0179597701149425	0.379431556761006	6.83697702000108
EZH2	rnd_693	Random regions	6	0.0125739644970414	1.10781754232789	7.04328219876004
SUZ12	rnd_154	Random regions	9	0.0112834978843441	0.568441208168603	7.01247405102263
RNF2	rnd_771	Random regions	6	0.0139808682855041	1.10025203868232	6.83697702000108
RNF2	rnd_554	Random regions	6	0.01328125	0.762857230791769	6.83697702000108
JARID2	rnd_522	Random regions	2	0.0104166666666667	0.518208604418336	7.13209607758646
SUZ12	rnd_75	Random regions	9	0.0146412884333821	0.932421865505679	7.01247405102263
SUZ12	rnd_443	Random regions	9	0.0161166538756715	0.412346494403665	7.01247405102263
JARID2	rnd_367	Random regions	2	0.0104011887072808	0.516016477761805	7.13209607758646
EZH2	rnd_14	Random regions	6	0.0123076923076923	0.665462901254497	7.04328219876004
SUZ12	rnd_401	Random regions	9	0.0125091979396615	0.495565808578211	7.01247405102263
SUZ12	rnd_381	Random regions	9	0.011037527593819	0.495565808578211	7.01247405102263
RNF2	rnd_228	Random regions	6	0.00935307872174591	0.591199892028016	6.83697702000108
RNF2	rnd_514	Random regions	6	0.0102414045354792	1.09165547590398	6.83697702000108
RNF2	rnd_188	Random regions	6	0.00934579439252336	0.758296146991642	6.83697702000108
EZH2	rnd_685	Random regions	6	0.0164424514200299	0.399329072374908	7.04328219876004
RNF2	rnd_215	Random regions	6	0.00949598246895544	1.08951447777852	6.83697702000108
RNF2	rnd_492	Random regions	6	0.0180817610062893	0.389077878040686	6.83697702000108
RNF2	rnd_828	Random regions	6	0.00933125972006221	0.587765887082166	6.83697702000108
SUZ12	rnd_219	Random regions	9	0.00857365549493375	0.586920963838945	7.01247405102263
JARID2	rnd_952	Random regions	2	0.0103626943005181	0.510550385324057	7.13209607758646
RNF2	rnd_124	Random regions	6	0.0147515527950311	0.585480188144684	6.83697702000108
RNF2	rnd_66	Random regions	6	0.0124223602484472	0.753749106018198	6.83697702000108
EZH2	rnd_135	Random regions	6	0.0122417750573833	0.657574490844685	7.04328219876004
SUZ12	rnd_345	Random regions	9	0.0117302052785924	0.934562259061842	7.01247405102263
JARID2	rnd_693	Random regions	2	0.0103550295857988	0.5094595954273	7.13209607758646
JARID2	rnd_154	Random regions	2	0.00634696755994358	0.657061546313098	7.13209607758646
EZH2	rnd_863	Random regions	6	0.0144927536231884	1.07779605129046	7.04328219876004
SUZ12	rnd_226	Random regions	9	0.0105949470252649	1.30012245744254	7.01247405102263
SUZ12	rnd_132	Random regions	9	0.0138081395348837	0.529536873798012	7.01247405102263
SUZ12	rnd_610	Random regions	9	0.009375	0.640028220346105	7.01247405102263
RNF2	rnd_297	Random regions	6	0.00851393188854489	0.580919416873835	6.83697702000108
SUZ12	rnd_632	Random regions	9	0.0105605199025183	1.29536706484747	7.01247405102263
EZH2	rnd_421	Random regions	6	0.0152439024390244	0.783360513233322	7.04328219876004
EZH2	rnd_731	Random regions	6	0.0144817073170732	0.651965602108043	7.04328219876004
JARID2	rnd_469	Random regions	2	0.0103244837758112	0.505104490398716	7.13209607758646
SUZ12	rnd_69	Random regions	9	0.015993907083016	0.401013571377662	7.01247405102263
SUZ12	rnd_28	Random regions	9	0.0112994350282486	1.28591957362934	7.01247405102263
RNF2	rnd_668	Random regions	6	0.0150970524802301	0.411142502329108	6.83697702000108
RNF2	rnd_907	Random regions	6	0.0133333333333333	0.499929473575231	6.83697702000108
SUZ12	rnd_563	Random regions	9	0.0159695817490494	0.468690720223783	7.01247405102263
JARID2	rnd_632	Random regions	2	0.00649878147847279	0.69064685007603	7.13209607758646
SUZ12	rnd_900	Random regions	9	0.0128410914927769	1.27772701133206	7.01247405102263
JARID2	rnd_900	Random regions	2	0.0104333868378812	0.520067954614055	7.13209607758646
RNF2	rnd_647	Random regions	6	0.0146153846153846	0.740191370105381	6.83697702000108
EZH2	rnd_960	Random regions	6	0.0164190774042221	0.396985124007693	7.04328219876004
JARID2	rnd_346	Random regions	2	0.0102639296187683	0.496432690510925	7.13209607758646
EZH2	rnd_860	Random regions	6	0.0151171579743008	0.670256632224556	7.04328219876004
SUZ12	rnd_949	Random regions	9	0.0111642743221691	1.26841036282897	7.01247405102263
SUZ12	rnd_573	Random regions	9	0.0107692307692308	0.567560040395985	7.01247405102263
SUZ12	rnd_816	Random regions	9	0.00951625693893735	0.539613384818433	7.01247405102263
SUZ12	rnd_899	Random regions	9	0.0158604282315623	0.539613384818433	7.01247405102263
RNF2	rnd_19	Random regions	6	0.0130268199233716	0.734578831428154	6.83697702000108
SUZ12	rnd_395	Random regions	9	0.0118858954041204	0.538446621697841	7.01247405102263
SUZ12	rnd_214	Random regions	9	0.01003861003861	0.623007457944787	7.01247405102263
RNF2	rnd_545	Random regions	6	0.0153139356814701	0.565067137039809	6.83697702000108
RNF2	rnd_506	Random regions	6	0.0155807365439093	1.04423535878	6.83697702000108
SUZ12	rnd_62	Random regions	9	0.0157819225251076	0.381468710379077	7.01247405102263
EZH2	rnd_638	Random regions	6	0.0163551401869159	0.391200846320583	7.04328219876004
SUZ12	rnd_409	Random regions	9	0.0102523659305994	1.25201901068813	7.01247405102263
SUZ12	rnd_545	Random regions	9	0.0153139356814701	0.584764565886455	7.01247405102263
SUZ12	rnd_860	Random regions	9	0.0158730158730159	0.591751338641723	7.01247405102263
SUZ12	rnd_869	Random regions	9	0.0146041506533436	0.590400909840654	7.01247405102263
EZH2	rnd_566	Random regions	6	0.0126493323963458	1.03290292603179	7.04328219876004
EZH2	rnd_942	Random regions	6	0.0104868913857678	0.626435635199086	7.04328219876004
EZH2	rnd_238	Random regions	6	0.0114942528735632	0.892225461171539	7.04328219876004
EZH2	rnd_273	Random regions	6	0.0142215568862275	0.829632598536507	7.04328219876004
SUZ12	rnd_669	Random regions	9	0.0129770992366412	0.993574341216475	7.01247405102263
JARID2	rnd_398	Random regions	2	0.0101818181818182	0.484591631117168	7.13209607758646
SUZ12	rnd_131	Random regions	9	0.00996932515337423	0.587017074288722	7.01247405102263
SUZ12	rnd_211	Random regions	9	0.0144927536231884	0.555166777656148	7.01247405102263
EZH2	rnd_128	Random regions	6	0.0102810143934202	0.7960995839533	7.04328219876004
SUZ12	rnd_957	Random regions	9	0.009375	1.23827800201873	7.01247405102263
EZH2	rnd_87	Random regions	6	0.013986013986014	1.02564743383491	7.04328219876004
JARID2	rnd_648	Random regions	2	0.0103174603174603	0.503609593347862	7.13209607758646
SUZ12	rnd_180	Random regions	9	0.0116913484021824	1.2348612633948	7.01247405102263
SUZ12	rnd_362	Random regions	9	0.0144706778370145	0.602838377393747	7.01247405102263
SUZ12	rnd_805	Random regions	9	0.0147859922178988	1.23258756634832	7.01247405102263
SUZ12	rnd_665	Random regions	9	0.0116731517509728	1.23258756634832	7.01247405102263
SUZ12	rnd_882	Random regions	9	0.0101010101010101	1.2303171749554	7.01247405102263
SUZ12	rnd_565	Random regions	9	0.0122605363984674	0.999164225076449	7.01247405102263
SUZ12	rnd_66	Random regions	9	0.0147515527950311	1.22918321938674	7.01247405102263
SUZ12	rnd_16	Random regions	9	0.0116459627329193	1.22918321938674	7.01247405102263
JARID2	rnd_863	Random regions	2	0.0101449275362319	0.479240597462394	7.13209607758646
SUZ12	rnd_893	Random regions	9	0.00930232558139535	1.22691778916733	7.01247405102263
JARID2	rnd_217	Random regions	2	0.0102766798418972	0.497775934966069	7.13209607758646
EZH2	rnd_780	Random regions	6	0.0161290322580645	0.370783602403457	7.04328219876004
RNF2	rnd_724	Random regions	6	0.0136157337367625	0.547156886751359	6.83697702000108
SUZ12	rnd_867	Random regions	9	0.0123552123552124	1.22126868741676	7.01247405102263
SUZ12	rnd_712	Random regions	9	0.0084942084942085	1.22126868741676	7.01247405102263
SUZ12	rnd_917	Random regions	9	0.00540540540540541	1.22126868741676	7.01247405102263
SUZ12	rnd_210	Random regions	9	0.00925925925925926	1.22014134795459	7.01247405102263
SUZ12	rnd_786	Random regions	9	0.0157657657657658	0.379718032279748	7.01247405102263
SUZ12	rnd_485	Random regions	9	0.0151630022744503	0.983572326979217	7.01247405102263
RNF2	rnd_732	Random regions	6	0.0128495842781557	0.546044698003752	6.83697702000108
SUZ12	rnd_458	Random regions	9	0.0136200716845878	0.456994049963669	7.01247405102263
SUZ12	rnd_300	Random regions	9	0.0136363636363636	0.545103878736526	7.01247405102263
JARID2	rnd_956	Random regions	2	0.0101156069364162	0.47497370137617	7.13209607758646
SUZ12	rnd_532	Random regions	9	0.0115473441108545	1.21676428894849	7.01247405102263
EZH2	rnd_127	Random regions	6	0.00963676797627873	0.611109051495607	7.04328219876004
JARID2	rnd_104	Random regions	2	0.00871632329635499	0.654148791114405	7.13209607758646
SUZ12	rnd_978	Random regions	9	0.0107361963190184	1.2111523741933	7.01247405102263
SUZ12	rnd_925	Random regions	9	0.0130268199233716	1.21003246600386	7.01247405102263
SUZ12	rnd_659	Random regions	9	0.0121488230827639	0.572437023450724	7.01247405102263
JARID2	rnd_239	Random regions	2	0.0102362204724409	0.491965305627083	7.13209607758646
SUZ12	rnd_279	Random regions	9	0.0139643134212568	1.01717873218165	7.01247405102263
JARID2	rnd_1	Random regions	2	0.00791139240506329	0.651824795129086	7.13209607758646
EZH2	rnd_482	Random regions	6	0.00961538461538462	0.812215707600945	7.04328219876004
JARID2	rnd_718	Random regions	2	0.010228166797797	0.643719515989009	7.13209607758646
JARID2	rnd_726	Random regions	2	0.010228166797797	0.490805926916222	7.13209607758646
RNF2	rnd_849	Random regions	6	0.0166534496431404	0.490742030695821	6.83697702000108
EZH2	rnd_736	Random regions	6	0.0155210643015521	0.681756056168781	7.04328219876004
SUZ12	rnd_524	Random regions	9	0.00916030534351145	1.20444527700036	7.01247405102263
SUZ12	rnd_101	Random regions	9	0.0132547864506627	0.408102108965543	7.01247405102263
JARID2	rnd_52	Random regions	2	0.00631911532385466	0.649504453992305	7.13209607758646
SUZ12	rnd_18	Random regions	9	0.0121212121212121	0.569092809303896	7.01247405102263
SUZ12	rnd_987	Random regions	9	0.0144817073170732	1.20221615681653	7.01247405102263
SUZ12	rnd_291	Random regions	9	0.00838414634146342	1.20221615681653	7.01247405102263
EZH2	rnd_543	Random regions	6	0.00965406275140788	0.862530686322226	7.04328219876004
JARID2	rnd_353	Random regions	2	0.0102120974076984	0.641411876878053	7.13209607758646
JARID2	rnd_668	Random regions	2	0.0100647016534867	0.467536195623854	7.13209607758646
RNF2	rnd_926	Random regions	6	0.0105105105105105	0.536072620342309	6.83697702000108
SUZ12	rnd_544	Random regions	9	0.0151860288534548	1.19665770710091	7.01247405102263
JARID2	rnd_615	Random regions	2	0.0101960784313726	0.486177520226444	7.13209607758646
EZH2	rnd_459	Random regions	6	0.016141429669485	0.739067155355671	7.04328219876004
SUZ12	rnd_965	Random regions	9	0.0113722517058378	1.19444005478393	7.01247405102263
SUZ12	rnd_931	Random regions	9	0.0113722517058378	1.19444005478393	7.01247405102263
JARID2	rnd_671	Random regions	2	0.00708103855232101	0.643719515989009	7.13209607758646
JARID2	rnd_747	Random regions	2	0.00629425649095201	0.643719515989009	7.13209607758646
JARID2	rnd_584	Random regions	2	0.0101880877742947	0.485022688285383	7.13209607758646
SUZ12	rnd_281	Random regions	9	0.00908402725208176	1.19222566752711	7.01247405102263
SUZ12	rnd_483	Random regions	9	0.0128593040847201	1.1911196965649	7.01247405102263
SUZ12	rnd_167	Random regions	9	0.00831443688586546	1.19001453976072	7.01247405102263
JARID2	rnd_774	Random regions	2	0.0101721439749609	0.635658520698994	7.13209607758646
JARID2	rnd_164	Random regions	2	0.0101721439749609	0.482715737900036	7.13209607758646
RNF2	rnd_565	Random regions	6	0.0176245210727969	0.351048293455949	6.83697702000108
EZH2	rnd_500	Random regions	6	0.016	0.358870927419491	7.04328219876004
SUZ12	rnd_268	Random regions	9	0.0127915726109857	1.18340065433637	7.01247405102263
SUZ12	rnd_73	Random regions	9	0.0156366344005957	0.367528110661272	7.01247405102263
JARID2	rnd_567	Random regions	2	0.01015625	0.48041239586651	7.13209607758646
JARID2	rnd_65	Random regions	2	0.0062646828504307	0.636807398492818	7.13209607758646
SUZ12	rnd_643	Random regions	9	0.0123171670515781	1.00583033258906	7.01247405102263
JARID2	rnd_12	Random regions	2	0.00625	0.633363445532	7.13209607758646
SUZ12	rnd_351	Random regions	9	0.00975243810952738	0.55468836391164	7.01247405102263
JARID2	rnd_516	Random regions	2	0.00702576112412178	0.632217245388879	7.13209607758646
SUZ12	rnd_913	Random regions	9	0.0126865671641791	1.17135068348642	7.01247405102263
RNF2	rnd_640	Random regions	6	0.0133928571428571	0.522880680370641	6.83697702000108
SUZ12	rnd_531	Random regions	9	0.0145817344589409	0.455441701599893	7.01247405102263
JARID2	rnd_993	Random regions	2	0.00935307872174591	0.629927513083748	7.13209607758646
SUZ12	rnd_745	Random regions	9	0.00893521965748325	1.16808116173381	7.01247405102263
RNF2	rnd_330	Random regions	6	0.0142292490118577	0.780087881756498	6.83697702000108
RNF2	rnd_615	Random regions	6	0.0117647058823529	0.474478650037866	6.83697702000108
SUZ12	rnd_448	Random regions	9	0.00967261904761905	1.1669929153516	7.01247405102263
JARID2	rnd_193	Random regions	2	0.00623052959501558	0.628783978171923	7.13209607758646
SUZ12	rnd_719	Random regions	9	0.0118959107806691	1.16590546451714	7.01247405102263
SUZ12	rnd_955	Random regions	9	0.00743494423791822	1.16590546451714	7.01247405102263
SUZ12	rnd_312	Random regions	9	0.0126676602086438	0.544797964249088	7.01247405102263
SUZ12	rnd_256	Random regions	9	0.012715033657442	0.550284428513373	7.01247405102263
SUZ12	rnd_196	Random regions	9	0.0130769230769231	0.494781462347446	7.01247405102263
SUZ12	rnd_275	Random regions	9	0.0103857566765579	1.16264787585691	7.01247405102263
SUZ12	rnd_670	Random regions	9	0.011119347664937	1.16156359774145	7.01247405102263
SUZ12	rnd_91	Random regions	9	0.0127055306427504	0.962678186405179	7.01247405102263
RNF2	rnd_975	Random regions	6	0.0103934669636229	0.519601070176045	6.83697702000108
EZH2	rnd_782	Random regions	6	0.0101892285298399	0.788590943917197	7.04328219876004
RNF2	rnd_140	Random regions	6	0.0142067876874507	0.777778809672054	6.83697702000108
JARID2	rnd_714	Random regions	2	0.00932400932400932	0.625358681970297	7.13209607758646
EZH2	rnd_938	Random regions	6	0.00788022064617809	0.832136072439293	7.04328219876004
EZH2	rnd_718	Random regions	6	0.011801730920535	0.829836848484626	7.04328219876004
JARID2	rnd_32	Random regions	2	0.00930954228083786	0.623079561322467	7.13209607758646
JARID2	rnd_772	Random regions	2	0.00853374709076804	0.623079561322467	7.13209607758646
SUZ12	rnd_452	Random regions	9	0.0129969418960245	0.44981717085503	7.01247405102263
SUZ12	rnd_455	Random regions	9	0.0114678899082569	0.44981717085503	7.01247405102263
SUZ12	rnd_134	Random regions	9	0.0103244837758112	1.15395569670743	7.01247405102263
JARID2	rnd_344	Random regions	2	0.010077519379845	0.468949409553623	7.13209607758646
RNF2	rnd_567	Random regions	6	0.015625	0.468713556289165	6.83697702000108
SUZ12	rnd_92	Random regions	9	0.0089086859688196	0.515321293712546	7.01247405102263
SUZ12	rnd_771	Random regions	9	0.0117733627667403	1.15070836754333	7.01247405102263
RNF2	rnd_516	Random regions	6	0.0101483216237315	0.467563240394842	6.83697702000108
RNF2	rnd_239	Random regions	6	0.0141732283464567	0.389355324333322	6.83697702000108
RNF2	rnd_974	Random regions	6	0.0173913043478261	0.343326950653501	6.83697702000108
JARID2	rnd_451	Random regions	2	0.0100541376643465	0.465527835547545	7.13209607758646
JARID2	rnd_210	Random regions	2	0.00771604938271605	0.61513025268094	7.13209607758646
SUZ12	rnd_204	Random regions	9	0.010233918128655	1.14101650456318	7.01247405102263
SUZ12	rnd_436	Random regions	9	0.0114242193450114	0.444192053243922	7.01247405102263
JARID2	rnd_214	Random regions	2	0.01003861003861	0.463251192601309	7.13209607758646
SUZ12	rnd_215	Random regions	9	0.00949598246895544	1.14013823478892	7.01247405102263
JARID2	rnd_998	Random regions	2	0.0100231303006939	0.613998125767214	7.13209607758646
SUZ12	rnd_305	Random regions	9	0.0118694362017804	0.538241069707742	7.01247405102263
JARID2	rnd_356	Random regions	2	0.00693374422187982	0.612866867007129	7.13209607758646
SUZ12	rnd_974	Random regions	9	0.0130434782608696	0.530116158964749	7.01247405102263
SUZ12	rnd_488	Random regions	9	0.0145666423889294	1.13585721366423	7.01247405102263
RNF2	rnd_575	Random regions	6	0.0140117994100295	0.372668137844412	6.83697702000108
JARID2	rnd_311	Random regions	2	0.0100231303006939	0.460978061790063	7.13209607758646
EZH2	rnd_981	Random regions	6	0.0140077821011673	0.813806538705452	7.04328219876004
RNF2	rnd_381	Random regions	6	0.00883002207505519	0.675283987278829	6.83697702000108
JARID2	rnd_513	Random regions	2	0.0100154083204931	0.45984280997544	7.13209607758646
RNF2	rnd_461	Random regions	6	0.0174242424242424	0.33408117371196	6.83697702000108
SUZ12	rnd_575	Random regions	9	0.0117994100294985	0.529543694016426	7.01247405102263
JARID2	rnd_192	Random regions	2	0.0100076982294072	0.458708432049634	7.13209607758646
EZH2	rnd_536	Random regions	6	0.0147515527950311	0.810392479477359	7.04328219876004
SUZ12	rnd_645	Random regions	9	0.0147383935151069	0.50444171455073	7.01247405102263
EZH2	rnd_772	Random regions	6	0.0139643134212568	0.809256212050756	7.04328219876004
SUZ12	rnd_271	Random regions	9	0.0154525386313466	0.370867728205429	7.01247405102263
JARID2	rnd_715	Random regions	2	0.00844205679201842	0.607223549253652	7.13209607758646
JARID2	rnd_915	Random regions	2	0.00996932515337423	0.606097471704347	7.13209607758646
SETDB1	rnd_329	Random regions	1	0.0024896265560166	1.12157414820002	9.64463782973684
RNF2	rnd_846	Random regions	6	0.0139426800929512	0.456109214192629	6.83697702000108
JARID2	rnd_115	Random regions	2	0.00842911877394636	0.604972253100578	7.13209607758646
JARID2	rnd_19	Random regions	2	0.00919540229885057	0.604972253100578	7.13209607758646
SUZ12	rnd_246	Random regions	9	0.0155400155400155	0.358121707543296	7.01247405102263
SUZ12	rnd_260	Random regions	9	0.0154298310066128	0.347795675477577	7.01247405102263
SUZ12	rnd_384	Random regions	9	0.00935925125989921	1.11887097180672	7.01247405102263
EZH2	rnd_458	Random regions	6	0.0114695340501792	0.561850522955575	7.04328219876004
SUZ12	rnd_859	Random regions	9	0.0130970724191063	0.390113771219112	7.01247405102263
SUZ12	rnd_45	Random regions	9	0.0155159038013964	1.01717873218165	7.01247405102263
JARID2	rnd_527	Random regions	2	0.00996168582375479	0.451942224572427	7.13209607758646
JARID2	rnd_308	Random regions	2	0.0083969465648855	0.599358998761672	7.13209607758646
RNF2	rnd_390	Random regions	6	0.00950292397660819	0.66562870222543	6.83697702000108
SUZ12	rnd_684	Random regions	9	0.0113636363636364	0.982465181747161	7.01247405102263
JARID2	rnd_315	Random regions	2	0.0068649885583524	0.598238906571591	7.13209607758646
SUZ12	rnd_780	Random regions	9	0.0153958944281525	0.344532436607985	7.01247405102263
RNF2	rnd_816	Random regions	6	0.0174464710547185	0.335791744990669	6.83697702000108
RNF2	rnd_94	Random regions	6	0.0174464710547185	0.335791744990669	6.83697702000108
JARID2	rnd_421	Random regions	2	0.00609756097560976	0.597119664268658	7.13209607758646
JARID2	rnd_599	Random regions	2	0.00838414634146342	0.597119664268658	7.13209607758646
EZH2	rnd_418	Random regions	6	0.015748031496063	0.335330136630829	7.04328219876004
JARID2	rnd_81	Random regions	2	0.00994644223412395	0.44968616998711	7.13209607758646
JARID2	rnd_768	Random regions	2	0.00685453160700685	0.596001270570797	7.13209607758646
EZH2	rnd_979	Random regions	6	0.0107444359171144	0.793439605939382	7.04328219876004
EZH2	rnd_826	Random regions	6	0.00997697620874904	0.866306460938642	7.04328219876004
JARID2	rnd_371	Random regions	2	0.0099388379204893	0.448559435647571	7.13209607758646
JARID2	rnd_499	Random regions	2	0.0099388379204893	0.448559435647571	7.13209607758646
RNF2	rnd_54	Random regions	6	0.00802334062727936	0.493623639132922	6.83697702000108
EZH2	rnd_915	Random regions	6	0.0130368098159509	0.792316304306882	7.04328219876004
RNF2	rnd_193	Random regions	6	0.0155763239875389	0.758296146991642	6.83697702000108
SUZ12	rnd_309	Random regions	9	0.0146627565982405	0.934562259061842	7.01247405102263
SUZ12	rnd_8	Random regions	9	0.0116959064327485	0.492566194448484	7.01247405102263
JARID2	rnd_439	Random regions	2	0.00835866261398176	0.592651168331228	7.13209607758646
JARID2	rnd_879	Random regions	2	0.00607441154138193	0.591536156291927	7.13209607758646
JARID2	rnd_581	Random regions	2	0.0099160945842868	0.445184388505143	7.13209607758646
EZH2	rnd_495	Random regions	6	0.0114591291061879	0.786712574987118	7.04328219876004
EZH2	rnd_176	Random regions	6	0.00916030534351145	0.785594375695831	7.04328219876004
EZH2	rnd_669	Random regions	6	0.0145038167938931	0.785594375695831	7.04328219876004
JARID2	rnd_403	Random regions	2	0.00606520090978014	0.589308657665411	7.13209607758646
JARID2	rnd_485	Random regions	2	0.00833965125094769	0.589308657665411	7.13209607758646
JARID2	rnd_209	Random regions	2	0.00990853658536585	0.444061087007552	7.13209607758646
JARID2	rnd_291	Random regions	2	0.00990853658536585	0.444061087007552	7.13209607758646
RNF2	rnd_871	Random regions	6	0.0153396639883126	0.358548327301246	6.83697702000108
EZH2	rnd_247	Random regions	6	0.015255530129672	0.784477022211585	7.04328219876004
EZH2	rnd_144	Random regions	6	0.0106788710907704	0.784477022211585	7.04328219876004
JARID2	rnd_807	Random regions	2	0.00606060606060606	0.588198075847218	7.13209607758646
EZH2	rnd_747	Random regions	6	0.00708103855232101	0.90263542587543	7.04328219876004
EZH2	rnd_599	Random regions	6	0.0106707317073171	0.8560942522213	7.04328219876004
RNF2	rnd_536	Random regions	6	0.016304347826087	0.368540169912758	6.83697702000108
RNF2	rnd_266	Random regions	6	0.0138686131386861	0.357467762378047	6.83697702000108
EZH2	rnd_197	Random regions	6	0.0114242193450114	0.78224484746312	7.04328219876004
JARID2	rnd_729	Random regions	2	0.0060560181680545	0.587086684964516	7.13209607758646
JARID2	rnd_724	Random regions	2	0.00680786686838124	0.585976132649991	7.13209607758646
EZH2	rnd_741	Random regions	6	0.0102040816326531	0.899190079063269	7.04328219876004
SETDB1	rnd_301	Random regions	1	0.00242914979757085	1.08560103764541	9.64463782973684
SUZ12	rnd_763	Random regions	9	0.0128939828080229	0.367292167604119	7.01247405102263
EZH2	rnd_487	Random regions	6	0.0091254752851711	0.780016040370865	7.04328219876004
JARID2	rnd_629	Random regions	2	0.0090702947845805	0.584866417620892	7.13209607758646
JARID2	rnd_487	Random regions	2	0.00988593155893536	0.440696306732684	7.13209607758646
JARID2	rnd_883	Random regions	2	0.00987841945288754	0.43957641701207	7.13209607758646
EZH2	rnd_339	Random regions	6	0.00606520090978014	0.775568487921014	7.04328219876004
RNF2	rnd_81	Random regions	6	0.0107115531752104	0.437985766725371	6.83697702000108
EZH2	rnd_807	Random regions	6	0.0136363636363636	0.77445868852736	7.04328219876004
SUZ12	rnd_173	Random regions	9	0.0153846153846154	0.617377223588914	7.01247405102263
SUZ12	rnd_277	Random regions	9	0.0149925037481259	0.579655007473962	7.01247405102263
EZH2	rnd_732	Random regions	6	0.00831443688586546	0.771134282889412	7.04328219876004
SUZ12	rnd_323	Random regions	9	0.0111731843575419	1.07423176172751	7.01247405102263
EZH2	rnd_193	Random regions	6	0.00934579439252336	0.887765121225258	7.04328219876004
EZH2	rnd_188	Random regions	6	0.00778816199376947	0.887765121225258	7.04328219876004
JARID2	rnd_785	Random regions	2	0.00601503759398496	0.577121749228541	7.13209607758646
SETDB1	rnd_338	Random regions	1	0.00240384615384615	1.07029402996447	9.64463782973684
SETDB1	rnd_777	Random regions	1	0.00240384615384615	1.07029402996447	9.64463782973684
RNF2	rnd_968	Random regions	6	0.0101083032490975	0.647561219498094	6.83697702000108
EZH2	rnd_109	Random regions	6	0.0139968895800933	0.885491047580846	7.04328219876004
SUZ12	rnd_286	Random regions	9	0.0130246020260492	0.47758890263841	7.01247405102263
SETDB1	rnd_884	Random regions	1	0.0023961661341853	1.06561674593518	9.64463782973684
EZH2	rnd_801	Random regions	6	0.00903614457831325	0.765610172799258	7.04328219876004
EZH2	rnd_383	Random regions	6	0.0135542168674699	0.765610172799258	7.04328219876004
EZH2	rnd_623	Random regions	6	0.0131782945736434	0.880953740615104	7.04328219876004
SUZ12	rnd_872	Random regions	9	0.0127055306427504	0.575280518883756	7.01247405102263
RNF2	rnd_685	Random regions	6	0.0171898355754858	0.313974979800718	6.83697702000108
JARID2	rnd_946	Random regions	2	0.00982615268329554	0.431760907210399	7.13209607758646
SUZ12	rnd_918	Random regions	9	0.0129277566539924	0.370885055584449	7.01247405102263
SETDB1	rnd_111	Random regions	1	0.00239043824701195	1.06211866288685	9.64463782973684
EZH2	rnd_451	Random regions	6	0.00928074245939675	0.877560207342268	7.04328219876004
EZH2	rnd_187	Random regions	6	0.0108275328692962	0.877560207342268	7.04328219876004
RNF2	rnd_207	Random regions	6	0.0138781804163454	0.358241794538772	6.83697702000108
JARID2	rnd_273	Random regions	2	0.00598802395209581	0.570515736497503	7.13209607758646
EZH2	rnd_930	Random regions	6	0.0134932533733133	0.75900838164556	7.04328219876004
EZH2	rnd_277	Random regions	6	0.00974512743628186	0.831818972344648	7.04328219876004
JARID2	rnd_64	Random regions	2	0.00897531787584144	0.569417610290799	7.13209607758646
SUZ12	rnd_557	Random regions	9	0.0126771066368382	0.572008160959141	7.01247405102263
EZH2	rnd_748	Random regions	6	0.00925925925925926	0.874174734861906	7.04328219876004
SETDB1	rnd_881	Random regions	1	0.00237906423473434	1.055147635546	9.64463782973684
SETDB1	rnd_23	Random regions	1	0.00237906423473434	1.055147635546	9.64463782973684
EZH2	rnd_20	Random regions	6	0.0112359550561798	0.757910944327002	7.04328219876004
JARID2	rnd_91	Random regions	2	0.00822122571001495	0.568320302452067	7.13209607758646
JARID2	rnd_572	Random regions	2	0.00978915662650602	0.426203644965883	7.13209607758646
RNF2	rnd_62	Random regions	6	0.00860832137733142	0.469150782077712	6.83697702000108
SETDB1	rnd_699	Random regions	1	0.0023696682464455	1.04936377663085	9.64463782973684
EZH2	rnd_417	Random regions	6	0.005380476556495	0.868550103867472	7.04328219876004
JARID2	rnd_59	Random regions	2	0.00596569724086503	0.565033276758729	7.13209607758646
SETDB1	rnd_88	Random regions	1	0.00236779794790845	1.04820974394721	9.64463782973684
EZH2	rnd_913	Random regions	6	0.0104477611940299	0.752435946324945	7.04328219876004
JARID2	rnd_268	Random regions	2	0.00978179082016554	0.425094700361849	7.13209607758646
RNF2	rnd_136	Random regions	6	0.0153727901614143	0.739067155355671	6.83697702000108
JARID2	rnd_511	Random regions	2	0.00819672131147541	0.563939230020095	7.13209607758646
SETDB1	rnd_910	Random regions	1	0.00236406619385343	1.04590440231511	9.64463782973684
SUZ12	rnd_128	Random regions	9	0.00959561343385881	1.04689556482335	7.01247405102263
SETDB1	rnd_449	Random regions	1	0.00236220472440945	1.04475308964463	9.64463782973684
SUZ12	rnd_58	Random regions	9	0.0143884892086331	0.493141911531272	7.01247405102263
SETDB1	rnd_695	Random regions	1	0.00235849056603774	1.04245317147878	9.64463782973684
SUZ12	rnd_84	Random regions	9	0.0126112759643917	0.4054056485369	7.01247405102263
EZH2	rnd_522	Random regions	6	0.00818452380952381	0.748070501210404	7.04328219876004
SUZ12	rnd_550	Random regions	9	0.0111358574610245	0.442526365274878	7.01247405102263
SETDB1	rnd_741	Random regions	1	0.00235478806907378	1.04015685100902	9.64463782973684
EZH2	rnd_719	Random regions	6	0.00743494423791822	0.746981151146255	7.04328219876004
EZH2	rnd_955	Random regions	6	0.00892193308550186	0.746981151146255	7.04328219876004
SETDB1	rnd_615	Random regions	1	0.00235294117647059	1.03901003554679	9.64463782973684
EZH2	rnd_889	Random regions	6	0.00891530460624071	0.745892603165662	7.04328219876004
EZH2	rnd_903	Random regions	6	0.00817236255572066	0.745892603165662	7.04328219876004
EZH2	rnd_923	Random regions	6	0.00477326968973747	0.745188332915161	7.04328219876004
EZH2	rnd_41	Random regions	6	0.0099236641221374	0.858321825835504	7.04328219876004
EZH2	rnd_524	Random regions	6	0.0099236641221374	0.858321825835504	7.04328219876004
EZH2	rnd_625	Random regions	6	0.0133630289532294	0.744804856072518	7.04328219876004
JARID2	rnd_711	Random regions	2	0.00975243810952738	0.42066723919752	7.13209607758646
JARID2	rnd_831	Random regions	2	0.00816629547141797	0.558481154761295	7.13209607758646
SUZ12	rnd_234	Random regions	9	0.011119347664937	0.440342144265565	7.01247405102263
SETDB1	rnd_655	Random regions	1	0.00234741784037559	1.03557494784827	9.64463782973684
JARID2	rnd_535	Random regions	2	0.00667655786350148	0.557391962846258	7.13209607758646
JARID2	rnd_182	Random regions	2	0.00593471810089021	0.557391962846258	7.13209607758646
EZH2	rnd_472	Random regions	6	0.0129573170731707	0.8560942522213	7.04328219876004
JARID2	rnd_837	Random regions	2	0.00974512743628186	0.419562446924268	7.13209607758646
JARID2	rnd_675	Random regions	2	0.00974512743628186	0.419562446924268	7.13209607758646
EZH2	rnd_830	Random regions	6	0.011119347664937	0.742631759778379	7.04328219876004
SETDB1	rnd_610	Random regions	1	0.00234375	1.03328933838602	9.64463782973684
SETDB1	rnd_493	Random regions	1	0.00234192037470726	1.03215326384994	9.64463782973684
SETDB1	rnd_880	Random regions	1	0.00234192037470726	1.03215326384994	9.64463782973684
EZH2	rnd_849	Random regions	6	0.014274385408406	0.740537161365248	7.04328219876004
SETDB1	rnd_661	Random regions	1	0.00233826968043648	1.02991863778753	9.64463782973684
SETDB1	rnd_180	Random regions	1	0.00233826968043648	1.02991863778753	9.64463782973684
SETDB1	rnd_862	Random regions	1	0.00233826968043648	1.02991863778753	9.64463782973684
SETDB1	rnd_437	Random regions	1	0.00233826968043648	1.02991863778753	9.64463782973684
EZH2	rnd_502	Random regions	6	0.00911854103343465	0.851649559730268	7.04328219876004
EZH2	rnd_123	Random regions	6	0.00987091875474563	0.850540557430064	7.04328219876004
EZH2	rnd_374	Random regions	6	0.00987091875474563	0.850540557430064	7.04328219876004
SETDB1	rnd_302	Random regions	1	0.00233463035019455	1.02768031810887	9.64463782973684
JARID2	rnd_71	Random regions	2	0.00972326103216155	0.416253025305541	7.13209607758646
JARID2	rnd_914	Random regions	2	0.00972326103216155	0.416253025305541	7.13209607758646
EZH2	rnd_403	Random regions	6	0.0121304018195603	0.848325149104186	7.04328219876004
RNF2	rnd_156	Random regions	6	0.0152905198776758	0.345751807999498	6.83697702000108
SETDB1	rnd_16	Random regions	1	0.00232919254658385	1.02413707779719	9.64463782973684
SUZ12	rnd_184	Random regions	9	0.0118168389955687	0.434895693291112	7.01247405102263
SUZ12	rnd_178	Random regions	9	0.0125553914327917	0.945311866156207	7.01247405102263
EZH2	rnd_432	Random regions	6	0.0151515151515152	0.847218740585431	7.04328219876004
SETDB1	rnd_13	Random regions	1	0.00232738557020946	1.02301411437369	9.64463782973684
SETDB1	rnd_416	Random regions	1	0.00232738557020946	1.02301411437369	9.64463782973684
JARID2	rnd_178	Random regions	2	0.00664697193500739	0.550873671420188	7.13209607758646
EZH2	rnd_824	Random regions	6	0.012112036336109	0.84611319416587	7.04328219876004
SUZ12	rnd_231	Random regions	9	0.0151079136690647	0.316549200719172	7.01247405102263
EZH2	rnd_744	Random regions	6	0.00832072617246596	0.845008508596668	7.04328219876004
RNF2	rnd_507	Random regions	6	0.0165537998495109	0.413394292636262	6.83697702000108
EZH2	rnd_875	Random regions	6	0.006797583081571	0.842801715009557	7.04328219876004
SUZ12	rnd_374	Random regions	9	0.0151860288534548	0.323990624187268	7.01247405102263
SETDB1	rnd_783	Random regions	1	0.00231839258114374	1.01738703588898	9.64463782973684
SETDB1	rnd_477	Random regions	1	0.00231839258114374	1.01738703588898	9.64463782973684
SETDB1	rnd_519	Random regions	1	0.00231839258114374	1.01738703588898	9.64463782973684
SETDB1	rnd_660	Random regions	1	0.00231839258114374	1.01738703588898	9.64463782973684
EZH2	rnd_26	Random regions	6	0.0113207547169811	0.841699604489575	7.04328219876004
SETDB1	rnd_928	Random regions	1	0.00231660231660232	1.01625926577349	9.64463782973684
JARID2	rnd_557	Random regions	2	0.00969425801640567	0.411851978835594	7.13209607758646
RNF2	rnd_686	Random regions	6	0.0137299771167048	0.342363730425674	6.83697702000108
SETDB1	rnd_185	Random regions	1	0.0023130300693909	1.01400143602215	9.64463782973684
SETDB1	rnd_78	Random regions	1	0.0023130300693909	1.01400143602215	9.64463782973684
RNF2	rnd_716	Random regions	6	0.0170118343195266	0.298524112705987	6.83697702000108
JARID2	rnd_560	Random regions	2	0.00968703427719821	0.410753765338932	7.13209607758646
EZH2	rnd_400	Random regions	6	0.0120391271632807	0.837299708336434	7.04328219876004
SETDB1	rnd_643	Random regions	1	0.0023094688221709	1.01174056680869	9.64463782973684
SUZ12	rnd_624	Random regions	9	0.0151630022744503	0.321743065514351	7.01247405102263
SETDB1	rnd_877	Random regions	1	0.00230769230769231	1.0106090255925	9.64463782973684
JARID2	rnd_745	Random regions	2	0.00967982129560685	0.409656368627517	7.13209607758646
EZH2	rnd_696	Random regions	6	0.00732600732600733	0.79821003331532	7.04328219876004
EZH2	rnd_179	Random regions	6	0.0117216117216117	0.725361013470501	7.04328219876004
SUZ12	rnd_671	Random regions	9	0.012588512981904	1.03771882109738	7.01247405102263
EZH2	rnd_652	Random regions	6	0.0067618332081142	0.835104870252078	7.04328219876004
RNF2	rnd_408	Random regions	6	0.0137090632140137	0.340109329106786	6.83697702000108
SETDB1	rnd_168	Random regions	1	0.00230414746543779	1.0083437976281	9.64463782973684
SETDB1	rnd_979	Random regions	1	0.00230237912509593	1.00721013767015	9.64463782973684
SETDB1	rnd_814	Random regions	1	0.00230237912509593	1.00721013767015	9.64463782973684
JARID2	rnd_264	Random regions	2	0.00734214390602056	0.542227240319873	7.13209607758646
SUZ12	rnd_165	Random regions	9	0.0150537634408602	0.311228088270001	7.01247405102263
JARID2	rnd_719	Random regions	2	0.00966542750929368	0.407464020656418	7.13209607758646
EZH2	rnd_405	Random regions	6	0.00899550224887556	0.831818972344648	7.04328219876004
EZH2	rnd_675	Random regions	6	0.00824587706146927	0.831818972344648	7.04328219876004
SETDB1	rnd_236	Random regions	1	0.00229885057471264	1.00494079207336	9.64463782973684
EZH2	rnd_727	Random regions	6	0.00938967136150235	0.720931534567243	7.04328219876004
EZH2	rnd_266	Random regions	6	0.00948905109489051	0.720005008868002	7.04328219876004
SETDB1	rnd_79	Random regions	1	0.00229533282325937	1.00284527995384	9.64463782973684
SETDB1	rnd_444	Random regions	1	0.00229357798165138	1.00170821360346	9.64463782973684
EZH2	rnd_914	Random regions	6	0.0119670905011219	0.828540675291831	7.04328219876004
JARID2	rnd_226	Random regions	2	0.0097799511002445	0.42439307931313	7.13209607758646
SETDB1	rnd_208	Random regions	1	0.00229182582123759	1.00057053255404	9.64463782973684
SETDB1	rnd_586	Random regions	1	0.00229182582123759	1.00057053255404	9.64463782973684
SETDB1	rnd_176	Random regions	1	0.00229007633587786	0.99943224950904	9.64463782973684
EZH2	rnd_606	Random regions	6	0.0155642023346304	0.508653384726651	7.04328219876004
RNF2	rnd_129	Random regions	6	0.0134629768137622	0.404552617649767	6.83697702000108
EZH2	rnd_593	Random regions	6	0.0117004680187208	0.760574928040104	7.04328219876004
SETDB1	rnd_689	Random regions	1	0.0022883295194508	0.998308388039753	9.64463782973684
SETDB1	rnd_832	Random regions	1	0.0022883295194508	0.998308388039753	9.64463782973684
SETDB1	rnd_581	Random regions	1	0.0022883295194508	0.998308388039753	9.64463782973684
SETDB1	rnd_144	Random regions	1	0.0022883295194508	0.998308388039753	9.64463782973684
EZH2	rnd_337	Random regions	6	0.0119402985074627	0.825262898667864	7.04328219876004
EZH2	rnd_708	Random regions	6	0.00969425801640567	0.824171221522164	7.04328219876004
SETDB1	rnd_69	Random regions	1	0.00228484386900229	0.99607980939485	9.64463782973684
SETDB1	rnd_701	Random regions	1	0.00228484386900229	0.99607980939485	9.64463782973684
SETDB1	rnd_296	Random regions	1	0.00228484386900229	0.99607980939485	9.64463782973684
EZH2	rnd_171	Random regions	6	0.015552099533437	0.316381171459464	7.04328219876004
SUZ12	rnd_509	Random regions	9	0.0102929532858274	0.46924900759922	7.01247405102263
EZH2	rnd_86	Random regions	6	0.014797507788162	0.714073584287962	7.04328219876004
EZH2	rnd_511	Random regions	6	0.00819672131147541	0.823080350441313	7.04328219876004
SETDB1	rnd_518	Random regions	1	0.00228136882129278	0.993854598651261	9.64463782973684
SETDB1	rnd_502	Random regions	1	0.00227963525835866	0.992743253416821	9.64463782973684
JARID2	rnd_788	Random regions	2	0.00875912408759124	0.533631251845958	7.13209607758646
SETDB1	rnd_583	Random regions	1	0.00227790432801822	0.991632746784067	9.64463782973684
SETDB1	rnd_905	Random regions	1	0.00227790432801822	0.991632746784067	9.64463782973684
EZH2	rnd_548	Random regions	6	0.0137880986937591	0.711475540219742	7.04328219876004
RNF2	rnd_913	Random regions	6	0.00970149253731343	0.401250602940914	6.83697702000108
JARID2	rnd_582	Random regions	2	0.00962250185048113	0.40090645257894	7.13209607758646
SETDB1	rnd_403	Random regions	1	0.00227445034116755	0.989414244903072	9.64463782973684
RNF2	rnd_401	Random regions	6	0.0169242089771891	0.290858930490684	6.83697702000108
EZH2	rnd_217	Random regions	6	0.0118577075098814	0.531669150520932	7.04328219876004
EZH2	rnd_990	Random regions	6	0.015527950310559	0.314079223467977	7.04328219876004
EZH2	rnd_92	Random regions	6	0.00965107646622123	0.81763804363425	7.04328219876004
SETDB1	rnd_558	Random regions	1	0.00227272727272727	0.988306247464218	9.64463782973684
SETDB1	rnd_152	Random regions	1	0.00227272727272727	0.988306247464218	9.64463782973684
SETDB1	rnd_982	Random regions	1	0.00227100681302044	0.987199084245378	9.64463782973684
SETDB1	rnd_388	Random regions	1	0.00227100681302044	0.987199084245378	9.64463782973684
SETDB1	rnd_35	Random regions	1	0.00227100681302044	0.987199084245378	9.64463782973684
RNF2	rnd_432	Random regions	6	0.0151515151515152	0.332245954631075	6.83697702000108
SETDB1	rnd_939	Random regions	1	0.00226757369614512	0.984987256168249	9.64463782973684
JARID2	rnd_163	Random regions	2	0.00960827790096083	0.398727056187864	7.13209607758646
SUZ12	rnd_389	Random regions	9	0.0150715900527506	0.58734178125493	7.01247405102263
RNF2	rnd_845	Random regions	6	0.0137318255250404	0.342326215183431	6.83697702000108
SETDB1	rnd_875	Random regions	1	0.00226586102719033	0.983882589177712	9.64463782973684
ZFP445	rnd_329	Random regions	1	0.000829875518672199	2.23066767621144	13.2610655334481
SUZ12	rnd_161	Random regions	9	0.0118296529968454	0.463443163176248	7.01247405102263
RNF2	rnd_928	Random regions	6	0.016988416988417	0.29631665063491	6.83697702000108
SETDB1	rnd_789	Random regions	1	0.00226415094339623	0.982778752142277	9.64463782973684
SETDB1	rnd_105	Random regions	1	0.00226415094339623	0.982778752142277	9.64463782973684
SUZ12	rnd_553	Random regions	9	0.0124902419984387	0.39769441757452	7.01247405102263
EZH2	rnd_161	Random regions	6	0.0118296529968454	0.776625626616706	7.04328219876004
EZH2	rnd_834	Random regions	6	0.0108303249097473	0.704052388900262	7.04328219876004
SUZ12	rnd_125	Random regions	9	0.0138584974471189	0.380461547741261	7.01247405102263
SETDB1	rnd_572	Random regions	1	0.00225903614457831	0.979472210302345	9.64463782973684
SETDB1	rnd_490	Random regions	1	0.00225903614457831	0.979472210302345	9.64463782973684
SETDB1	rnd_674	Random regions	1	0.00225733634311512	0.978371682653708	9.64463782973684
SETDB1	rnd_400	Random regions	1	0.00225733634311512	0.978371682653708	9.64463782973684
SETDB1	rnd_325	Random regions	1	0.00225733634311512	0.978371682653708	9.64463782973684
EZH2	rnd_376	Random regions	6	0.0138996138996139	0.701582790517368	7.04328219876004
SETDB1	rnd_155	Random regions	1	0.00225563909774436	0.977271979773344	9.64463782973684
RNF2	rnd_860	Random regions	6	0.0143613000755858	0.71454840065792	6.83697702000108
EZH2	rnd_203	Random regions	6	0.00771604938271605	0.700452484391872	7.04328219876004
EZH2	rnd_51	Random regions	6	0.00848765432098765	0.700452484391872	7.04328219876004
EZH2	rnd_664	Random regions	6	0.014162077104642	0.524726545973746	7.04328219876004
SETDB1	rnd_679	Random regions	1	0.00225394440270473	0.976173100641238	9.64463782973684
ZFP445	rnd_82	Random regions	1	0.000818330605564648	2.21011708070814	13.2610655334481
SUZ12	rnd_23	Random regions	9	0.0103092783505155	0.394138527672712	7.01247405102263
SETDB1	rnd_838	Random regions	1	0.00224887556221889	0.972881395613751	9.64463782973684
SETDB1	rnd_837	Random regions	1	0.00224887556221889	0.972881395613751	9.64463782973684
EZH2	rnd_706	Random regions	6	0.0153846153846154	0.300525106688441	7.04328219876004
EZH2	rnd_532	Random regions	6	0.0115473441108545	0.741316440992902	7.04328219876004
JARID2	rnd_470	Random regions	2	0.00957290132547865	0.393292604545614	7.13209607758646
JARID2	rnd_358	Random regions	2	0.00957290132547865	0.393292604545614	7.13209607758646
SETDB1	rnd_971	Random regions	1	0.00224719101123596	0.971785801379278	9.64463782973684
SETDB1	rnd_243	Random regions	1	0.00224719101123596	0.971785801379278	9.64463782973684
SETDB1	rnd_749	Random regions	1	0.00224550898203593	0.970691025870105	9.64463782973684
SETDB1	rnd_348	Random regions	1	0.00224550898203593	0.970691025870105	9.64463782973684
EZH2	rnd_647	Random regions	6	0.0146153846153846	0.695939889493947	7.04328219876004
SUZ12	rnd_700	Random regions	9	0.0101744186046512	0.411167227122437	7.01247405102263
EZH2	rnd_260	Random regions	6	0.011756061719324	0.802505354803056	7.04328219876004
RNF2	rnd_84	Random regions	6	0.0140949554896142	0.392481187847218	6.83697702000108
SETDB1	rnd_64	Random regions	1	0.00224382946896036	0.969597068095926	9.64463782973684
SETDB1	rnd_914	Random regions	1	0.00224382946896036	0.969597068095926	9.64463782973684
SETDB1	rnd_722	Random regions	1	0.00224382946896036	0.969597068095926	9.64463782973684
SUZ12	rnd_150	Random regions	9	0.0139968895800933	0.44275053388062	7.01247405102263
SETDB1	rnd_728	Random regions	1	0.00224215246636771	0.968503927070826	9.64463782973684
SETDB1	rnd_212	Random regions	1	0.00224215246636771	0.968503927070826	9.64463782973684
SETDB1	rnd_927	Random regions	1	0.00224215246636771	0.968503927070826	9.64463782973684
SETDB1	rnd_407	Random regions	1	0.00224047796863331	0.967411601813139	9.64463782973684
ZFP445	rnd_301	Random regions	1	0.000809716599190283	2.19498274584363	13.2610655334481
EZH2	rnd_682	Random regions	6	0.00716845878136201	0.69351208801797	7.04328219876004
EZH2	rnd_309	Random regions	6	0.0131964809384164	0.799282694260997	7.04328219876004
ZFP445	rnd_241	Random regions	1	0.000807754442649435	2.19142437750923	13.2610655334481
SETDB1	rnd_614	Random regions	1	0.00223713646532438	0.965229394693697	9.64463782973684
SETDB1	rnd_561	Random regions	1	0.00223713646532438	0.965229394693697	9.64463782973684
JARID2	rnd_360	Random regions	2	0.00955180014695077	0.390041512899258	7.13209607758646
SETDB1	rnd_1000	Random regions	1	0.0022354694485842	0.964139510888542	9.64463782973684
RNF2	rnd_995	Random regions	6	0.0109375	0.453897693487176	6.83697702000108
SETDB1	rnd_989	Random regions	1	0.00223380491437081	0.963050438963725	9.64463782973684
EZH2	rnd_514	Random regions	6	0.0117044623262619	0.796067043366502	7.04328219876004
EZH2	rnd_390	Random regions	6	0.00730994152046784	0.794996712069287	7.04328219876004
JARID2	rnd_47	Random regions	2	0.00649350649350649	0.516588223755611	7.13209607758646
RNF2	rnd_114	Random regions	6	0.0168251645940015	0.282147196955046	6.83697702000108
SETDB1	rnd_719	Random regions	1	0.00223048327137546	0.96087472690827	9.64463782973684
RNF2	rnd_693	Random regions	6	0.0118343195266272	0.682837494456754	6.83697702000108
RNF2	rnd_607	Random regions	6	0.00961538461538462	0.388115946823901	6.83697702000108
EZH2	rnd_589	Random regions	6	0.0153396639883126	0.296188506116982	7.04328219876004
JARID2	rnd_112	Random regions	2	0.00953778429933969	0.387878090144162	7.13209607758646
SETDB1	rnd_189	Random regions	1	0.0022271714922049	0.95870225086708	9.64463782973684
SETDB1	rnd_456	Random regions	1	0.0022271714922049	0.95870225086708	9.64463782973684
RNF2	rnd_141	Random regions	6	0.0168970814132104	0.288319029109072	6.83697702000108
EZH2	rnd_499	Random regions	6	0.0099388379204893	0.686955847581098	7.04328219876004
SUZ12	rnd_597	Random regions	9	0.0131782945736434	0.438186123513756	7.01247405102263
RNF2	rnd_934	Random regions	6	0.0158013544018059	0.39868220668556	6.83697702000108
RNF2	rnd_400	Random regions	6	0.0135440180586907	0.70793147177875	6.83697702000108
ZFP445	rnd_649	Random regions	1	0.000798722044728434	2.17495077301285	13.2610655334481
SETDB1	rnd_275	Random regions	1	0.00222551928783383	0.957617223971967	9.64463782973684
RNF2	rnd_661	Random regions	6	0.0116913484021824	0.450457075919315	6.83697702000108
JARID2	rnd_540	Random regions	2	0.00953079178885631	0.386797566742186	7.13209607758646
JARID2	rnd_780	Random regions	2	0.00953079178885631	0.386797566742186	7.13209607758646
ZFP445	rnd_111	Random regions	1	0.000796812749003984	2.17144805696571	13.2610655334481
SETDB1	rnd_799	Random regions	1	0.00222222222222222	0.955449587698989	9.64463782973684
ZFP445	rnd_923	Random regions	1	0.000795544948289578	2.1691181091795	13.2610655334481
SUZ12	rnd_995	Random regions	9	0.0125	0.449623757865206	7.01247405102263
SUZ12	rnd_273	Random regions	9	0.0149700598802395	0.964863582088789	7.01247405102263
RNF2	rnd_717	Random regions	6	0.0109034267912773	0.449311985636749	6.83697702000108
RNF2	rnd_397	Random regions	6	0.0103397341211226	0.680675408419805	6.83697702000108
SETDB1	rnd_952	Random regions	1	0.00222057735011103	0.954366976435997	9.64463782973684
RNF2	rnd_589	Random regions	6	0.0168005843681519	0.279977274508913	6.83697702000108
SETDB1	rnd_482	Random regions	1	0.0022189349112426	0.953285168502972	9.64463782973684
ZFP445	rnd_899	Random regions	1	0.000793021411578113	2.16447051383989	13.2610655334481
SETDB1	rnd_976	Random regions	1	0.00221729490022173	0.952204162963761	9.64463782973684
SETDB1	rnd_163	Random regions	1	0.00221729490022173	0.952204162963761	9.64463782973684
ZFP445	rnd_619	Random regions	1	0.000791139240506329	2.16099543762311	13.2610655334481
RNF2	rnd_978	Random regions	6	0.0168711656441718	0.426594993760631	6.83697702000108
SUZ12	rnd_217	Random regions	9	0.0118577075098814	0.476114047531697	7.01247405102263
EZH2	rnd_191	Random regions	6	0.00837776085300838	0.68136844180529	7.04328219876004
ZFP445	rnd_699	Random regions	1	0.000789889415481833	2.15868371251871	13.2610655334481
ZFP445	rnd_52	Random regions	1	0.000789889415481833	2.15868371251871	13.2610655334481
SETDB1	rnd_612	Random regions	1	0.0022140221402214	0.95004455533394	9.64463782973684
SETDB1	rnd_635	Random regions	1	0.0022140221402214	0.95004455533394	9.64463782973684
JARID2	rnd_294	Random regions	2	0.00933908045977012	0.510247538184756	7.13209607758646
ZFP445	rnd_369	Random regions	1	0.000788643533123028	2.15637594265849	13.2610655334481
ZFP445	rnd_409	Random regions	1	0.000788643533123028	2.15637594265849	13.2610655334481
SETDB1	rnd_469	Random regions	1	0.00221238938053097	0.948965951382485	9.64463782973684
ZFP445	rnd_492	Random regions	1	0.000786163522012579	2.15177214177798	13.2610655334481
ZFP445	rnd_695	Random regions	1	0.000786163522012579	2.15177214177798	13.2610655334481
JARID2	rnd_676	Random regions	2	0.00962309542902967	0.400593455751481	7.13209607758646
JARID2	rnd_866	Random regions	2	0.00962309542902967	0.400593455751481	7.13209607758646
ZFP445	rnd_353	Random regions	1	0.000785545954438335	2.15062361482449	13.2610655334481
SETDB1	rnd_470	Random regions	1	0.00220913107511046	0.946811138570061	9.64463782973684
SUZ12	rnd_718	Random regions	9	0.010228166797797	0.382502012964331	7.01247405102263
EZH2	rnd_673	Random regions	6	0.0092264017033357	0.678880695203749	7.04328219876004
ZFP445	rnd_707	Random regions	1	0.000784313725490196	2.14832944297883	13.2610655334481
ZFP445	rnd_964	Random regions	1	0.000784313725490196	2.14832944297883	13.2610655334481
SETDB1	rnd_771	Random regions	1	0.0022075055187638	0.9457349278604	9.64463782973684
EZH2	rnd_659	Random regions	6	0.0151860288534548	0.676913683353173	7.04328219876004
JARID2	rnd_682	Random regions	2	0.00573476702508961	0.507087388916417	7.13209607758646
SETDB1	rnd_360	Random regions	1	0.00220426157237325	0.943584893226039	9.64463782973684
ZFP445	rnd_379	Random regions	1	0.00078125	2.14261066088191	13.2610655334481
ZFP445	rnd_97	Random regions	1	0.00078125	2.14261066088191	13.2610655334481
ZFP445	rnd_562	Random regions	1	0.00078064012490242	2.14146973108974	13.2610655334481
SETDB1	rnd_704	Random regions	1	0.00220264317180617	0.942511067463147	9.64463782973684
ZFP445	rnd_792	Random regions	1	0.00078003120124805	2.14032973583634	13.2610655334481
ZFP445	rnd_661	Random regions	1	0.000779423226812159	2.13919067193468	13.2610655334481
ZFP445	rnd_862	Random regions	1	0.000779423226812159	2.13919067193468	13.2610655334481
EZH2	rnd_931	Random regions	6	0.0090978013646702	0.674691331524103	7.04328219876004
EZH2	rnd_800	Random regions	6	0.0151630022744503	0.674691331524103	7.04328219876004
SETDB1	rnd_534	Random regions	1	0.00220102714600147	0.941438034846934	9.64463782973684
SETDB1	rnd_346	Random regions	1	0.00219941348973607	0.940365794462105	9.64463782973684
RNF2	rnd_233	Random regions	6	0.0167516387472688	0.275646976144999	6.83697702000108
ZFP445	rnd_520	Random regions	1	0.000777604976671851	2.13577903719265	13.2610655334481
ZFP445	rnd_440	Random regions	1	0.000777604976671851	2.13577903719265	13.2610655334481
ZFP445	rnd_171	Random regions	1	0.000777604976671851	2.13577903719265	13.2610655334481
EZH2	rnd_18	Random regions	6	0.0106060606060606	0.673581408037738	7.04328219876004
SUZ12	rnd_449	Random regions	9	0.0078740157480315	0.470321922263407	7.01247405102263
ZFP445	rnd_677	Random regions	1	0.000777000777000777	2.13464366778548	13.2610655334481
ZFP445	rnd_882	Random regions	1	0.000777000777000777	2.13464366778548	13.2610655334481
ZFP445	rnd_282	Random regions	1	0.000777000777000777	2.13464366778548	13.2610655334481
ZFP445	rnd_714	Random regions	1	0.000777000777000777	2.13464366778548	13.2610655334481
SETDB1	rnd_696	Random regions	1	0.0021978021978022	0.939294345394737	9.64463782973684
SUZ12	rnd_773	Random regions	9	0.0149142431021626	0.572008160959141	7.01247405102263
ZFP445	rnd_985	Random regions	1	0.000775795190069822	2.13237567444554	13.2610655334481
ZFP445	rnd_416	Random regions	1	0.000775795190069822	2.13237567444554	13.2610655334481
ZFP445	rnd_344	Random regions	1	0.000775193798449612	2.13124304473951	13.2610655334481
ZFP445	rnd_787	Random regions	1	0.000774593338497289	2.1301113225658	13.2610655334481
ZFP445	rnd_835	Random regions	1	0.000773993808049536	2.12898050514441	13.2610655334481
EZH2	rnd_132	Random regions	6	0.0152616279069767	0.288629978188298	7.04328219876004
ZFP445	rnd_983	Random regions	1	0.000773395204949729	2.12785058973666	13.2610655334481
JARID2	rnd_324	Random regions	2	0.00959232613908873	0.395879330290254	7.13209607758646
ZFP445	rnd_761	Random regions	1	0.000772797527047913	2.12672157364438	13.2610655334481
ZFP445	rnd_783	Random regions	1	0.000772797527047913	2.12672157364438	13.2610655334481
ZFP445	rnd_477	Random regions	1	0.000772797527047913	2.12672157364438	13.2610655334481
ZFP445	rnd_519	Random regions	1	0.000772797527047913	2.12672157364438	13.2610655334481
ZFP445	rnd_660	Random regions	1	0.000772797527047913	2.12672157364438	13.2610655334481
EZH2	rnd_569	Random regions	6	0.0113378684807256	0.670256632224556	7.04328219876004
ZFP445	rnd_894	Random regions	1	0.000772200772200772	2.12559345420926	13.2610655334481
ZFP445	rnd_43	Random regions	1	0.000772200772200772	2.12559345420926	13.2610655334481
ZFP445	rnd_357	Random regions	1	0.000772200772200772	2.12559345420926	13.2610655334481
SETDB1	rnd_564	Random regions	1	0.00219138056975895	0.935016444065256	9.64463782973684
SETDB1	rnd_999	Random regions	1	0.00218978102189781	0.933948937919159	9.64463782973684
SETDB1	rnd_788	Random regions	1	0.00218978102189781	0.933948937919159	9.64463782973684
ZFP445	rnd_486	Random regions	1	0.000770416024653313	2.12221444984569	13.2610655334481
SETDB1	rnd_585	Random regions	1	0.00218818380743982	0.932882217631658	9.64463782973684
ZFP445	rnd_254	Random regions	1	0.000769230769230769	2.11996621654678	13.2610655334481
EZH2	rnd_794	Random regions	6	0.0105660377358491	0.668044264725338	7.04328219876004
ZFP445	rnd_594	Random regions	1	0.000768639508070715	2.11884342337016	13.2610655334481
SETDB1	rnd_67	Random regions	1	0.0021865889212828	0.931816282296396	9.64463782973684
ZFP445	rnd_168	Random regions	1	0.000768049155145929	2.11772150929827	13.2610655334481
SUZ12	rnd_143	Random regions	9	0.0124740124740125	0.464862190585876	7.01247405102263
SUZ12	rnd_647	Random regions	9	0.0130769230769231	0.376004295588187	7.01247405102263
ZFP445	rnd_443	Random regions	1	0.000767459708365311	2.11660047196638	13.2610655334481
SUZ12	rnd_201	Random regions	9	0.0117739403453689	1.03427573039149	7.01247405102263
EZH2	rnd_529	Random regions	6	0.0131477184841454	0.499546906612718	7.04328219876004
ZFP445	rnd_978	Random regions	1	0.000766871165644172	2.11548030904351	13.2610655334481
ZFP445	rnd_527	Random regions	1	0.000766283524904215	2.11436101823181	13.2610655334481
SETDB1	rnd_249	Random regions	1	0.00218181818181818	0.928623176952264	9.64463782973684
ZFP445	rnd_208	Random regions	1	0.000763941940412529	2.1098925312649	13.2610655334481
ZFP445	rnd_586	Random regions	1	0.000763941940412529	2.1098925312649	13.2610655334481
SUZ12	rnd_616	Random regions	9	0.0108359133126935	0.435909206797091	7.01247405102263
ZFP445	rnd_209	Random regions	1	0.00076219512195122	2.10655021532094	13.2610655334481
SETDB1	rnd_462	Random regions	1	0.00217864923747277	0.926498348234494	9.64463782973684
EZH2	rnd_268	Random regions	6	0.0142964635063958	0.70793147177875	7.04328219876004
JARID2	rnd_116	Random regions	2	0.00944767441860465	0.373892606649822	7.13209607758646
ZFP445	rnd_69	Random regions	1	0.000761614623000762	2.10543782245357	13.2610655334481
ZFP445	rnd_701	Random regions	1	0.000761614623000762	2.10543782245357	13.2610655334481
ZFP445	rnd_768	Random regions	1	0.000761614623000762	2.10543782245357	13.2610655334481
JARID2	rnd_454	Random regions	2	0.00569395017793594	0.49660218620189	7.13209607758646
ZFP445	rnd_943	Random regions	1	0.000760456273764259	2.10321559319056	13.2610655334481
EZH2	rnd_621	Random regions	6	0.0105263157894737	0.662527797550099	7.04328219876004
RNF2	rnd_998	Random regions	6	0.0123361603700848	0.434506188425526	6.83697702000108
RNF2	rnd_78	Random regions	6	0.0123361603700848	0.434506188425526	6.83697702000108
ZFP445	rnd_583	Random regions	1	0.000759301442672741	2.10099675936643	13.2610655334481
ZFP445	rnd_123	Random regions	1	0.000759301442672741	2.10099675936643	13.2610655334481
ZFP445	rnd_544	Random regions	1	0.000759301442672741	2.10099675936643	13.2610655334481
ZFP445	rnd_250	Random regions	1	0.000759301442672741	2.10099675936643	13.2610655334481
ZFP445	rnd_905	Random regions	1	0.000759301442672741	2.10099675936643	13.2610655334481
ZFP445	rnd_307	Random regions	1	0.000758725341426404	2.09988861089671	13.2610655334481
SETDB1	rnd_974	Random regions	1	0.00217391304347826	0.923316949371695	9.64463782973684
RNF2	rnd_472	Random regions	6	0.0167682926829268	0.276968590034118	6.83697702000108
ZFP445	rnd_18	Random regions	1	0.000757575757575758	2.09767484137161	13.2610655334481
ZFP445	rnd_807	Random regions	1	0.000757575757575758	2.09767484137161	13.2610655334481
SUZ12	rnd_889	Random regions	9	0.0148588410104012	0.291731533504942	7.01247405102263
SETDB1	rnd_49	Random regions	1	0.00217233888486604	0.922258037934587	9.64463782973684
ZFP445	rnd_824	Random regions	1	0.000757002271006813	2.09656921660261	13.2610655334481
ZFP445	rnd_908	Random regions	1	0.00075642965204236	2.09546442939385	13.2610655334481
ZFP445	rnd_96	Random regions	1	0.000755857898715042	2.09436047794826	13.2610655334481
ZFP445	rnd_174	Random regions	1	0.000755857898715042	2.09436047794826	13.2610655334481
ZFP445	rnd_875	Random regions	1	0.000755287009063444	2.0932573604918	13.2610655334481
SETDB1	rnd_57	Random regions	1	0.00216919739696312	0.920142541930538	9.64463782973684
ZFP445	rnd_223	Random regions	1	0.000754716981132075	2.09215507527312	13.2610655334481
ZFP445	rnd_453	Random regions	1	0.000754716981132075	2.09215507527312	13.2610655334481
ZFP445	rnd_794	Random regions	1	0.000754716981132075	2.09215507527312	13.2610655334481
ZFP445	rnd_815	Random regions	1	0.000753012048192771	2.08885319585989	13.2610655334481
ZFP445	rnd_402	Random regions	1	0.000752445447705041	2.08775422251558	13.2610655334481
ZFP445	rnd_325	Random regions	1	0.000752445447705041	2.08775422251558	13.2610655334481
ZFP445	rnd_861	Random regions	1	0.00075187969924812	2.08665607297629	13.2610655334481
ZFP445	rnd_30	Random regions	1	0.00075187969924812	2.08665607297629	13.2610655334481
ZFP445	rnd_652	Random regions	1	0.000751314800901578	2.08554131795887	13.2610655334481
ZFP445	rnd_93	Random regions	1	0.000751314800901578	2.08554131795887	13.2610655334481
EZH2	rnd_573	Random regions	6	0.01	0.491624673888167	7.04328219876004
ZFP445	rnd_319	Random regions	1	0.000750750750750751	2.08444647668021	13.2610655334481
ZFP445	rnd_786	Random regions	1	0.000750750750750751	2.08444647668021	13.2610655334481
SUZ12	rnd_182	Random regions	9	0.0148367952522255	0.289532556729216	7.01247405102263
ZFP445	rnd_240	Random regions	1	0.000749625187406297	2.0822589082409	13.2610655334481
EZH2	rnd_984	Random regions	6	0.0074794315632012	0.654839186433511	7.04328219876004
ZFP445	rnd_186	Random regions	1	0.000748502994011976	2.08007418077174	13.2610655334481
ZFP445	rnd_64	Random regions	1	0.00074794315632012	2.07898289042247	13.2610655334481
ZFP445	rnd_157	Random regions	1	0.000747384155455904	2.07789231979324	13.2610655334481
ZFP445	rnd_685	Random regions	1	0.000747384155455904	2.07789231979324	13.2610655334481
ZFP445	rnd_843	Random regions	1	0.000746268656716418	2.07571334964891	13.2610655334481
ZFP445	rnd_642	Random regions	1	0.000745712155108128	2.07464471324041	13.2610655334481
SETDB1	rnd_796	Random regions	1	0.00215672178289001	0.911711450818745	9.64463782973684
ZFP445	rnd_312	Random regions	1	0.000745156482861401	2.07358836649428	13.2610655334481
ZFP445	rnd_511	Random regions	1	0.000745156482861401	2.07358836649428	13.2610655334481
ZFP445	rnd_989	Random regions	1	0.000744601638123604	2.0725312012866	13.2610655334481
SETDB1	rnd_526	Random regions	1	0.0021551724137931	0.910661025031866	9.64463782973684
ZFP445	rnd_227	Random regions	1	0.000744047619047619	2.07147322995634	13.2610655334481
JARID2	rnd_22	Random regions	2	0.00951625693893735	0.384159591438503	7.13209607758646
ZFP445	rnd_980	Random regions	1	0.000743494423791822	2.07041446476197	13.2610655334481
ZFP445	rnd_719	Random regions	1	0.000743494423791822	2.07041446476197	13.2610655334481
ZFP445	rnd_903	Random regions	1	0.000742942050520059	2.06935491788185	13.2610655334481
ZFP445	rnd_831	Random regions	1	0.000742390497401633	2.06829460141467	13.2610655334481
EZH2	rnd_248	Random regions	6	0.00894854586129754	0.650463593252512	7.04328219876004
ZFP445	rnd_21	Random regions	1	0.000741839762611276	2.06686455117311	13.2610655334481
ZFP445	rnd_305	Random regions	1	0.000741839762611276	2.06686455117311	13.2610655334481
ZFP445	rnd_25	Random regions	1	0.000741289844329133	2.0658030029422	13.2610655334481
ZFP445	rnd_363	Random regions	1	0.000741289844329133	2.0658030029422	13.2610655334481
ZFP445	rnd_830	Random regions	1	0.000741289844329133	2.0658030029422	13.2610655334481
ZFP445	rnd_582	Random regions	1	0.00074019245003701	2.06367771692995	13.2610655334481
ZFP445	rnd_952	Random regions	1	0.00074019245003701	2.06367771692995	13.2610655334481
EZH2	rnd_527	Random regions	6	0.00919540229885057	0.485991911206587	7.04328219876004
RNF2	rnd_488	Random regions	6	0.0116533139111435	0.36540788816536	6.83697702000108
SETDB1	rnd_763	Random regions	1	0.00214899713467049	0.906466973105056	9.64463782973684
ZFP445	rnd_9	Random regions	1	0.000739644970414201	2.06261400263285	13.2610655334481
ZFP445	rnd_612	Random regions	1	0.000738007380073801	2.05941871386291	13.2610655334481
ZFP445	rnd_373	Random regions	1	0.000738007380073801	2.05941871386291	13.2610655334481
SUZ12	rnd_141	Random regions	9	0.0130568356374808	0.424577070613679	7.01247405102263
ZFP445	rnd_480	Random regions	1	0.000737463126843658	2.05835227389082	13.2610655334481
EZH2	rnd_47	Random regions	6	0.0151515151515152	0.646505271349338	7.04328219876004
RNF2	rnd_765	Random regions	6	0.0145482388973966	0.424342426467255	6.83697702000108
RNF2	rnd_92	Random regions	6	0.0133630289532294	0.302302508426868	6.83697702000108
RNF2	rnd_398	Random regions	6	0.00945454545454546	0.363263325157827	6.83697702000108
ZFP445	rnd_264	Random regions	1	0.000734214390602056	2.05194031365025	13.2610655334481
EZH2	rnd_68	Random regions	6	0.00891530460624071	0.645012263360487	7.04328219876004
ZFP445	rnd_534	Random regions	1	0.000733675715333823	2.05109682691702	13.2610655334481
EZH2	rnd_452	Random regions	6	0.0107033639143731	0.482622562502001	7.04328219876004
SETDB1	rnd_653	Random regions	1	0.0021398002853067	0.900198749765442	9.64463782973684
RNF2	rnd_108	Random regions	6	0.0103585657370518	0.379493255989937	6.83697702000108
EZH2	rnd_550	Random regions	6	0.0103934669636229	0.643924407037987	7.04328219876004
SETDB1	rnd_463	Random regions	1	0.00213827512473272	0.899156700665207	9.64463782973684
RNF2	rnd_700	Random regions	6	0.0145348837209302	0.362192210812659	6.83697702000108
ZFP445	rnd_114	Random regions	1	0.000731528895391368	2.0465803280358	13.2610655334481
ZFP445	rnd_466	Random regions	1	0.000730994152046784	2.0455065098751	13.2610655334481
ZFP445	rnd_552	Random regions	1	0.000730460189919649	2.04443210725446	13.2610655334481
EZH2	rnd_918	Random regions	6	0.0152091254752852	0.723417311247025	7.04328219876004
EZH2	rnd_617	Random regions	6	0.0152091254752852	0.723417311247025	7.04328219876004
SUZ12	rnd_408	Random regions	9	0.0121858339680122	0.361345434191467	7.01247405102263
SETDB1	rnd_454	Random regions	1	0.00213523131672598	0.897074869870757	9.64463782973684
ZFP445	rnd_125	Random regions	1	0.000729394602479942	2.04228159225991	13.2610655334481
RNF2	rnd_670	Random regions	6	0.0148257968865827	0.686086564188907	6.83697702000108
RNF2	rnd_352	Random regions	6	0.00916030534351145	0.41984758812752	6.83697702000108
RNF2	rnd_669	Random regions	6	0.0129770992366412	0.728987532444836	6.83697702000108
ZFP445	rnd_249	Random regions	1	0.000727272727272727	2.03797402456227	13.2610655334481
EZH2	rnd_211	Random regions	6	0.0137299771167048	0.479260901344615	7.04328219876004
EZH2	rnd_883	Random regions	6	0.0151975683890578	0.450394011931874	7.04328219876004
RNF2	rnd_813	Random regions	6	0.011611030478955	0.654974050006436	6.83697702000108
SUZ12	rnd_752	Random regions	9	0.0131680867544539	1.01491504882876	7.01247405102263
ZFP445	rnd_576	Random regions	1	0.00072463768115942	2.03293848632255	13.2610655334481
EZH2	rnd_166	Random regions	6	0.00961538461538462	0.63849710888635	7.04328219876004
ZFP445	rnd_992	Random regions	1	0.000723589001447178	2.03077632942648	13.2610655334481
ZFP445	rnd_57	Random regions	1	0.000723065798987708	2.02969458906196	13.2610655334481
RNF2	rnd_811	Random regions	6	0.0129573170731707	0.417605295991422	6.83697702000108
SUZ12	rnd_615	Random regions	9	0.0117647058823529	0.394857497023369	7.01247405102263
ZFP445	rnd_47	Random regions	1	0.000721500721500722	2.02644683934788	13.2610655334481
ZFP445	rnd_220	Random regions	1	0.000720980533525595	2.02537776797981	13.2610655334481
RNF2	rnd_483	Random regions	6	0.0166414523449319	0.265704851393761	6.83697702000108
RNF2	rnd_191	Random regions	6	0.00913937547600914	0.416485427092312	6.83697702000108
SUZ12	rnd_529	Random regions	9	0.0108275328692962	0.357220571261581	7.01247405102263
ZFP445	rnd_58	Random regions	1	0.000719424460431655	2.02222205531802	13.2610655334481
ZFP445	rnd_796	Random regions	1	0.000718907260963336	2.02117165196487	13.2610655334481
EZH2	rnd_563	Random regions	6	0.00988593155893536	0.474790583011807	7.04328219876004
ZFP445	rnd_526	Random regions	1	0.000718390804597701	2.02012199748708	13.2610655334481
SUZ12	rnd_622	Random regions	9	0.0106870229007634	0.415573651742635	7.01247405102263
EZH2	rnd_469	Random regions	6	0.00811209439528024	0.63416958041871	7.04328219876004
SUZ12	rnd_86	Random regions	9	0.0124610591900312	0.316314064830048	7.01247405102263
EZH2	rnd_442	Random regions	6	0.0113981762917933	0.473675119030445	7.04328219876004
RNF2	rnd_658	Random regions	6	0.0133037694013304	0.295730143436869	6.83697702000108
JARID2	rnd_664	Random regions	2	0.00944138473642801	0.446937223870456	7.13209607758646
EZH2	rnd_270	Random regions	6	0.00736377025036819	0.632010560676879	7.04328219876004
SUZ12	rnd_398	Random regions	9	0.0123636363636364	0.304955034212017	7.01247405102263
EZH2	rnd_528	Random regions	6	0.0151515151515152	0.277728651163918	7.04328219876004
ZFP445	rnd_454	Random regions	1	0.000711743772241993	2.00654422169399	13.2610655334481
SUZ12	rnd_51	Random regions	9	0.0100308641975309	0.353806454676234	7.01247405102263
ZFP445	rnd_428	Random regions	1	0.000710732054015636	2.0044664263012	13.2610655334481
SUZ12	rnd_171	Random regions	9	0.0124416796267496	0.314015768466913	7.01247405102263
SUZ12	rnd_808	Random regions	9	0.0100231303006939	0.620752785459249	7.01247405102263
RNF2	rnd_775	Random regions	6	0.0140117994100295	0.678516479904288	6.83697702000108
JARID2	rnd_418	Random regions	2	0.00930565497494631	0.351576849821412	7.13209607758646
JARID2	rnd_964	Random regions	2	0.00941176470588235	0.442330100415461	7.13209607758646
SUZ12	rnd_724	Random regions	9	0.0128593040847201	0.980253392260804	7.01247405102263
SUZ12	rnd_921	Random regions	9	0.00999231360491929	0.434930227891784	7.01247405102263
EZH2	rnd_709	Random regions	6	0.0151171579743008	0.274366283437616	7.04328219876004
RNF2	rnd_365	Random regions	6	0.0113550340651022	0.7167606434368	6.83697702000108
EZH2	rnd_114	Random regions	6	0.0124359912216533	0.622333830001564	7.04328219876004
SUZ12	rnd_772	Random regions	9	0.013188518231187	0.629792220899515	7.01247405102263
SETDB1	rnd_299	Random regions	1	0.00209351011863224	0.868242735264649	9.64463782973684
ZFP445	rnd_299	Random regions	1	0.000697836706210747	1.97772001793375	13.2610655334481
RNF2	rnd_104	Random regions	6	0.0166402535657686	0.265450683939848	6.83697702000108
EZH2	rnd_34	Random regions	6	0.0131099781500364	0.615917712791011	7.04328219876004
EZH2	rnd_468	Random regions	6	0.0128012048192771	0.460354982603017	7.04328219876004
EZH2	rnd_916	Random regions	6	0.0151636073423783	0.278739676715031	7.04328219876004
JARID2	rnd_995	Random regions	2	0.009375	0.362145672970327	7.13209607758646
RNF2	rnd_475	Random regions	6	0.0165413533834586	0.25675539020592	6.83697702000108
JARID2	rnd_568	Random regions	2	0.00896495517522412	0.498560427641497	7.13209607758646
RNF2	rnd_118	Random regions	6	0.0143288084464555	0.402003983832068	6.83697702000108
RNF2	rnd_664	Random regions	6	0.016522423288749	0.360845360224407	6.83697702000108
RNF2	rnd_164	Random regions	6	0.0148669796557121	0.295329932846069	6.83697702000108
SUZ12	rnd_948	Random regions	9	0.0143613000755858	0.401059322925686	7.01247405102263
RNF2	rnd_587	Random regions	6	0.0105501130369254	0.400895893450781	6.83697702000108
SUZ12	rnd_416	Random regions	9	0.013188518231187	1.01717873218165	7.01247405102263
JARID2	rnd_792	Random regions	2	0.0093603744149766	0.359847432497757	7.13209607758646
SUZ12	rnd_447	Random regions	9	0.0142857142857143	0.97143942846723	7.01247405102263
SUZ12	rnd_894	Random regions	9	0.0138996138996139	0.303717551853023	7.01247405102263
RNF2	rnd_83	Random regions	6	0.00978179082016554	0.39868220668556	6.83697702000108
SETDB1	DMR-C4	DMR-C4	1	0.00206753962784287	0.849852032354144	9.64463782973684
EZH2	rnd_750	Random regions	6	0.012743628185907	0.453762532997298	7.04328219876004
SUZ12	rnd_297	Random regions	9	0.00851393188854489	0.375375432333752	7.01247405102263
SUZ12	rnd_564	Random regions	9	0.014609203798393	0.360098212434572	7.01247405102263
EZH2	rnd_286	Random regions	6	0.0130246020260492	0.606345488664217	7.04328219876004
JARID2	rnd_817	Random regions	2	0.00933852140077821	0.356406777061601	7.13209607758646
RNF2	rnd_739	Random regions	6	0.0164705882352941	0.356220028043483	6.83697702000108
SUZ12	rnd_175	Random regions	9	0.0123355263157895	0.369674039805704	7.01247405102263
RNF2	rnd_393	Random regions	6	0.00900900900900901	0.395367892665425	6.83697702000108
EZH2	rnd_256	Random regions	6	0.012715033657442	0.450465540576592	7.04328219876004
SUZ12	rnd_387	Random regions	9	0.0099236641221374	0.337977619771519	7.01247405102263
RNF2	rnd_804	Random regions	6	0.0119940029985007	0.393162479463487	6.83697702000108
JARID2	rnd_990	Random regions	2	0.0093167701863354	0.352974134301974	7.13209607758646
SUZ12	rnd_425	Random regions	9	0.0123456790123457	0.3708285955198	7.01247405102263
EZH2	rnd_76	Random regions	6	0.0119402985074627	0.447175898834271	7.04328219876004
RNF2	rnd_238	Random regions	6	0.00821018062397373	0.835396658082046	6.83697702000108
JARID2	DMR-C5	DMR-C5	2	0.015625	1.10564700473253	7.13209607758646
JARID2	rnd_893	Random regions	2	0.00930232558139535	0.350690138696868	7.13209607758646
JARID2	rnd_623	Random regions	2	0.00930232558139535	0.350690138696868	7.13209607758646
SUZ12	rnd_929	Random regions	9	0.0115562403697997	0.368560424954095	7.01247405102263
EZH2	rnd_954	Random regions	6	0.00670640834575261	0.44498687172311	7.04328219876004
RNF2	rnd_212	Random regions	6	0.0164424514200299	0.698061292867054	6.83697702000108
JARID2	rnd_570	Random regions	2	0.00929512006196747	0.424044268317182	7.13209607758646
SUZ12	rnd_413	Random regions	9	0.0134529147982063	0.33355837935971	7.01247405102263
SUZ12	rnd_617	Random regions	9	0.0129277566539924	0.60061429386236	7.01247405102263
RNF2	rnd_7	Random regions	6	0.016496465043205	0.252583819952658	6.83697702000108
RNF2	rnd_76	Random regions	6	0.00895522388059702	0.386565951980538	6.83697702000108
SUZ12	rnd_195	Random regions	9	0.0115295926210607	1.00372873011072	7.01247405102263
RNF2	rnd_898	Random regions	6	0.0131099781500364	0.660291777811329	6.83697702000108
RNF2	rnd_822	Random regions	6	0.013188518231187	0.340144730464628	6.83697702000108
EZH2	rnd_872	Random regions	6	0.0149476831091181	0.698061292867054	7.04328219876004
EZH2	rnd_275	Random regions	6	0.00816023738872404	0.438439206922152	7.04328219876004
JARID2	rnd_748	Random regions	2	0.00925925925925926	0.343859308141212	7.13209607758646
JARID2	rnd_425	Random regions	2	0.00925925925925926	0.343859308141212	7.13209607758646
SUZ12	rnd_800	Random regions	9	0.0121304018195603	0.596176160417619	7.01247405102263
RNF2	rnd_637	Random regions	6	0.00891410048622366	0.816348351367761	6.83697702000108
SUZ12	rnd_954	Random regions	9	0.0119225037257824	0.380099715267947	7.01247405102263
SUZ12	rnd_934	Random regions	9	0.0135440180586907	0.585141461262936	7.01247405102263
RNF2	rnd_416	Random regions	6	0.0147401086113266	0.75261452970207	6.83697702000108
SUZ12	rnd_542	Random regions	9	0.010590015128593	0.32454398596178	7.01247405102263
SUZ12	rnd_238	Random regions	9	0.0123152709359606	0.29870949300938	7.01247405102263
SUZ12	rnd_475	Random regions	9	0.0120300751879699	0.402551258364297	7.01247405102263
RNF2	rnd_892	Random regions	6	0.0148367952522255	0.377816209701012	6.83697702000108
RNF2	rnd_276	Random regions	6	0.00890207715133531	0.687171176280872	6.83697702000108
SUZ12	rnd_160	Random regions	9	0.0133630289532294	0.374633163327284	7.01247405102263
EZH2	rnd_312	Random regions	6	0.014903129657228	0.253247449725803	7.04328219876004
RNF2	rnd_893	Random regions	6	0.010077519379845	0.339003175838273	6.83697702000108
EZH2	rnd_781	Random regions	6	0.0132841328413284	0.43083680155368	7.04328219876004
SUZ12	rnd_41	Random regions	9	0.0122137404580153	0.286712124645973	7.01247405102263
RNF2	rnd_570	Random regions	6	0.010844306738962	0.337862504565041	6.83697702000108
RNF2	rnd_3	Random regions	6	0.0128617363344051	0.804553779100013	6.83697702000108
EZH2	rnd_73	Random regions	6	0.0148920327624721	0.252144262916946	7.04328219876004
JARID2	rnd_523	Random regions	2	0.00921658986175115	0.337059981988261	7.13209607758646
RNF2	rnd_214	Random regions	6	0.0131274131274131	0.333308625444357	6.83697702000108
RNF2	rnd_900	Random regions	6	0.00963081861958266	0.802206138660594	6.83697702000108
RNF2	rnd_885	Random regions	6	0.00962250185048113	0.374548386468199	6.83697702000108
SUZ12	rnd_686	Random regions	9	0.0144927536231884	0.605065818854042	7.01247405102263
RNF2	rnd_482	Random regions	6	0.00961538461538462	0.373460718194346	6.83697702000108
EZH2	rnd_401	Random regions	6	0.0132450331125828	0.426510087756701	7.04328219876004
JARID2	rnd_382	Random regions	2	0.00920245398773006	0.334800490279861	7.13209607758646
RNF2	rnd_163	Random regions	6	0.00960827790096083	0.3723738509962	6.83697702000108
SUZ12	rnd_191	Random regions	9	0.0099009900990099	0.602838377393747	7.01247405102263
SUZ12	rnd_916	Random regions	9	0.0127693535514765	1.05854881958669	7.01247405102263
RNF2	rnd_133	Random regions	6	0.00638977635782748	0.79518554683999	6.83697702000108
SUZ12	rnd_301	Random regions	9	0.011336032388664	0.333325238193572	7.01247405102263
RNF2	rnd_513	Random regions	6	0.0130970724191063	0.278113274628721	6.83697702000108
SUZ12	rnd_258	Random regions	9	0.00637450199203187	1.05621967037361	7.01247405102263
JARID2	rnd_545	Random regions	2	0.00918836140888208	0.332544455825343	7.13209607758646
RNF2	rnd_210	Random regions	6	0.0123456790123457	0.744696803709053	6.83697702000108
RNF2	rnd_51	Random regions	6	0.0115740740740741	0.332172350295503	6.83697702000108
RNF2	rnd_111	Random regions	6	0.00796812749003984	0.791687737137137	6.83697702000108
RNF2	rnd_683	Random regions	6	0.0127490039840637	0.791687737137137	6.83697702000108
EZH2	rnd_258	Random regions	6	0.00876494023904383	0.791687737137137	7.04328219876004
RNF2	rnd_258	Random regions	6	0.00876494023904383	0.791687737137137	6.83697702000108
SUZ12	rnd_935	Random regions	9	0.0125553914327917	0.316045468852628	7.01247405102263
SUZ12	rnd_126	Random regions	9	0.0106302201974184	0.347185060588718	7.01247405102263
RNF2	rnd_470	Random regions	6	0.0103092783505155	0.36695148952359	6.83697702000108
EZH2	rnd_648	Random regions	6	0.00555555555555556	0.785876413997321	7.04328219876004
JARID2	rnd_352	Random regions	2	0.00916030534351145	0.328042716022073	7.13209607758646
JARID2	rnd_41	Random regions	2	0.00916030534351145	0.328042716022073	7.13209607758646
JARID2	rnd_524	Random regions	2	0.00916030534351145	0.328042716022073	7.13209607758646
RNF2	rnd_173	Random regions	6	0.0153846153846154	0.740191370105381	6.83697702000108
EZH2	rnd_318	Random regions	6	0.00949367088607595	0.781243773657638	7.04328219876004
RNF2	rnd_171	Random regions	6	0.0163297045101089	0.237520960690297	6.83697702000108
JARID2	rnd_991	Random regions	2	0.00552486187845304	0.451558794048831	7.13209607758646
JARID2	rnd_409	Random regions	2	0.0055205047318612	0.450402042119539	7.13209607758646
SUZ12	rnd_675	Random regions	9	0.0119940029985007	0.579655007473962	7.01247405102263
SUZ12	rnd_695	Random regions	9	0.0110062893081761	1.03657022825024	7.01247405102263
SUZ12	rnd_35	Random regions	9	0.012112036336109	0.342724195320044	7.01247405102263
SUZ12	rnd_518	Random regions	9	0.0144486692015209	0.250116786394956	7.01247405102263
SUZ12	rnd_559	Random regions	9	0.00942655145326002	1.03542253190036	7.01247405102263
JARID2	rnd_938	Random regions	2	0.00551615445232467	0.449246197403327	7.13209607758646
SUZ12	rnd_964	Random regions	9	0.0109803921568627	1.03312982208821	7.01247405102263
JARID2	rnd_362	Random regions	2	0.00913937547600914	0.324675407412499	7.13209607758646
RNF2	rnd_340	Random regions	6	0.0133963750985028	0.775473343643898	6.83697702000108
SUZ12	rnd_982	Random regions	9	0.012112036336109	0.274364953129994	7.01247405102263
SUZ12	rnd_625	Random regions	9	0.0103934669636229	0.383895746485001	7.01247405102263
RNF2	rnd_345	Random regions	6	0.0124633431085044	0.669912156865287	6.83697702000108
SUZ12	rnd_759	Random regions	9	0.00782472613458529	1.02975045538688	7.01247405102263
RNF2	rnd_671	Random regions	6	0.012588512981904	0.773171472241247	6.83697702000108
RNF2	rnd_695	Random regions	6	0.0125786163522013	0.772021880967988	6.83697702000108
SUZ12	rnd_146	Random regions	9	0.0121028744326778	0.273247592140172	7.01247405102263
EZH2	rnd_703	Random regions	6	0.0102120974076984	0.770873184090421	7.04328219876004
SUZ12	rnd_516	Random regions	9	0.0109289617486339	1.02620141151165	7.01247405102263
SUZ12	rnd_579	Random regions	9	0.0078064012490242	1.02620141151165	7.01247405102263
SUZ12	rnd_792	Random regions	9	0.0124804992199688	1.02507652709342	7.01247405102263
SUZ12	rnd_830	Random regions	9	0.00963676797627873	0.95071664023538	7.01247405102263
SUZ12	rnd_685	Random regions	9	0.0134529147982063	0.306820711218799	7.01247405102263
SUZ12	rnd_206	Random regions	9	0.0144157814871017	0.597284442702121	7.01247405102263
SUZ12	rnd_188	Random regions	9	0.00934579439252336	1.02282415734176	7.01247405102263
JARID2	rnd_741	Random regions	2	0.00627943485086342	0.44348053188549	7.13209607758646
SUZ12	rnd_606	Random regions	9	0.0101167315175097	1.02169670097555	7.01247405102263
RNF2	rnd_257	Random regions	6	0.0130068859984698	0.262171064713274	6.83697702000108
JARID2	rnd_259	Random regions	2	0.00911161731207289	0.320197590099554	7.13209607758646
RNF2	rnd_692	Random regions	6	0.0148553557466771	0.763999706262038	6.83697702000108
RNF2	rnd_613	Random regions	6	0.0160550458715596	0.26104085165206	6.83697702000108
RNF2	rnd_610	Random regions	6	0.01328125	0.762857230791769	6.83697702000108
RNF2	rnd_452	Random regions	6	0.0099388379204893	0.318604920717356	6.83697702000108
EZH2	rnd_720	Random regions	6	0.0124902419984387	0.761715638512751	7.04328219876004
RNF2	rnd_720	Random regions	6	0.0109289617486339	0.761715638512751	6.83697702000108
RNF2	rnd_593	Random regions	6	0.0109204368174727	0.760574928040104	6.83697702000108
RNF2	rnd_740	Random regions	6	0.0109204368174727	0.760574928040104	6.83697702000108
JARID2	rnd_727	Random regions	2	0.00860719874804382	0.438884183763455	7.13209607758646
SUZ12	rnd_322	Random regions	9	0.0116009280742459	1.01264827356989	7.01247405102263
SUZ12	rnd_187	Random regions	9	0.0116009280742459	1.01264827356989	7.01247405102263
EZH2	rnd_228	Random regions	6	0.0109119251753702	0.759435097992397	7.04328219876004
RNF2	rnd_180	Random regions	6	0.0116913484021824	0.759435097992397	6.83697702000108
RNF2	rnd_970	Random regions	6	0.00779423226812159	0.759435097992397	6.83697702000108
JARID2	rnd_692	Random regions	2	0.00781860828772479	0.437737332769455	7.13209607758646
SUZ12	rnd_261	Random regions	9	0.00771010023130301	1.00810580636558	7.01247405102263
JARID2	rnd_610	Random regions	2	0.00546875	0.436591373380748	7.13209607758646
JARID2	rnd_824	Random regions	2	0.00908402725208176	0.315733327741794	7.13209607758646
SUZ12	rnd_663	Random regions	9	0.00847457627118644	1.00696841160224	7.01247405102263
SUZ12	rnd_356	Random regions	9	0.0115562403697997	1.00696841160224	7.01247405102263
SUZ12	rnd_192	Random regions	9	0.00538876058506544	1.00583033258906	7.01247405102263
RNF2	rnd_882	Random regions	6	0.0124320124320124	0.754884554542585	6.83697702000108
RNF2	rnd_315	Random regions	6	0.0129672006102212	0.727871807128551	6.83697702000108
SUZ12	rnd_93	Random regions	9	0.0120210368144252	0.331630704040832	7.01247405102263
SUZ12	rnd_254	Random regions	9	0.00923076923076923	1.0046915826273	7.01247405102263
JARID2	rnd_551	Random regions	2	0.00907715582450832	0.314619370404439	7.13209607758646
RNF2	rnd_772	Random regions	6	0.0116369278510473	0.75261452970207	6.83697702000108
SUZ12	rnd_445	Random regions	9	0.00691244239631337	1.00258853830778	7.01247405102263
SUZ12	DMR-C5	DMR-C5	9	0.015625	0.998663442365164	7.01247405102263
EZH2	rnd_937	Random regions	6	0.0116279069767442	0.751480824236646	7.04328219876004
SUZ12	rnd_979	Random regions	9	0.0107444359171144	1.00144771493012	7.01247405102263
JARID2	rnd_709	Random regions	2	0.0090702947845805	0.313506253793385	7.13209607758646
JARID2	rnd_188	Random regions	2	0.00700934579439252	0.432016423950765	7.13209607758646
JARID2	rnd_969	Random regions	2	0.00778816199376947	0.432016423950765	7.13209607758646
SUZ12	rnd_113	Random regions	9	0.00824587706146927	0.32831886070578	7.01247405102263
RNF2	rnd_959	Random regions	6	0.00989345509893455	0.311867736028396	6.83697702000108
JARID2	rnd_606	Random regions	2	0.00544747081712062	0.430874901671147	7.13209607758646
SUZ12	rnd_517	Random regions	9	0.0114591291061879	0.994689885845611	7.01247405102263
EZH2	rnd_220	Random regions	6	0.0108147080028839	0.396573057995092	7.04328219876004
SUZ12	rnd_839	Random regions	9	0.0104868913857678	0.327216563153932	7.01247405102263
RNF2	rnd_487	Random regions	6	0.0114068441064639	0.723417311247025	6.83697702000108
JARID2	rnd_118	Random regions	2	0.00904977375565611	0.310171935511053	7.13209607758646
EZH2	rnd_124	Random regions	6	0.0147515527950311	0.237959709104376	7.04328219876004
RNF2	rnd_548	Random regions	6	0.0123367198838897	0.345459080687167	6.83697702000108
SUZ12	rnd_209	Random regions	9	0.0106707317073171	0.99134578554075	7.01247405102263
RNF2	rnd_705	Random regions	6	0.0152091254752852	0.253153523013983	6.83697702000108
RNF2	rnd_636	Random regions	6	0.0107858243451464	0.742442369339273	6.83697702000108
SUZ12	rnd_410	Random regions	9	0.0114155251141553	0.989120600524727	7.01247405102263
RNF2	rnd_873	Random regions	6	0.00870195794053662	0.344392630767674	6.83697702000108
RNF2	rnd_963	Random regions	6	0.0123171670515781	0.741316440992902	6.83697702000108
RNF2	rnd_192	Random regions	6	0.00769822940723634	0.741316440992902	6.83697702000108
SUZ12	rnd_127	Random regions	9	0.0103780578206079	0.294758310467479	7.01247405102263
SUZ12	rnd_502	Random regions	9	0.00911854103343465	0.986898777339723	7.01247405102263
EZH2	rnd_254	Random regions	6	0.01	0.740191370105381	7.04328219876004
EZH2	rnd_145	Random regions	6	0.00923076923076923	0.740191370105381	7.04328219876004
RNF2	rnd_883	Random regions	6	0.0151975683890578	0.257886529036874	6.83697702000108
JARID2	rnd_13	Random regions	2	0.00698215671062839	0.426317631388296	7.13209607758646
EZH2	rnd_195	Random regions	6	0.0130668716372022	0.739067155355671	7.04328219876004
EZH2	rnd_445	Random regions	6	0.00768049155145929	0.737943795426	7.04328219876004
RNF2	rnd_206	Random regions	6	0.0113808801213961	0.720085229251697	6.83697702000108
RNF2	rnd_857	Random regions	6	0.0108616944243302	0.342262039221653	6.83697702000108
RNF2	rnd_947	Random regions	6	0.012279355333845	0.736821289001842	6.83697702000108
EZH2	rnd_666	Random regions	6	0.00920951650038373	0.736821289001842	7.04328219876004
SUZ12	rnd_432	Random regions	9	0.00984848484848485	0.982465181747161	7.01247405102263
SUZ12	rnd_498	Random regions	9	0.00833333333333333	0.982465181747161	7.01247405102263
SUZ12	rnd_972	Random regions	9	0.00984848484848485	0.982465181747161	7.01247405102263
EZH2	rnd_294	Random regions	6	0.0107758620689655	0.391290454012421	7.04328219876004
JARID2	rnd_802	Random regions	2	0.0090293453724605	0.306845137781997	7.13209607758646
SUZ12	rnd_419	Random regions	9	0.011949215832711	0.322815590911381	7.01247405102263
RNF2	rnd_571	Random regions	6	0.0153374233128834	0.735699634771911	6.83697702000108
RNF2	rnd_590	Random regions	6	0.0138036809815951	0.735699634771911	6.83697702000108
JARID2	rnd_447	Random regions	2	0.00902255639097744	0.305737870517053	7.13209607758646
SUZ12	rnd_629	Random regions	9	0.0113378684807256	0.979148745910506	7.01247405102263
SUZ12	rnd_946	Random regions	9	0.0090702947845805	0.979148745910506	7.01247405102263
SUZ12	rnd_732	Random regions	9	0.0105820105820106	0.979148745910506	7.01247405102263
EZH2	rnd_496	Random regions	6	0.0147172734314485	0.234516226054974	7.04328219876004
JARID2	rnd_297	Random regions	2	0.00619195046439629	0.422908900013874	7.13209607758646
RNF2	rnd_422	Random regions	6	0.0130168453292496	0.733458877665733	6.83697702000108
SUZ12	rnd_875	Random regions	9	0.00830815709969789	0.978044930434827	7.01247405102263
SUZ12	rnd_603	Random regions	9	0.0109729334308705	0.931352853751755	7.01247405102263
RNF2	rnd_230	Random regions	6	0.00765110941086458	0.732339772183025	6.83697702000108
SUZ12	rnd_198	Random regions	9	0.0119760479041916	0.25769276934955	7.01247405102263
EZH2	rnd_371	Random regions	6	0.0107033639143731	0.7312215136816	7.04328219876004
EZH2	rnd_156	Random regions	6	0.0137614678899083	0.7312215136816	7.04328219876004
EZH2	rnd_613	Random regions	6	0.0099388379204893	0.7312215136816	7.04328219876004
SUZ12	rnd_976	Random regions	9	0.0125646711012565	0.290396317731976	7.01247405102263
SUZ12	rnd_646	Random regions	9	0.00979653353428787	0.974738458950878	7.01247405102263
RNF2	rnd_756	Random regions	6	0.0106951871657754	0.730104100866223	6.83697702000108
EZH2	rnd_235	Random regions	6	0.00763941940412529	0.730104100866223	7.04328219876004
SUZ12	rnd_383	Random regions	9	0.0105421686746988	0.973637956696225	7.01247405102263
SUZ12	rnd_572	Random regions	9	0.00602409638554217	0.973637956696225	7.01247405102263
SUZ12	rnd_815	Random regions	9	0.00978915662650602	0.973637956696225	7.01247405102263
SUZ12	rnd_402	Random regions	9	0.0120391271632807	0.972538280204037	7.01247405102263
SUZ12	rnd_674	Random regions	9	0.00827689992475546	0.972538280204037	7.01247405102263
SUZ12	rnd_325	Random regions	9	0.0127915726109857	0.972538280204037	7.01247405102263
RNF2	rnd_176	Random regions	6	0.0114503816793893	0.728987532444836	6.83697702000108
RNF2	rnd_622	Random regions	6	0.0099236641221374	0.728987532444836	6.83697702000108
EZH2	rnd_387	Random regions	6	0.00687022900763359	0.728987532444836	7.04328219876004
JARID2	rnd_917	Random regions	2	0.00617760617760618	0.419508031721587	7.13209607758646
SUZ12	rnd_283	Random regions	9	0.0105263157894737	0.97143942846723	7.01247405102263
JARID2	rnd_366	Random regions	2	0.00900225056264066	0.30242104698867	7.13209607758646
RNF2	rnd_987	Random regions	6	0.00914634146341463	0.726756923631638	6.83697702000108
RNF2	rnd_421	Random regions	6	0.0114329268292683	0.726756923631638	6.83697702000108
EZH2	rnd_392	Random regions	6	0.0106707317073171	0.726756923631638	7.04328219876004
RNF2	rnd_392	Random regions	6	0.00914634146341463	0.726756923631638	6.83697702000108
RNF2	rnd_291	Random regions	6	0.0144817073170732	0.726756923631638	6.83697702000108
RNF2	rnd_292	Random regions	6	0.0128022759601707	0.238911086762894	6.83697702000108
EZH2	rnd_874	Random regions	6	0.0114242193450114	0.725642880671519	7.04328219876004
RNF2	rnd_874	Random regions	6	0.0129474485910129	0.725642880671519	6.83697702000108
RNF2	rnd_197	Random regions	6	0.0106626047220107	0.725642880671519	6.83697702000108
EZH2	rnd_296	Random regions	6	0.0144706778370145	0.725642880671519	7.04328219876004
RNF2	rnd_296	Random regions	6	0.0129474485910129	0.725642880671519	6.83697702000108
RNF2	rnd_768	Random regions	6	0.0099009900990099	0.725642880671519	6.83697702000108
RNF2	rnd_167	Random regions	6	0.0090702947845805	0.71454840065792	6.83697702000108
RNF2	rnd_939	Random regions	6	0.0143613000755858	0.301819320427299	6.83697702000108
JARID2	rnd_930	Random regions	2	0.00899550224887556	0.301317094380366	7.13209607758646
RNF2	rnd_723	Random regions	6	0.0144486692015209	0.723417311247025	6.83697702000108
RNF2	rnd_754	Random regions	6	0.0120845921450151	0.300707044190791	6.83697702000108
SUZ12	rnd_237	Random regions	9	0.011949215832711	0.254380825592516	7.01247405102263
SUZ12	rnd_749	Random regions	9	0.00973053892215569	0.964863582088789	7.01247405102263
RNF2	rnd_439	Random regions	6	0.00759878419452888	0.722305782233146	6.83697702000108
RNF2	rnd_502	Random regions	6	0.0144376899696049	0.722305782233146	6.83697702000108
SUZ12	rnd_722	Random regions	9	0.00822737471952132	0.963770475818956	7.01247405102263
JARID2	rnd_942	Random regions	2	0.00898876404494382	0.300213967302547	7.13209607758646
EZH2	rnd_928	Random regions	6	0.0146718146718147	0.229937391934327	7.04328219876004
EZH2	rnd_626	Random regions	6	0.0121488230827639	0.721195088657031	7.04328219876004
SUZ12	rnd_310	Random regions	9	0.00957995578481946	0.286047180962015	7.01247405102263
JARID2	rnd_532	Random regions	2	0.00769822940723634	0.414985708987678	7.13209607758646
RNF2	rnd_601	Random regions	6	0.0135849056603774	0.299595606118595	6.83697702000108
SUZ12	rnd_901	Random regions	9	0.0082089552238806	0.960496054269431	7.01247405102263
RNF2	rnd_403	Random regions	6	0.0090978013646702	0.718976202753248	6.83697702000108
SUZ12	rnd_628	Random regions	9	0.00968703427719821	0.958317177962283	7.01247405102263
EZH2	rnd_300	Random regions	6	0.0136363636363636	0.717868007900865	7.04328219876004
SUZ12	rnd_561	Random regions	9	0.0119313944817301	0.252176986430792	7.01247405102263
JARID2	rnd_596	Random regions	2	0.00897531787584144	0.298010184749838	7.13209607758646
JARID2	rnd_256	Random regions	2	0.00897531787584144	0.372701482564037	7.13209607758646
RNF2	rnd_35	Random regions	6	0.0128690386071158	0.7167606434368	6.83697702000108
EZH2	rnd_321	Random regions	6	0.00226928895612708	0.715654108106366	7.04328219876004
RNF2	rnd_321	Random regions	6	0.00453857791225416	0.715654108106366	6.83697702000108
[truncated: 5,050 more rows]
