# Supplementary material for: Genomic imprinting in mouse blastocysts is predominantly associated with H3K27me3
Source: Nat Commun. 2021 Jun 21;12:3804. doi: 10.1038/s41467-021-23510-4 (PMC8217501; doi:10.1038/s41467-021-23510-4)
Supplement: Supplementary file 11 — Source Data [file 41467_2021_23510_MOESM11_ESM.zip › Source Data/source_data_figure_2f.csv]

grp	motifId	hitsMod	newHitsMod	motifName	hitsBg	totalMod	percMod	percBg	percOnlyBg	A	B	C	D	oddsRatio	pval	log2odds	padj	grpX	mxOr
rnd_35	E2F6_MOUSE.H11MO.0.A	379	379	E2f6	38692	859	0.441210710128056	0.457871816718735	0.458042919481141	379	480	38313	45332	0.934218313169384	0.84603967852313	-0.0981683688033167	0.999999991006998	Random regions	13.0279822797417
rnd_68	E2F6_MOUSE.H11MO.0.A	374	373	E2f6	38692	859	0.435389988358557	0.457871816718735	0.45810269591727	374	485	38318	45327	0.912218138457809	0.913818510569483	-0.13254923799693	0.999999991006998	Random regions	13.0279822797417
rnd_226	E2F6_MOUSE.H11MO.0.A	372	372	E2f6	38692	859	0.433061699650757	0.457871816718735	0.458126606491721	372	487	38320	45325	0.903521580434619	0.933549634314464	-0.14636903489966	0.999999991006998	Random regions	13.0279822797417
rnd_323	E2F6_MOUSE.H11MO.0.A	396	396	E2f6	38692	859	0.461001164144354	0.457871816718735	0.457839679598302	396	463	38296	45349	1.01281293089574	0.439780081667884	0.0183677293299876	0.999999991006998	Random regions	13.0279822797417
rnd_485	E2F6_MOUSE.H11MO.0.A	351	351	E2f6	38692	859	0.408614668218859	0.457871816718735	0.458377667523462	351	508	38341	45304	0.816428064940729	0.998443835642361	-0.292602318622938	0.999999991006998	Random regions	13.0279822797417
rnd_670	E2F6_MOUSE.H11MO.0.A	368	367	E2f6	38692	859	0.428405122235157	0.457871816718735	0.458174427640624	368	491	38324	45321	0.886343099457696	0.962391753249501	-0.17406282717932	0.999999991006998	Random regions	13.0279822797417
rnd_830	E2F6_MOUSE.H11MO.0.A	406	405	E2f6	38692	859	0.472642607683353	0.457871816718735	0.457720126726045	406	453	38286	45359	1.06179056274968	0.200676722398374	0.0864992238819307	0.999999991006998	Random regions	13.0279822797417
rnd_48	SP1_MOUSE.H11MO.0.A	584	584	Sp1	56408	859	0.679860302677532	0.667518697339771	0.667391954091697	584	275	55824	27821	1.05835493584905	0.231631813094667	0.081823538903077	0.999999991006998	Random regions	17.9416683584073
rnd_119	SP1_MOUSE.H11MO.0.A	555	555	Sp1	56408	859	0.646100116414436	0.667518697339771	0.667738657421245	555	304	55853	27792	0.908436478463933	0.915026756176927	-0.138542455946952	0.999999991006998	Random regions	17.9416683584073
rnd_375	SP1_MOUSE.H11MO.0.A	561	561	Sp1	56408	859	0.653084982537835	0.667518697339771	0.66766692569789	561	298	55847	27798	0.93704642764518	0.826247998066448	-0.0938075643197751	0.999999991006998	Random regions	17.9416683584073
rnd_386	SP1_MOUSE.H11MO.0.A	555	555	Sp1	56408	859	0.646100116414436	0.667518697339771	0.667738657421245	555	304	55853	27792	0.908436478463933	0.915026756176927	-0.138542455946952	0.999999991006998	Random regions	17.9416683584073
rnd_514	SP1_MOUSE.H11MO.0.A	556	556	Sp1	56408	859	0.647264260768335	0.667518697339771	0.667726702134019	556	303	55852	27793	0.913125594239155	0.90325318612465	-0.131114788101299	0.999999991006998	Random regions	17.9416683584073
rnd_580	SP1_MOUSE.H11MO.0.A	519	519	Sp1	56408	859	0.60419091967404	0.667518697339771	0.668169047761372	519	340	55889	27756	0.758117990542114	0.999959987189478	-0.399505693558592	0.999999991006998	Random regions	17.9416683584073
rnd_584	SP1_MOUSE.H11MO.0.A	557	557	Sp1	56408	859	0.648428405122235	0.667518697339771	0.667714746846793	557	302	55851	27794	0.917845974360966	0.89031664891939	-0.123676022587595	0.999999991006998	Random regions	17.9416683584073
rnd_685	SP1_MOUSE.H11MO.0.A	552	552	Sp1	56408	859	0.642607683352736	0.667518697339771	0.667774523282922	552	307	55856	27789	0.894553661671651	0.943895807704644	-0.160760066936052	0.999999991006998	Random regions	17.9416683584073
rnd_698	SP1_MOUSE.H11MO.0.A	574	574	Sp1	56408	859	0.668218859138533	0.667518697339771	0.667511506963955	574	285	55834	27811	1.00319390192215	0.498643956303275	0.00460048362199096	0.999999991006998	Random regions	17.9416683584073
rnd_842	SP1_MOUSE.H11MO.0.A	533	533	Sp1	56408	859	0.620488940628638	0.667518697339771	0.668001673740212	533	326	55875	27770	0.812602560943906	0.998405834621649	-0.299378183609955	0.999999991006998	Random regions	17.9416683584073
rnd_883	SP1_MOUSE.H11MO.0.A	545	545	Sp1	56408	859	0.634458672875437	0.667518697339771	0.667858210293502	545	314	55863	27782	0.86319909477973	0.98173746250699	-0.212234742987149	0.999999991006998	Random regions	17.9416683584073
rnd_970	SP1_MOUSE.H11MO.0.A	562	562	Sp1	56408	859	0.654249126891735	0.667518697339771	0.667654970410664	562	297	55846	27799	0.941927882159372	0.807071078970272	-0.0863114894377857	0.999999991006998	Random regions	17.9416683584073
rnd_982	SP1_MOUSE.H11MO.0.A	536	536	Sp1	56408	859	0.623981373690338	0.667518697339771	0.667965807878534	536	323	55872	27773	0.824896752414368	0.996880227963512	-0.277714538075931	0.999999991006998	Random regions	17.9416683584073
rnd_983	SP1_MOUSE.H11MO.0.A	544	543	Sp1	56408	859	0.633294528521537	0.667518697339771	0.667870165580728	544	315	55864	27781	0.858834421848944	0.984718189936117	-0.219548079708873	0.999999991006998	Random regions	17.9416683584073
rnd_48	SP2_MOUSE.H11MO.0.B	437	437	Sp2	44590	859	0.508731082654249	0.52766732935719	0.52786179687967	437	422	44153	39492	0.926243174024616	0.875251400020428	-0.110537089411803	0.999999991006998	Random regions	10.1546281765749
rnd_119	SP2_MOUSE.H11MO.0.B	449	449	Sp2	44590	859	0.522700814901048	0.52766732935719	0.527718333432961	449	410	44141	39504	0.98007600813328	0.628520615572147	-0.0290344555526532	0.999999991006998	Random regions	10.1546281765749
rnd_375	SP2_MOUSE.H11MO.0.B	450	450	Sp2	44590	859	0.523864959254948	0.52766732935719	0.527706378145735	450	409	44140	39505	0.98470919587896	0.602287956100501	-0.0222303638276641	0.999999991006998	Random regions	10.1546281765749
rnd_386	SP2_MOUSE.H11MO.0.B	436	436	Sp2	44590	859	0.507566938300349	0.52766732935719	0.527873752166896	436	423	44154	39491	0.921889783342895	0.888802697287385	-0.117333815522795	0.999999991006998	Random regions	10.1546281765749
rnd_514	SP2_MOUSE.H11MO.0.B	418	418	Sp2	44590	859	0.486612339930151	0.52766732935719	0.52808894733696	418	441	44172	39473	0.847017536823435	0.992955291927307	-0.239536255168979	0.999999991006998	Random regions	10.1546281765749
rnd_580	SP2_MOUSE.H11MO.0.B	421	421	Sp2	44590	859	0.490104772991851	0.52766732935719	0.528053081475282	421	438	44169	39476	0.859062928809267	0.987749772867375	-0.219164278126917	0.999999991006998	Random regions	10.1546281765749
rnd_584	SP2_MOUSE.H11MO.0.B	447	447	Sp2	44590	859	0.520372526193248	0.52766732935719	0.527742244007412	447	412	44143	39502	0.970876619914481	0.679124148757565	-0.0426401268919703	0.999999991006998	Random regions	10.1546281765749
rnd_685	SP2_MOUSE.H11MO.0.B	433	433	Sp2	44590	859	0.50407450523865	0.52766732935719	0.527909618028573	433	426	44157	39488	0.908959569518111	0.923067620944991	-0.137711970053167	0.999999991006998	Random regions	10.1546281765749
rnd_698	SP2_MOUSE.H11MO.0.B	450	450	Sp2	44590	859	0.523864959254948	0.52766732935719	0.527706378145735	450	409	44140	39505	0.98470919587896	0.602287956100501	-0.0222303638276641	0.999999991006998	Random regions	10.1546281765749
rnd_842	SP2_MOUSE.H11MO.0.B	413	413	Sp2	44590	859	0.480791618160652	0.52766732935719	0.528148723773089	413	446	44177	39468	0.827305903591719	0.997428756798408	-0.273507217736632	0.999999991006998	Random regions	10.1546281765749
rnd_883	SP2_MOUSE.H11MO.0.B	411	411	Sp2	44590	859	0.478463329452852	0.52766732935719	0.52817263434754	411	448	44179	39466	0.819545810135311	0.998333220197052	-0.287103501013654	0.999999991006998	Random regions	10.1546281765749
rnd_970	SP2_MOUSE.H11MO.0.B	447	447	Sp2	44590	859	0.520372526193248	0.52766732935719	0.527742244007412	447	412	44143	39502	0.970876619914481	0.679124148757565	-0.0426401268919703	0.999999991006998	Random regions	10.1546281765749
rnd_982	SP2_MOUSE.H11MO.0.B	407	407	Sp2	44590	859	0.473806752037253	0.52766732935719	0.528220455496443	407	452	44183	39462	0.80423395147636	0.999335449308682	-0.314312852764683	0.999999991006998	Random regions	10.1546281765749
rnd_983	SP2_MOUSE.H11MO.0.B	419	418	Sp2	44590	859	0.487776484284051	0.52766732935719	0.528076992049734	419	440	44171	39474	0.851014218008313	0.991492412180671	-0.23274485947585	0.999999991006998	Random regions	10.1546281765749
rnd_15	E2F6_MOUSE.H11MO.0.A	358	358	E2f6	38692	859	0.416763678696158	0.457871816718735	0.458293980512882	358	501	38334	45311	0.844628873556429	0.993265165678466	-0.243610528514586	0.999999991006998	Random regions	13.0279822797417
rnd_45	E2F6_MOUSE.H11MO.0.A	373	373	E2f6	38692	859	0.434225844004657	0.457871816718735	0.458114651204495	373	486	38319	45326	0.907860828823157	0.924170921163084	-0.13945693939249	0.999999991006998	Random regions	13.0279822797417
rnd_63	E2F6_MOUSE.H11MO.0.A	384	384	E2f6	38692	859	0.447031431897555	0.457871816718735	0.457983143045012	384	475	38308	45337	0.956747294379279	0.750109742367985	-0.0637901788379769	0.999999991006998	Random regions	13.0279822797417
rnd_85	E2F6_MOUSE.H11MO.0.A	360	360	E2f6	38692	859	0.419091967403958	0.457871816718735	0.45827006993843	360	499	38332	45313	0.852833645665736	0.990165154052103	-0.229663739016361	0.999999991006998	Random regions	13.0279822797417
rnd_118	E2F6_MOUSE.H11MO.0.A	386	386	E2f6	38692	859	0.449359720605355	0.457871816718735	0.45795923247056	386	473	38306	45339	0.965892984854585	0.704369159017789	-0.0500647389236525	0.999999991006998	Random regions	13.0279822797417
rnd_180	E2F6_MOUSE.H11MO.0.A	359	358	E2f6	38692	859	0.417927823050058	0.457871816718735	0.458282025225656	359	500	38333	45312	0.848722939717847	0.99184355348477	-0.236634423005367	0.999999991006998	Random regions	13.0279822797417
rnd_190	E2F6_MOUSE.H11MO.0.A	352	352	E2f6	38692	859	0.409778812572759	0.457871816718735	0.458365712236236	352	507	38340	45305	0.820408394911859	0.998055565824426	-0.28558584047118	0.999999991006998	Random regions	13.0279822797417
rnd_417	E2F6_MOUSE.H11MO.0.A	357	356	E2f6	38692	859	0.415599534342258	0.457871816718735	0.458305935800108	357	502	38335	45310	0.840551347679709	0.994463474147932	-0.250592141243698	0.999999991006998	Random regions	13.0279822797417
rnd_515	E2F6_MOUSE.H11MO.0.A	378	378	E2f6	38692	859	0.440046565774156	0.457871816718735	0.458054874768366	378	481	38314	45331	0.929769089573086	0.861830763313377	-0.105055631023266	0.999999991006998	Random regions	13.0279822797417
rnd_574	E2F6_MOUSE.H11MO.0.A	351	351	E2f6	38692	859	0.408614668218859	0.457871816718735	0.458377667523462	351	508	38341	45304	0.816428064940729	0.998443835642361	-0.292602318622938	0.999999991006998	Random regions	13.0279822797417
rnd_611	E2F6_MOUSE.H11MO.0.A	387	387	E2f6	38692	859	0.450523864959255	0.457871816718735	0.457947277183334	387	472	38305	45340	0.97049502110041	0.680147433704249	-0.043207283341698	0.999999991006998	Random regions	13.0279822797417
rnd_617	E2F6_MOUSE.H11MO.0.A	388	388	E2f6	38692	859	0.451688009313155	0.457871816718735	0.457935321896109	388	471	38304	45341	0.975116672208348	0.655135887587342	-0.0363532479777848	0.999999991006998	Random regions	13.0279822797417
rnd_657	E2F6_MOUSE.H11MO.0.A	373	373	E2f6	38692	859	0.434225844004657	0.457871816718735	0.458114651204495	373	486	38319	45326	0.907860828823157	0.924170921163084	-0.13945693939249	0.999999991006998	Random regions	13.0279822797417
rnd_735	E2F6_MOUSE.H11MO.0.A	370	370	E2f6	38692	859	0.430733410942957	0.457871816718735	0.458150517066173	370	489	38322	45323	0.894896846017512	0.949593420992793	-0.160206701131491	0.999999991006998	Random regions	13.0279822797417
rnd_800	E2F6_MOUSE.H11MO.0.A	370	370	E2f6	38692	859	0.430733410942957	0.457871816718735	0.458150517066173	370	489	38322	45323	0.894896846017512	0.949593420992793	-0.160206701131491	0.999999991006998	Random regions	13.0279822797417
rnd_889	E2F6_MOUSE.H11MO.0.A	366	366	E2f6	38692	859	0.426076833527357	0.457871816718735	0.458198338215076	366	493	38326	45319	0.877859516122493	0.972407433627822	-0.187938011174124	0.999999991006998	Random regions	13.0279822797417
rnd_15	SP1_MOUSE.H11MO.0.A	537	537	Sp1	56408	859	0.625145518044238	0.667518697339771	0.667953852591309	537	322	55871	27774	0.829046087652258	0.996133455612504	-0.270475789813883	0.999999991006998	Random regions	17.9416683584073
rnd_45	SP1_MOUSE.H11MO.0.A	551	551	Sp1	56408	859	0.641443538998836	0.667518697339771	0.667786478570148	551	308	55857	27788	0.889986566982011	0.951569182958396	-0.1681445339709	0.999999991006998	Random regions	17.9416683584073
rnd_63	SP1_MOUSE.H11MO.0.A	567	567	Sp1	56408	859	0.660069848661234	0.667518697339771	0.667595193974535	567	292	55841	27804	0.966866885058227	0.693265633807545	-0.048610816856144	0.999999991006998	Random regions	17.9416683584073
rnd_85	SP1_MOUSE.H11MO.0.A	562	562	Sp1	56408	859	0.654249126891735	0.667518697339771	0.667654970410664	562	297	55846	27799	0.941927882159372	0.807071078970272	-0.0863114894377857	0.999999991006998	Random regions	17.9416683584073
rnd_118	SP1_MOUSE.H11MO.0.A	551	551	Sp1	56408	859	0.641443538998836	0.667518697339771	0.667786478570148	551	308	55857	27788	0.889986566982011	0.951569182958396	-0.1681445339709	0.999999991006998	Random regions	17.9416683584073
rnd_180	SP1_MOUSE.H11MO.0.A	546	545	Sp1	56408	859	0.635622817229336	0.667518697339771	0.667846255006277	546	313	55862	27783	0.867591854862317	0.978273247508913	-0.204911586142853	0.999999991006998	Random regions	17.9416683584073
rnd_190	SP1_MOUSE.H11MO.0.A	534	534	Sp1	56408	859	0.621653084982538	0.667518697339771	0.667989718452986	534	325	55874	27771	0.81667522689156	0.997996767790604	-0.292165629375827	0.999999991006998	Random regions	17.9416683584073
rnd_417	SP1_MOUSE.H11MO.0.A	567	566	Sp1	56408	859	0.660069848661234	0.667518697339771	0.667595193974535	567	292	55841	27804	0.966866885058227	0.693265633807545	-0.048610816856144	0.999999991006998	Random regions	17.9416683584073
rnd_515	SP1_MOUSE.H11MO.0.A	553	553	Sp1	56408	859	0.643771827706636	0.667518697339771	0.667762567995696	553	306	55855	27790	0.899150813863781	0.93528977952457	-0.153364976739159	0.999999991006998	Random regions	17.9416683584073
rnd_574	SP1_MOUSE.H11MO.0.A	579	579	Sp1	56408	859	0.674039580908033	0.667518697339771	0.667451730527826	579	280	55829	27816	1.03028076044386	0.356476301280313	0.0430375378987562	0.999999991006998	Random regions	17.9416683584073
rnd_611	SP1_MOUSE.H11MO.0.A	545	545	Sp1	56408	859	0.634458672875437	0.667518697339771	0.667858210293502	545	314	55863	27782	0.86319909477973	0.98173746250699	-0.212234742987149	0.999999991006998	Random regions	17.9416683584073
rnd_617	SP1_MOUSE.H11MO.0.A	554	554	Sp1	56408	859	0.644935972060536	0.667518697339771	0.66775061270847	554	305	55854	27791	0.903778319539654	0.925686992594563	-0.145959145831295	0.999999991006998	Random regions	17.9416683584073
rnd_657	SP1_MOUSE.H11MO.0.A	582	582	Sp1	56408	859	0.677532013969732	0.667518697339771	0.667415864666149	582	277	55826	27819	1.04700273740402	0.27856376166995	0.0662652142210072	0.999999991006998	Random regions	17.9416683584073
rnd_735	SP1_MOUSE.H11MO.0.A	553	553	Sp1	56408	859	0.643771827706636	0.667518697339771	0.667762567995696	553	306	55855	27790	0.899150813863781	0.93528977952457	-0.153364976739159	0.999999991006998	Random regions	17.9416683584073
rnd_800	SP1_MOUSE.H11MO.0.A	551	551	Sp1	56408	859	0.641443538998836	0.667518697339771	0.667786478570148	551	308	55857	27788	0.889986566982011	0.951569182958396	-0.1681445339709	0.999999991006998	Random regions	17.9416683584073
rnd_889	SP1_MOUSE.H11MO.0.A	546	546	Sp1	56408	859	0.635622817229336	0.667518697339771	0.667846255006277	546	313	55862	27783	0.867591854862317	0.978273247508913	-0.204911586142853	0.999999991006998	Random regions	17.9416683584073
rnd_15	SP2_MOUSE.H11MO.0.B	421	421	Sp2	44590	859	0.490104772991851	0.52766732935719	0.528053081475282	421	438	44169	39476	0.859062928809267	0.987749772867375	-0.219164278126917	0.999999991006998	Random regions	10.1546281765749
rnd_45	SP2_MOUSE.H11MO.0.B	425	425	Sp2	44590	859	0.494761350407451	0.52766732935719	0.528005260326379	425	434	44165	39480	0.875385318649467	0.975855117212625	-0.192009906580063	0.999999991006998	Random regions	10.1546281765749
rnd_63	SP2_MOUSE.H11MO.0.B	425	425	Sp2	44590	859	0.494761350407451	0.52766732935719	0.528005260326379	425	434	44165	39480	0.875385318649467	0.975855117212625	-0.192009906580063	0.999999991006998	Random regions	10.1546281765749
rnd_85	SP2_MOUSE.H11MO.0.B	416	416	Sp2	44590	859	0.484284051222352	0.52766732935719	0.528112857911411	416	443	44174	39471	0.839078897505147	0.995231366573449	-0.253121623092544	0.999999991006998	Random regions	10.1546281765749
rnd_118	SP2_MOUSE.H11MO.0.B	422	422	Sp2	44590	859	0.491268917345751	0.52766732935719	0.528041126188057	422	437	44168	39477	0.863115212001445	0.985393290021285	-0.212374946040403	0.999999991006998	Random regions	10.1546281765749
rnd_180	SP2_MOUSE.H11MO.0.B	431	430	Sp2	44590	859	0.50174621653085	0.52766732935719	0.527933528603025	431	428	44159	39486	0.900447106542151	0.9409995804114	-0.151286562087894	0.999999991006998	Random regions	10.1546281765749
rnd_190	SP2_MOUSE.H11MO.0.B	410	410	Sp2	44590	859	0.477299185098952	0.52766732935719	0.528184589634766	410	449	44180	39465	0.815691978651647	0.998666783808622	-0.293903629902209	0.999999991006998	Random regions	10.1546281765749
rnd_417	SP2_MOUSE.H11MO.0.B	420	419	Sp2	44590	859	0.488940628637951	0.52766732935719	0.528065036762508	420	439	44170	39475	0.855029306599479	0.989769476280127	-0.225954224875807	0.999999991006998	Random regions	10.1546281765749
rnd_515	SP2_MOUSE.H11MO.0.B	429	429	Sp2	44590	859	0.49941792782305	0.52766732935719	0.527957439177476	429	430	44161	39484	0.892014648154088	0.955474133848346	-0.164860693434893	0.999999991006998	Random regions	10.1546281765749
rnd_574	SP2_MOUSE.H11MO.0.B	444	444	Sp2	44590	859	0.516880093131548	0.52766732935719	0.52777810986909	444	415	44146	39499	0.957242828283819	0.7489492965252	-0.063043148522428	0.999999991006998	Random regions	10.1546281765749
rnd_611	SP2_MOUSE.H11MO.0.B	413	413	Sp2	44590	859	0.480791618160652	0.52766732935719	0.528148723773089	413	446	44177	39468	0.827305903591719	0.997428756798408	-0.273507217736632	0.999999991006998	Random regions	10.1546281765749
rnd_617	SP2_MOUSE.H11MO.0.B	439	439	Sp2	44590	859	0.511059371362049	0.52766732935719	0.527837886305218	439	420	44151	39494	0.935012159730259	0.844788604685248	-0.096942967674818	0.999999991006998	Random regions	10.1546281765749
rnd_657	SP2_MOUSE.H11MO.0.B	439	439	Sp2	44590	859	0.511059371362049	0.52766732935719	0.527837886305218	439	420	44151	39494	0.935012159730259	0.844788604685248	-0.096942967674818	0.999999991006998	Random regions	10.1546281765749
rnd_735	SP2_MOUSE.H11MO.0.B	415	415	Sp2	44590	859	0.483119906868452	0.52766732935719	0.528124813198637	415	444	44175	39470	0.835136692591927	0.996101874128673	-0.259915742109527	0.999999991006998	Random regions	10.1546281765749
rnd_800	SP2_MOUSE.H11MO.0.B	415	415	Sp2	44590	859	0.483119906868452	0.52766732935719	0.528124813198637	415	444	44175	39470	0.835136692591927	0.996101874128673	-0.259915742109527	0.999999991006998	Random regions	10.1546281765749
rnd_889	SP2_MOUSE.H11MO.0.B	403	403	Sp2	44590	859	0.469150174621653	0.52766732935719	0.528268276645346	403	456	44187	39458	0.789193764703508	0.999753109832054	-0.341548537288719	0.999999991006998	Random regions	10.1546281765749
rnd_197	NRF1_MOUSE.H11MO.0.A	150	150	Nrf1	15850	859	0.174621653084983	0.187565085676418	0.187698009444677	150	709	15700	67945	0.915610949868733	0.846422625809831	-0.127193378578671	0.999999991006998	Random regions	13.0124476716588
rnd_249	NRF1_MOUSE.H11MO.0.A	149	149	Nrf1	15850	859	0.173457508731083	0.187565085676418	0.187709964731903	149	710	15701	67944	0.908147224720082	0.866676403688503	-0.139001895217059	0.999999991006998	Random regions	13.0124476716588
rnd_314	NRF1_MOUSE.H11MO.0.A	159	159	Nrf1	15850	859	0.185098952270081	0.187565085676418	0.187590411859645	159	700	15691	67954	0.983700187115726	0.587647586640225	-0.0237094180112159	0.999999991006998	Random regions	13.0124476716588
rnd_486	NRF1_MOUSE.H11MO.0.A	146	145	Nrf1	15850	859	0.169965075669383	0.187565085676418	0.18774583059358	146	713	15704	67941	0.885902094187518	0.916294708532057	-0.174780827297707	0.999999991006998	Random regions	13.0124476716588
rnd_564	NRF1_MOUSE.H11MO.0.A	142	142	Nrf1	15850	859	0.165308498253783	0.187565085676418	0.187793651742483	142	717	15708	67937	0.856555909399602	0.959288237653101	-0.223380677438511	0.999999991006998	Random regions	13.0124476716588
rnd_697	NRF1_MOUSE.H11MO.0.A	137	137	Nrf1	15850	859	0.159487776484284	0.187565085676418	0.187853428178612	137	722	15713	67932	0.820351867581377	0.986047481419284	-0.285685247680455	0.999999991006998	Random regions	13.0124476716588
rnd_755	NRF1_MOUSE.H11MO.0.A	153	153	Nrf1	15850	859	0.178114086146682	0.187565085676418	0.187662143583	153	706	15697	67948	0.938070548265164	0.774367280952515	-0.0922316691563114	0.999999991006998	Random regions	13.0124476716588
rnd_902	NRF1_MOUSE.H11MO.0.A	135	134	Nrf1	15850	859	0.157159487776484	0.187565085676418	0.187877338753064	135	724	15715	67930	0.806016907380843	0.991397067930051	-0.311117993182923	0.999999991006998	Random regions	13.0124476716588
rnd_951	NRF1_MOUSE.H11MO.0.A	155	155	Nrf1	15850	859	0.180442374854482	0.187565085676418	0.187638233008548	155	704	15695	67950	0.953192831419828	0.717507857505745	-0.0691599932479253	0.999999991006998	Random regions	13.0124476716588
rnd_995	NRF1_MOUSE.H11MO.0.A	157	156	Nrf1	15850	859	0.182770663562282	0.187565085676418	0.187614322434096	157	702	15693	67952	0.968402538977488	0.654754111488979	-0.0463212330583303	0.999999991006998	Random regions	13.0124476716588
rnd_197	SP1_MOUSE.H11MO.0.A	541	541	Sp1	56408	859	0.629802095459837	0.667518697339771	0.667906031442406	541	318	55867	27778	0.845906266699817	0.991285549771388	-0.241430285040101	0.999999991006998	Random regions	17.9416683584073
rnd_249	SP1_MOUSE.H11MO.0.A	543	543	Sp1	56408	859	0.632130384167637	0.667518697339771	0.667882120867954	543	316	55865	27780	0.854497568484728	0.987269963609397	-0.226851708240502	0.999999991006998	Random regions	17.9416683584073
rnd_314	SP1_MOUSE.H11MO.0.A	568	568	Sp1	56408	859	0.661233993015134	0.667518697339771	0.66758323868731	568	291	55840	27805	0.971900989238286	0.667348823549824	-0.041118745676247	0.999999991006998	Random regions	17.9416683584073
rnd_486	SP1_MOUSE.H11MO.0.A	552	551	Sp1	56408	859	0.642607683352736	0.667518697339771	0.667774523282922	552	307	55856	27789	0.894553661671651	0.943895807704644	-0.160760066936052	0.999999991006998	Random regions	17.9416683584073
rnd_564	SP1_MOUSE.H11MO.0.A	550	550	Sp1	56408	859	0.640279394644936	0.667518697339771	0.667798433857374	550	309	55858	27787	0.885449237543316	0.958376115789157	-0.175518494678936	0.999999991006998	Random regions	17.9416683584073
rnd_697	SP1_MOUSE.H11MO.0.A	549	549	Sp1	56408	859	0.639115250291036	0.667518697339771	0.667810389144599	549	310	55859	27786	0.880941384780777	0.964383715189063	-0.182882065184745	0.999999991006998	Random regions	17.9416683584073
rnd_755	SP1_MOUSE.H11MO.0.A	567	567	Sp1	56408	859	0.660069848661234	0.667518697339771	0.667595193974535	567	292	55841	27804	0.966866885058227	0.693265633807545	-0.048610816856144	0.999999991006998	Random regions	17.9416683584073
rnd_902	SP1_MOUSE.H11MO.0.A	579	578	Sp1	56408	859	0.674039580908033	0.667518697339771	0.667451730527826	579	280	55829	27816	1.03028076044386	0.356476301280313	0.0430375378987562	0.999999991006998	Random regions	17.9416683584073
rnd_951	SP1_MOUSE.H11MO.0.A	556	556	Sp1	56408	859	0.647264260768335	0.667518697339771	0.667726702134019	556	303	55852	27793	0.913125594239155	0.90325318612465	-0.131114788101299	0.999999991006998	Random regions	17.9416683584073
rnd_995	SP1_MOUSE.H11MO.0.A	536	535	Sp1	56408	859	0.623981373690338	0.667518697339771	0.667965807878534	536	323	55872	27773	0.824896752414368	0.996880227963512	-0.277714538075931	0.999999991006998	Random regions	17.9416683584073
rnd_197	SP2_MOUSE.H11MO.0.B	421	421	Sp2	44590	859	0.490104772991851	0.52766732935719	0.528053081475282	421	438	44169	39476	0.859062928809267	0.987749772867375	-0.219164278126917	0.999999991006998	Random regions	10.1546281765749
rnd_249	SP2_MOUSE.H11MO.0.B	415	414	Sp2	44590	859	0.483119906868452	0.52766732935719	0.528124813198637	415	444	44175	39470	0.835136692591927	0.996101874128673	-0.259915742109527	0.999999991006998	Random regions	10.1546281765749
rnd_314	SP2_MOUSE.H11MO.0.B	451	451	Sp2	44590	859	0.525029103608848	0.52766732935719	0.527694422858509	451	408	44139	39506	0.989364908657233	0.575582268386567	-0.015425364790457	0.999999991006998	Random regions	10.1546281765749
rnd_486	SP2_MOUSE.H11MO.0.B	429	428	Sp2	44590	859	0.49941792782305	0.52766732935719	0.527957439177476	429	430	44161	39484	0.892014648154088	0.955474133848346	-0.164860693434893	0.999999991006998	Random regions	10.1546281765749
rnd_564	SP2_MOUSE.H11MO.0.B	409	409	Sp2	44590	859	0.476135040745052	0.52766732935719	0.528196544921992	409	450	44181	39464	0.811855468453615	0.998938256767161	-0.30070518213785	0.999999991006998	Random regions	10.1546281765749
rnd_697	SP2_MOUSE.H11MO.0.B	437	437	Sp2	44590	859	0.508731082654249	0.52766732935719	0.52786179687967	437	422	44153	39492	0.926243174024616	0.875251400020428	-0.110537089411803	0.999999991006998	Random regions	10.1546281765749
rnd_755	SP2_MOUSE.H11MO.0.B	435	435	Sp2	44590	859	0.506402793946449	0.52766732935719	0.527885707454122	435	424	44155	39490	0.917556948019376	0.901265615557772	-0.124130393524964	0.999999991006998	Random regions	10.1546281765749
rnd_902	SP2_MOUSE.H11MO.0.B	444	443	Sp2	44590	859	0.516880093131548	0.52766732935719	0.52777810986909	444	415	44146	39499	0.957242828283819	0.7489492965252	-0.063043148522428	0.999999991006998	Random regions	10.1546281765749
rnd_951	SP2_MOUSE.H11MO.0.B	418	418	Sp2	44590	859	0.486612339930151	0.52766732935719	0.52808894733696	418	441	44172	39473	0.847017536823435	0.992955291927307	-0.239536255168979	0.999999991006998	Random regions	10.1546281765749
rnd_995	SP2_MOUSE.H11MO.0.B	414	413	Sp2	44590	859	0.481955762514552	0.52766732935719	0.528136768485863	414	445	44176	39469	0.831212401500993	0.996827213693801	-0.266710915801022	0.999999991006998	Random regions	10.1546281765749
rnd_18	E2F6_MOUSE.H11MO.0.A	375	375	E2f6	38692	859	0.436554132712456	0.457871816718735	0.458090740630044	375	484	38317	45328	0.916532580410507	0.902445816763215	-0.125741929058122	0.999999991006998	Random regions	13.0279822797417
rnd_93	E2F6_MOUSE.H11MO.0.A	388	387	E2f6	38692	859	0.451688009313155	0.457871816718735	0.457935321896109	388	471	38304	45341	0.975116672208348	0.655135887587342	-0.0363532479777848	0.999999991006998	Random regions	13.0279822797417
rnd_151	E2F6_MOUSE.H11MO.0.A	391	391	E2f6	38692	859	0.455180442374855	0.457871816718735	0.457899456034431	391	468	38301	45344	0.989100484635021	0.576372508777395	-0.0158110002724849	0.999999991006998	Random regions	13.0279822797417
rnd_205	E2F6_MOUSE.H11MO.0.A	381	381	E2f6	38692	859	0.443538998835856	0.457871816718735	0.458019008906689	381	478	38311	45334	0.943172999084443	0.811018799432257	-0.0844056770834193	0.999999991006998	Random regions	13.0279822797417
rnd_298	E2F6_MOUSE.H11MO.0.A	371	371	E2f6	38692	859	0.431897555296857	0.457871816718735	0.458138561778947	371	488	38321	45324	0.899200287771753	0.94200568057415	-0.153285597621657	0.999999991006998	Random regions	13.0279822797417
rnd_356	E2F6_MOUSE.H11MO.0.A	355	355	E2f6	38692	859	0.413271245634459	0.457871816718735	0.458329846374559	355	504	38337	45308	0.832445522718157	0.996307837108921	-0.264572233125078	0.999999991006998	Random regions	13.0279822797417
rnd_527	E2F6_MOUSE.H11MO.0.A	392	391	E2f6	38692	859	0.456344586728754	0.457871816718735	0.457887500747206	392	467	38300	45345	0.993801769017545	0.549252898406982	-0.00896998492672145	0.999999991006998	Random regions	13.0279822797417
rnd_650	E2F6_MOUSE.H11MO.0.A	390	389	E2f6	38692	859	0.454016298020955	0.457871816718735	0.457911411321657	390	469	38302	45343	0.98441928620532	0.603138648272117	-0.0226551723206541	0.999999991006998	Random regions	13.0279822797417
rnd_680	E2F6_MOUSE.H11MO.0.A	378	377	E2f6	38692	859	0.440046565774156	0.457871816718735	0.458054874768366	378	481	38314	45331	0.929769089573086	0.861830763313377	-0.105055631023266	0.999999991006998	Random regions	13.0279822797417
rnd_764	E2F6_MOUSE.H11MO.0.A	371	371	E2f6	38692	859	0.431897555296857	0.457871816718735	0.458138561778947	371	488	38321	45324	0.899200287771753	0.94200568057415	-0.153285597621657	0.999999991006998	Random regions	13.0279822797417
rnd_796	E2F6_MOUSE.H11MO.0.A	362	361	E2f6	38692	859	0.421420256111758	0.457871816718735	0.458246159363979	362	497	38330	45315	0.861105378927395	0.98588725496244	-0.215738294718006	0.999999991006998	Random regions	13.0279822797417
rnd_895	E2F6_MOUSE.H11MO.0.A	402	402	E2f6	38692	859	0.467986030267753	0.457871816718735	0.457767947874948	402	457	38290	45355	1.04197503694232	0.286300444156836	0.0593207147460572	0.999999991006998	Random regions	13.0279822797417
rnd_927	E2F6_MOUSE.H11MO.0.A	375	374	E2f6	38692	859	0.436554132712456	0.457871816718735	0.458090740630044	375	484	38317	45328	0.916532580410507	0.902445816763215	-0.125741929058122	0.999999991006998	Random regions	13.0279822797417
rnd_966	E2F6_MOUSE.H11MO.0.A	396	396	E2f6	38692	859	0.461001164144354	0.457871816718735	0.457839679598302	396	463	38296	45349	1.01281293089574	0.439780081667884	0.0183677293299876	0.999999991006998	Random regions	13.0279822797417
rnd_18	NRF1_MOUSE.H11MO.0.A	159	158	Nrf1	15850	859	0.185098952270081	0.187565085676418	0.187590411859645	159	700	15691	67954	0.983700187115726	0.587647586640225	-0.0237094180112159	0.999999991006998	Random regions	13.0124476716588
rnd_93	NRF1_MOUSE.H11MO.0.A	146	145	Nrf1	15850	859	0.169965075669383	0.187565085676418	0.18774583059358	146	713	15704	67941	0.885902094187518	0.916294708532057	-0.174780827297707	0.999999991006998	Random regions	13.0124476716588
rnd_151	NRF1_MOUSE.H11MO.0.A	146	146	Nrf1	15850	859	0.169965075669383	0.187565085676418	0.18774583059358	146	713	15704	67941	0.885902094187518	0.916294708532057	-0.174780827297707	0.999999991006998	Random regions	13.0124476716588
rnd_205	NRF1_MOUSE.H11MO.0.A	147	147	Nrf1	15850	859	0.171129220023283	0.187565085676418	0.187733875306354	147	712	15703	67942	0.893292576535128	0.901560781864623	-0.162795322021702	0.999999991006998	Random regions	13.0124476716588
rnd_298	NRF1_MOUSE.H11MO.0.A	140	140	Nrf1	15850	859	0.162980209545984	0.187565085676418	0.187817562316935	140	719	15710	67935	0.842011001376153	0.972849658690508	-0.248089011800997	0.999999991006998	Random regions	13.0124476716588
rnd_356	NRF1_MOUSE.H11MO.0.A	147	147	Nrf1	15850	859	0.171129220023283	0.187565085676418	0.187733875306354	147	712	15703	67942	0.893292576535128	0.901560781864623	-0.162795322021702	0.999999991006998	Random regions	13.0124476716588
rnd_527	NRF1_MOUSE.H11MO.0.A	146	145	Nrf1	15850	859	0.169965075669383	0.187565085676418	0.18774583059358	146	713	15704	67941	0.885902094187518	0.916294708532057	-0.174780827297707	0.999999991006998	Random regions	13.0124476716588
rnd_650	NRF1_MOUSE.H11MO.0.A	150	150	Nrf1	15850	859	0.174621653084983	0.187565085676418	0.187698009444677	150	709	15700	67945	0.915610949868733	0.846422625809831	-0.127193378578671	0.999999991006998	Random regions	13.0124476716588
rnd_680	NRF1_MOUSE.H11MO.0.A	148	148	Nrf1	15850	859	0.172293364377183	0.187565085676418	0.187721920019128	148	711	15702	67943	0.900704968273158	0.885042584203557	-0.150873475543673	0.999999991006998	Random regions	13.0124476716588
rnd_764	NRF1_MOUSE.H11MO.0.A	144	144	Nrf1	15850	859	0.167636786961583	0.187565085676418	0.187769741168032	144	715	15706	67939	0.871186034166853	0.940762150645827	-0.19894726824269	0.999999991006998	Random regions	13.0124476716588
rnd_796	NRF1_MOUSE.H11MO.0.A	165	164	Nrf1	15850	859	0.192083818393481	0.187565085676418	0.18751868013629	165	694	15685	67960	1.03013545102165	0.380101249193717	0.0428340477670037	0.999999991006998	Random regions	13.0124476716588
rnd_895	NRF1_MOUSE.H11MO.0.A	180	180	Nrf1	15850	859	0.209545983701979	0.187565085676418	0.187339350827904	180	679	15670	67975	1.14999587610684	0.0546481460578748	0.201628687664542	0.999999991006998	Random regions	13.0124476716588
rnd_927	NRF1_MOUSE.H11MO.0.A	141	140	Nrf1	15850	859	0.164144353899884	0.187565085676418	0.187805607029709	141	718	15709	67936	0.849272847905719	0.96662652816141	-0.235699968574905	0.999999991006998	Random regions	13.0124476716588
rnd_966	NRF1_MOUSE.H11MO.0.A	157	157	Nrf1	15850	859	0.182770663562282	0.187565085676418	0.187614322434096	157	702	15693	67952	0.968402538977488	0.654754111488979	-0.0463212330583303	0.999999991006998	Random regions	13.0124476716588
rnd_18	SP1_MOUSE.H11MO.0.A	545	544	Sp1	56408	859	0.634458672875437	0.667518697339771	0.667858210293502	545	314	55863	27782	0.86319909477973	0.98173746250699	-0.212234742987149	0.999999991006998	Random regions	17.9416683584073
rnd_93	SP1_MOUSE.H11MO.0.A	568	567	Sp1	56408	859	0.661233993015134	0.667518697339771	0.66758323868731	568	291	55840	27805	0.971900989238286	0.667348823549824	-0.041118745676247	0.999999991006998	Random regions	17.9416683584073
rnd_151	SP1_MOUSE.H11MO.0.A	566	566	Sp1	56408	859	0.658905704307334	0.667518697339771	0.667607149261761	566	293	55842	27803	0.961805357455121	0.718237057490016	-0.0561831325410685	0.999999991006998	Random regions	17.9416683584073
rnd_205	SP1_MOUSE.H11MO.0.A	541	541	Sp1	56408	859	0.629802095459837	0.667518697339771	0.667906031442406	541	318	55867	27778	0.845906266699817	0.991285549771388	-0.241430285040101	0.999999991006998	Random regions	17.9416683584073
rnd_298	SP1_MOUSE.H11MO.0.A	569	569	Sp1	56408	859	0.662398137369034	0.667518697339771	0.667571283400084	569	290	55839	27806	0.977030021045268	0.640591273125237	-0.0335252025527448	0.999999991006998	Random regions	17.9416683584073
rnd_356	SP1_MOUSE.H11MO.0.A	529	529	Sp1	56408	859	0.615832363213039	0.667518697339771	0.668049494889115	529	330	55879	27766	0.79656046068287	0.99938953362288	-0.328144225268696	0.999999991006998	Random regions	17.9416683584073
rnd_527	SP1_MOUSE.H11MO.0.A	561	560	Sp1	56408	859	0.653084982537835	0.667518697339771	0.66766692569789	561	298	55847	27798	0.93704642764518	0.826247998066448	-0.0938075643197751	0.999999991006998	Random regions	17.9416683584073
rnd_650	SP1_MOUSE.H11MO.0.A	538	537	Sp1	56408	859	0.626309662398137	0.667518697339771	0.667941897304083	538	321	55870	27775	0.833221459899302	0.995229863870689	-0.263228097933666	0.999999991006998	Random regions	17.9416683584073
rnd_680	SP1_MOUSE.H11MO.0.A	567	566	Sp1	56408	859	0.660069848661234	0.667518697339771	0.667595193974535	567	292	55841	27804	0.966866885058227	0.693265633807545	-0.048610816856144	0.999999991006998	Random regions	17.9416683584073
rnd_764	SP1_MOUSE.H11MO.0.A	558	558	Sp1	56408	859	0.649592549476135	0.667518697339771	0.667702791559567	558	301	55850	27795	0.922597930274144	0.876175224674383	-0.116226038974773	0.999999991006998	Random regions	17.9416683584073
rnd_796	SP1_MOUSE.H11MO.0.A	555	554	Sp1	56408	859	0.646100116414436	0.667518697339771	0.667738657421245	555	304	55853	27792	0.908436478463933	0.915026756176927	-0.138542455946952	0.999999991006998	Random regions	17.9416683584073
rnd_895	SP1_MOUSE.H11MO.0.A	535	535	Sp1	56408	859	0.622817229336438	0.667518697339771	0.66797776316576	535	324	55873	27772	0.820773211925346	0.997494313421342	-0.284944449289769	0.999999991006998	Random regions	17.9416683584073
rnd_927	SP1_MOUSE.H11MO.0.A	553	552	Sp1	56408	859	0.643771827706636	0.667518697339771	0.667762567995696	553	306	55855	27790	0.899150813863781	0.93528977952457	-0.153364976739159	0.999999991006998	Random regions	17.9416683584073
rnd_966	SP1_MOUSE.H11MO.0.A	565	565	Sp1	56408	859	0.657741559953434	0.667518697339771	0.667619104548987	565	294	55843	27802	0.956777163103213	0.742172161679492	-0.0637451399990611	0.999999991006998	Random regions	17.9416683584073
rnd_18	SP2_MOUSE.H11MO.0.B	418	417	Sp2	44590	859	0.486612339930151	0.52766732935719	0.52808894733696	418	441	44172	39473	0.847017536823435	0.992955291927307	-0.239536255168979	0.999999991006998	Random regions	10.1546281765749
rnd_93	SP2_MOUSE.H11MO.0.B	440	439	Sp2	44590	859	0.512223515715949	0.52766732935719	0.527825931017993	440	419	44150	39495	0.939428026280576	0.8278524038534	-0.0901454602304898	0.999999991006998	Random regions	10.1546281765749
rnd_151	SP2_MOUSE.H11MO.0.B	444	444	Sp2	44590	859	0.516880093131548	0.52766732935719	0.52777810986909	444	415	44146	39499	0.957242828283819	0.7489492965252	-0.063043148522428	0.999999991006998	Random regions	10.1546281765749
rnd_205	SP2_MOUSE.H11MO.0.B	425	425	Sp2	44590	859	0.494761350407451	0.52766732935719	0.528005260326379	425	434	44165	39480	0.875385318649467	0.975855117212625	-0.192009906580063	0.999999991006998	Random regions	10.1546281765749
rnd_298	SP2_MOUSE.H11MO.0.B	451	451	Sp2	44590	859	0.525029103608848	0.52766732935719	0.527694422858509	451	408	44139	39506	0.989364908657233	0.575582268386567	-0.015425364790457	0.999999991006998	Random regions	10.1546281765749
rnd_356	SP2_MOUSE.H11MO.0.B	414	414	Sp2	44590	859	0.481955762514552	0.52766732935719	0.528136768485863	414	445	44176	39469	0.831212401500993	0.996827213693801	-0.266710915801022	0.999999991006998	Random regions	10.1546281765749
rnd_527	SP2_MOUSE.H11MO.0.B	449	448	Sp2	44590	859	0.522700814901048	0.52766732935719	0.527718333432961	449	410	44141	39504	0.98007600813328	0.628520615572147	-0.0290344555526532	0.999999991006998	Random regions	10.1546281765749
rnd_650	SP2_MOUSE.H11MO.0.B	419	418	Sp2	44590	859	0.487776484284051	0.52766732935719	0.528076992049734	419	440	44171	39474	0.851014218008313	0.991492412180671	-0.23274485947585	0.999999991006998	Random regions	10.1546281765749
rnd_680	SP2_MOUSE.H11MO.0.B	445	444	Sp2	44590	859	0.518044237485448	0.52766732935719	0.527766154581864	445	414	44145	39500	0.96176557859558	0.726594611789436	-0.0562428015268338	0.999999991006998	Random regions	10.1546281765749
rnd_764	SP2_MOUSE.H11MO.0.B	443	443	Sp2	44590	859	0.515715948777649	0.52766732935719	0.527790065156315	443	416	44147	39498	0.952741735023359	0.770296603392891	-0.0698429070874223	0.999999991006998	Random regions	10.1546281765749
rnd_796	SP2_MOUSE.H11MO.0.B	423	422	Sp2	44590	859	0.492433061699651	0.52766732935719	0.528029170900831	423	436	44167	39478	0.867186284703924	0.982656765353246	-0.205586155476605	0.999999991006998	Random regions	10.1546281765749
rnd_895	SP2_MOUSE.H11MO.0.B	418	418	Sp2	44590	859	0.486612339930151	0.52766732935719	0.52808894733696	418	441	44172	39473	0.847017536823435	0.992955291927307	-0.239536255168979	0.999999991006998	Random regions	10.1546281765749
rnd_927	SP2_MOUSE.H11MO.0.B	423	422	Sp2	44590	859	0.492433061699651	0.52766732935719	0.528029170900831	423	436	44167	39478	0.867186284703924	0.982656765353246	-0.205586155476605	0.999999991006998	Random regions	10.1546281765749
rnd_966	SP2_MOUSE.H11MO.0.B	458	458	Sp2	44590	859	0.533178114086147	0.52766732935719	0.527610735847929	458	401	44132	39513	1.02260665920801	0.385816437072301	0.0322513259889362	0.999999991006998	Random regions	10.1546281765749
rnd_11	E2F6_MOUSE.H11MO.0.A	370	370	E2f6	38692	859	0.430733410942957	0.457871816718735	0.458150517066173	370	489	38322	45323	0.894896846017512	0.949593420992793	-0.160206701131491	0.999999991006998	Random regions	13.0279822797417
rnd_30	E2F6_MOUSE.H11MO.0.A	381	380	E2f6	38692	859	0.443538998835856	0.457871816718735	0.458019008906689	381	478	38311	45334	0.943172999084443	0.811018799432257	-0.0844056770834193	0.999999991006998	Random regions	13.0279822797417
rnd_92	E2F6_MOUSE.H11MO.0.A	366	366	E2f6	38692	859	0.426076833527357	0.457871816718735	0.458198338215076	366	493	38326	45319	0.877859516122493	0.972407433627822	-0.187938011174124	0.999999991006998	Random regions	13.0279822797417
rnd_147	E2F6_MOUSE.H11MO.0.A	372	372	E2f6	38692	859	0.433061699650757	0.457871816718735	0.458126606491721	372	487	38320	45325	0.903521580434619	0.933549634314464	-0.14636903489966	0.999999991006998	Random regions	13.0279822797417
rnd_198	E2F6_MOUSE.H11MO.0.A	376	376	E2f6	38692	859	0.437718277066356	0.457871816718735	0.458078785342818	376	483	38316	45329	0.920926331934052	0.890011838800205	-0.118842340095372	0.999999991006998	Random regions	13.0279822797417
rnd_212	E2F6_MOUSE.H11MO.0.A	356	356	E2f6	38692	859	0.414435389988359	0.457871816718735	0.458317891087333	356	503	38336	45309	0.836490263376432	0.995468682586381	-0.257579347283972	0.999999991006998	Random regions	13.0279822797417
rnd_313	E2F6_MOUSE.H11MO.0.A	376	376	E2f6	38692	859	0.437718277066356	0.457871816718735	0.458078785342818	376	483	38316	45329	0.920926331934052	0.890011838800205	-0.118842340095372	0.999999991006998	Random regions	13.0279822797417
rnd_360	E2F6_MOUSE.H11MO.0.A	365	365	E2f6	38692	859	0.424912689173458	0.457871816718735	0.458210293502301	365	494	38327	45318	0.873643780972219	0.976515198558254	-0.194882938939988	0.999999991006998	Random regions	13.0279822797417
rnd_635	E2F6_MOUSE.H11MO.0.A	388	387	E2f6	38692	859	0.451688009313155	0.457871816718735	0.457935321896109	388	471	38304	45341	0.975116672208348	0.655135887587342	-0.0363532479777848	0.999999991006998	Random regions	13.0279822797417
rnd_842	E2F6_MOUSE.H11MO.0.A	368	368	E2f6	38692	859	0.428405122235157	0.457871816718735	0.458174427640624	368	491	38324	45321	0.886343099457696	0.962391753249501	-0.17406282717932	0.999999991006998	Random regions	13.0279822797417
rnd_931	E2F6_MOUSE.H11MO.0.A	368	368	E2f6	38692	859	0.428405122235157	0.457871816718735	0.458174427640624	368	491	38324	45321	0.886343099457696	0.962391753249501	-0.17406282717932	0.999999991006998	Random regions	13.0279822797417
rnd_11	NRF1_MOUSE.H11MO.0.A	155	155	Nrf1	15850	859	0.180442374854482	0.187565085676418	0.187638233008548	155	704	15695	67950	0.953192831419828	0.717507857505745	-0.0691599932479253	0.999999991006998	Random regions	13.0124476716588
rnd_30	NRF1_MOUSE.H11MO.0.A	156	156	Nrf1	15850	859	0.181606519208382	0.187565085676418	0.187626277721322	156	703	15694	67951	0.960786724883045	0.686781611202514	-0.0577118773135367	0.999999991006998	Random regions	13.0124476716588
rnd_92	NRF1_MOUSE.H11MO.0.A	158	158	Nrf1	15850	859	0.183934807916182	0.187565085676418	0.187602367146871	158	701	15692	67953	0.97604033821982	0.621632602610619	-0.034987321538641	0.999999991006998	Random regions	13.0124476716588
rnd_147	NRF1_MOUSE.H11MO.0.A	139	139	Nrf1	15850	859	0.161816065192084	0.187565085676418	0.18782951760416	139	720	15711	67934	0.83477028117775	0.978081977531978	-0.260548855147493	0.999999991006998	Random regions	13.0124476716588
rnd_198	NRF1_MOUSE.H11MO.0.A	138	138	Nrf1	15850	859	0.160651920838184	0.187565085676418	0.187841472891386	138	721	15712	67933	0.827550599145679	0.982443413016726	-0.273080569185277	0.999999991006998	Random regions	13.0124476716588
rnd_212	NRF1_MOUSE.H11MO.0.A	143	143	Nrf1	15850	859	0.166472642607683	0.187565085676418	0.187781696455257	143	716	15707	67938	0.863860274961329	0.950708516463894	-0.211130112269247	0.999999991006998	Random regions	13.0124476716588
rnd_313	NRF1_MOUSE.H11MO.0.A	141	141	Nrf1	15850	859	0.164144353899884	0.187565085676418	0.187805607029709	141	718	15709	67936	0.849272847905719	0.96662652816141	-0.235699968574905	0.999999991006998	Random regions	13.0124476716588
rnd_360	NRF1_MOUSE.H11MO.0.A	168	168	Nrf1	15850	859	0.19557625145518	0.187565085676418	0.187482814274613	168	691	15682	67963	1.05367158839948	0.285444592965495	0.0754252734104698	0.999999991006998	Random regions	13.0124476716588
rnd_635	NRF1_MOUSE.H11MO.0.A	165	164	Nrf1	15850	859	0.192083818393481	0.187565085676418	0.18751868013629	165	694	15685	67960	1.03013545102165	0.380101249193717	0.0428340477670037	0.999999991006998	Random regions	13.0124476716588
rnd_842	NRF1_MOUSE.H11MO.0.A	134	134	Nrf1	15850	859	0.155995343422584	0.187565085676418	0.187889294040289	134	725	15716	67929	0.798880505660324	0.993326512328979	-0.323948369936518	0.999999991006998	Random regions	13.0124476716588
rnd_931	NRF1_MOUSE.H11MO.0.A	140	140	Nrf1	15850	859	0.162980209545984	0.187565085676418	0.187817562316935	140	719	15710	67935	0.842011001376153	0.972849658690508	-0.248089011800997	0.999999991006998	Random regions	13.0124476716588
rnd_11	SP1_MOUSE.H11MO.0.A	536	536	Sp1	56408	859	0.623981373690338	0.667518697339771	0.667965807878534	536	323	55872	27773	0.824896752414368	0.996880227963512	-0.277714538075931	0.999999991006998	Random regions	17.9416683584073
rnd_30	SP1_MOUSE.H11MO.0.A	547	546	Sp1	56408	859	0.636786961583236	0.667518697339771	0.667834299719051	547	312	55861	27784	0.872012973056277	0.974267468754084	-0.197578496554043	0.999999991006998	Random regions	17.9416683584073
rnd_92	SP1_MOUSE.H11MO.0.A	551	551	Sp1	56408	859	0.641443538998836	0.667518697339771	0.667786478570148	551	308	55857	27788	0.889986566982011	0.951569182958396	-0.1681445339709	0.999999991006998	Random regions	17.9416683584073
rnd_147	SP1_MOUSE.H11MO.0.A	536	536	Sp1	56408	859	0.623981373690338	0.667518697339771	0.667965807878534	536	323	55872	27773	0.824896752414368	0.996880227963512	-0.277714538075931	0.999999991006998	Random regions	17.9416683584073
rnd_198	SP1_MOUSE.H11MO.0.A	561	561	Sp1	56408	859	0.653084982537835	0.667518697339771	0.66766692569789	561	298	55847	27798	0.93704642764518	0.826247998066448	-0.0938075643197751	0.999999991006998	Random regions	17.9416683584073
rnd_212	SP1_MOUSE.H11MO.0.A	562	562	Sp1	56408	859	0.654249126891735	0.667518697339771	0.667654970410664	562	297	55846	27799	0.941927882159372	0.807071078970272	-0.0863114894377857	0.999999991006998	Random regions	17.9416683584073
rnd_313	SP1_MOUSE.H11MO.0.A	538	538	Sp1	56408	859	0.626309662398137	0.667518697339771	0.667941897304083	538	321	55870	27775	0.833221459899302	0.995229863870689	-0.263228097933666	0.999999991006998	Random regions	17.9416683584073
rnd_360	SP1_MOUSE.H11MO.0.A	576	576	Sp1	56408	859	0.670547147846333	0.667518697339771	0.667487596389503	576	283	55832	27813	1.01391305100456	0.440749984611831	0.0199339380779112	0.999999991006998	Random regions	17.9416683584073
rnd_635	SP1_MOUSE.H11MO.0.A	553	552	Sp1	56408	859	0.643771827706636	0.667518697339771	0.667762567995696	553	306	55855	27790	0.899150813863781	0.93528977952457	-0.153364976739159	0.999999991006998	Random regions	17.9416683584073
rnd_931	SP1_MOUSE.H11MO.0.A	545	545	Sp1	56408	859	0.634458672875437	0.667518697339771	0.667858210293502	545	314	55863	27782	0.86319909477973	0.98173746250699	-0.212234742987149	0.999999991006998	Random regions	17.9416683584073
rnd_11	SP2_MOUSE.H11MO.0.B	399	399	Sp2	44590	859	0.464493597206054	0.52766732935719	0.52831609779425	399	460	44191	39454	0.774418153804684	0.999914584157084	-0.368815322418175	0.999999991006998	Random regions	10.1546281765749
rnd_30	SP2_MOUSE.H11MO.0.B	423	422	Sp2	44590	859	0.492433061699651	0.52766732935719	0.528029170900831	423	436	44167	39478	0.867186284703924	0.982656765353246	-0.205586155476605	0.999999991006998	Random regions	10.1546281765749
rnd_92	SP2_MOUSE.H11MO.0.B	424	424	Sp2	44590	859	0.493597206053551	0.52766732935719	0.528017215613605	424	435	44166	39479	0.871276276621618	0.979493810242235	-0.198797833340968	0.999999991006998	Random regions	10.1546281765749
rnd_147	SP2_MOUSE.H11MO.0.B	400	400	Sp2	44590	859	0.465657741559953	0.52766732935719	0.528304142507024	400	459	44190	39455	0.778087631291282	0.99988787718662	-0.361995448532144	0.999999991006998	Random regions	10.1546281765749
rnd_198	SP2_MOUSE.H11MO.0.B	397	397	Sp2	44590	859	0.462165308498254	0.52766732935719	0.528340008368701	397	462	44193	39452	0.76712741410338	0.999951092302254	-0.382461876443763	0.999999991006998	Random regions	10.1546281765749
rnd_212	SP2_MOUSE.H11MO.0.B	431	431	Sp2	44590	859	0.50174621653085	0.52766732935719	0.527933528603025	431	428	44159	39486	0.900447106542151	0.9409995804114	-0.151286562087894	0.999999991006998	Random regions	10.1546281765749
rnd_313	SP2_MOUSE.H11MO.0.B	399	399	Sp2	44590	859	0.464493597206054	0.52766732935719	0.52831609779425	399	460	44191	39454	0.774418153804684	0.999914584157084	-0.368815322418175	0.999999991006998	Random regions	10.1546281765749
rnd_360	SP2_MOUSE.H11MO.0.B	469	469	Sp2	44590	859	0.545983701979045	0.52766732935719	0.527479227688445	469	390	44121	39524	1.07729665182685	0.147657025748683	0.107415575033984	0.999999991006998	Random regions	10.1546281765749
rnd_635	SP2_MOUSE.H11MO.0.B	432	431	Sp2	44590	859	0.50291036088475	0.52766732935719	0.527921573315799	432	427	44158	39487	0.904693267167721	0.932492807468038	-0.144499360089557	0.999999991006998	Random regions	10.1546281765749
rnd_931	SP2_MOUSE.H11MO.0.B	422	422	Sp2	44590	859	0.491268917345751	0.52766732935719	0.528041126188057	422	437	44168	39477	0.863115212001445	0.985393290021285	-0.212374946040403	0.999999991006998	Random regions	10.1546281765749
rnd_26	SP1_MOUSE.H11MO.0.A	574	574	Sp1	56408	859	0.668218859138533	0.667518697339771	0.667511506963955	574	285	55834	27811	1.00319390192215	0.498643956303275	0.00460048362199096	0.999999991006998	Random regions	17.9416683584073
rnd_158	SP1_MOUSE.H11MO.0.A	561	561	Sp1	56408	859	0.653084982537835	0.667518697339771	0.66766692569789	561	298	55847	27798	0.93704642764518	0.826247998066448	-0.0938075643197751	0.999999991006998	Random regions	17.9416683584073
rnd_268	SP1_MOUSE.H11MO.0.A	542	542	Sp1	56408	859	0.630966239813737	0.667518697339771	0.66789407615518	542	317	55866	27779	0.850188270428249	0.989443502344408	-0.234145739829035	0.999999991006998	Random regions	17.9416683584073
rnd_359	SP1_MOUSE.H11MO.0.A	578	578	Sp1	56408	859	0.672875436554133	0.667518697339771	0.667463685815052	578	281	55830	27815	1.02478578015405	0.384031955920366	0.0353223622094869	0.999999991006998	Random regions	17.9416683584073
rnd_379	SP1_MOUSE.H11MO.0.A	540	540	Sp1	56408	859	0.628637951105937	0.667518697339771	0.667917986729631	540	319	55868	27777	0.841651299552295	0.992838813636067	-0.248705453762176	0.999999991006998	Random regions	17.9416683584073
rnd_424	SP1_MOUSE.H11MO.0.A	533	533	Sp1	56408	859	0.620488940628638	0.667518697339771	0.668001673740212	533	326	55875	27770	0.812602560943906	0.998405834621649	-0.299378183609955	0.999999991006998	Random regions	17.9416683584073
rnd_614	SP1_MOUSE.H11MO.0.A	570	568	Sp1	56408	859	0.663562281722934	0.667518697339771	0.667559328112858	570	289	55838	27807	0.982193228330584	0.613110182373603	-0.0259212188900409	0.999999991006998	Random regions	17.9416683584073
rnd_626	SP1_MOUSE.H11MO.0.A	561	561	Sp1	56408	859	0.653084982537835	0.667518697339771	0.66766692569789	561	298	55847	27798	0.93704642764518	0.826247998066448	-0.0938075643197751	0.999999991006998	Random regions	17.9416683584073
rnd_730	SP1_MOUSE.H11MO.0.A	556	556	Sp1	56408	859	0.647264260768335	0.667518697339771	0.667726702134019	556	303	55852	27793	0.913125594239155	0.90325318612465	-0.131114788101299	0.999999991006998	Random regions	17.9416683584073
rnd_41	E2F6_MOUSE.H11MO.0.A	373	373	E2f6	38692	859	0.434225844004657	0.457871816718735	0.458114651204495	373	486	38319	45326	0.907860828823157	0.924170921163084	-0.13945693939249	0.999999991006998	Random regions	13.0279822797417
rnd_305	E2F6_MOUSE.H11MO.0.A	381	380	E2f6	38692	859	0.443538998835856	0.457871816718735	0.458019008906689	381	478	38311	45334	0.943172999084443	0.811018799432257	-0.0844056770834193	0.999999991006998	Random regions	13.0279822797417
rnd_416	E2F6_MOUSE.H11MO.0.A	384	383	E2f6	38692	859	0.447031431897555	0.457871816718735	0.457983143045012	384	475	38308	45337	0.956747294379279	0.750109742367985	-0.0637901788379769	0.999999991006998	Random regions	13.0279822797417
rnd_630	E2F6_MOUSE.H11MO.0.A	374	374	E2f6	38692	859	0.435389988358557	0.457871816718735	0.45810269591727	374	485	38318	45327	0.912218138457809	0.913818510569483	-0.13254923799693	0.999999991006998	Random regions	13.0279822797417
rnd_688	E2F6_MOUSE.H11MO.0.A	367	367	E2f6	38692	859	0.427240977881257	0.457871816718735	0.45818638292785	367	492	38325	45320	0.882092588496094	0.967718479815316	-0.180997999248006	0.999999991006998	Random regions	13.0279822797417
rnd_890	E2F6_MOUSE.H11MO.0.A	375	375	E2f6	38692	859	0.436554132712456	0.457871816718735	0.458090740630044	375	484	38317	45328	0.916532580410507	0.902445816763215	-0.125741929058122	0.999999991006998	Random regions	13.0279822797417
rnd_41	SP1_MOUSE.H11MO.0.A	556	556	Sp1	56408	859	0.647264260768335	0.667518697339771	0.667726702134019	556	303	55852	27793	0.913125594239155	0.90325318612465	-0.131114788101299	0.999999991006998	Random regions	17.9416683584073
rnd_305	SP1_MOUSE.H11MO.0.A	534	533	Sp1	56408	859	0.621653084982538	0.667518697339771	0.667989718452986	534	325	55874	27771	0.81667522689156	0.997996767790604	-0.292165629375827	0.999999991006998	Random regions	17.9416683584073
rnd_416	SP1_MOUSE.H11MO.0.A	575	574	Sp1	56408	859	0.669383003492433	0.667518697339771	0.667499551676729	575	284	55833	27812	1.00853448069295	0.469625103345365	0.0122604089626209	0.999999991006998	Random regions	17.9416683584073
rnd_630	SP1_MOUSE.H11MO.0.A	557	557	Sp1	56408	859	0.648428405122235	0.667518697339771	0.667714746846793	557	302	55851	27794	0.917845974360966	0.89031664891939	-0.123676022587595	0.999999991006998	Random regions	17.9416683584073
rnd_688	SP1_MOUSE.H11MO.0.A	570	570	Sp1	56408	859	0.663562281722934	0.667518697339771	0.667559328112858	570	289	55838	27807	0.982193228330584	0.613110182373603	-0.0259212188900409	0.999999991006998	Random regions	17.9416683584073
rnd_890	SP1_MOUSE.H11MO.0.A	539	539	Sp1	56408	859	0.627473806752037	0.667518697339771	0.667929942016857	539	320	55869	27776	0.837423114425174	0.99414199080047	-0.25597135521093	0.999999991006998	Random regions	17.9416683584073
rnd_41	SP2_MOUSE.H11MO.0.B	444	444	Sp2	44590	859	0.516880093131548	0.52766732935719	0.52777810986909	444	415	44146	39499	0.957242828283819	0.7489492965252	-0.063043148522428	0.999999991006998	Random regions	10.1546281765749
rnd_305	SP2_MOUSE.H11MO.0.B	418	417	Sp2	44590	859	0.486612339930151	0.52766732935719	0.52808894733696	418	441	44172	39473	0.847017536823435	0.992955291927307	-0.239536255168979	0.999999991006998	Random regions	10.1546281765749
rnd_416	SP2_MOUSE.H11MO.0.B	445	444	Sp2	44590	859	0.518044237485448	0.52766732935719	0.527766154581864	445	414	44145	39500	0.96176557859558	0.726594611789436	-0.0562428015268338	0.999999991006998	Random regions	10.1546281765749
rnd_630	SP2_MOUSE.H11MO.0.B	442	442	Sp2	44590	859	0.514551804423749	0.52766732935719	0.527802020443541	442	417	44148	39497	0.948262157676781	0.790586266498526	-0.0766421314445051	0.999999991006998	Random regions	10.1546281765749
rnd_688	SP2_MOUSE.H11MO.0.B	426	426	Sp2	44590	859	0.49592549476135	0.52766732935719	0.527993305039154	426	433	44164	39481	0.879513542885604	0.971688758394435	-0.18522230217765	0.999999991006998	Random regions	10.1546281765749
rnd_890	SP2_MOUSE.H11MO.0.B	413	413	Sp2	44590	859	0.480791618160652	0.52766732935719	0.528148723773089	413	446	44177	39468	0.827305903591719	0.997428756798408	-0.273507217736632	0.999999991006998	Random regions	10.1546281765749
rnd_283	SP1_MOUSE.H11MO.0.A	561	561	Sp1	56408	859	0.653084982537835	0.667518697339771	0.66766692569789	561	298	55847	27798	0.93704642764518	0.826247998066448	-0.0938075643197751	0.999999991006998	Random regions	17.9416683584073
rnd_930	SP1_MOUSE.H11MO.0.A	547	547	Sp1	56408	859	0.636786961583236	0.667518697339771	0.667834299719051	547	312	55861	27784	0.872012973056277	0.974267468754084	-0.197578496554043	0.999999991006998	Random regions	17.9416683584073
ref_promoter	E2F6_MOUSE.H11MO.0.A	4973	4956	E2f6	38692	7122	0.698258916034822	0.457871816718735	0.435747331420744	4973	2149	33719	43663	2.99651087714991	0	1.58328361081198	0	Gene promoters	13.0279822797417
rnd_71	E2F6_MOUSE.H11MO.0.A	374	374	E2f6	38692	859	0.435389988358557	0.457871816718735	0.45810269591727	374	485	38318	45327	0.912218138457809	0.913818510569483	-0.13254923799693	0.999999991006998	Random regions	13.0279822797417
rnd_132	E2F6_MOUSE.H11MO.0.A	367	367	E2f6	38692	859	0.427240977881257	0.457871816718735	0.45818638292785	367	492	38325	45320	0.882092588496094	0.967718479815316	-0.180997999248006	0.999999991006998	Random regions	13.0279822797417
rnd_178	E2F6_MOUSE.H11MO.0.A	395	395	E2f6	38692	859	0.459837019790454	0.457871816718735	0.457851634885528	395	464	38297	45348	1.00802842638736	0.467039114433904	0.0115363233912257	0.999999991006998	Random regions	13.0279822797417
rnd_506	E2F6_MOUSE.H11MO.0.A	383	382	E2f6	38692	859	0.445867287543655	0.457871816718735	0.457995098332238	383	476	38309	45336	0.952203410775568	0.771490548099198	-0.0706582982760515	0.999999991006998	Random regions	13.0279822797417
rnd_587	E2F6_MOUSE.H11MO.0.A	355	355	E2f6	38692	859	0.413271245634459	0.457871816718735	0.458329846374559	355	504	38337	45308	0.832445522718157	0.996307837108921	-0.264572233125078	0.999999991006998	Random regions	13.0279822797417
rnd_604	E2F6_MOUSE.H11MO.0.A	357	356	E2f6	38692	859	0.415599534342258	0.457871816718735	0.458305935800108	357	502	38335	45310	0.840551347679709	0.994463474147932	-0.250592141243698	0.999999991006998	Random regions	13.0279822797417
rnd_837	E2F6_MOUSE.H11MO.0.A	372	370	E2f6	38692	859	0.433061699650757	0.457871816718735	0.458126606491721	372	487	38320	45325	0.903521580434619	0.933549634314464	-0.14636903489966	0.999999991006998	Random regions	13.0279822797417
rnd_872	E2F6_MOUSE.H11MO.0.A	385	385	E2f6	38692	859	0.448195576251455	0.457871816718735	0.457971187757786	385	474	38307	45338	0.961310447636837	0.727714909155026	-0.0569256816422699	0.999999991006998	Random regions	13.0279822797417
rnd_873	E2F6_MOUSE.H11MO.0.A	366	365	E2f6	38692	859	0.426076833527357	0.457871816718735	0.458198338215076	366	493	38326	45319	0.877859516122493	0.972407433627822	-0.187938011174124	0.999999991006998	Random regions	13.0279822797417
ref_promoter	SP1_MOUSE.H11MO.0.A	6478	6461	Sp1	56408	7122	0.909575961808481	0.667518697339771	0.645240495205603	6478	644	49930	27452	5.53041375133539	0	2.46738741801339	0	Gene promoters	17.9416683584073
rnd_71	SP1_MOUSE.H11MO.0.A	545	545	Sp1	56408	859	0.634458672875437	0.667518697339771	0.667858210293502	545	314	55863	27782	0.86319909477973	0.98173746250699	-0.212234742987149	0.999999991006998	Random regions	17.9416683584073
rnd_132	SP1_MOUSE.H11MO.0.A	566	566	Sp1	56408	859	0.658905704307334	0.667518697339771	0.667607149261761	566	293	55842	27803	0.961805357455121	0.718237057490016	-0.0561831325410685	0.999999991006998	Random regions	17.9416683584073
rnd_178	SP1_MOUSE.H11MO.0.A	552	552	Sp1	56408	859	0.642607683352736	0.667518697339771	0.667774523282922	552	307	55856	27789	0.894553661671651	0.943895807704644	-0.160760066936052	0.999999991006998	Random regions	17.9416683584073
rnd_506	SP1_MOUSE.H11MO.0.A	551	550	Sp1	56408	859	0.641443538998836	0.667518697339771	0.667786478570148	551	308	55857	27788	0.889986566982011	0.951569182958396	-0.1681445339709	0.999999991006998	Random regions	17.9416683584073
rnd_587	SP1_MOUSE.H11MO.0.A	560	560	Sp1	56408	859	0.651920838183935	0.667518697339771	0.667678880985116	560	299	55848	27797	0.932197835341004	0.844157208298383	-0.101291932092488	0.999999991006998	Random regions	17.9416683584073
rnd_604	SP1_MOUSE.H11MO.0.A	566	565	Sp1	56408	859	0.658905704307334	0.667518697339771	0.667607149261761	566	293	55842	27803	0.961805357455121	0.718237057490016	-0.0561831325410685	0.999999991006998	Random regions	17.9416683584073
rnd_837	SP1_MOUSE.H11MO.0.A	573	571	Sp1	56408	859	0.667054714784633	0.667518697339771	0.667523462251181	573	286	55835	27810	0.997890767497205	0.527653185260069	-0.00304619296700553	0.999999991006998	Random regions	17.9416683584073
rnd_872	SP1_MOUSE.H11MO.0.A	574	574	Sp1	56408	859	0.668218859138533	0.667518697339771	0.667511506963955	574	285	55834	27811	1.00319390192215	0.498643956303275	0.00460048362199096	0.999999991006998	Random regions	17.9416683584073
rnd_873	SP1_MOUSE.H11MO.0.A	569	568	Sp1	56408	859	0.662398137369034	0.667518697339771	0.667571283400084	569	290	55839	27806	0.977030021045268	0.640591273125237	-0.0335252025527448	0.999999991006998	Random regions	17.9416683584073
ref_promoter	SP2_MOUSE.H11MO.0.B	5770	5752	Sp2	44590	7122	0.810165683796686	0.52766732935719	0.501667054353726	5770	1352	38820	38562	4.23970733838648	0	2.08396468081893	0	Gene promoters	10.1546281765749
rnd_71	SP2_MOUSE.H11MO.0.B	449	449	Sp2	44590	859	0.522700814901048	0.52766732935719	0.527718333432961	449	410	44141	39504	0.98007600813328	0.628520615572147	-0.0290344555526532	0.999999991006998	Random regions	10.1546281765749
rnd_132	SP2_MOUSE.H11MO.0.B	443	443	Sp2	44590	859	0.515715948777649	0.52766732935719	0.527790065156315	443	416	44147	39498	0.952741735023359	0.770296603392891	-0.0698429070874223	0.999999991006998	Random regions	10.1546281765749
rnd_178	SP2_MOUSE.H11MO.0.B	423	423	Sp2	44590	859	0.492433061699651	0.52766732935719	0.528029170900831	423	436	44167	39478	0.867186284703924	0.982656765353246	-0.205586155476605	0.999999991006998	Random regions	10.1546281765749
rnd_506	SP2_MOUSE.H11MO.0.B	433	432	Sp2	44590	859	0.50407450523865	0.52766732935719	0.527909618028573	433	426	44157	39488	0.908959569518111	0.923067620944991	-0.137711970053167	0.999999991006998	Random regions	10.1546281765749
rnd_587	SP2_MOUSE.H11MO.0.B	430	430	Sp2	44590	859	0.50058207217695	0.52766732935719	0.52794548389025	430	429	44160	39485	0.896220946738574	0.948641437216615	-0.158073648911664	0.999999991006998	Random regions	10.1546281765749
rnd_604	SP2_MOUSE.H11MO.0.B	453	452	Sp2	44590	859	0.527357392316647	0.52766732935719	0.527670512284058	453	406	44137	39508	0.998744503344416	0.521233618838471	-0.00181243679125345	0.999999991006998	Random regions	10.1546281765749
rnd_837	SP2_MOUSE.H11MO.0.B	453	451	Sp2	44590	859	0.527357392316647	0.52766732935719	0.527670512284058	453	406	44137	39508	0.998744503344416	0.521233618838471	-0.00181243679125345	0.999999991006998	Random regions	10.1546281765749
rnd_872	SP2_MOUSE.H11MO.0.B	469	469	Sp2	44590	859	0.545983701979045	0.52766732935719	0.527479227688445	469	390	44121	39524	1.07729665182685	0.147657025748683	0.107415575033984	0.999999991006998	Random regions	10.1546281765749
rnd_873	SP2_MOUSE.H11MO.0.B	437	436	Sp2	44590	859	0.508731082654249	0.52766732935719	0.52786179687967	437	422	44153	39492	0.926243174024616	0.875251400020428	-0.110537089411803	0.999999991006998	Random regions	10.1546281765749
rnd_3	E2F6_MOUSE.H11MO.0.A	341	341	E2f6	38692	859	0.39697322467986	0.457871816718735	0.45849722039572	341	518	38351	45294	0.777482195671829	0.999869509295793	-0.3631184569561	0.999999991006998	Random regions	13.0279822797417
rnd_51	E2F6_MOUSE.H11MO.0.A	366	365	E2f6	38692	859	0.426076833527357	0.457871816718735	0.458198338215076	366	493	38326	45319	0.877859516122493	0.972407433627822	-0.187938011174124	0.999999991006998	Random regions	13.0279822797417
rnd_262	E2F6_MOUSE.H11MO.0.A	376	376	E2f6	38692	859	0.437718277066356	0.457871816718735	0.458078785342818	376	483	38316	45329	0.920926331934052	0.890011838800205	-0.118842340095372	0.999999991006998	Random regions	13.0279822797417
rnd_277	E2F6_MOUSE.H11MO.0.A	363	363	E2f6	38692	859	0.422584400465658	0.457871816718735	0.458234204076753	363	496	38329	45316	0.865266609267786	0.983203986162035	-0.208783364907176	0.999999991006998	Random regions	13.0279822797417
rnd_437	E2F6_MOUSE.H11MO.0.A	364	364	E2f6	38692	859	0.423748544819558	0.457871816718735	0.458222248789527	364	495	38328	45317	0.869445282358287	0.980096557295797	-0.201832859022352	0.999999991006998	Random regions	13.0279822797417
rnd_460	E2F6_MOUSE.H11MO.0.A	375	375	E2f6	38692	859	0.436554132712456	0.457871816718735	0.458090740630044	375	484	38317	45328	0.916532580410507	0.902445816763215	-0.125741929058122	0.999999991006998	Random regions	13.0279822797417
rnd_558	E2F6_MOUSE.H11MO.0.A	370	370	E2f6	38692	859	0.430733410942957	0.457871816718735	0.458150517066173	370	489	38322	45323	0.894896846017512	0.949593420992793	-0.160206701131491	0.999999991006998	Random regions	13.0279822797417
rnd_653	E2F6_MOUSE.H11MO.0.A	363	363	E2f6	38692	859	0.422584400465658	0.457871816718735	0.458234204076753	363	496	38329	45316	0.865266609267786	0.983203986162035	-0.208783364907176	0.999999991006998	Random regions	13.0279822797417
rnd_661	E2F6_MOUSE.H11MO.0.A	375	375	E2f6	38692	859	0.436554132712456	0.457871816718735	0.458090740630044	375	484	38317	45328	0.916532580410507	0.902445816763215	-0.125741929058122	0.999999991006998	Random regions	13.0279822797417
rnd_906	E2F6_MOUSE.H11MO.0.A	379	379	E2f6	38692	859	0.441210710128056	0.457871816718735	0.458042919481141	379	480	38313	45332	0.934218313169384	0.84603967852313	-0.0981683688033167	0.999999991006998	Random regions	13.0279822797417
rnd_937	E2F6_MOUSE.H11MO.0.A	380	380	E2f6	38692	859	0.442374854481956	0.457871816718735	0.458030964193915	380	479	38312	45333	0.938686246150782	0.829101354101493	-0.0912850741358201	0.999999991006998	Random regions	13.0279822797417
rnd_956	E2F6_MOUSE.H11MO.0.A	384	384	E2f6	38692	859	0.447031431897555	0.457871816718735	0.457983143045012	384	475	38308	45337	0.956747294379279	0.750109742367985	-0.0637901788379769	0.999999991006998	Random regions	13.0279822797417
rnd_960	E2F6_MOUSE.H11MO.0.A	385	384	E2f6	38692	859	0.448195576251455	0.457871816718735	0.457971187757786	385	474	38307	45338	0.961310447636837	0.727714909155026	-0.0569256816422699	0.999999991006998	Random regions	13.0279822797417
rnd_3	SP1_MOUSE.H11MO.0.A	523	523	Sp1	56408	859	0.608847497089639	0.667518697339771	0.668121226612469	523	336	55885	27760	0.773218459693325	0.99987414501462	-0.371052014257363	0.999999991006998	Random regions	17.9416683584073
rnd_51	SP1_MOUSE.H11MO.0.A	534	533	Sp1	56408	859	0.621653084982538	0.667518697339771	0.667989718452986	534	325	55874	27771	0.81667522689156	0.997996767790604	-0.292165629375827	0.999999991006998	Random regions	17.9416683584073
rnd_262	SP1_MOUSE.H11MO.0.A	573	573	Sp1	56408	859	0.667054714784633	0.667518697339771	0.667523462251181	573	286	55835	27810	0.997890767497205	0.527653185260069	-0.00304619296700553	0.999999991006998	Random regions	17.9416683584073
rnd_277	SP1_MOUSE.H11MO.0.A	559	559	Sp1	56408	859	0.650756693830035	0.667518697339771	0.667690836272342	559	300	55849	27796	0.927381777429403	0.860796151246785	-0.108764716105181	0.999999991006998	Random regions	17.9416683584073
rnd_437	SP1_MOUSE.H11MO.0.A	558	558	Sp1	56408	859	0.649592549476135	0.667518697339771	0.667702791559567	558	301	55850	27795	0.922597930274144	0.876175224674383	-0.116226038974773	0.999999991006998	Random regions	17.9416683584073
rnd_460	SP1_MOUSE.H11MO.0.A	568	568	Sp1	56408	859	0.661233993015134	0.667518697339771	0.66758323868731	568	291	55840	27805	0.971900989238286	0.667348823549824	-0.041118745676247	0.999999991006998	Random regions	17.9416683584073
rnd_558	SP1_MOUSE.H11MO.0.A	559	559	Sp1	56408	859	0.650756693830035	0.667518697339771	0.667690836272342	559	300	55849	27796	0.927381777429403	0.860796151246785	-0.108764716105181	0.999999991006998	Random regions	17.9416683584073
rnd_653	SP1_MOUSE.H11MO.0.A	543	543	Sp1	56408	859	0.632130384167637	0.667518697339771	0.667882120867954	543	316	55865	27780	0.854497568484728	0.987269963609397	-0.226851708240502	0.999999991006998	Random regions	17.9416683584073
rnd_661	SP1_MOUSE.H11MO.0.A	554	553	Sp1	56408	859	0.644935972060536	0.667518697339771	0.66775061270847	554	305	55854	27791	0.903778319539654	0.925686992594563	-0.145959145831295	0.999999991006998	Random regions	17.9416683584073
rnd_906	SP1_MOUSE.H11MO.0.A	589	589	Sp1	56408	859	0.685681024447031	0.667518697339771	0.667332177655568	589	270	55819	27826	1.08747400351232	0.13562036022413	0.120980913189291	0.999999991006998	Random regions	17.9416683584073
rnd_937	SP1_MOUSE.H11MO.0.A	567	567	Sp1	56408	859	0.660069848661234	0.667518697339771	0.667595193974535	567	292	55841	27804	0.966866885058227	0.693265633807545	-0.048610816856144	0.999999991006998	Random regions	17.9416683584073
rnd_956	SP1_MOUSE.H11MO.0.A	554	554	Sp1	56408	859	0.644935972060536	0.667518697339771	0.66775061270847	554	305	55854	27791	0.903778319539654	0.925686992594563	-0.145959145831295	0.999999991006998	Random regions	17.9416683584073
rnd_960	SP1_MOUSE.H11MO.0.A	540	539	Sp1	56408	859	0.628637951105937	0.667518697339771	0.667917986729631	540	319	55868	27777	0.841651299552295	0.992838813636067	-0.248705453762176	0.999999991006998	Random regions	17.9416683584073
rnd_3	SP2_MOUSE.H11MO.0.B	398	398	Sp2	44590	859	0.463329452852154	0.52766732935719	0.528328053081475	398	461	44192	39453	0.770764782980882	0.999935221034276	-0.375637439937097	0.999999991006998	Random regions	10.1546281765749
rnd_51	SP2_MOUSE.H11MO.0.B	427	426	Sp2	44590	859	0.49708963911525	0.52766732935719	0.527981349751928	427	432	44163	39482	0.88366108264469	0.966940581494753	-0.178434947150765	0.999999991006998	Random regions	10.1546281765749
rnd_262	SP2_MOUSE.H11MO.0.B	438	438	Sp2	44590	859	0.509895227008149	0.52766732935719	0.527849841592444	438	421	44152	39493	0.930617254392777	0.86058576989662	-0.103740158817213	0.999999991006998	Random regions	10.1546281765749
rnd_277	SP2_MOUSE.H11MO.0.B	417	417	Sp2	44590	859	0.485448195576251	0.52766732935719	0.528100902624186	417	442	44173	39472	0.843039137971381	0.994191540715668	-0.246328485254369	0.999999991006998	Random regions	10.1546281765749
rnd_437	SP2_MOUSE.H11MO.0.B	446	446	Sp2	44590	859	0.519208381839348	0.52766732935719	0.527754199294638	446	413	44144	39501	0.966310128093186	0.703294881246231	-0.0494418121857886	0.999999991006998	Random regions	10.1546281765749
rnd_460	SP2_MOUSE.H11MO.0.B	450	450	Sp2	44590	859	0.523864959254948	0.52766732935719	0.527706378145735	450	409	44140	39505	0.98470919587896	0.602287956100501	-0.0222303638276641	0.999999991006998	Random regions	10.1546281765749
rnd_558	SP2_MOUSE.H11MO.0.B	435	435	Sp2	44590	859	0.506402793946449	0.52766732935719	0.527885707454122	435	424	44155	39490	0.917556948019376	0.901265615557772	-0.124130393524964	0.999999991006998	Random regions	10.1546281765749
rnd_653	SP2_MOUSE.H11MO.0.B	410	410	Sp2	44590	859	0.477299185098952	0.52766732935719	0.528184589634766	410	449	44180	39465	0.815691978651647	0.998666783808622	-0.293903629902209	0.999999991006998	Random regions	10.1546281765749
rnd_661	SP2_MOUSE.H11MO.0.B	437	436	Sp2	44590	859	0.508731082654249	0.52766732935719	0.52786179687967	437	422	44153	39492	0.926243174024616	0.875251400020428	-0.110537089411803	0.999999991006998	Random regions	10.1546281765749
rnd_906	SP2_MOUSE.H11MO.0.B	451	451	Sp2	44590	859	0.525029103608848	0.52766732935719	0.527694422858509	451	408	44139	39506	0.989364908657233	0.575582268386567	-0.015425364790457	0.999999991006998	Random regions	10.1546281765749
rnd_937	SP2_MOUSE.H11MO.0.B	432	432	Sp2	44590	859	0.50291036088475	0.52766732935719	0.527921573315799	432	427	44158	39487	0.904693267167721	0.932492807468038	-0.144499360089557	0.999999991006998	Random regions	10.1546281765749
rnd_956	SP2_MOUSE.H11MO.0.B	426	426	Sp2	44590	859	0.49592549476135	0.52766732935719	0.527993305039154	426	433	44164	39481	0.879513542885604	0.971688758394435	-0.18522230217765	0.999999991006998	Random regions	10.1546281765749
rnd_960	SP2_MOUSE.H11MO.0.B	426	425	Sp2	44590	859	0.49592549476135	0.52766732935719	0.527993305039154	426	433	44164	39481	0.879513542885604	0.971688758394435	-0.18522230217765	0.999999991006998	Random regions	10.1546281765749
rnd_40	E2F6_MOUSE.H11MO.0.A	363	363	E2f6	38692	859	0.422584400465658	0.457871816718735	0.458234204076753	363	496	38329	45316	0.865266609267786	0.983203986162035	-0.208783364907176	0.999999991006998	Random regions	13.0279822797417
rnd_54	E2F6_MOUSE.H11MO.0.A	397	397	E2f6	38692	859	0.462165308498254	0.457871816718735	0.457827724311077	397	462	38295	45350	1.01761889404977	0.412807018074338	0.0251973623886479	0.999999991006998	Random regions	13.0279822797417
rnd_101	E2F6_MOUSE.H11MO.0.A	396	396	E2f6	38692	859	0.461001164144354	0.457871816718735	0.457839679598302	396	463	38296	45349	1.01281293089574	0.439780081667884	0.0183677293299876	0.999999991006998	Random regions	13.0279822797417
rnd_187	E2F6_MOUSE.H11MO.0.A	355	355	E2f6	38692	859	0.413271245634459	0.457871816718735	0.458329846374559	355	504	38337	45308	0.832445522718157	0.996307837108921	-0.264572233125078	0.999999991006998	Random regions	13.0279822797417
rnd_202	E2F6_MOUSE.H11MO.0.A	376	376	E2f6	38692	859	0.437718277066356	0.457871816718735	0.458078785342818	376	483	38316	45329	0.920926331934052	0.890011838800205	-0.118842340095372	0.999999991006998	Random regions	13.0279822797417
rnd_279	E2F6_MOUSE.H11MO.0.A	373	373	E2f6	38692	859	0.434225844004657	0.457871816718735	0.458114651204495	373	486	38319	45326	0.907860828823157	0.924170921163084	-0.13945693939249	0.999999991006998	Random regions	13.0279822797417
rnd_432	E2F6_MOUSE.H11MO.0.A	378	377	E2f6	38692	859	0.440046565774156	0.457871816718735	0.458054874768366	378	481	38314	45331	0.929769089573086	0.861830763313377	-0.105055631023266	0.999999991006998	Random regions	13.0279822797417
rnd_498	E2F6_MOUSE.H11MO.0.A	385	385	E2f6	38692	859	0.448195576251455	0.457871816718735	0.457971187757786	385	474	38307	45338	0.961310447636837	0.727714909155026	-0.0569256816422699	0.999999991006998	Random regions	13.0279822797417
rnd_568	E2F6_MOUSE.H11MO.0.A	369	369	E2f6	38692	859	0.429569266589057	0.457871816718735	0.458162472353398	369	490	38323	45322	0.890611151053906	0.956369481238377	-0.167132419475895	0.999999991006998	Random regions	13.0279822797417
rnd_736	E2F6_MOUSE.H11MO.0.A	366	366	E2f6	38692	859	0.426076833527357	0.457871816718735	0.458198338215076	366	493	38326	45319	0.877859516122493	0.972407433627822	-0.187938011174124	0.999999991006998	Random regions	13.0279822797417
rnd_738	E2F6_MOUSE.H11MO.0.A	358	358	E2f6	38692	859	0.416763678696158	0.457871816718735	0.458293980512882	358	501	38334	45311	0.844628873556429	0.993265165678466	-0.243610528514586	0.999999991006998	Random regions	13.0279822797417
rnd_976	E2F6_MOUSE.H11MO.0.A	377	377	E2f6	38692	859	0.438882421420256	0.457871816718735	0.458066830055592	377	482	38315	45330	0.925338465529002	0.876482300674773	-0.111946931177416	0.999999991006998	Random regions	13.0279822797417
rnd_40	NRF1_MOUSE.H11MO.0.A	160	160	Nrf1	15850	859	0.186263096623981	0.187565085676418	0.187578456572419	160	699	15690	67955	0.991382150159988	0.553047941421861	-0.0124868115758911	0.999999991006998	Random regions	13.0124476716588
rnd_54	NRF1_MOUSE.H11MO.0.A	140	140	Nrf1	15850	859	0.162980209545984	0.187565085676418	0.187817562316935	140	719	15710	67935	0.842011001376153	0.972849658690508	-0.248089011800997	0.999999991006998	Random regions	13.0124476716588
rnd_101	NRF1_MOUSE.H11MO.0.A	159	159	Nrf1	15850	859	0.185098952270081	0.187565085676418	0.187590411859645	159	700	15691	67954	0.983700187115726	0.587647586640225	-0.0237094180112159	0.999999991006998	Random regions	13.0124476716588
rnd_187	NRF1_MOUSE.H11MO.0.A	138	138	Nrf1	15850	859	0.160651920838184	0.187565085676418	0.187841472891386	138	721	15712	67933	0.827550599145679	0.982443413016726	-0.273080569185277	0.999999991006998	Random regions	13.0124476716588
rnd_202	NRF1_MOUSE.H11MO.0.A	150	149	Nrf1	15850	859	0.174621653084983	0.187565085676418	0.187698009444677	150	709	15700	67945	0.915610949868733	0.846422625809831	-0.127193378578671	0.999999991006998	Random regions	13.0124476716588
rnd_279	NRF1_MOUSE.H11MO.0.A	147	147	Nrf1	15850	859	0.171129220023283	0.187565085676418	0.187733875306354	147	712	15703	67942	0.893292576535128	0.901560781864623	-0.162795322021702	0.999999991006998	Random regions	13.0124476716588
rnd_432	NRF1_MOUSE.H11MO.0.A	147	146	Nrf1	15850	859	0.171129220023283	0.187565085676418	0.187733875306354	147	712	15703	67942	0.893292576535128	0.901560781864623	-0.162795322021702	0.999999991006998	Random regions	13.0124476716588
rnd_498	NRF1_MOUSE.H11MO.0.A	143	143	Nrf1	15850	859	0.166472642607683	0.187565085676418	0.187781696455257	143	716	15707	67938	0.863860274961329	0.950708516463894	-0.211130112269247	0.999999991006998	Random regions	13.0124476716588
rnd_568	NRF1_MOUSE.H11MO.0.A	140	140	Nrf1	15850	859	0.162980209545984	0.187565085676418	0.187817562316935	140	719	15710	67935	0.842011001376153	0.972849658690508	-0.248089011800997	0.999999991006998	Random regions	13.0124476716588
rnd_736	NRF1_MOUSE.H11MO.0.A	141	141	Nrf1	15850	859	0.164144353899884	0.187565085676418	0.187805607029709	141	718	15709	67936	0.849272847905719	0.96662652816141	-0.235699968574905	0.999999991006998	Random regions	13.0124476716588
rnd_738	NRF1_MOUSE.H11MO.0.A	148	148	Nrf1	15850	859	0.172293364377183	0.187565085676418	0.187721920019128	148	711	15702	67943	0.900704968273158	0.885042584203557	-0.150873475543673	0.999999991006998	Random regions	13.0124476716588
rnd_976	NRF1_MOUSE.H11MO.0.A	149	149	Nrf1	15850	859	0.173457508731083	0.187565085676418	0.187709964731903	149	710	15701	67944	0.908147224720082	0.866676403688503	-0.139001895217059	0.999999991006998	Random regions	13.0124476716588
rnd_40	SP1_MOUSE.H11MO.0.A	566	566	Sp1	56408	859	0.658905704307334	0.667518697339771	0.667607149261761	566	293	55842	27803	0.961805357455121	0.718237057490016	-0.0561831325410685	0.999999991006998	Random regions	17.9416683584073
rnd_54	SP1_MOUSE.H11MO.0.A	584	584	Sp1	56408	859	0.679860302677532	0.667518697339771	0.667391954091697	584	275	55824	27821	1.05835493584905	0.231631813094667	0.081823538903077	0.999999991006998	Random regions	17.9416683584073
rnd_101	SP1_MOUSE.H11MO.0.A	557	557	Sp1	56408	859	0.648428405122235	0.667518697339771	0.667714746846793	557	302	55851	27794	0.917845974360966	0.89031664891939	-0.123676022587595	0.999999991006998	Random regions	17.9416683584073
rnd_187	SP1_MOUSE.H11MO.0.A	554	554	Sp1	56408	859	0.644935972060536	0.667518697339771	0.66775061270847	554	305	55854	27791	0.903778319539654	0.925686992594563	-0.145959145831295	0.999999991006998	Random regions	17.9416683584073
rnd_202	SP1_MOUSE.H11MO.0.A	548	548	Sp1	56408	859	0.637951105937136	0.667518697339771	0.667822344431825	548	311	55860	27785	0.876462723744152	0.969658904146312	-0.190235360905451	0.999999991006998	Random regions	17.9416683584073
rnd_279	SP1_MOUSE.H11MO.0.A	566	566	Sp1	56408	859	0.658905704307334	0.667518697339771	0.667607149261761	566	293	55842	27803	0.961805357455121	0.718237057490016	-0.0561831325410685	0.999999991006998	Random regions	17.9416683584073
rnd_432	SP1_MOUSE.H11MO.0.A	566	565	Sp1	56408	859	0.658905704307334	0.667518697339771	0.667607149261761	566	293	55842	27803	0.961805357455121	0.718237057490016	-0.0561831325410685	0.999999991006998	Random regions	17.9416683584073
rnd_498	SP1_MOUSE.H11MO.0.A	560	560	Sp1	56408	859	0.651920838183935	0.667518697339771	0.667678880985116	560	299	55848	27797	0.932197835341004	0.844157208298383	-0.101291932092488	0.999999991006998	Random regions	17.9416683584073
rnd_568	SP1_MOUSE.H11MO.0.A	552	552	Sp1	56408	859	0.642607683352736	0.667518697339771	0.667774523282922	552	307	55856	27789	0.894553661671651	0.943895807704644	-0.160760066936052	0.999999991006998	Random regions	17.9416683584073
rnd_736	SP1_MOUSE.H11MO.0.A	575	575	Sp1	56408	859	0.669383003492433	0.667518697339771	0.667499551676729	575	284	55833	27812	1.00853448069295	0.469625103345365	0.0122604089626209	0.999999991006998	Random regions	17.9416683584073
rnd_738	SP1_MOUSE.H11MO.0.A	565	565	Sp1	56408	859	0.657741559953434	0.667518697339771	0.667619104548987	565	294	55843	27802	0.956777163103213	0.742172161679492	-0.0637451399990611	0.999999991006998	Random regions	17.9416683584073
rnd_976	SP1_MOUSE.H11MO.0.A	551	551	Sp1	56408	859	0.641443538998836	0.667518697339771	0.667786478570148	551	308	55857	27788	0.889986566982011	0.951569182958396	-0.1681445339709	0.999999991006998	Random regions	17.9416683584073
rnd_40	SP2_MOUSE.H11MO.0.B	434	434	Sp2	44590	859	0.50523864959255	0.52766732935719	0.527897662741347	434	425	44156	39489	0.913246155810558	0.912673824927038	-0.130924319122096	0.999999991006998	Random regions	10.1546281765749
rnd_54	SP2_MOUSE.H11MO.0.B	468	468	Sp2	44590	859	0.544819557625146	0.52766732935719	0.527491182975671	468	391	44122	39523	1.07219561035568	0.164101188445964	0.100568133730218	0.999999991006998	Random regions	10.1546281765749
rnd_101	SP2_MOUSE.H11MO.0.B	445	445	Sp2	44590	859	0.518044237485448	0.52766732935719	0.527766154581864	445	414	44145	39500	0.96176557859558	0.726594611789436	-0.0562428015268338	0.999999991006998	Random regions	10.1546281765749
rnd_187	SP2_MOUSE.H11MO.0.B	420	420	Sp2	44590	859	0.488940628637951	0.52766732935719	0.528065036762508	420	439	44170	39475	0.855029306599479	0.989769476280127	-0.225954224875807	0.999999991006998	Random regions	10.1546281765749
rnd_202	SP2_MOUSE.H11MO.0.B	430	430	Sp2	44590	859	0.50058207217695	0.52766732935719	0.52794548389025	430	429	44160	39485	0.896220946738574	0.948641437216615	-0.158073648911664	0.999999991006998	Random regions	10.1546281765749
rnd_279	SP2_MOUSE.H11MO.0.B	443	443	Sp2	44590	859	0.515715948777649	0.52766732935719	0.527790065156315	443	416	44147	39498	0.952741735023359	0.770296603392891	-0.0698429070874223	0.999999991006998	Random regions	10.1546281765749
rnd_432	SP2_MOUSE.H11MO.0.B	442	441	Sp2	44590	859	0.514551804423749	0.52766732935719	0.527802020443541	442	417	44148	39497	0.948262157676781	0.790586266498526	-0.0766421314445051	0.999999991006998	Random regions	10.1546281765749
rnd_498	SP2_MOUSE.H11MO.0.B	433	433	Sp2	44590	859	0.50407450523865	0.52766732935719	0.527909618028573	433	426	44157	39488	0.908959569518111	0.923067620944991	-0.137711970053167	0.999999991006998	Random regions	10.1546281765749
rnd_568	SP2_MOUSE.H11MO.0.B	415	415	Sp2	44590	859	0.483119906868452	0.52766732935719	0.528124813198637	415	444	44175	39470	0.835136692591927	0.996101874128673	-0.259915742109527	0.999999991006998	Random regions	10.1546281765749
rnd_736	SP2_MOUSE.H11MO.0.B	455	455	Sp2	44590	859	0.529685681024447	0.52766732935719	0.527646601709606	455	404	44135	39510	1.00821710064111	0.466477544559631	0.0118063296056241	0.999999991006998	Random regions	10.1546281765749
rnd_738	SP2_MOUSE.H11MO.0.B	441	441	Sp2	44590	859	0.513387660069849	0.52766732935719	0.527813975730767	441	418	44149	39496	0.943803956097636	0.809780203389053	-0.0834408761245382	0.999999991006998	Random regions	10.1546281765749
rnd_976	SP2_MOUSE.H11MO.0.B	425	425	Sp2	44590	859	0.494761350407451	0.52766732935719	0.528005260326379	425	434	44165	39480	0.875385318649467	0.975855117212625	-0.192009906580063	0.999999991006998	Random regions	10.1546281765749
rnd_131	SP1_MOUSE.H11MO.0.A	545	545	Sp1	56408	859	0.634458672875437	0.667518697339771	0.667858210293502	545	314	55863	27782	0.86319909477973	0.98173746250699	-0.212234742987149	0.999999991006998	Random regions	17.9416683584073
rnd_257	SP1_MOUSE.H11MO.0.A	551	551	Sp1	56408	859	0.641443538998836	0.667518697339771	0.667786478570148	551	308	55857	27788	0.889986566982011	0.951569182958396	-0.1681445339709	0.999999991006998	Random regions	17.9416683584073
rnd_288	SP1_MOUSE.H11MO.0.A	578	578	Sp1	56408	859	0.672875436554133	0.667518697339771	0.667463685815052	578	281	55830	27815	1.02478578015405	0.384031955920366	0.0353223622094869	0.999999991006998	Random regions	17.9416683584073
rnd_775	SP1_MOUSE.H11MO.0.A	528	528	Sp1	56408	859	0.614668218859139	0.667518697339771	0.66806145017634	528	331	55880	27765	0.79261094411499	0.999525308205672	-0.335315207178465	0.999999991006998	Random regions	17.9416683584073
rnd_926	SP1_MOUSE.H11MO.0.A	555	553	Sp1	56408	859	0.646100116414436	0.667518697339771	0.667738657421245	555	304	55853	27792	0.908436478463933	0.915026756176927	-0.138542455946952	0.999999991006998	Random regions	17.9416683584073
rnd_942	SP1_MOUSE.H11MO.0.A	549	549	Sp1	56408	859	0.639115250291036	0.667518697339771	0.667810389144599	549	310	55859	27786	0.880941384780777	0.964383715189063	-0.182882065184745	0.999999991006998	Random regions	17.9416683584073
rnd_131	SP2_MOUSE.H11MO.0.B	429	429	Sp2	44590	859	0.49941792782305	0.52766732935719	0.527957439177476	429	430	44161	39484	0.892014648154088	0.955474133848346	-0.164860693434893	0.999999991006998	Random regions	10.1546281765749
rnd_257	SP2_MOUSE.H11MO.0.B	427	427	Sp2	44590	859	0.49708963911525	0.52766732935719	0.527981349751928	427	432	44163	39482	0.88366108264469	0.966940581494753	-0.178434947150765	0.999999991006998	Random regions	10.1546281765749
rnd_288	SP2_MOUSE.H11MO.0.B	439	439	Sp2	44590	859	0.511059371362049	0.52766732935719	0.527837886305218	439	420	44151	39494	0.935012159730259	0.844788604685248	-0.096942967674818	0.999999991006998	Random regions	10.1546281765749
rnd_775	SP2_MOUSE.H11MO.0.B	433	433	Sp2	44590	859	0.50407450523865	0.52766732935719	0.527909618028573	433	426	44157	39488	0.908959569518111	0.923067620944991	-0.137711970053167	0.999999991006998	Random regions	10.1546281765749
rnd_926	SP2_MOUSE.H11MO.0.B	441	439	Sp2	44590	859	0.513387660069849	0.52766732935719	0.527813975730767	441	418	44149	39496	0.943803956097636	0.809780203389053	-0.0834408761245382	0.999999991006998	Random regions	10.1546281765749
rnd_942	SP2_MOUSE.H11MO.0.B	428	428	Sp2	44590	859	0.49825378346915	0.52766732935719	0.527969394464702	428	431	44162	39483	0.887828072471403	0.961554707741667	-0.171647768545845	0.999999991006998	Random regions	10.1546281765749
rnd_64	SP1_MOUSE.H11MO.0.A	535	534	Sp1	56408	859	0.622817229336438	0.667518697339771	0.66797776316576	535	324	55873	27772	0.820773211925346	0.997494313421342	-0.284944449289769	0.999999991006998	Random regions	17.9416683584073
rnd_116	SP1_MOUSE.H11MO.0.A	562	562	Sp1	56408	859	0.654249126891735	0.667518697339771	0.667654970410664	562	297	55846	27799	0.941927882159372	0.807071078970272	-0.0863114894377857	0.999999991006998	Random regions	17.9416683584073
rnd_271	SP1_MOUSE.H11MO.0.A	555	555	Sp1	56408	859	0.646100116414436	0.667518697339771	0.667738657421245	555	304	55853	27792	0.908436478463933	0.915026756176927	-0.138542455946952	0.999999991006998	Random regions	17.9416683584073
rnd_333	SP1_MOUSE.H11MO.0.A	565	565	Sp1	56408	859	0.657741559953434	0.667518697339771	0.667619104548987	565	294	55843	27802	0.956777163103213	0.742172161679492	-0.0637451399990611	0.999999991006998	Random regions	17.9416683584073
rnd_344	SP1_MOUSE.H11MO.0.A	557	557	Sp1	56408	859	0.648428405122235	0.667518697339771	0.667714746846793	557	302	55851	27794	0.917845974360966	0.89031664891939	-0.123676022587595	0.999999991006998	Random regions	17.9416683584073
rnd_499	SP1_MOUSE.H11MO.0.A	544	544	Sp1	56408	859	0.633294528521537	0.667518697339771	0.667870165580728	544	315	55864	27781	0.858834421848944	0.984718189936117	-0.219548079708873	0.999999991006998	Random regions	17.9416683584073
rnd_556	SP1_MOUSE.H11MO.0.A	572	572	Sp1	56408	859	0.665890570430733	0.667518697339771	0.667535417538406	572	287	55836	27809	0.992623312806664	0.556499849609489	-0.0106817566379788	0.999999991006998	Random regions	17.9416683584073
rnd_563	SP1_MOUSE.H11MO.0.A	551	551	Sp1	56408	859	0.641443538998836	0.667518697339771	0.667786478570148	551	308	55857	27788	0.889986566982011	0.951569182958396	-0.1681445339709	0.999999991006998	Random regions	17.9416683584073
rnd_660	SP1_MOUSE.H11MO.0.A	556	555	Sp1	56408	859	0.647264260768335	0.667518697339771	0.667726702134019	556	303	55852	27793	0.913125594239155	0.90325318612465	-0.131114788101299	0.999999991006998	Random regions	17.9416683584073
rnd_671	SP1_MOUSE.H11MO.0.A	544	544	Sp1	56408	859	0.633294528521537	0.667518697339771	0.667870165580728	544	315	55864	27781	0.858834421848944	0.984718189936117	-0.219548079708873	0.999999991006998	Random regions	17.9416683584073
rnd_722	SP1_MOUSE.H11MO.0.A	538	537	Sp1	56408	859	0.626309662398137	0.667518697339771	0.667941897304083	538	321	55870	27775	0.833221459899302	0.995229863870689	-0.263228097933666	0.999999991006998	Random regions	17.9416683584073
rnd_737	SP1_MOUSE.H11MO.0.A	540	540	Sp1	56408	859	0.628637951105937	0.667518697339771	0.667917986729631	540	319	55868	27777	0.841651299552295	0.992838813636067	-0.248705453762176	0.999999991006998	Random regions	17.9416683584073
rnd_920	SP1_MOUSE.H11MO.0.A	563	563	Sp1	56408	859	0.655413271245634	0.667518697339771	0.667643015123438	563	296	55845	27800	0.946842530942309	0.78664290914647	-0.078803583363372	0.999999991006998	Random regions	17.9416683584073
rnd_64	SP2_MOUSE.H11MO.0.B	414	413	Sp2	44590	859	0.481955762514552	0.52766732935719	0.528136768485863	414	445	44176	39469	0.831212401500993	0.996827213693801	-0.266710915801022	0.999999991006998	Random regions	10.1546281765749
rnd_116	SP2_MOUSE.H11MO.0.B	452	452	Sp2	44590	859	0.526193247962747	0.52766732935719	0.527682467571284	452	407	44138	39507	0.994043294716076	0.548522766252592	-0.00861940636746638	0.999999991006998	Random regions	10.1546281765749
rnd_271	SP2_MOUSE.H11MO.0.B	447	447	Sp2	44590	859	0.520372526193248	0.52766732935719	0.527742244007412	447	412	44143	39502	0.970876619914481	0.679124148757565	-0.0426401268919703	0.999999991006998	Random regions	10.1546281765749
rnd_333	SP2_MOUSE.H11MO.0.B	430	430	Sp2	44590	859	0.50058207217695	0.52766732935719	0.52794548389025	430	429	44160	39485	0.896220946738574	0.948641437216615	-0.158073648911664	0.999999991006998	Random regions	10.1546281765749
rnd_344	SP2_MOUSE.H11MO.0.B	444	444	Sp2	44590	859	0.516880093131548	0.52766732935719	0.52777810986909	444	415	44146	39499	0.957242828283819	0.7489492965252	-0.063043148522428	0.999999991006998	Random regions	10.1546281765749
rnd_499	SP2_MOUSE.H11MO.0.B	422	422	Sp2	44590	859	0.491268917345751	0.52766732935719	0.528041126188057	422	437	44168	39477	0.863115212001445	0.985393290021285	-0.212374946040403	0.999999991006998	Random regions	10.1546281765749
rnd_556	SP2_MOUSE.H11MO.0.B	447	447	Sp2	44590	859	0.520372526193248	0.52766732935719	0.527742244007412	447	412	44143	39502	0.970876619914481	0.679124148757565	-0.0426401268919703	0.999999991006998	Random regions	10.1546281765749
rnd_563	SP2_MOUSE.H11MO.0.B	426	426	Sp2	44590	859	0.49592549476135	0.52766732935719	0.527993305039154	426	433	44164	39481	0.879513542885604	0.971688758394435	-0.18522230217765	0.999999991006998	Random regions	10.1546281765749
rnd_660	SP2_MOUSE.H11MO.0.B	435	433	Sp2	44590	859	0.506402793946449	0.52766732935719	0.527885707454122	435	424	44155	39490	0.917556948019376	0.901265615557772	-0.124130393524964	0.999999991006998	Random regions	10.1546281765749
rnd_671	SP2_MOUSE.H11MO.0.B	400	400	Sp2	44590	859	0.465657741559953	0.52766732935719	0.528304142507024	400	459	44190	39455	0.778087631291282	0.99988787718662	-0.361995448532144	0.999999991006998	Random regions	10.1546281765749
rnd_722	SP2_MOUSE.H11MO.0.B	428	427	Sp2	44590	859	0.49825378346915	0.52766732935719	0.527969394464702	428	431	44162	39483	0.887828072471403	0.961554707741667	-0.171647768545845	0.999999991006998	Random regions	10.1546281765749
rnd_737	SP2_MOUSE.H11MO.0.B	427	427	Sp2	44590	859	0.49708963911525	0.52766732935719	0.527981349751928	427	432	44163	39482	0.88366108264469	0.966940581494753	-0.178434947150765	0.999999991006998	Random regions	10.1546281765749
rnd_920	SP2_MOUSE.H11MO.0.B	462	462	Sp2	44590	859	0.537834691501746	0.52766732935719	0.527562914699026	462	397	44128	39517	1.04213738165835	0.285985890588147	0.0595454760546251	0.999999991006998	Random regions	10.1546281765749
rnd_27	E2F6_MOUSE.H11MO.0.A	369	369	E2f6	38692	859	0.429569266589057	0.457871816718735	0.458162472353398	369	490	38323	45322	0.890611151053906	0.956369481238377	-0.167132419475895	0.999999991006998	Random regions	13.0279822797417
rnd_36	E2F6_MOUSE.H11MO.0.A	363	363	E2f6	38692	859	0.422584400465658	0.457871816718735	0.458234204076753	363	496	38329	45316	0.865266609267786	0.983203986162035	-0.208783364907176	0.999999991006998	Random regions	13.0279822797417
rnd_231	E2F6_MOUSE.H11MO.0.A	379	379	E2f6	38692	859	0.441210710128056	0.457871816718735	0.458042919481141	379	480	38313	45332	0.934218313169384	0.84603967852313	-0.0981683688033167	0.999999991006998	Random regions	13.0279822797417
rnd_450	E2F6_MOUSE.H11MO.0.A	347	347	E2f6	38692	859	0.40395809080326	0.457871816718735	0.458425488672365	347	512	38345	45300	0.800664469633497	0.999389918316793	-0.320730308445145	0.999999991006998	Random regions	13.0279822797417
rnd_526	E2F6_MOUSE.H11MO.0.A	414	414	E2f6	38692	859	0.481955762514552	0.457871816718735	0.457624484428238	414	445	38278	45367	1.10263147631895	0.0824375339574338	0.140950691088266	0.999999991006998	Random regions	13.0279822797417
rnd_856	E2F6_MOUSE.H11MO.0.A	382	382	E2f6	38692	859	0.444703143189756	0.457871816718735	0.458007053619463	382	477	38310	45335	0.947678683276299	0.791806422071455	-0.0775301081497413	0.999999991006998	Random regions	13.0279822797417
rnd_870	E2F6_MOUSE.H11MO.0.A	375	374	E2f6	38692	859	0.436554132712456	0.457871816718735	0.458090740630044	375	484	38317	45328	0.916532580410507	0.902445816763215	-0.125741929058122	0.999999991006998	Random regions	13.0279822797417
rnd_935	E2F6_MOUSE.H11MO.0.A	394	394	E2f6	38692	859	0.458672875436554	0.457871816718735	0.457863590172754	394	465	38298	45347	1.00326525593612	0.494457168441611	0.00470309431481498	0.999999991006998	Random regions	13.0279822797417
rnd_940	E2F6_MOUSE.H11MO.0.A	386	386	E2f6	38692	859	0.449359720605355	0.457871816718735	0.45795923247056	386	473	38306	45339	0.965892984854585	0.704369159017789	-0.0500647389236525	0.999999991006998	Random regions	13.0279822797417
rnd_27	SP1_MOUSE.H11MO.0.A	566	566	Sp1	56408	859	0.658905704307334	0.667518697339771	0.667607149261761	566	293	55842	27803	0.961805357455121	0.718237057490016	-0.0561831325410685	0.999999991006998	Random regions	17.9416683584073
rnd_36	SP1_MOUSE.H11MO.0.A	548	548	Sp1	56408	859	0.637951105937136	0.667518697339771	0.667822344431825	548	311	55860	27785	0.876462723744152	0.969658904146312	-0.190235360905451	0.999999991006998	Random regions	17.9416683584073
rnd_231	SP1_MOUSE.H11MO.0.A	554	554	Sp1	56408	859	0.644935972060536	0.667518697339771	0.66775061270847	554	305	55854	27791	0.903778319539654	0.925686992594563	-0.145959145831295	0.999999991006998	Random regions	17.9416683584073
rnd_450	SP1_MOUSE.H11MO.0.A	546	546	Sp1	56408	859	0.635622817229336	0.667518697339771	0.667846255006277	546	313	55862	27783	0.867591854862317	0.978273247508913	-0.204911586142853	0.999999991006998	Random regions	17.9416683584073
rnd_526	SP1_MOUSE.H11MO.0.A	558	558	Sp1	56408	859	0.649592549476135	0.667518697339771	0.667702791559567	558	301	55850	27795	0.922597930274144	0.876175224674383	-0.116226038974773	0.999999991006998	Random regions	17.9416683584073
rnd_856	SP1_MOUSE.H11MO.0.A	565	565	Sp1	56408	859	0.657741559953434	0.667518697339771	0.667619104548987	565	294	55843	27802	0.956777163103213	0.742172161679492	-0.0637451399990611	0.999999991006998	Random regions	17.9416683584073
rnd_870	SP1_MOUSE.H11MO.0.A	536	535	Sp1	56408	859	0.623981373690338	0.667518697339771	0.667965807878534	536	323	55872	27773	0.824896752414368	0.996880227963512	-0.277714538075931	0.999999991006998	Random regions	17.9416683584073
rnd_935	SP1_MOUSE.H11MO.0.A	570	570	Sp1	56408	859	0.663562281722934	0.667518697339771	0.667559328112858	570	289	55838	27807	0.982193228330584	0.613110182373603	-0.0259212188900409	0.999999991006998	Random regions	17.9416683584073
rnd_940	SP1_MOUSE.H11MO.0.A	566	566	Sp1	56408	859	0.658905704307334	0.667518697339771	0.667607149261761	566	293	55842	27803	0.961805357455121	0.718237057490016	-0.0561831325410685	0.999999991006998	Random regions	17.9416683584073
rnd_27	SP2_MOUSE.H11MO.0.B	426	426	Sp2	44590	859	0.49592549476135	0.52766732935719	0.527993305039154	426	433	44164	39481	0.879513542885604	0.971688758394435	-0.18522230217765	0.999999991006998	Random regions	10.1546281765749
rnd_36	SP2_MOUSE.H11MO.0.B	442	442	Sp2	44590	859	0.514551804423749	0.52766732935719	0.527802020443541	442	417	44148	39497	0.948262157676781	0.790586266498526	-0.0766421314445051	0.999999991006998	Random regions	10.1546281765749
rnd_231	SP2_MOUSE.H11MO.0.B	448	448	Sp2	44590	859	0.521536670547148	0.52766732935719	0.527730288720187	448	411	44142	39503	0.975465198206816	0.654167576310544	-0.0358376923452958	0.999999991006998	Random regions	10.1546281765749
rnd_450	SP2_MOUSE.H11MO.0.B	437	437	Sp2	44590	859	0.508731082654249	0.52766732935719	0.52786179687967	437	422	44153	39492	0.926243174024616	0.875251400020428	-0.110537089411803	0.999999991006998	Random regions	10.1546281765749
rnd_526	SP2_MOUSE.H11MO.0.B	461	461	Sp2	44590	859	0.536670547147846	0.52766732935719	0.527574869986252	461	398	44129	39516	1.03721723982599	0.30980196846859	0.0527180908687946	0.999999991006998	Random regions	10.1546281765749
rnd_856	SP2_MOUSE.H11MO.0.B	458	458	Sp2	44590	859	0.533178114086147	0.52766732935719	0.527610735847929	458	401	44132	39513	1.02260665920801	0.385816437072301	0.0322513259889362	0.999999991006998	Random regions	10.1546281765749
rnd_870	SP2_MOUSE.H11MO.0.B	413	412	Sp2	44590	859	0.480791618160652	0.52766732935719	0.528148723773089	413	446	44177	39468	0.827305903591719	0.997428756798408	-0.273507217736632	0.999999991006998	Random regions	10.1546281765749
rnd_935	SP2_MOUSE.H11MO.0.B	458	458	Sp2	44590	859	0.533178114086147	0.52766732935719	0.527610735847929	458	401	44132	39513	1.02260665920801	0.385816437072301	0.0322513259889362	0.999999991006998	Random regions	10.1546281765749
rnd_940	SP2_MOUSE.H11MO.0.B	433	433	Sp2	44590	859	0.50407450523865	0.52766732935719	0.527909618028573	433	426	44157	39488	0.908959569518111	0.923067620944991	-0.137711970053167	0.999999991006998	Random regions	10.1546281765749
rnd_13	SP1_MOUSE.H11MO.0.A	552	551	Sp1	56408	859	0.642607683352736	0.667518697339771	0.667774523282922	552	307	55856	27789	0.894553661671651	0.943895807704644	-0.160760066936052	0.999999991006998	Random regions	17.9416683584073
rnd_241	SP1_MOUSE.H11MO.0.A	522	522	Sp1	56408	859	0.607683352735739	0.667518697339771	0.668133181899695	522	337	55886	27759	0.769409499363339	0.999904831567448	-0.378176453191775	0.999999991006998	Random regions	17.9416683584073
rnd_566	SP1_MOUSE.H11MO.0.A	537	536	Sp1	56408	859	0.625145518044238	0.667518697339771	0.667953852591309	537	322	55871	27774	0.829046087652258	0.996133455612504	-0.270475789813883	0.999999991006998	Random regions	17.9416683584073
rnd_598	SP1_MOUSE.H11MO.0.A	553	552	Sp1	56408	859	0.643771827706636	0.667518697339771	0.667762567995696	553	306	55855	27790	0.899150813863781	0.93528977952457	-0.153364976739159	0.999999991006998	Random regions	17.9416683584073
rnd_623	SP1_MOUSE.H11MO.0.A	561	561	Sp1	56408	859	0.653084982537835	0.667518697339771	0.66766692569789	561	298	55847	27798	0.93704642764518	0.826247998066448	-0.0938075643197751	0.999999991006998	Random regions	17.9416683584073
rnd_648	SP1_MOUSE.H11MO.0.A	542	542	Sp1	56408	859	0.630966239813737	0.667518697339771	0.66789407615518	542	317	55866	27779	0.850188270428249	0.989443502344408	-0.234145739829035	0.999999991006998	Random regions	17.9416683584073
rnd_717	SP1_MOUSE.H11MO.0.A	550	550	Sp1	56408	859	0.640279394644936	0.667518697339771	0.667798433857374	550	309	55858	27787	0.885449237543316	0.958376115789157	-0.175518494678936	0.999999991006998	Random regions	17.9416683584073
rnd_745	SP1_MOUSE.H11MO.0.A	552	552	Sp1	56408	859	0.642607683352736	0.667518697339771	0.667774523282922	552	307	55856	27789	0.894553661671651	0.943895807704644	-0.160760066936052	0.999999991006998	Random regions	17.9416683584073
rnd_828	SP1_MOUSE.H11MO.0.A	533	533	Sp1	56408	859	0.620488940628638	0.667518697339771	0.668001673740212	533	326	55875	27770	0.812602560943906	0.998405834621649	-0.299378183609955	0.999999991006998	Random regions	17.9416683584073
rnd_73	SP1_MOUSE.H11MO.0.A	571	571	Sp1	56408	859	0.664726426076834	0.667518697339771	0.667547372825632	571	288	55837	27808	0.987390896386882	0.585033835216329	-0.0183067512039822	0.999999991006998	Random regions	17.9416683584073
rnd_286	SP1_MOUSE.H11MO.0.A	570	570	Sp1	56408	859	0.663562281722934	0.667518697339771	0.667559328112858	570	289	55838	27807	0.982193228330584	0.613110182373603	-0.0259212188900409	0.999999991006998	Random regions	17.9416683584073
rnd_300	SP1_MOUSE.H11MO.0.A	570	570	Sp1	56408	859	0.663562281722934	0.667518697339771	0.667559328112858	570	289	55838	27807	0.982193228330584	0.613110182373603	-0.0259212188900409	0.999999991006998	Random regions	17.9416683584073
rnd_338	SP1_MOUSE.H11MO.0.A	533	533	Sp1	56408	859	0.620488940628638	0.667518697339771	0.668001673740212	533	326	55875	27770	0.812602560943906	0.998405834621649	-0.299378183609955	0.999999991006998	Random regions	17.9416683584073
rnd_385	SP1_MOUSE.H11MO.0.A	548	548	Sp1	56408	859	0.637951105937136	0.667518697339771	0.667822344431825	548	311	55860	27785	0.876462723744152	0.969658904146312	-0.190235360905451	0.999999991006998	Random regions	17.9416683584073
rnd_557	SP1_MOUSE.H11MO.0.A	533	533	Sp1	56408	859	0.620488940628638	0.667518697339771	0.668001673740212	533	326	55875	27770	0.812602560943906	0.998405834621649	-0.299378183609955	0.999999991006998	Random regions	17.9416683584073
rnd_855	SP1_MOUSE.H11MO.0.A	534	534	Sp1	56408	859	0.621653084982538	0.667518697339771	0.667989718452986	534	325	55874	27771	0.81667522689156	0.997996767790604	-0.292165629375827	0.999999991006998	Random regions	17.9416683584073
rnd_957	SP1_MOUSE.H11MO.0.A	547	547	Sp1	56408	859	0.636786961583236	0.667518697339771	0.667834299719051	547	312	55861	27784	0.872012973056277	0.974267468754084	-0.197578496554043	0.999999991006998	Random regions	17.9416683584073
rnd_969	SP1_MOUSE.H11MO.0.A	565	565	Sp1	56408	859	0.657741559953434	0.667518697339771	0.667619104548987	565	294	55843	27802	0.956777163103213	0.742172161679492	-0.0637451399990611	0.999999991006998	Random regions	17.9416683584073
rnd_21	SP1_MOUSE.H11MO.0.A	575	574	Sp1	56408	859	0.669383003492433	0.667518697339771	0.667499551676729	575	284	55833	27812	1.00853448069295	0.469625103345365	0.0122604089626209	0.999999991006998	Random regions	17.9416683584073
rnd_145	SP1_MOUSE.H11MO.0.A	566	566	Sp1	56408	859	0.658905704307334	0.667518697339771	0.667607149261761	566	293	55842	27803	0.961805357455121	0.718237057490016	-0.0561831325410685	0.999999991006998	Random regions	17.9416683584073
rnd_406	SP1_MOUSE.H11MO.0.A	541	541	Sp1	56408	859	0.629802095459837	0.667518697339771	0.667906031442406	541	318	55867	27778	0.845906266699817	0.991285549771388	-0.241430285040101	0.999999991006998	Random regions	17.9416683584073
rnd_441	SP1_MOUSE.H11MO.0.A	551	551	Sp1	56408	859	0.641443538998836	0.667518697339771	0.667786478570148	551	308	55857	27788	0.889986566982011	0.951569182958396	-0.1681445339709	0.999999991006998	Random regions	17.9416683584073
rnd_481	SP1_MOUSE.H11MO.0.A	550	550	Sp1	56408	859	0.640279394644936	0.667518697339771	0.667798433857374	550	309	55858	27787	0.885449237543316	0.958376115789157	-0.175518494678936	0.999999991006998	Random regions	17.9416683584073
rnd_605	SP1_MOUSE.H11MO.0.A	556	556	Sp1	56408	859	0.647264260768335	0.667518697339771	0.667726702134019	556	303	55852	27793	0.913125594239155	0.90325318612465	-0.131114788101299	0.999999991006998	Random regions	17.9416683584073
rnd_679	SP1_MOUSE.H11MO.0.A	566	566	Sp1	56408	859	0.658905704307334	0.667518697339771	0.667607149261761	566	293	55842	27803	0.961805357455121	0.718237057490016	-0.0561831325410685	0.999999991006998	Random regions	17.9416683584073
rnd_821	SP1_MOUSE.H11MO.0.A	567	567	Sp1	56408	859	0.660069848661234	0.667518697339771	0.667595193974535	567	292	55841	27804	0.966866885058227	0.693265633807545	-0.048610816856144	0.999999991006998	Random regions	17.9416683584073
rnd_864	SP1_MOUSE.H11MO.0.A	549	549	Sp1	56408	859	0.639115250291036	0.667518697339771	0.667810389144599	549	310	55859	27786	0.880941384780777	0.964383715189063	-0.182882065184745	0.999999991006998	Random regions	17.9416683584073
rnd_888	SP1_MOUSE.H11MO.0.A	551	551	Sp1	56408	859	0.641443538998836	0.667518697339771	0.667786478570148	551	308	55857	27788	0.889986566982011	0.951569182958396	-0.1681445339709	0.999999991006998	Random regions	17.9416683584073
rnd_985	SP1_MOUSE.H11MO.0.A	541	540	Sp1	56408	859	0.629802095459837	0.667518697339771	0.667906031442406	541	318	55867	27778	0.845906266699817	0.991285549771388	-0.241430285040101	0.999999991006998	Random regions	17.9416683584073
rnd_21	SP2_MOUSE.H11MO.0.B	439	438	Sp2	44590	859	0.511059371362049	0.52766732935719	0.527837886305218	439	420	44151	39494	0.935012159730259	0.844788604685248	-0.096942967674818	0.999999991006998	Random regions	10.1546281765749
rnd_145	SP2_MOUSE.H11MO.0.B	442	442	Sp2	44590	859	0.514551804423749	0.52766732935719	0.527802020443541	442	417	44148	39497	0.948262157676781	0.790586266498526	-0.0766421314445051	0.999999991006998	Random regions	10.1546281765749
rnd_406	SP2_MOUSE.H11MO.0.B	437	437	Sp2	44590	859	0.508731082654249	0.52766732935719	0.52786179687967	437	422	44153	39492	0.926243174024616	0.875251400020428	-0.110537089411803	0.999999991006998	Random regions	10.1546281765749
rnd_441	SP2_MOUSE.H11MO.0.B	443	443	Sp2	44590	859	0.515715948777649	0.52766732935719	0.527790065156315	443	416	44147	39498	0.952741735023359	0.770296603392891	-0.0698429070874223	0.999999991006998	Random regions	10.1546281765749
rnd_481	SP2_MOUSE.H11MO.0.B	414	414	Sp2	44590	859	0.481955762514552	0.52766732935719	0.528136768485863	414	445	44176	39469	0.831212401500993	0.996827213693801	-0.266710915801022	0.999999991006998	Random regions	10.1546281765749
rnd_605	SP2_MOUSE.H11MO.0.B	439	439	Sp2	44590	859	0.511059371362049	0.52766732935719	0.527837886305218	439	420	44151	39494	0.935012159730259	0.844788604685248	-0.096942967674818	0.999999991006998	Random regions	10.1546281765749
rnd_679	SP2_MOUSE.H11MO.0.B	449	449	Sp2	44590	859	0.522700814901048	0.52766732935719	0.527718333432961	449	410	44141	39504	0.98007600813328	0.628520615572147	-0.0290344555526532	0.999999991006998	Random regions	10.1546281765749
rnd_821	SP2_MOUSE.H11MO.0.B	443	443	Sp2	44590	859	0.515715948777649	0.52766732935719	0.527790065156315	443	416	44147	39498	0.952741735023359	0.770296603392891	-0.0698429070874223	0.999999991006998	Random regions	10.1546281765749
rnd_864	SP2_MOUSE.H11MO.0.B	433	433	Sp2	44590	859	0.50407450523865	0.52766732935719	0.527909618028573	433	426	44157	39488	0.908959569518111	0.923067620944991	-0.137711970053167	0.999999991006998	Random regions	10.1546281765749
rnd_888	SP2_MOUSE.H11MO.0.B	432	432	Sp2	44590	859	0.50291036088475	0.52766732935719	0.527921573315799	432	427	44158	39487	0.904693267167721	0.932492807468038	-0.144499360089557	0.999999991006998	Random regions	10.1546281765749
rnd_985	SP2_MOUSE.H11MO.0.B	433	432	Sp2	44590	859	0.50407450523865	0.52766732935719	0.527909618028573	433	426	44157	39488	0.908959569518111	0.923067620944991	-0.137711970053167	0.999999991006998	Random regions	10.1546281765749
rnd_192	E2F6_MOUSE.H11MO.0.A	375	375	E2f6	38692	859	0.436554132712456	0.457871816718735	0.458090740630044	375	484	38317	45328	0.916532580410507	0.902445816763215	-0.125741929058122	0.999999991006998	Random regions	13.0279822797417
rnd_265	E2F6_MOUSE.H11MO.0.A	373	373	E2f6	38692	859	0.434225844004657	0.457871816718735	0.458114651204495	373	486	38319	45326	0.907860828823157	0.924170921163084	-0.13945693939249	0.999999991006998	Random regions	13.0279822797417
rnd_406	E2F6_MOUSE.H11MO.0.A	371	371	E2f6	38692	859	0.431897555296857	0.457871816718735	0.458138561778947	371	488	38321	45324	0.899200287771753	0.94200568057415	-0.153285597621657	0.999999991006998	Random regions	13.0279822797417
rnd_463	E2F6_MOUSE.H11MO.0.A	388	388	E2f6	38692	859	0.451688009313155	0.457871816718735	0.457935321896109	388	471	38304	45341	0.975116672208348	0.655135887587342	-0.0363532479777848	0.999999991006998	Random regions	13.0279822797417
rnd_475	E2F6_MOUSE.H11MO.0.A	393	393	E2f6	38692	859	0.457508731082654	0.457871816718735	0.45787554545998	393	466	38299	45346	0.998523259087644	0.521905001213971	-0.00213206142985151	0.999999991006998	Random regions	13.0279822797417
rnd_495	E2F6_MOUSE.H11MO.0.A	360	360	E2f6	38692	859	0.419091967403958	0.457871816718735	0.45827006993843	360	499	38332	45313	0.852833645665736	0.990165154052103	-0.229663739016361	0.999999991006998	Random regions	13.0279822797417
rnd_690	E2F6_MOUSE.H11MO.0.A	388	388	E2f6	38692	859	0.451688009313155	0.457871816718735	0.457935321896109	388	471	38304	45341	0.975116672208348	0.655135887587342	-0.0363532479777848	0.999999991006998	Random regions	13.0279822797417
rnd_723	E2F6_MOUSE.H11MO.0.A	376	376	E2f6	38692	859	0.437718277066356	0.457871816718735	0.458078785342818	376	483	38316	45329	0.920926331934052	0.890011838800205	-0.118842340095372	0.999999991006998	Random regions	13.0279822797417
rnd_905	E2F6_MOUSE.H11MO.0.A	378	377	E2f6	38692	859	0.440046565774156	0.457871816718735	0.458054874768366	378	481	38314	45331	0.929769089573086	0.861830763313377	-0.105055631023266	0.999999991006998	Random regions	13.0279822797417
rnd_929	E2F6_MOUSE.H11MO.0.A	355	355	E2f6	38692	859	0.413271245634459	0.457871816718735	0.458329846374559	355	504	38337	45308	0.832445522718157	0.996307837108921	-0.264572233125078	0.999999991006998	Random regions	13.0279822797417
rnd_932	E2F6_MOUSE.H11MO.0.A	384	384	E2f6	38692	859	0.447031431897555	0.457871816718735	0.457983143045012	384	475	38308	45337	0.956747294379279	0.750109742367985	-0.0637901788379769	0.999999991006998	Random regions	13.0279822797417
rnd_192	SP1_MOUSE.H11MO.0.A	557	557	Sp1	56408	859	0.648428405122235	0.667518697339771	0.667714746846793	557	302	55851	27794	0.917845974360966	0.89031664891939	-0.123676022587595	0.999999991006998	Random regions	17.9416683584073
rnd_265	SP1_MOUSE.H11MO.0.A	543	543	Sp1	56408	859	0.632130384167637	0.667518697339771	0.667882120867954	543	316	55865	27780	0.854497568484728	0.987269963609397	-0.226851708240502	0.999999991006998	Random regions	17.9416683584073
rnd_463	SP1_MOUSE.H11MO.0.A	565	565	Sp1	56408	859	0.657741559953434	0.667518697339771	0.667619104548987	565	294	55843	27802	0.956777163103213	0.742172161679492	-0.0637451399990611	0.999999991006998	Random regions	17.9416683584073
rnd_475	SP1_MOUSE.H11MO.0.A	572	572	Sp1	56408	859	0.665890570430733	0.667518697339771	0.667535417538406	572	287	55836	27809	0.992623312806664	0.556499849609489	-0.0106817566379788	0.999999991006998	Random regions	17.9416683584073
rnd_495	SP1_MOUSE.H11MO.0.A	566	566	Sp1	56408	859	0.658905704307334	0.667518697339771	0.667607149261761	566	293	55842	27803	0.961805357455121	0.718237057490016	-0.0561831325410685	0.999999991006998	Random regions	17.9416683584073
rnd_690	SP1_MOUSE.H11MO.0.A	567	567	Sp1	56408	859	0.660069848661234	0.667518697339771	0.667595193974535	567	292	55841	27804	0.966866885058227	0.693265633807545	-0.048610816856144	0.999999991006998	Random regions	17.9416683584073
rnd_723	SP1_MOUSE.H11MO.0.A	541	541	Sp1	56408	859	0.629802095459837	0.667518697339771	0.667906031442406	541	318	55867	27778	0.845906266699817	0.991285549771388	-0.241430285040101	0.999999991006998	Random regions	17.9416683584073
rnd_905	SP1_MOUSE.H11MO.0.A	547	547	Sp1	56408	859	0.636786961583236	0.667518697339771	0.667834299719051	547	312	55861	27784	0.872012973056277	0.974267468754084	-0.197578496554043	0.999999991006998	Random regions	17.9416683584073
rnd_929	SP1_MOUSE.H11MO.0.A	542	542	Sp1	56408	859	0.630966239813737	0.667518697339771	0.66789407615518	542	317	55866	27779	0.850188270428249	0.989443502344408	-0.234145739829035	0.999999991006998	Random regions	17.9416683584073
rnd_932	SP1_MOUSE.H11MO.0.A	562	562	Sp1	56408	859	0.654249126891735	0.667518697339771	0.667654970410664	562	297	55846	27799	0.941927882159372	0.807071078970272	-0.0863114894377857	0.999999991006998	Random regions	17.9416683584073
rnd_192	SP2_MOUSE.H11MO.0.B	454	454	Sp2	44590	859	0.528521536670547	0.52766732935719	0.527658556996832	454	405	44136	39509	1.00346888213781	0.493842247233416	0.00499587900094276	0.999999991006998	Random regions	10.1546281765749
rnd_265	SP2_MOUSE.H11MO.0.B	408	408	Sp2	44590	859	0.474970896391153	0.52766732935719	0.528208500209218	408	451	44182	39463	0.808036164176398	0.999158158713457	-0.307508231724164	0.999999991006998	Random regions	10.1546281765749
rnd_463	SP2_MOUSE.H11MO.0.B	435	435	Sp2	44590	859	0.506402793946449	0.52766732935719	0.527885707454122	435	424	44155	39490	0.917556948019376	0.901265615557772	-0.124130393524964	0.999999991006998	Random regions	10.1546281765749
rnd_475	SP2_MOUSE.H11MO.0.B	434	434	Sp2	44590	859	0.50523864959255	0.52766732935719	0.527897662741347	434	425	44156	39489	0.913246155810558	0.912673824927038	-0.130924319122096	0.999999991006998	Random regions	10.1546281765749
rnd_495	SP2_MOUSE.H11MO.0.B	428	428	Sp2	44590	859	0.49825378346915	0.52766732935719	0.527969394464702	428	431	44162	39483	0.887828072471403	0.961554707741667	-0.171647768545845	0.999999991006998	Random regions	10.1546281765749
rnd_690	SP2_MOUSE.H11MO.0.B	434	434	Sp2	44590	859	0.50523864959255	0.52766732935719	0.527897662741347	434	425	44156	39489	0.913246155810558	0.912673824927038	-0.130924319122096	0.999999991006998	Random regions	10.1546281765749
rnd_723	SP2_MOUSE.H11MO.0.B	427	427	Sp2	44590	859	0.49708963911525	0.52766732935719	0.527981349751928	427	432	44163	39482	0.88366108264469	0.966940581494753	-0.178434947150765	0.999999991006998	Random regions	10.1546281765749
rnd_905	SP2_MOUSE.H11MO.0.B	417	416	Sp2	44590	859	0.485448195576251	0.52766732935719	0.528100902624186	417	442	44173	39472	0.843039137971381	0.994191540715668	-0.246328485254369	0.999999991006998	Random regions	10.1546281765749
rnd_929	SP2_MOUSE.H11MO.0.B	430	430	Sp2	44590	859	0.50058207217695	0.52766732935719	0.52794548389025	430	429	44160	39485	0.896220946738574	0.948641437216615	-0.158073648911664	0.999999991006998	Random regions	10.1546281765749
rnd_932	SP2_MOUSE.H11MO.0.B	435	435	Sp2	44590	859	0.506402793946449	0.52766732935719	0.527885707454122	435	424	44155	39490	0.917556948019376	0.901265615557772	-0.124130393524964	0.999999991006998	Random regions	10.1546281765749
rnd_11	ZFP57_MOUSE.H11MO.0.B	94	94	Zfp57	9837	859	0.109429569266589	0.116408690712866	0.116480363440732	94	765	9743	73902	0.932023272785924	0.754135643973017	-0.101562115207761	0.999999991006998	Random regions	83.687934359604
rnd_192	ZFP57_MOUSE.H11MO.0.B	78	78	Zfp57	9837	859	0.0908032596041909	0.116408690712866	0.116671648036344	78	781	9759	73886	0.756139316047221	0.993384950214262	-0.403276024391548	0.999999991006998	Random regions	83.687934359604
rnd_265	ZFP57_MOUSE.H11MO.0.B	97	97	Zfp57	9837	859	0.112922002328289	0.116408690712866	0.116444497579054	97	762	9740	73905	0.965897188544281	0.641365664355863	-0.0500584601441445	0.999999991006998	Random regions	83.687934359604
rnd_406	ZFP57_MOUSE.H11MO.0.B	100	100	Zfp57	9837	859	0.116414435389988	0.116408690712866	0.116408631717377	100	759	9737	73908	1.00006103888177	0.515773315212149	8.8057804580647e-05	0.999999991006998	Random regions	83.687934359604
rnd_463	ZFP57_MOUSE.H11MO.0.B	98	98	Zfp57	9837	859	0.114086146682189	0.116408690712866	0.116432542291829	98	761	9739	73906	0.977251766247096	0.600358606206086	-0.0331978078991477	0.999999991006998	Random regions	83.687934359604
rnd_475	ZFP57_MOUSE.H11MO.0.B	86	86	Zfp57	9837	859	0.10011641443539	0.116408690712866	0.116576005738538	86	773	9751	73894	0.843128425432355	0.94185041074847	-0.246175695484151	0.999999991006998	Random regions	83.687934359604
rnd_495	ZFP57_MOUSE.H11MO.0.B	87	87	Zfp57	9837	859	0.10128055878929	0.116408690712866	0.116564050451312	87	772	9750	73895	0.85407869236514	0.927700121458389	-0.227559093127474	0.999999991006998	Random regions	83.687934359604
rnd_690	ZFP57_MOUSE.H11MO.0.B	108	108	Zfp57	9837	859	0.125727590221187	0.116408690712866	0.116312989419571	108	751	9729	73916	1.09261463004628	0.209732759336252	0.127784645880477	0.999999991006998	Random regions	83.687934359604
rnd_723	ZFP57_MOUSE.H11MO.0.B	85	85	Zfp57	9837	859	0.0989522700814901	0.116408690712866	0.116587961025764	85	774	9752	73893	0.83214773509078	0.953763881225196	-0.265088415364582	0.999999991006998	Random regions	83.687934359604
rnd_905	ZFP57_MOUSE.H11MO.0.B	108	107	Zfp57	9837	859	0.125727590221187	0.116408690712866	0.116312989419571	108	751	9729	73916	1.09261463004628	0.209732759336252	0.127784645880477	0.999999991006998	Random regions	83.687934359604
rnd_929	ZFP57_MOUSE.H11MO.0.B	94	94	Zfp57	9837	859	0.109429569266589	0.116408690712866	0.116480363440732	94	765	9743	73902	0.932023272785924	0.754135643973017	-0.101562115207761	0.999999991006998	Random regions	83.687934359604
rnd_932	ZFP57_MOUSE.H11MO.0.B	95	95	Zfp57	9837	859	0.110593713620489	0.116408690712866	0.116468408153506	95	764	9742	73903	0.943283040799959	0.718621175557824	-0.0842373650378806	0.999999991006998	Random regions	83.687934359604
rnd_201	E2F6_MOUSE.H11MO.0.A	353	353	E2f6	38692	859	0.410942956926659	0.457871816718735	0.458353756949011	353	506	38339	45306	0.824404684491331	0.99758135443336	-0.278575392201835	0.999999991006998	Random regions	13.0279822797417
rnd_390	E2F6_MOUSE.H11MO.0.A	368	368	E2f6	38692	859	0.428405122235157	0.457871816718735	0.458174427640624	368	491	38324	45321	0.886343099457696	0.962391753249501	-0.17406282717932	0.999999991006998	Random regions	13.0279822797417
rnd_444	E2F6_MOUSE.H11MO.0.A	378	378	E2f6	38692	859	0.440046565774156	0.457871816718735	0.458054874768366	378	481	38314	45331	0.929769089573086	0.861830763313377	-0.105055631023266	0.999999991006998	Random regions	13.0279822797417
rnd_916	E2F6_MOUSE.H11MO.0.A	353	353	E2f6	38692	859	0.410942956926659	0.457871816718735	0.458353756949011	353	506	38339	45306	0.824404684491331	0.99758135443336	-0.278575392201835	0.999999991006998	Random regions	13.0279822797417
rnd_939	E2F6_MOUSE.H11MO.0.A	367	367	E2f6	38692	859	0.427240977881257	0.457871816718735	0.45818638292785	367	492	38325	45320	0.882092588496094	0.967718479815316	-0.180997999248006	0.999999991006998	Random regions	13.0279822797417
rnd_201	SP1_MOUSE.H11MO.0.A	533	533	Sp1	56408	859	0.620488940628638	0.667518697339771	0.668001673740212	533	326	55875	27770	0.812602560943906	0.998405834621649	-0.299378183609955	0.999999991006998	Random regions	17.9416683584073
rnd_390	SP1_MOUSE.H11MO.0.A	556	556	Sp1	56408	859	0.647264260768335	0.667518697339771	0.667726702134019	556	303	55852	27793	0.913125594239155	0.90325318612465	-0.131114788101299	0.999999991006998	Random regions	17.9416683584073
rnd_444	SP1_MOUSE.H11MO.0.A	564	563	Sp1	56408	859	0.656577415599534	0.667518697339771	0.667631059836213	564	295	55844	27801	0.951790710354915	0.764994559677536	-0.0712837212781135	0.999999991006998	Random regions	17.9416683584073
rnd_916	SP1_MOUSE.H11MO.0.A	537	537	Sp1	56408	859	0.625145518044238	0.667518697339771	0.667953852591309	537	322	55871	27774	0.829046087652258	0.996133455612504	-0.270475789813883	0.999999991006998	Random regions	17.9416683584073
rnd_939	SP1_MOUSE.H11MO.0.A	581	581	Sp1	56408	859	0.676367869615832	0.667518697339771	0.667427819953374	581	278	55827	27818	1.04138461615365	0.303627466855663	0.0585029997966521	0.999999991006998	Random regions	17.9416683584073
rnd_201	SP2_MOUSE.H11MO.0.B	421	421	Sp2	44590	859	0.490104772991851	0.52766732935719	0.528053081475282	421	438	44169	39476	0.859062928809267	0.987749772867375	-0.219164278126917	0.999999991006998	Random regions	10.1546281765749
rnd_390	SP2_MOUSE.H11MO.0.B	442	442	Sp2	44590	859	0.514551804423749	0.52766732935719	0.527802020443541	442	417	44148	39497	0.948262157676781	0.790586266498526	-0.0766421314445051	0.999999991006998	Random regions	10.1546281765749
rnd_444	SP2_MOUSE.H11MO.0.B	423	422	Sp2	44590	859	0.492433061699651	0.52766732935719	0.528029170900831	423	436	44167	39478	0.867186284703924	0.982656765353246	-0.205586155476605	0.999999991006998	Random regions	10.1546281765749
rnd_916	SP2_MOUSE.H11MO.0.B	417	417	Sp2	44590	859	0.485448195576251	0.52766732935719	0.528100902624186	417	442	44173	39472	0.843039137971381	0.994191540715668	-0.246328485254369	0.999999991006998	Random regions	10.1546281765749
rnd_939	SP2_MOUSE.H11MO.0.B	463	463	Sp2	44590	859	0.538998835855646	0.52766732935719	0.5275509594118	463	396	44127	39518	1.04708280119474	0.263074499561366	0.0663755321920313	0.999999991006998	Random regions	10.1546281765749
rnd_187	ZFP57_MOUSE.H11MO.0.B	93	93	Zfp57	9837	859	0.108265424912689	0.116408690712866	0.116492318727957	93	766	9744	73901	0.920794909975528	0.787189590408159	-0.119048236410008	0.999999991006998	Random regions	83.687934359604
rnd_201	ZFP57_MOUSE.H11MO.0.B	78	78	Zfp57	9837	859	0.0908032596041909	0.116408690712866	0.116671648036344	78	781	9759	73886	0.756139316047221	0.993384950214262	-0.403276024391548	0.999999991006998	Random regions	83.687934359604
rnd_305	ZFP57_MOUSE.H11MO.0.B	94	94	Zfp57	9837	859	0.109429569266589	0.116408690712866	0.116480363440732	94	765	9743	73902	0.932023272785924	0.754135643973017	-0.101562115207761	0.999999991006998	Random regions	83.687934359604
rnd_390	ZFP57_MOUSE.H11MO.0.B	98	98	Zfp57	9837	859	0.114086146682189	0.116408690712866	0.116432542291829	98	761	9739	73906	0.977251766247096	0.600358606206086	-0.0331978078991477	0.999999991006998	Random regions	83.687934359604
rnd_444	ZFP57_MOUSE.H11MO.0.B	103	102	Zfp57	9837	859	0.119906868451688	0.116408690712866	0.1163727658557	103	756	9734	73911	1.03451226700838	0.389645906008139	0.0489507524451235	0.999999991006998	Random regions	83.687934359604
rnd_916	ZFP57_MOUSE.H11MO.0.B	86	86	Zfp57	9837	859	0.10011641443539	0.116408690712866	0.116576005738538	86	773	9751	73894	0.843128425432355	0.94185041074847	-0.246175695484151	0.999999991006998	Random regions	83.687934359604
rnd_939	ZFP57_MOUSE.H11MO.0.B	103	103	Zfp57	9837	859	0.119906868451688	0.116408690712866	0.1163727658557	103	756	9734	73911	1.03451226700838	0.389645906008139	0.0489507524451235	0.999999991006998	Random regions	83.687934359604
rnd_79	E2F6_MOUSE.H11MO.0.A	371	371	E2f6	38692	859	0.431897555296857	0.457871816718735	0.458138561778947	371	488	38321	45324	0.899200287771753	0.94200568057415	-0.153285597621657	0.999999991006998	Random regions	13.0279822797417
rnd_140	E2F6_MOUSE.H11MO.0.A	381	381	E2f6	38692	859	0.443538998835856	0.457871816718735	0.458019008906689	381	478	38311	45334	0.943172999084443	0.811018799432257	-0.0844056770834193	0.999999991006998	Random regions	13.0279822797417
rnd_245	E2F6_MOUSE.H11MO.0.A	364	364	E2f6	38692	859	0.423748544819558	0.457871816718735	0.458222248789527	364	495	38328	45317	0.869445282358287	0.980096557295797	-0.201832859022352	0.999999991006998	Random regions	13.0279822797417
rnd_319	E2F6_MOUSE.H11MO.0.A	369	369	E2f6	38692	859	0.429569266589057	0.457871816718735	0.458162472353398	369	490	38323	45322	0.890611151053906	0.956369481238377	-0.167132419475895	0.999999991006998	Random regions	13.0279822797417
rnd_447	E2F6_MOUSE.H11MO.0.A	360	360	E2f6	38692	859	0.419091967403958	0.457871816718735	0.45827006993843	360	499	38332	45313	0.852833645665736	0.990165154052103	-0.229663739016361	0.999999991006998	Random regions	13.0279822797417
rnd_476	E2F6_MOUSE.H11MO.0.A	378	378	E2f6	38692	859	0.440046565774156	0.457871816718735	0.458054874768366	378	481	38314	45331	0.929769089573086	0.861830763313377	-0.105055631023266	0.999999991006998	Random regions	13.0279822797417
rnd_543	E2F6_MOUSE.H11MO.0.A	365	365	E2f6	38692	859	0.424912689173458	0.457871816718735	0.458210293502301	365	494	38327	45318	0.873643780972219	0.976515198558254	-0.194882938939988	0.999999991006998	Random regions	13.0279822797417
rnd_580	E2F6_MOUSE.H11MO.0.A	369	369	E2f6	38692	859	0.429569266589057	0.457871816718735	0.458162472353398	369	490	38323	45322	0.890611151053906	0.956369481238377	-0.167132419475895	0.999999991006998	Random regions	13.0279822797417
rnd_662	E2F6_MOUSE.H11MO.0.A	367	367	E2f6	38692	859	0.427240977881257	0.457871816718735	0.45818638292785	367	492	38325	45320	0.882092588496094	0.967718479815316	-0.180997999248006	0.999999991006998	Random regions	13.0279822797417
rnd_687	E2F6_MOUSE.H11MO.0.A	390	390	E2f6	38692	859	0.454016298020955	0.457871816718735	0.457911411321657	390	469	38302	45343	0.98441928620532	0.603138648272117	-0.0226551723206541	0.999999991006998	Random regions	13.0279822797417
rnd_701	E2F6_MOUSE.H11MO.0.A	380	379	E2f6	38692	859	0.442374854481956	0.457871816718735	0.458030964193915	380	479	38312	45333	0.938686246150782	0.829101354101493	-0.0912850741358201	0.999999991006998	Random regions	13.0279822797417
rnd_781	E2F6_MOUSE.H11MO.0.A	369	369	E2f6	38692	859	0.429569266589057	0.457871816718735	0.458162472353398	369	490	38323	45322	0.890611151053906	0.956369481238377	-0.167132419475895	0.999999991006998	Random regions	13.0279822797417
rnd_984	E2F6_MOUSE.H11MO.0.A	364	364	E2f6	38692	859	0.423748544819558	0.457871816718735	0.458222248789527	364	495	38328	45317	0.869445282358287	0.980096557295797	-0.201832859022352	0.999999991006998	Random regions	13.0279822797417
rnd_79	SP1_MOUSE.H11MO.0.A	552	552	Sp1	56408	859	0.642607683352736	0.667518697339771	0.667774523282922	552	307	55856	27789	0.894553661671651	0.943895807704644	-0.160760066936052	0.999999991006998	Random regions	17.9416683584073
rnd_140	SP1_MOUSE.H11MO.0.A	554	554	Sp1	56408	859	0.644935972060536	0.667518697339771	0.66775061270847	554	305	55854	27791	0.903778319539654	0.925686992594563	-0.145959145831295	0.999999991006998	Random regions	17.9416683584073
rnd_245	SP1_MOUSE.H11MO.0.A	547	547	Sp1	56408	859	0.636786961583236	0.667518697339771	0.667834299719051	547	312	55861	27784	0.872012973056277	0.974267468754084	-0.197578496554043	0.999999991006998	Random regions	17.9416683584073
rnd_319	SP1_MOUSE.H11MO.0.A	551	551	Sp1	56408	859	0.641443538998836	0.667518697339771	0.667786478570148	551	308	55857	27788	0.889986566982011	0.951569182958396	-0.1681445339709	0.999999991006998	Random regions	17.9416683584073
rnd_447	SP1_MOUSE.H11MO.0.A	556	556	Sp1	56408	859	0.647264260768335	0.667518697339771	0.667726702134019	556	303	55852	27793	0.913125594239155	0.90325318612465	-0.131114788101299	0.999999991006998	Random regions	17.9416683584073
rnd_476	SP1_MOUSE.H11MO.0.A	563	563	Sp1	56408	859	0.655413271245634	0.667518697339771	0.667643015123438	563	296	55845	27800	0.946842530942309	0.78664290914647	-0.078803583363372	0.999999991006998	Random regions	17.9416683584073
rnd_543	SP1_MOUSE.H11MO.0.A	534	534	Sp1	56408	859	0.621653084982538	0.667518697339771	0.667989718452986	534	325	55874	27771	0.81667522689156	0.997996767790604	-0.292165629375827	0.999999991006998	Random regions	17.9416683584073
rnd_662	SP1_MOUSE.H11MO.0.A	547	547	Sp1	56408	859	0.636786961583236	0.667518697339771	0.667834299719051	547	312	55861	27784	0.872012973056277	0.974267468754084	-0.197578496554043	0.999999991006998	Random regions	17.9416683584073
rnd_687	SP1_MOUSE.H11MO.0.A	558	558	Sp1	56408	859	0.649592549476135	0.667518697339771	0.667702791559567	558	301	55850	27795	0.922597930274144	0.876175224674383	-0.116226038974773	0.999999991006998	Random regions	17.9416683584073
rnd_701	SP1_MOUSE.H11MO.0.A	529	528	Sp1	56408	859	0.615832363213039	0.667518697339771	0.668049494889115	529	330	55879	27766	0.79656046068287	0.99938953362288	-0.328144225268696	0.999999991006998	Random regions	17.9416683584073
rnd_781	SP1_MOUSE.H11MO.0.A	571	571	Sp1	56408	859	0.664726426076834	0.667518697339771	0.667547372825632	571	288	55837	27808	0.987390896386882	0.585033835216329	-0.0183067512039822	0.999999991006998	Random regions	17.9416683584073
rnd_984	SP1_MOUSE.H11MO.0.A	546	546	Sp1	56408	859	0.635622817229336	0.667518697339771	0.667846255006277	546	313	55862	27783	0.867591854862317	0.978273247508913	-0.204911586142853	0.999999991006998	Random regions	17.9416683584073
rnd_79	SP2_MOUSE.H11MO.0.B	421	421	Sp2	44590	859	0.490104772991851	0.52766732935719	0.528053081475282	421	438	44169	39476	0.859062928809267	0.987749772867375	-0.219164278126917	0.999999991006998	Random regions	10.1546281765749
rnd_140	SP2_MOUSE.H11MO.0.B	432	432	Sp2	44590	859	0.50291036088475	0.52766732935719	0.527921573315799	432	427	44158	39487	0.904693267167721	0.932492807468038	-0.144499360089557	0.999999991006998	Random regions	10.1546281765749
rnd_245	SP2_MOUSE.H11MO.0.B	421	421	Sp2	44590	859	0.490104772991851	0.52766732935719	0.528053081475282	421	438	44169	39476	0.859062928809267	0.987749772867375	-0.219164278126917	0.999999991006998	Random regions	10.1546281765749
rnd_319	SP2_MOUSE.H11MO.0.B	419	419	Sp2	44590	859	0.487776484284051	0.52766732935719	0.528076992049734	419	440	44171	39474	0.851014218008313	0.991492412180671	-0.23274485947585	0.999999991006998	Random regions	10.1546281765749
rnd_447	SP2_MOUSE.H11MO.0.B	410	410	Sp2	44590	859	0.477299185098952	0.52766732935719	0.528184589634766	410	449	44180	39465	0.815691978651647	0.998666783808622	-0.293903629902209	0.999999991006998	Random regions	10.1546281765749
rnd_476	SP2_MOUSE.H11MO.0.B	450	450	Sp2	44590	859	0.523864959254948	0.52766732935719	0.527706378145735	450	409	44140	39505	0.98470919587896	0.602287956100501	-0.0222303638276641	0.999999991006998	Random regions	10.1546281765749
rnd_543	SP2_MOUSE.H11MO.0.B	410	410	Sp2	44590	859	0.477299185098952	0.52766732935719	0.528184589634766	410	449	44180	39465	0.815691978651647	0.998666783808622	-0.293903629902209	0.999999991006998	Random regions	10.1546281765749
rnd_662	SP2_MOUSE.H11MO.0.B	426	426	Sp2	44590	859	0.49592549476135	0.52766732935719	0.527993305039154	426	433	44164	39481	0.879513542885604	0.971688758394435	-0.18522230217765	0.999999991006998	Random regions	10.1546281765749
rnd_687	SP2_MOUSE.H11MO.0.B	432	432	Sp2	44590	859	0.50291036088475	0.52766732935719	0.527921573315799	432	427	44158	39487	0.904693267167721	0.932492807468038	-0.144499360089557	0.999999991006998	Random regions	10.1546281765749
rnd_701	SP2_MOUSE.H11MO.0.B	434	433	Sp2	44590	859	0.50523864959255	0.52766732935719	0.527897662741347	434	425	44156	39489	0.913246155810558	0.912673824927038	-0.130924319122096	0.999999991006998	Random regions	10.1546281765749
rnd_781	SP2_MOUSE.H11MO.0.B	450	450	Sp2	44590	859	0.523864959254948	0.52766732935719	0.527706378145735	450	409	44140	39505	0.98470919587896	0.602287956100501	-0.0222303638276641	0.999999991006998	Random regions	10.1546281765749
rnd_984	SP2_MOUSE.H11MO.0.B	431	431	Sp2	44590	859	0.50174621653085	0.52766732935719	0.527933528603025	431	428	44159	39486	0.900447106542151	0.9409995804114	-0.151286562087894	0.999999991006998	Random regions	10.1546281765749
rnd_7	E2F2_MOUSE.H11MO.0.B	58	58	E2f2	5343	859	0.0675203725261933	0.0632277761999432	0.0631836929882241	58	801	5285	78360	1.07364006268997	0.320930340054837	0.10251041156668	0.999999991006998	Random regions	8.04050738569117
rnd_83	E2F2_MOUSE.H11MO.0.B	37	37	E2f2	5343	859	0.0430733410942957	0.0632277761999432	0.0634347540199653	37	822	5306	78339	0.664554367747011	0.995814695834649	-0.589540862473273	0.999999991006998	Random regions	8.04050738569117
rnd_134	E2F2_MOUSE.H11MO.0.B	57	57	E2f2	5343	859	0.0663562281722934	0.0632277761999432	0.0631956482754498	57	802	5286	78359	1.05358710138109	0.372085488480427	0.0753095885132155	0.999999991006998	Random regions	8.04050738569117
rnd_430	E2F2_MOUSE.H11MO.0.B	38	38	E2f2	5343	859	0.0442374854481956	0.0632277761999432	0.0634227987327396	38	821	5305	78340	0.683485660071531	0.993401472008204	-0.549017025323345	0.999999991006998	Random regions	8.04050738569117
rnd_643	E2F2_MOUSE.H11MO.0.B	57	56	E2f2	5343	859	0.0663562281722934	0.0632277761999432	0.0631956482754498	57	802	5286	78359	1.05358710138109	0.372085488480427	0.0753095885132155	0.999999991006998	Random regions	8.04050738569117
rnd_7	E2F6_MOUSE.H11MO.0.A	372	372	E2f6	38692	859	0.433061699650757	0.457871816718735	0.458126606491721	372	487	38320	45325	0.903521580434619	0.933549634314464	-0.14636903489966	0.999999991006998	Random regions	13.0279822797417
rnd_83	E2F6_MOUSE.H11MO.0.A	366	366	E2f6	38692	859	0.426076833527357	0.457871816718735	0.458198338215076	366	493	38326	45319	0.877859516122493	0.972407433627822	-0.187938011174124	0.999999991006998	Random regions	13.0279822797417
rnd_134	E2F6_MOUSE.H11MO.0.A	372	372	E2f6	38692	859	0.433061699650757	0.457871816718735	0.458126606491721	372	487	38320	45325	0.903521580434619	0.933549634314464	-0.14636903489966	0.999999991006998	Random regions	13.0279822797417
rnd_430	E2F6_MOUSE.H11MO.0.A	378	378	E2f6	38692	859	0.440046565774156	0.457871816718735	0.458054874768366	378	481	38314	45331	0.929769089573086	0.861830763313377	-0.105055631023266	0.999999991006998	Random regions	13.0279822797417
rnd_643	E2F6_MOUSE.H11MO.0.A	384	382	E2f6	38692	859	0.447031431897555	0.457871816718735	0.457983143045012	384	475	38308	45337	0.956747294379279	0.750109742367985	-0.0637901788379769	0.999999991006998	Random regions	13.0279822797417
rnd_7	SP1_MOUSE.H11MO.0.A	568	568	Sp1	56408	859	0.661233993015134	0.667518697339771	0.66758323868731	568	291	55840	27805	0.971900989238286	0.667348823549824	-0.041118745676247	0.999999991006998	Random regions	17.9416683584073
rnd_83	SP1_MOUSE.H11MO.0.A	531	531	Sp1	56408	859	0.618160651920838	0.667518697339771	0.668025584314663	531	328	55877	27768	0.804532255204736	0.999004322538844	-0.313777832433262	0.999999991006998	Random regions	17.9416683584073
rnd_134	SP1_MOUSE.H11MO.0.A	560	560	Sp1	56408	859	0.651920838183935	0.667518697339771	0.667678880985116	560	299	55848	27797	0.932197835341004	0.844157208298383	-0.101291932092488	0.999999991006998	Random regions	17.9416683584073
rnd_430	SP1_MOUSE.H11MO.0.A	553	553	Sp1	56408	859	0.643771827706636	0.667518697339771	0.667762567995696	553	306	55855	27790	0.899150813863781	0.93528977952457	-0.153364976739159	0.999999991006998	Random regions	17.9416683584073
rnd_643	SP1_MOUSE.H11MO.0.A	571	569	Sp1	56408	859	0.664726426076834	0.667518697339771	0.667547372825632	571	288	55837	27808	0.987390896386882	0.585033835216329	-0.0183067512039822	0.999999991006998	Random regions	17.9416683584073
rnd_7	SP2_MOUSE.H11MO.0.B	447	447	Sp2	44590	859	0.520372526193248	0.52766732935719	0.527742244007412	447	412	44143	39502	0.970876619914481	0.679124148757565	-0.0426401268919703	0.999999991006998	Random regions	10.1546281765749
rnd_83	SP2_MOUSE.H11MO.0.B	417	417	Sp2	44590	859	0.485448195576251	0.52766732935719	0.528100902624186	417	442	44173	39472	0.843039137971381	0.994191540715668	-0.246328485254369	0.999999991006998	Random regions	10.1546281765749
rnd_134	SP2_MOUSE.H11MO.0.B	433	433	Sp2	44590	859	0.50407450523865	0.52766732935719	0.527909618028573	433	426	44157	39488	0.908959569518111	0.923067620944991	-0.137711970053167	0.999999991006998	Random regions	10.1546281765749
rnd_430	SP2_MOUSE.H11MO.0.B	436	436	Sp2	44590	859	0.507566938300349	0.52766732935719	0.527873752166896	436	423	44154	39491	0.921889783342895	0.888802697287385	-0.117333815522795	0.999999991006998	Random regions	10.1546281765749
rnd_643	SP2_MOUSE.H11MO.0.B	438	436	Sp2	44590	859	0.509895227008149	0.52766732935719	0.527849841592444	438	421	44152	39493	0.930617254392777	0.86058576989662	-0.103740158817213	0.999999991006998	Random regions	10.1546281765749
DMR-C4	SP1_MOUSE.H11MO.0.A	307	306	Sp1	56408	349	0.879656160458453	0.667518697339771	0.666638940051096	307	42	56101	28054	3.65504287645138	4.29005203957692e-20	1.86988833019439	2.64005035791075e-17	DMR-C4	17.9416683584073
rnd_8	SP1_MOUSE.H11MO.0.A	554	554	Sp1	56408	859	0.644935972060536	0.667518697339771	0.66775061270847	554	305	55854	27791	0.903778319539654	0.925686992594563	-0.145959145831295	0.999999991006998	Random regions	17.9416683584073
rnd_114	SP1_MOUSE.H11MO.0.A	560	559	Sp1	56408	859	0.651920838183935	0.667518697339771	0.667678880985116	560	299	55848	27797	0.932197835341004	0.844157208298383	-0.101291932092488	0.999999991006998	Random regions	17.9416683584073
rnd_289	SP1_MOUSE.H11MO.0.A	545	545	Sp1	56408	859	0.634458672875437	0.667518697339771	0.667858210293502	545	314	55863	27782	0.86319909477973	0.98173746250699	-0.212234742987149	0.999999991006998	Random regions	17.9416683584073
rnd_427	SP1_MOUSE.H11MO.0.A	564	564	Sp1	56408	859	0.656577415599534	0.667518697339771	0.667631059836213	564	295	55844	27801	0.951790710354915	0.764994559677536	-0.0712837212781135	0.999999991006998	Random regions	17.9416683584073
rnd_436	SP1_MOUSE.H11MO.0.A	563	563	Sp1	56408	859	0.655413271245634	0.667518697339771	0.667643015123438	563	296	55845	27800	0.946842530942309	0.78664290914647	-0.078803583363372	0.999999991006998	Random regions	17.9416683584073
rnd_549	SP1_MOUSE.H11MO.0.A	563	563	Sp1	56408	859	0.655413271245634	0.667518697339771	0.667643015123438	563	296	55845	27800	0.946842530942309	0.78664290914647	-0.078803583363372	0.999999991006998	Random regions	17.9416683584073
rnd_627	SP1_MOUSE.H11MO.0.A	549	549	Sp1	56408	859	0.639115250291036	0.667518697339771	0.667810389144599	549	310	55859	27786	0.880941384780777	0.964383715189063	-0.182882065184745	0.999999991006998	Random regions	17.9416683584073
rnd_776	SP1_MOUSE.H11MO.0.A	542	541	Sp1	56408	859	0.630966239813737	0.667518697339771	0.66789407615518	542	317	55866	27779	0.850188270428249	0.989443502344408	-0.234145739829035	0.999999991006998	Random regions	17.9416683584073
rnd_826	SP1_MOUSE.H11MO.0.A	545	544	Sp1	56408	859	0.634458672875437	0.667518697339771	0.667858210293502	545	314	55863	27782	0.86319909477973	0.98173746250699	-0.212234742987149	0.999999991006998	Random regions	17.9416683584073
rnd_836	SP1_MOUSE.H11MO.0.A	538	538	Sp1	56408	859	0.626309662398137	0.667518697339771	0.667941897304083	538	321	55870	27775	0.833221459899302	0.995229863870689	-0.263228097933666	0.999999991006998	Random regions	17.9416683584073
rnd_992	SP1_MOUSE.H11MO.0.A	573	572	Sp1	56408	859	0.667054714784633	0.667518697339771	0.667523462251181	573	286	55835	27810	0.997890767497205	0.527653185260069	-0.00304619296700553	0.999999991006998	Random regions	17.9416683584073
rnd_1000	SP1_MOUSE.H11MO.0.A	566	566	Sp1	56408	859	0.658905704307334	0.667518697339771	0.667607149261761	566	293	55842	27803	0.961805357455121	0.718237057490016	-0.0561831325410685	0.999999991006998	Random regions	17.9416683584073
rnd_165	SP1_MOUSE.H11MO.0.A	579	579	Sp1	56408	859	0.674039580908033	0.667518697339771	0.667451730527826	579	280	55829	27816	1.03028076044386	0.356476301280313	0.0430375378987562	0.999999991006998	Random regions	17.9416683584073
rnd_182	SP1_MOUSE.H11MO.0.A	550	550	Sp1	56408	859	0.640279394644936	0.667518697339771	0.667798433857374	550	309	55858	27787	0.885449237543316	0.958376115789157	-0.175518494678936	0.999999991006998	Random regions	17.9416683584073
rnd_518	SP1_MOUSE.H11MO.0.A	558	558	Sp1	56408	859	0.649592549476135	0.667518697339771	0.667702791559567	558	301	55850	27795	0.922597930274144	0.876175224674383	-0.116226038974773	0.999999991006998	Random regions	17.9416683584073
rnd_520	SP1_MOUSE.H11MO.0.A	558	557	Sp1	56408	859	0.649592549476135	0.667518697339771	0.667702791559567	558	301	55850	27795	0.922597930274144	0.876175224674383	-0.116226038974773	0.999999991006998	Random regions	17.9416683584073
rnd_536	SP1_MOUSE.H11MO.0.A	588	588	Sp1	56408	859	0.684516880093132	0.667518697339771	0.667344132942794	588	271	55820	27825	1.08156392519407	0.152264014231066	0.113118937454282	0.999999991006998	Random regions	17.9416683584073
rnd_595	SP1_MOUSE.H11MO.0.A	557	557	Sp1	56408	859	0.648428405122235	0.667518697339771	0.667714746846793	557	302	55851	27794	0.917845974360966	0.89031664891939	-0.123676022587595	0.999999991006998	Random regions	17.9416683584073
rnd_694	SP1_MOUSE.H11MO.0.A	553	553	Sp1	56408	859	0.643771827706636	0.667518697339771	0.667762567995696	553	306	55855	27790	0.899150813863781	0.93528977952457	-0.153364976739159	0.999999991006998	Random regions	17.9416683584073
rnd_784	SP1_MOUSE.H11MO.0.A	552	552	Sp1	56408	859	0.642607683352736	0.667518697339771	0.667774523282922	552	307	55856	27789	0.894553661671651	0.943895807704644	-0.160760066936052	0.999999991006998	Random regions	17.9416683584073
rnd_843	SP1_MOUSE.H11MO.0.A	554	554	Sp1	56408	859	0.644935972060536	0.667518697339771	0.66775061270847	554	305	55854	27791	0.903778319539654	0.925686992594563	-0.145959145831295	0.999999991006998	Random regions	17.9416683584073
rnd_165	SP2_MOUSE.H11MO.0.B	433	433	Sp2	44590	859	0.50407450523865	0.52766732935719	0.527909618028573	433	426	44157	39488	0.908959569518111	0.923067620944991	-0.137711970053167	0.999999991006998	Random regions	10.1546281765749
rnd_182	SP2_MOUSE.H11MO.0.B	455	455	Sp2	44590	859	0.529685681024447	0.52766732935719	0.527646601709606	455	404	44135	39510	1.00821710064111	0.466477544559631	0.0118063296056241	0.999999991006998	Random regions	10.1546281765749
rnd_518	SP2_MOUSE.H11MO.0.B	436	436	Sp2	44590	859	0.507566938300349	0.52766732935719	0.527873752166896	436	423	44154	39491	0.921889783342895	0.888802697287385	-0.117333815522795	0.999999991006998	Random regions	10.1546281765749
rnd_520	SP2_MOUSE.H11MO.0.B	431	430	Sp2	44590	859	0.50174621653085	0.52766732935719	0.527933528603025	431	428	44159	39486	0.900447106542151	0.9409995804114	-0.151286562087894	0.999999991006998	Random regions	10.1546281765749
rnd_536	SP2_MOUSE.H11MO.0.B	451	451	Sp2	44590	859	0.525029103608848	0.52766732935719	0.527694422858509	451	408	44139	39506	0.989364908657233	0.575582268386567	-0.015425364790457	0.999999991006998	Random regions	10.1546281765749
rnd_595	SP2_MOUSE.H11MO.0.B	446	446	Sp2	44590	859	0.519208381839348	0.52766732935719	0.527754199294638	446	413	44144	39501	0.966310128093186	0.703294881246231	-0.0494418121857886	0.999999991006998	Random regions	10.1546281765749
rnd_694	SP2_MOUSE.H11MO.0.B	430	430	Sp2	44590	859	0.50058207217695	0.52766732935719	0.52794548389025	430	429	44160	39485	0.896220946738574	0.948641437216615	-0.158073648911664	0.999999991006998	Random regions	10.1546281765749
rnd_784	SP2_MOUSE.H11MO.0.B	406	406	Sp2	44590	859	0.472642607683353	0.52766732935719	0.528232410783669	406	453	44184	39461	0.800448717020035	0.999477713620486	-0.321119119467351	0.999999991006998	Random regions	10.1546281765749
rnd_843	SP2_MOUSE.H11MO.0.B	436	436	Sp2	44590	859	0.507566938300349	0.52766732935719	0.527873752166896	436	423	44154	39491	0.921889783342895	0.888802697287385	-0.117333815522795	0.999999991006998	Random regions	10.1546281765749
rnd_21	E2F6_MOUSE.H11MO.0.A	383	382	E2f6	38692	859	0.445867287543655	0.457871816718735	0.457995098332238	383	476	38309	45336	0.952203410775568	0.771490548099198	-0.0706582982760515	0.999999991006998	Random regions	13.0279822797417
rnd_82	E2F6_MOUSE.H11MO.0.A	370	370	E2f6	38692	859	0.430733410942957	0.457871816718735	0.458150517066173	370	489	38322	45323	0.894896846017512	0.949593420992793	-0.160206701131491	0.999999991006998	Random regions	13.0279822797417
rnd_145	E2F6_MOUSE.H11MO.0.A	361	361	E2f6	38692	859	0.420256111757858	0.457871816718735	0.458258114651205	361	498	38331	45314	0.85696109170017	0.988193127216157	-0.222698391232765	0.999999991006998	Random regions	13.0279822797417
rnd_221	E2F6_MOUSE.H11MO.0.A	367	367	E2f6	38692	859	0.427240977881257	0.457871816718735	0.45818638292785	367	492	38325	45320	0.882092588496094	0.967718479815316	-0.180997999248006	0.999999991006998	Random regions	13.0279822797417
rnd_465	E2F6_MOUSE.H11MO.0.A	383	383	E2f6	38692	859	0.445867287543655	0.457871816718735	0.457995098332238	383	476	38309	45336	0.952203410775568	0.771490548099198	-0.0706582982760515	0.999999991006998	Random regions	13.0279822797417
rnd_613	E2F6_MOUSE.H11MO.0.A	374	374	E2f6	38692	859	0.435389988358557	0.457871816718735	0.45810269591727	374	485	38318	45327	0.912218138457809	0.913818510569483	-0.13254923799693	0.999999991006998	Random regions	13.0279822797417
rnd_888	E2F6_MOUSE.H11MO.0.A	365	365	E2f6	38692	859	0.424912689173458	0.457871816718735	0.458210293502301	365	494	38327	45318	0.873643780972219	0.976515198558254	-0.194882938939988	0.999999991006998	Random regions	13.0279822797417
rnd_965	E2F6_MOUSE.H11MO.0.A	381	381	E2f6	38692	859	0.443538998835856	0.457871816718735	0.458019008906689	381	478	38311	45334	0.943172999084443	0.811018799432257	-0.0844056770834193	0.999999991006998	Random regions	13.0279822797417
rnd_82	SP1_MOUSE.H11MO.0.A	555	554	Sp1	56408	859	0.646100116414436	0.667518697339771	0.667738657421245	555	304	55853	27792	0.908436478463933	0.915026756176927	-0.138542455946952	0.999999991006998	Random regions	17.9416683584073
rnd_221	SP1_MOUSE.H11MO.0.A	542	542	Sp1	56408	859	0.630966239813737	0.667518697339771	0.66789407615518	542	317	55866	27779	0.850188270428249	0.989443502344408	-0.234145739829035	0.999999991006998	Random regions	17.9416683584073
rnd_465	SP1_MOUSE.H11MO.0.A	570	570	Sp1	56408	859	0.663562281722934	0.667518697339771	0.667559328112858	570	289	55838	27807	0.982193228330584	0.613110182373603	-0.0259212188900409	0.999999991006998	Random regions	17.9416683584073
rnd_613	SP1_MOUSE.H11MO.0.A	540	540	Sp1	56408	859	0.628637951105937	0.667518697339771	0.667917986729631	540	319	55868	27777	0.841651299552295	0.992838813636067	-0.248705453762176	0.999999991006998	Random regions	17.9416683584073
rnd_965	SP1_MOUSE.H11MO.0.A	566	566	Sp1	56408	859	0.658905704307334	0.667518697339771	0.667607149261761	566	293	55842	27803	0.961805357455121	0.718237057490016	-0.0561831325410685	0.999999991006998	Random regions	17.9416683584073
rnd_82	SP2_MOUSE.H11MO.0.B	437	436	Sp2	44590	859	0.508731082654249	0.52766732935719	0.52786179687967	437	422	44153	39492	0.926243174024616	0.875251400020428	-0.110537089411803	0.999999991006998	Random regions	10.1546281765749
rnd_221	SP2_MOUSE.H11MO.0.B	440	440	Sp2	44590	859	0.512223515715949	0.52766732935719	0.527825931017993	440	419	44150	39495	0.939428026280576	0.8278524038534	-0.0901454602304898	0.999999991006998	Random regions	10.1546281765749
rnd_465	SP2_MOUSE.H11MO.0.B	435	435	Sp2	44590	859	0.506402793946449	0.52766732935719	0.527885707454122	435	424	44155	39490	0.917556948019376	0.901265615557772	-0.124130393524964	0.999999991006998	Random regions	10.1546281765749
rnd_613	SP2_MOUSE.H11MO.0.B	418	418	Sp2	44590	859	0.486612339930151	0.52766732935719	0.52808894733696	418	441	44172	39473	0.847017536823435	0.992955291927307	-0.239536255168979	0.999999991006998	Random regions	10.1546281765749
rnd_965	SP2_MOUSE.H11MO.0.B	452	452	Sp2	44590	859	0.526193247962747	0.52766732935719	0.527682467571284	452	407	44138	39507	0.994043294716076	0.548522766252592	-0.00861940636746638	0.999999991006998	Random regions	10.1546281765749
rnd_53	E2F6_MOUSE.H11MO.0.A	384	384	E2f6	38692	859	0.447031431897555	0.457871816718735	0.457983143045012	384	475	38308	45337	0.956747294379279	0.750109742367985	-0.0637901788379769	0.999999991006998	Random regions	13.0279822797417
rnd_84	E2F6_MOUSE.H11MO.0.A	378	378	E2f6	38692	859	0.440046565774156	0.457871816718735	0.458054874768366	378	481	38314	45331	0.929769089573086	0.861830763313377	-0.105055631023266	0.999999991006998	Random regions	13.0279822797417
rnd_301	E2F6_MOUSE.H11MO.0.A	366	365	E2f6	38692	859	0.426076833527357	0.457871816718735	0.458198338215076	366	493	38326	45319	0.877859516122493	0.972407433627822	-0.187938011174124	0.999999991006998	Random regions	13.0279822797417
rnd_359	E2F6_MOUSE.H11MO.0.A	403	403	E2f6	38692	859	0.469150174621653	0.457871816718735	0.457755992587722	403	456	38289	45356	1.04691243815005	0.263372967839882	0.0661407829283737	0.999999991006998	Random regions	13.0279822797417
rnd_365	E2F6_MOUSE.H11MO.0.A	382	382	E2f6	38692	859	0.444703143189756	0.457871816718735	0.458007053619463	382	477	38310	45335	0.947678683276299	0.791806422071455	-0.0775301081497413	0.999999991006998	Random regions	13.0279822797417
rnd_710	E2F6_MOUSE.H11MO.0.A	378	378	E2f6	38692	859	0.440046565774156	0.457871816718735	0.458054874768366	378	481	38314	45331	0.929769089573086	0.861830763313377	-0.105055631023266	0.999999991006998	Random regions	13.0279822797417
rnd_903	E2F6_MOUSE.H11MO.0.A	388	388	E2f6	38692	859	0.451688009313155	0.457871816718735	0.457935321896109	388	471	38304	45341	0.975116672208348	0.655135887587342	-0.0363532479777848	0.999999991006998	Random regions	13.0279822797417
rnd_53	ZFP57_MOUSE.H11MO.0.B	105	105	Zfp57	9837	859	0.122235157159488	0.116408690712866	0.116348855281248	105	754	9732	73913	1.05765208556059	0.311378179985753	0.0808651312487703	0.999999991006998	Random regions	83.687934359604
rnd_84	ZFP57_MOUSE.H11MO.0.B	104	104	Zfp57	9837	859	0.121071012805588	0.116408690712866	0.116360810568474	104	755	9733	73912	1.04606529880104	0.349659063659566	0.0649729121164463	0.999999991006998	Random regions	83.687934359604
rnd_301	ZFP57_MOUSE.H11MO.0.B	90	89	Zfp57	9837	859	0.10477299185099	0.116408690712866	0.116528184589635	90	769	9747	73898	0.887297261936253	0.869959198416365	-0.172510578325747	0.999999991006998	Random regions	83.687934359604
rnd_359	ZFP57_MOUSE.H11MO.0.B	96	96	Zfp57	9837	859	0.111757857974389	0.116408690712866	0.11645645286628	96	763	9741	73904	0.954574313052	0.680918360087266	-0.0670705799209825	0.999999991006998	Random regions	83.687934359604
rnd_365	ZFP57_MOUSE.H11MO.0.B	72	72	Zfp57	9837	859	0.0838183934807916	0.116408690712866	0.116743379759699	72	787	9765	73880	0.692172374684483	0.999252142593693	-0.530796731686537	0.999999991006998	Random regions	83.687934359604
rnd_710	ZFP57_MOUSE.H11MO.0.B	91	91	Zfp57	9837	859	0.105937136204889	0.116408690712866	0.116516229302409	91	768	9746	73899	0.898432003666304	0.845190301713671	-0.154518774998022	0.999999991006998	Random regions	83.687934359604
rnd_903	ZFP57_MOUSE.H11MO.0.B	102	102	Zfp57	9837	859	0.118742724097788	0.116408690712866	0.116384721142925	102	757	9735	73910	1.02299305244124	0.430953659629299	0.0327963471921381	0.999999991006998	Random regions	83.687934359604
rnd_39	E2F5_MOUSE.H11MO.0.B	54	54	E2f5	5771	859	0.0628637951105937	0.0682926252011739	0.0683483770697591	54	805	5717	77928	0.914370953824841	0.755608160798189	-0.129148519679712	0.999999991006998	Random regions	41.0383619308505
rnd_141	E2F5_MOUSE.H11MO.0.B	53	53	E2f5	5771	859	0.0616996507566938	0.0682926252011739	0.0683603323569849	53	806	5718	77927	0.896155506710283	0.797410922644757	-0.158178995089529	0.999999991006998	Random regions	41.0383619308505
rnd_481	E2F5_MOUSE.H11MO.0.B	65	65	E2f5	5771	859	0.0756693830034924	0.0682926252011739	0.0682168689102756	65	794	5706	77939	1.11818119033095	0.211629847503199	0.1611539817517	0.999999991006998	Random regions	41.0383619308505
rnd_662	E2F5_MOUSE.H11MO.0.B	47	47	E2f5	5771	859	0.0547147846332945	0.0682926252011739	0.0684320640803395	47	812	5724	77921	0.787936211901338	0.954605518351786	-0.343849255178506	0.999999991006998	Random regions	41.0383619308505
rnd_671	E2F5_MOUSE.H11MO.0.B	52	52	E2f5	5771	859	0.0605355064027939	0.0682926252011739	0.0683722876442107	52	807	5719	77926	0.877991459330064	0.834819842755209	-0.187721188887654	0.999999991006998	Random regions	41.0383619308505
rnd_760	E2F5_MOUSE.H11MO.0.B	58	58	E2f5	5771	859	0.0675203725261933	0.0682926252011739	0.068300555920856	58	801	5713	77932	0.98775016617217	0.555418939616721	-0.0177819109754863	0.999999991006998	Random regions	41.0383619308505
rnd_830	E2F5_MOUSE.H11MO.0.B	54	53	E2f5	5771	859	0.0628637951105937	0.0682926252011739	0.0683483770697591	54	805	5717	77928	0.914370953824841	0.755608160798189	-0.129148519679712	0.999999991006998	Random regions	41.0383619308505
rnd_883	E2F5_MOUSE.H11MO.0.B	61	61	E2f5	5771	859	0.0710128055878929	0.0682926252011739	0.0682646900591787	61	798	5710	77935	1.04334722754112	0.394499847355602	0.0612193688692007	0.999999991006998	Random regions	41.0383619308505
rnd_902	E2F5_MOUSE.H11MO.0.B	59	58	E2f5	5771	859	0.0686845168800931	0.0682926252011739	0.0682886006336302	59	800	5712	77933	1.00622553937753	0.501197357181991	0.00895371276995056	0.999999991006998	Random regions	41.0383619308505
rnd_912	E2F5_MOUSE.H11MO.0.B	66	66	E2f5	5771	859	0.0768335273573923	0.0682926252011739	0.0682049136230498	66	793	5705	77940	1.13703686937358	0.175546235884791	0.18527903558463	0.999999991006998	Random regions	41.0383619308505
rnd_940	E2F5_MOUSE.H11MO.0.B	59	59	E2f5	5771	859	0.0686845168800931	0.0682926252011739	0.0682886006336302	59	800	5712	77933	1.00622553937753	0.501197357181991	0.00895371276995056	0.999999991006998	Random regions	41.0383619308505
rnd_990	E2F5_MOUSE.H11MO.0.B	57	57	E2f5	5771	859	0.0663562281722934	0.0682926252011739	0.0683125112080818	57	802	5714	77931	0.969327407105988	0.608900171131388	-0.0449440517163354	0.999999991006998	Random regions	41.0383619308505
rnd_991	E2F5_MOUSE.H11MO.0.B	57	57	E2f5	5771	859	0.0663562281722934	0.0682926252011739	0.0683125112080818	57	802	5714	77931	0.969327407105988	0.608900171131388	-0.0449440517163354	0.999999991006998	Random regions	41.0383619308505
rnd_39	E2F6_MOUSE.H11MO.0.A	361	361	E2f6	38692	859	0.420256111757858	0.457871816718735	0.458258114651205	361	498	38331	45314	0.85696109170017	0.988193127216157	-0.222698391232765	0.999999991006998	Random regions	13.0279822797417
rnd_141	E2F6_MOUSE.H11MO.0.A	373	373	E2f6	38692	859	0.434225844004657	0.457871816718735	0.458114651204495	373	486	38319	45326	0.907860828823157	0.924170921163084	-0.13945693939249	0.999999991006998	Random regions	13.0279822797417
rnd_481	E2F6_MOUSE.H11MO.0.A	398	398	E2f6	38692	859	0.463329452852154	0.457871816718735	0.457815769023851	398	461	38294	45351	1.02244644166754	0.386242809371013	0.0320252731285314	0.999999991006998	Random regions	13.0279822797417
rnd_671	E2F6_MOUSE.H11MO.0.A	373	373	E2f6	38692	859	0.434225844004657	0.457871816718735	0.458114651204495	373	486	38319	45326	0.907860828823157	0.924170921163084	-0.13945693939249	0.999999991006998	Random regions	13.0279822797417
rnd_760	E2F6_MOUSE.H11MO.0.A	388	387	E2f6	38692	859	0.451688009313155	0.457871816718735	0.457935321896109	388	471	38304	45341	0.975116672208348	0.655135887587342	-0.0363532479777848	0.999999991006998	Random regions	13.0279822797417
rnd_883	E2F6_MOUSE.H11MO.0.A	373	373	E2f6	38692	859	0.434225844004657	0.457871816718735	0.458114651204495	373	486	38319	45326	0.907860828823157	0.924170921163084	-0.13945693939249	0.999999991006998	Random regions	13.0279822797417
rnd_902	E2F6_MOUSE.H11MO.0.A	395	394	E2f6	38692	859	0.459837019790454	0.457871816718735	0.457851634885528	395	464	38297	45348	1.00802842638736	0.467039114433904	0.0115363233912257	0.999999991006998	Random regions	13.0279822797417
rnd_912	E2F6_MOUSE.H11MO.0.A	351	351	E2f6	38692	859	0.408614668218859	0.457871816718735	0.458377667523462	351	508	38341	45304	0.816428064940729	0.998443835642361	-0.292602318622938	0.999999991006998	Random regions	13.0279822797417
rnd_990	E2F6_MOUSE.H11MO.0.A	378	378	E2f6	38692	859	0.440046565774156	0.457871816718735	0.458054874768366	378	481	38314	45331	0.929769089573086	0.861830763313377	-0.105055631023266	0.999999991006998	Random regions	13.0279822797417
rnd_991	E2F6_MOUSE.H11MO.0.A	386	386	E2f6	38692	859	0.449359720605355	0.457871816718735	0.45795923247056	386	473	38306	45339	0.965892984854585	0.704369159017789	-0.0500647389236525	0.999999991006998	Random regions	13.0279822797417
rnd_39	SP1_MOUSE.H11MO.0.A	570	570	Sp1	56408	859	0.663562281722934	0.667518697339771	0.667559328112858	570	289	55838	27807	0.982193228330584	0.613110182373603	-0.0259212188900409	0.999999991006998	Random regions	17.9416683584073
rnd_141	SP1_MOUSE.H11MO.0.A	545	545	Sp1	56408	859	0.634458672875437	0.667518697339771	0.667858210293502	545	314	55863	27782	0.86319909477973	0.98173746250699	-0.212234742987149	0.999999991006998	Random regions	17.9416683584073
rnd_760	SP1_MOUSE.H11MO.0.A	546	545	Sp1	56408	859	0.635622817229336	0.667518697339771	0.667846255006277	546	313	55862	27783	0.867591854862317	0.978273247508913	-0.204911586142853	0.999999991006998	Random regions	17.9416683584073
rnd_830	SP1_MOUSE.H11MO.0.A	562	561	Sp1	56408	859	0.654249126891735	0.667518697339771	0.667654970410664	562	297	55846	27799	0.941927882159372	0.807071078970272	-0.0863114894377857	0.999999991006998	Random regions	17.9416683584073
rnd_912	SP1_MOUSE.H11MO.0.A	534	534	Sp1	56408	859	0.621653084982538	0.667518697339771	0.667989718452986	534	325	55874	27771	0.81667522689156	0.997996767790604	-0.292165629375827	0.999999991006998	Random regions	17.9416683584073
rnd_990	SP1_MOUSE.H11MO.0.A	567	567	Sp1	56408	859	0.660069848661234	0.667518697339771	0.667595193974535	567	292	55841	27804	0.966866885058227	0.693265633807545	-0.048610816856144	0.999999991006998	Random regions	17.9416683584073
rnd_991	SP1_MOUSE.H11MO.0.A	569	569	Sp1	56408	859	0.662398137369034	0.667518697339771	0.667571283400084	569	290	55839	27806	0.977030021045268	0.640591273125237	-0.0335252025527448	0.999999991006998	Random regions	17.9416683584073
rnd_39	SP2_MOUSE.H11MO.0.B	440	440	Sp2	44590	859	0.512223515715949	0.52766732935719	0.527825931017993	440	419	44150	39495	0.939428026280576	0.8278524038534	-0.0901454602304898	0.999999991006998	Random regions	10.1546281765749
rnd_141	SP2_MOUSE.H11MO.0.B	423	423	Sp2	44590	859	0.492433061699651	0.52766732935719	0.528029170900831	423	436	44167	39478	0.867186284703924	0.982656765353246	-0.205586155476605	0.999999991006998	Random regions	10.1546281765749
rnd_760	SP2_MOUSE.H11MO.0.B	441	440	Sp2	44590	859	0.513387660069849	0.52766732935719	0.527813975730767	441	418	44149	39496	0.943803956097636	0.809780203389053	-0.0834408761245382	0.999999991006998	Random regions	10.1546281765749
rnd_830	SP2_MOUSE.H11MO.0.B	432	431	Sp2	44590	859	0.50291036088475	0.52766732935719	0.527921573315799	432	427	44158	39487	0.904693267167721	0.932492807468038	-0.144499360089557	0.999999991006998	Random regions	10.1546281765749
rnd_912	SP2_MOUSE.H11MO.0.B	402	402	Sp2	44590	859	0.467986030267753	0.52766732935719	0.528280231932572	402	457	44188	39457	0.785475329712482	0.999809378034885	-0.348362130966092	0.999999991006998	Random regions	10.1546281765749
rnd_990	SP2_MOUSE.H11MO.0.B	456	456	Sp2	44590	859	0.530849825378347	0.52766732935719	0.52763464642238	456	403	44134	39511	1.01298935474729	0.439268060830647	0.0186190132960267	0.999999991006998	Random regions	10.1546281765749
rnd_991	SP2_MOUSE.H11MO.0.B	432	432	Sp2	44590	859	0.50291036088475	0.52766732935719	0.527921573315799	432	427	44158	39487	0.904693267167721	0.932492807468038	-0.144499360089557	0.999999991006998	Random regions	10.1546281765749
rnd_39	ZFP57_MOUSE.H11MO.0.B	93	93	Zfp57	9837	859	0.108265424912689	0.116408690712866	0.116492318727957	93	766	9744	73901	0.920794909975528	0.787189590408159	-0.119048236410008	0.999999991006998	Random regions	83.687934359604
rnd_141	ZFP57_MOUSE.H11MO.0.B	115	115	Zfp57	9837	859	0.133876600698487	0.116408690712866	0.11622930240899	115	744	9722	73923	1.1752907424969	0.0625515546755148	0.233017693702808	0.999999991006998	Random regions	83.687934359604
rnd_481	ZFP57_MOUSE.H11MO.0.B	123	123	Zfp57	9837	859	0.143189755529686	0.116408690712866	0.116133660111184	123	736	9714	73931	1.27190338796751	0.00942422904069388	0.346989089652418	0.999999991006998	Random regions	83.687934359604
rnd_662	ZFP57_MOUSE.H11MO.0.B	103	103	Zfp57	9837	859	0.119906868451688	0.116408690712866	0.1163727658557	103	756	9734	73911	1.03451226700838	0.389645906008139	0.0489507524451235	0.999999991006998	Random regions	83.687934359604
rnd_671	ZFP57_MOUSE.H11MO.0.B	90	90	Zfp57	9837	859	0.10477299185099	0.116408690712866	0.116528184589635	90	769	9747	73898	0.887297261936253	0.869959198416365	-0.172510578325747	0.999999991006998	Random regions	83.687934359604
rnd_760	ZFP57_MOUSE.H11MO.0.B	90	89	Zfp57	9837	859	0.10477299185099	0.116408690712866	0.116528184589635	90	769	9747	73898	0.887297261936253	0.869959198416365	-0.172510578325747	0.999999991006998	Random regions	83.687934359604
rnd_830	ZFP57_MOUSE.H11MO.0.B	101	100	Zfp57	9837	859	0.117578579743888	0.116408690712866	0.116396676430151	101	758	9736	73909	1.01150773716689	0.473151009935195	0.0165073553184546	0.999999991006998	Random regions	83.687934359604
rnd_883	ZFP57_MOUSE.H11MO.0.B	92	92	Zfp57	9837	859	0.107101280558789	0.116408690712866	0.116504274015183	92	767	9745	73900	0.909597853302068	0.817582996672304	-0.136699245488023	0.999999991006998	Random regions	83.687934359604
rnd_902	ZFP57_MOUSE.H11MO.0.B	92	91	Zfp57	9837	859	0.107101280558789	0.116408690712866	0.116504274015183	92	767	9745	73900	0.909597853302068	0.817582996672304	-0.136699245488023	0.999999991006998	Random regions	83.687934359604
rnd_912	ZFP57_MOUSE.H11MO.0.B	91	91	Zfp57	9837	859	0.105937136204889	0.116408690712866	0.116516229302409	91	768	9746	73899	0.898432003666304	0.845190301713671	-0.154518774998022	0.999999991006998	Random regions	83.687934359604
rnd_940	ZFP57_MOUSE.H11MO.0.B	105	105	Zfp57	9837	859	0.122235157159488	0.116408690712866	0.116348855281248	105	754	9732	73913	1.05765208556059	0.311378179985753	0.0808651312487703	0.999999991006998	Random regions	83.687934359604
rnd_990	ZFP57_MOUSE.H11MO.0.B	93	93	Zfp57	9837	859	0.108265424912689	0.116408690712866	0.116492318727957	93	766	9744	73901	0.920794909975528	0.787189590408159	-0.119048236410008	0.999999991006998	Random regions	83.687934359604
rnd_991	ZFP57_MOUSE.H11MO.0.B	93	93	Zfp57	9837	859	0.108265424912689	0.116408690712866	0.116492318727957	93	766	9744	73901	0.920794909975528	0.787189590408159	-0.119048236410008	0.999999991006998	Random regions	83.687934359604
rnd_169	NRF1_MOUSE.H11MO.0.A	141	141	Nrf1	15850	859	0.164144353899884	0.187565085676418	0.187805607029709	141	718	15709	67936	0.849272847905719	0.96662652816141	-0.235699968574905	0.999999991006998	Random regions	13.0124476716588
rnd_233	NRF1_MOUSE.H11MO.0.A	130	130	Nrf1	15850	859	0.151338766006985	0.187565085676418	0.187937115189192	130	729	15720	67925	0.770540090015765	0.99777642577999	-0.376058074990515	0.999999991006998	Random regions	13.0124476716588
rnd_241	NRF1_MOUSE.H11MO.0.A	145	145	Nrf1	15850	859	0.168800931315483	0.187565085676418	0.187757785880806	145	714	15705	67940	0.878533277066599	0.929328391172508	-0.186831161243681	0.999999991006998	Random regions	13.0124476716588
rnd_418	NRF1_MOUSE.H11MO.0.A	143	143	Nrf1	15850	859	0.166472642607683	0.187565085676418	0.187781696455257	143	716	15707	67938	0.863860274961329	0.950708516463894	-0.211130112269247	0.999999991006998	Random regions	13.0124476716588
rnd_456	NRF1_MOUSE.H11MO.0.A	146	146	Nrf1	15850	859	0.169965075669383	0.187565085676418	0.18774583059358	146	713	15704	67941	0.885902094187518	0.916294708532057	-0.174780827297707	0.999999991006998	Random regions	13.0124476716588
rnd_551	NRF1_MOUSE.H11MO.0.A	151	151	Nrf1	15850	859	0.175785797438882	0.187565085676418	0.187686054157451	151	708	15699	67946	0.923096208314463	0.824269095533299	-0.115447076458519	0.999999991006998	Random regions	13.0124476716588
rnd_565	NRF1_MOUSE.H11MO.0.A	156	156	Nrf1	15850	859	0.181606519208382	0.187565085676418	0.187626277721322	156	703	15694	67951	0.960786724883045	0.686781611202514	-0.0577118773135367	0.999999991006998	Random regions	13.0124476716588
rnd_713	NRF1_MOUSE.H11MO.0.A	175	175	Nrf1	15850	859	0.20372526193248	0.187565085676418	0.187399127264033	175	684	15675	67970	1.10943201713022	0.120509464554331	0.149821265954013	0.999999991006998	Random regions	13.0124476716588
rnd_767	NRF1_MOUSE.H11MO.0.A	148	148	Nrf1	15850	859	0.172293364377183	0.187565085676418	0.187721920019128	148	711	15702	67943	0.900704968273158	0.885042584203557	-0.150873475543673	0.999999991006998	Random regions	13.0124476716588
rnd_865	NRF1_MOUSE.H11MO.0.A	153	153	Nrf1	15850	859	0.178114086146682	0.187565085676418	0.187662143583	153	706	15697	67948	0.938070548265164	0.774367280952515	-0.0922316691563114	0.999999991006998	Random regions	13.0124476716588
rnd_866	NRF1_MOUSE.H11MO.0.A	156	156	Nrf1	15850	859	0.181606519208382	0.187565085676418	0.187626277721322	156	703	15694	67951	0.960786724883045	0.686781611202514	-0.0577118773135367	0.999999991006998	Random regions	13.0124476716588
rnd_169	SP1_MOUSE.H11MO.0.A	563	563	Sp1	56408	859	0.655413271245634	0.667518697339771	0.667643015123438	563	296	55845	27800	0.946842530942309	0.78664290914647	-0.078803583363372	0.999999991006998	Random regions	17.9416683584073
rnd_233	SP1_MOUSE.H11MO.0.A	536	536	Sp1	56408	859	0.623981373690338	0.667518697339771	0.667965807878534	536	323	55872	27773	0.824896752414368	0.996880227963512	-0.277714538075931	0.999999991006998	Random regions	17.9416683584073
rnd_418	SP1_MOUSE.H11MO.0.A	541	541	Sp1	56408	859	0.629802095459837	0.667518697339771	0.667906031442406	541	318	55867	27778	0.845906266699817	0.991285549771388	-0.241430285040101	0.999999991006998	Random regions	17.9416683584073
rnd_456	SP1_MOUSE.H11MO.0.A	578	577	Sp1	56408	859	0.672875436554133	0.667518697339771	0.667463685815052	578	281	55830	27815	1.02478578015405	0.384031955920366	0.0353223622094869	0.999999991006998	Random regions	17.9416683584073
rnd_551	SP1_MOUSE.H11MO.0.A	573	573	Sp1	56408	859	0.667054714784633	0.667518697339771	0.667523462251181	573	286	55835	27810	0.997890767497205	0.527653185260069	-0.00304619296700553	0.999999991006998	Random regions	17.9416683584073
rnd_565	SP1_MOUSE.H11MO.0.A	528	528	Sp1	56408	859	0.614668218859139	0.667518697339771	0.66806145017634	528	331	55880	27765	0.79261094411499	0.999525308205672	-0.335315207178465	0.999999991006998	Random regions	17.9416683584073
rnd_713	SP1_MOUSE.H11MO.0.A	566	566	Sp1	56408	859	0.658905704307334	0.667518697339771	0.667607149261761	566	293	55842	27803	0.961805357455121	0.718237057490016	-0.0561831325410685	0.999999991006998	Random regions	17.9416683584073
rnd_767	SP1_MOUSE.H11MO.0.A	565	565	Sp1	56408	859	0.657741559953434	0.667518697339771	0.667619104548987	565	294	55843	27802	0.956777163103213	0.742172161679492	-0.0637451399990611	0.999999991006998	Random regions	17.9416683584073
rnd_865	SP1_MOUSE.H11MO.0.A	552	552	Sp1	56408	859	0.642607683352736	0.667518697339771	0.667774523282922	552	307	55856	27789	0.894553661671651	0.943895807704644	-0.160760066936052	0.999999991006998	Random regions	17.9416683584073
rnd_866	SP1_MOUSE.H11MO.0.A	562	562	Sp1	56408	859	0.654249126891735	0.667518697339771	0.667654970410664	562	297	55846	27799	0.941927882159372	0.807071078970272	-0.0863114894377857	0.999999991006998	Random regions	17.9416683584073
rnd_169	SP2_MOUSE.H11MO.0.B	425	425	Sp2	44590	859	0.494761350407451	0.52766732935719	0.528005260326379	425	434	44165	39480	0.875385318649467	0.975855117212625	-0.192009906580063	0.999999991006998	Random regions	10.1546281765749
rnd_233	SP2_MOUSE.H11MO.0.B	416	416	Sp2	44590	859	0.484284051222352	0.52766732935719	0.528112857911411	416	443	44174	39471	0.839078897505147	0.995231366573449	-0.253121623092544	0.999999991006998	Random regions	10.1546281765749
rnd_241	SP2_MOUSE.H11MO.0.B	409	408	Sp2	44590	859	0.476135040745052	0.52766732935719	0.528196544921992	409	450	44181	39464	0.811855468453615	0.998938256767161	-0.30070518213785	0.999999991006998	Random regions	10.1546281765749
rnd_418	SP2_MOUSE.H11MO.0.B	412	412	Sp2	44590	859	0.479627473806752	0.52766732935719	0.528160679060314	412	447	44178	39467	0.823417079301751	0.997925290064499	-0.280304721564113	0.999999991006998	Random regions	10.1546281765749
rnd_456	SP2_MOUSE.H11MO.0.B	428	427	Sp2	44590	859	0.49825378346915	0.52766732935719	0.527969394464702	428	431	44162	39483	0.887828072471403	0.961554707741667	-0.171647768545845	0.999999991006998	Random regions	10.1546281765749
rnd_551	SP2_MOUSE.H11MO.0.B	441	441	Sp2	44590	859	0.513387660069849	0.52766732935719	0.527813975730767	441	418	44149	39496	0.943803956097636	0.809780203389053	-0.0834408761245382	0.999999991006998	Random regions	10.1546281765749
rnd_565	SP2_MOUSE.H11MO.0.B	411	411	Sp2	44590	859	0.478463329452852	0.52766732935719	0.52817263434754	411	448	44179	39466	0.819545810135311	0.998333220197052	-0.287103501013654	0.999999991006998	Random regions	10.1546281765749
rnd_713	SP2_MOUSE.H11MO.0.B	433	433	Sp2	44590	859	0.50407450523865	0.52766732935719	0.527909618028573	433	426	44157	39488	0.908959569518111	0.923067620944991	-0.137711970053167	0.999999991006998	Random regions	10.1546281765749
rnd_767	SP2_MOUSE.H11MO.0.B	429	429	Sp2	44590	859	0.49941792782305	0.52766732935719	0.527957439177476	429	430	44161	39484	0.892014648154088	0.955474133848346	-0.164860693434893	0.999999991006998	Random regions	10.1546281765749
rnd_865	SP2_MOUSE.H11MO.0.B	431	431	Sp2	44590	859	0.50174621653085	0.52766732935719	0.527933528603025	431	428	44159	39486	0.900447106542151	0.9409995804114	-0.151286562087894	0.999999991006998	Random regions	10.1546281765749
rnd_866	SP2_MOUSE.H11MO.0.B	427	427	Sp2	44590	859	0.49708963911525	0.52766732935719	0.527981349751928	427	432	44163	39482	0.88366108264469	0.966940581494753	-0.178434947150765	0.999999991006998	Random regions	10.1546281765749
rnd_169	ZFP57_MOUSE.H11MO.0.B	86	86	Zfp57	9837	859	0.10011641443539	0.116408690712866	0.116576005738538	86	773	9751	73894	0.843128425432355	0.94185041074847	-0.246175695484151	0.999999991006998	Random regions	83.687934359604
rnd_233	ZFP57_MOUSE.H11MO.0.B	80	80	Zfp57	9837	859	0.0931315483119907	0.116408690712866	0.116647737461893	80	779	9757	73888	0.777699981745203	0.987722642166397	-0.362714389966846	0.999999991006998	Random regions	83.687934359604
rnd_241	ZFP57_MOUSE.H11MO.0.B	102	101	Zfp57	9837	859	0.118742724097788	0.116408690712866	0.116384721142925	102	757	9735	73910	1.02299305244124	0.430953659629299	0.0327963471921381	0.999999991006998	Random regions	83.687934359604
rnd_418	ZFP57_MOUSE.H11MO.0.B	104	104	Zfp57	9837	859	0.121071012805588	0.116408690712866	0.116360810568474	104	755	9733	73912	1.04606529880104	0.349659063659566	0.0649729121164463	0.999999991006998	Random regions	83.687934359604
rnd_456	ZFP57_MOUSE.H11MO.0.B	107	106	Zfp57	9837	859	0.124563445867288	0.116408690712866	0.116324944706797	107	752	9730	73915	1.08092676822332	0.241184339195604	0.112268785144853	0.999999991006998	Random regions	83.687934359604
rnd_551	ZFP57_MOUSE.H11MO.0.B	97	97	Zfp57	9837	859	0.112922002328289	0.116408690712866	0.116444497579054	97	762	9740	73905	0.965897188544281	0.641365664355863	-0.0500584601441445	0.999999991006998	Random regions	83.687934359604
rnd_565	ZFP57_MOUSE.H11MO.0.B	89	89	Zfp57	9837	859	0.10360884749709	0.116408690712866	0.116540139876861	89	770	9748	73897	0.876193528946988	0.891906220991519	-0.190678535089046	0.999999991006998	Random regions	83.687934359604
rnd_635	ZFP57_MOUSE.H11MO.0.B	89	88	Zfp57	9837	859	0.10360884749709	0.116408690712866	0.116540139876861	89	770	9748	73897	0.876193528946988	0.891906220991519	-0.190678535089046	0.999999991006998	Random regions	83.687934359604
rnd_713	ZFP57_MOUSE.H11MO.0.B	105	105	Zfp57	9837	859	0.122235157159488	0.116408690712866	0.116348855281248	105	754	9732	73913	1.05765208556059	0.311378179985753	0.0808651312487703	0.999999991006998	Random regions	83.687934359604
rnd_767	ZFP57_MOUSE.H11MO.0.B	104	104	Zfp57	9837	859	0.121071012805588	0.116408690712866	0.116360810568474	104	755	9733	73912	1.04606529880104	0.349659063659566	0.0649729121164463	0.999999991006998	Random regions	83.687934359604
rnd_865	ZFP57_MOUSE.H11MO.0.B	79	79	Zfp57	9837	859	0.0919674039580908	0.116408690712866	0.116659692749118	79	780	9758	73887	0.766904083222796	0.990929220303281	-0.382881943902265	0.999999991006998	Random regions	83.687934359604
rnd_866	ZFP57_MOUSE.H11MO.0.B	86	86	Zfp57	9837	859	0.10011641443539	0.116408690712866	0.116576005738538	86	773	9751	73894	0.843128425432355	0.94185041074847	-0.246175695484151	0.999999991006998	Random regions	83.687934359604
rnd_23	SP1_MOUSE.H11MO.0.A	532	532	Sp1	56408	859	0.619324796274738	0.667518697339771	0.668013629027437	532	327	55876	27769	0.808554980596296	0.998737213095768	-0.306582216628464	0.999999991006998	Random regions	17.9416683584073
rnd_89	SP1_MOUSE.H11MO.0.A	540	540	Sp1	56408	859	0.628637951105937	0.667518697339771	0.667917986729631	540	319	55868	27777	0.841651299552295	0.992838813636067	-0.248705453762176	0.999999991006998	Random regions	17.9416683584073
rnd_124	SP1_MOUSE.H11MO.0.A	539	539	Sp1	56408	859	0.627473806752037	0.667518697339771	0.667929942016857	539	320	55869	27776	0.837423114425174	0.99414199080047	-0.25597135521093	0.999999991006998	Random regions	17.9416683584073
rnd_160	SP1_MOUSE.H11MO.0.A	557	557	Sp1	56408	859	0.648428405122235	0.667518697339771	0.667714746846793	557	302	55851	27794	0.917845974360966	0.89031664891939	-0.123676022587595	0.999999991006998	Random regions	17.9416683584073
rnd_407	SP1_MOUSE.H11MO.0.A	575	575	Sp1	56408	859	0.669383003492433	0.667518697339771	0.667499551676729	575	284	55833	27812	1.00853448069295	0.469625103345365	0.0122604089626209	0.999999991006998	Random regions	17.9416683584073
rnd_501	SP1_MOUSE.H11MO.0.A	577	577	Sp1	56408	859	0.671711292200233	0.667518697339771	0.667475641102278	577	282	55831	27814	1.0193300148932	0.412169949146374	0.0276212092755488	0.999999991006998	Random regions	17.9416683584073
rnd_567	SP1_MOUSE.H11MO.0.A	551	551	Sp1	56408	859	0.641443538998836	0.667518697339771	0.667786478570148	551	308	55857	27788	0.889986566982011	0.951569182958396	-0.1681445339709	0.999999991006998	Random regions	17.9416683584073
rnd_573	SP1_MOUSE.H11MO.0.A	543	543	Sp1	56408	859	0.632130384167637	0.667518697339771	0.667882120867954	543	316	55865	27780	0.854497568484728	0.987269963609397	-0.226851708240502	0.999999991006998	Random regions	17.9416683584073
rnd_728	SP1_MOUSE.H11MO.0.A	556	556	Sp1	56408	859	0.647264260768335	0.667518697339771	0.667726702134019	556	303	55852	27793	0.913125594239155	0.90325318612465	-0.131114788101299	0.999999991006998	Random regions	17.9416683584073
rnd_877	SP1_MOUSE.H11MO.0.A	569	569	Sp1	56408	859	0.662398137369034	0.667518697339771	0.667571283400084	569	290	55839	27806	0.977030021045268	0.640591273125237	-0.0335252025527448	0.999999991006998	Random regions	17.9416683584073
rnd_911	SP1_MOUSE.H11MO.0.A	521	521	Sp1	56408	859	0.606519208381839	0.667518697339771	0.668145137186921	521	338	55887	27758	0.76562323527451	0.99992837094241	-0.385293481225065	0.999999991006998	Random regions	17.9416683584073
rnd_23	SP2_MOUSE.H11MO.0.B	408	408	Sp2	44590	859	0.474970896391153	0.52766732935719	0.528208500209218	408	451	44182	39463	0.808036164176398	0.999158158713457	-0.307508231724164	0.999999991006998	Random regions	10.1546281765749
rnd_89	SP2_MOUSE.H11MO.0.B	424	424	Sp2	44590	859	0.493597206053551	0.52766732935719	0.528017215613605	424	435	44166	39479	0.871276276621618	0.979493810242235	-0.198797833340968	0.999999991006998	Random regions	10.1546281765749
rnd_124	SP2_MOUSE.H11MO.0.B	409	409	Sp2	44590	859	0.476135040745052	0.52766732935719	0.528196544921992	409	450	44181	39464	0.811855468453615	0.998938256767161	-0.30070518213785	0.999999991006998	Random regions	10.1546281765749
rnd_160	SP2_MOUSE.H11MO.0.B	431	431	Sp2	44590	859	0.50174621653085	0.52766732935719	0.527933528603025	431	428	44159	39486	0.900447106542151	0.9409995804114	-0.151286562087894	0.999999991006998	Random regions	10.1546281765749
rnd_407	SP2_MOUSE.H11MO.0.B	425	425	Sp2	44590	859	0.494761350407451	0.52766732935719	0.528005260326379	425	434	44165	39480	0.875385318649467	0.975855117212625	-0.192009906580063	0.999999991006998	Random regions	10.1546281765749
rnd_501	SP2_MOUSE.H11MO.0.B	449	449	Sp2	44590	859	0.522700814901048	0.52766732935719	0.527718333432961	449	410	44141	39504	0.98007600813328	0.628520615572147	-0.0290344555526532	0.999999991006998	Random regions	10.1546281765749
rnd_567	SP2_MOUSE.H11MO.0.B	420	420	Sp2	44590	859	0.488940628637951	0.52766732935719	0.528065036762508	420	439	44170	39475	0.855029306599479	0.989769476280127	-0.225954224875807	0.999999991006998	Random regions	10.1546281765749
rnd_573	SP2_MOUSE.H11MO.0.B	426	426	Sp2	44590	859	0.49592549476135	0.52766732935719	0.527993305039154	426	433	44164	39481	0.879513542885604	0.971688758394435	-0.18522230217765	0.999999991006998	Random regions	10.1546281765749
rnd_728	SP2_MOUSE.H11MO.0.B	427	427	Sp2	44590	859	0.49708963911525	0.52766732935719	0.527981349751928	427	432	44163	39482	0.88366108264469	0.966940581494753	-0.178434947150765	0.999999991006998	Random regions	10.1546281765749
rnd_877	SP2_MOUSE.H11MO.0.B	438	438	Sp2	44590	859	0.509895227008149	0.52766732935719	0.527849841592444	438	421	44152	39493	0.930617254392777	0.86058576989662	-0.103740158817213	0.999999991006998	Random regions	10.1546281765749
rnd_911	SP2_MOUSE.H11MO.0.B	408	408	Sp2	44590	859	0.474970896391153	0.52766732935719	0.528208500209218	408	451	44182	39463	0.808036164176398	0.999158158713457	-0.307508231724164	0.999999991006998	Random regions	10.1546281765749
rnd_175	E2F6_MOUSE.H11MO.0.A	356	356	E2f6	38692	859	0.414435389988359	0.457871816718735	0.458317891087333	356	503	38336	45309	0.836490263376432	0.995468682586381	-0.257579347283972	0.999999991006998	Random regions	13.0279822797417
rnd_215	E2F6_MOUSE.H11MO.0.A	382	382	E2f6	38692	859	0.444703143189756	0.457871816718735	0.458007053619463	382	477	38310	45335	0.947678683276299	0.791806422071455	-0.0775301081497413	0.999999991006998	Random regions	13.0279822797417
rnd_227	E2F6_MOUSE.H11MO.0.A	381	380	E2f6	38692	859	0.443538998835856	0.457871816718735	0.458019008906689	381	478	38311	45334	0.943172999084443	0.811018799432257	-0.0844056770834193	0.999999991006998	Random regions	13.0279822797417
rnd_243	E2F6_MOUSE.H11MO.0.A	378	378	E2f6	38692	859	0.440046565774156	0.457871816718735	0.458054874768366	378	481	38314	45331	0.929769089573086	0.861830763313377	-0.105055631023266	0.999999991006998	Random regions	13.0279822797417
rnd_346	E2F6_MOUSE.H11MO.0.A	401	400	E2f6	38692	859	0.466821885913853	0.457871816718735	0.457779903162174	401	458	38291	45354	1.03705986821584	0.310137098095885	0.0524991816005007	0.999999991006998	Random regions	13.0279822797417
rnd_399	E2F6_MOUSE.H11MO.0.A	399	399	E2f6	38692	859	0.464493597206054	0.457871816718735	0.457803813736625	399	460	38293	45352	1.02729570081039	0.360204607291413	0.0388515124144964	0.999999991006998	Random regions	13.0279822797417
rnd_474	E2F6_MOUSE.H11MO.0.A	365	365	E2f6	38692	859	0.424912689173458	0.457871816718735	0.458210293502301	365	494	38327	45318	0.873643780972219	0.976515198558254	-0.194882938939988	0.999999991006998	Random regions	13.0279822797417
rnd_507	E2F6_MOUSE.H11MO.0.A	388	388	E2f6	38692	859	0.451688009313155	0.457871816718735	0.457935321896109	388	471	38304	45341	0.975116672208348	0.655135887587342	-0.0363532479777848	0.999999991006998	Random regions	13.0279822797417
rnd_646	E2F6_MOUSE.H11MO.0.A	368	368	E2f6	38692	859	0.428405122235157	0.457871816718735	0.458174427640624	368	491	38324	45321	0.886343099457696	0.962391753249501	-0.17406282717932	0.999999991006998	Random regions	13.0279822797417
rnd_681	E2F6_MOUSE.H11MO.0.A	375	375	E2f6	38692	859	0.436554132712456	0.457871816718735	0.458090740630044	375	484	38317	45328	0.916532580410507	0.902445816763215	-0.125741929058122	0.999999991006998	Random regions	13.0279822797417
rnd_689	E2F6_MOUSE.H11MO.0.A	373	373	E2f6	38692	859	0.434225844004657	0.457871816718735	0.458114651204495	373	486	38319	45326	0.907860828823157	0.924170921163084	-0.13945693939249	0.999999991006998	Random regions	13.0279822797417
rnd_730	E2F6_MOUSE.H11MO.0.A	380	380	E2f6	38692	859	0.442374854481956	0.457871816718735	0.458030964193915	380	479	38312	45333	0.938686246150782	0.829101354101493	-0.0912850741358201	0.999999991006998	Random regions	13.0279822797417
rnd_791	E2F6_MOUSE.H11MO.0.A	380	380	E2f6	38692	859	0.442374854481956	0.457871816718735	0.458030964193915	380	479	38312	45333	0.938686246150782	0.829101354101493	-0.0912850741358201	0.999999991006998	Random regions	13.0279822797417
rnd_810	E2F6_MOUSE.H11MO.0.A	359	359	E2f6	38692	859	0.417927823050058	0.457871816718735	0.458282025225656	359	500	38333	45312	0.848722939717847	0.99184355348477	-0.236634423005367	0.999999991006998	Random regions	13.0279822797417
rnd_1	SP1_MOUSE.H11MO.0.A	565	565	Sp1	56408	859	0.657741559953434	0.667518697339771	0.667619104548987	565	294	55843	27802	0.956777163103213	0.742172161679492	-0.0637451399990611	0.999999991006998	Random regions	17.9416683584073
rnd_65	SP1_MOUSE.H11MO.0.A	547	547	Sp1	56408	859	0.636786961583236	0.667518697339771	0.667834299719051	547	312	55861	27784	0.872012973056277	0.974267468754084	-0.197578496554043	0.999999991006998	Random regions	17.9416683584073
rnd_111	SP1_MOUSE.H11MO.0.A	538	538	Sp1	56408	859	0.626309662398137	0.667518697339771	0.667941897304083	538	321	55870	27775	0.833221459899302	0.995229863870689	-0.263228097933666	0.999999991006998	Random regions	17.9416683584073
rnd_126	SP1_MOUSE.H11MO.0.A	551	551	Sp1	56408	859	0.641443538998836	0.667518697339771	0.667786478570148	551	308	55857	27788	0.889986566982011	0.951569182958396	-0.1681445339709	0.999999991006998	Random regions	17.9416683584073
rnd_462	SP1_MOUSE.H11MO.0.A	574	574	Sp1	56408	859	0.668218859138533	0.667518697339771	0.667511506963955	574	285	55834	27811	1.00319390192215	0.498643956303275	0.00460048362199096	0.999999991006998	Random regions	17.9416683584073
rnd_516	SP1_MOUSE.H11MO.0.A	546	546	Sp1	56408	859	0.635622817229336	0.667518697339771	0.667846255006277	546	313	55862	27783	0.867591854862317	0.978273247508913	-0.204911586142853	0.999999991006998	Random regions	17.9416683584073
rnd_588	SP1_MOUSE.H11MO.0.A	534	534	Sp1	56408	859	0.621653084982538	0.667518697339771	0.667989718452986	534	325	55874	27771	0.81667522689156	0.997996767790604	-0.292165629375827	0.999999991006998	Random regions	17.9416683584073
rnd_706	SP1_MOUSE.H11MO.0.A	554	554	Sp1	56408	859	0.644935972060536	0.667518697339771	0.66775061270847	554	305	55854	27791	0.903778319539654	0.925686992594563	-0.145959145831295	0.999999991006998	Random regions	17.9416683584073
rnd_708	SP1_MOUSE.H11MO.0.A	543	543	Sp1	56408	859	0.632130384167637	0.667518697339771	0.667882120867954	543	316	55865	27780	0.854497568484728	0.987269963609397	-0.226851708240502	0.999999991006998	Random regions	17.9416683584073
rnd_774	SP1_MOUSE.H11MO.0.A	534	533	Sp1	56408	859	0.621653084982538	0.667518697339771	0.667989718452986	534	325	55874	27771	0.81667522689156	0.997996767790604	-0.292165629375827	0.999999991006998	Random regions	17.9416683584073
rnd_881	SP1_MOUSE.H11MO.0.A	565	565	Sp1	56408	859	0.657741559953434	0.667518697339771	0.667619104548987	565	294	55843	27802	0.956777163103213	0.742172161679492	-0.0637451399990611	0.999999991006998	Random regions	17.9416683584073
ref_promoter	E2F2_MOUSE.H11MO.0.B	879	874	E2f2	5343	7122	0.123420387531592	0.0632277761999432	0.0576878343800884	879	6243	4464	72918	2.29977999911591	1.66254888219513e-86	1.20149585709782	2.46231362247249e-83	Gene promoters	8.04050738569117
rnd_16	E2F2_MOUSE.H11MO.0.B	43	43	E2f2	5343	859	0.050058207217695	0.0632277761999432	0.0633630222966107	43	816	5300	78345	0.778948891941857	0.955904581251825	-0.360399420978929	0.999999991006998	Random regions	8.04050738569117
rnd_105	E2F2_MOUSE.H11MO.0.B	54	54	E2f2	5343	859	0.0628637951105937	0.0632277761999432	0.0632315141371272	54	805	5289	78356	0.993794516925941	0.53767366821395	-0.0089805127755278	0.999999991006998	Random regions	8.04050738569117
rnd_128	E2F2_MOUSE.H11MO.0.B	53	53	E2f2	5343	859	0.0616996507566938	0.0632277761999432	0.0632434694243529	53	806	5290	78355	0.973984189760398	0.593469075768174	-0.038029740998015	0.999999991006998	Random regions	8.04050738569117
rnd_319	E2F2_MOUSE.H11MO.0.B	65	65	E2f2	5343	859	0.0756693830034924	0.0632277761999432	0.0631000059776436	65	794	5278	78367	1.21550045867969	0.0783052477941899	0.281550437780295	0.999999991006998	Random regions	8.04050738569117
rnd_448	E2F2_MOUSE.H11MO.0.B	61	61	E2f2	5343	859	0.0710128055878929	0.0632277761999432	0.0631478271265467	61	798	5282	78363	1.13406685174639	0.190240976373043	0.181505687758303	0.999999991006998	Random regions	8.04050738569117
rnd_800	E2F2_MOUSE.H11MO.0.B	52	52	E2f2	5343	859	0.0605355064027939	0.0632277761999432	0.0632554247115787	52	807	5291	78354	0.954230203378004	0.647735317177926	-0.0675907435326048	0.999999991006998	Random regions	8.04050738569117
rnd_867	E2F2_MOUSE.H11MO.0.B	54	54	E2f2	5343	859	0.0628637951105937	0.0632277761999432	0.0632315141371272	54	805	5289	78356	0.993794516925941	0.53767366821395	-0.0089805127755278	0.999999991006998	Random regions	8.04050738569117
rnd_16	E2F6_MOUSE.H11MO.0.A	373	373	E2f6	38692	859	0.434225844004657	0.457871816718735	0.458114651204495	373	486	38319	45326	0.907860828823157	0.924170921163084	-0.13945693939249	0.999999991006998	Random regions	13.0279822797417
rnd_105	E2F6_MOUSE.H11MO.0.A	379	379	E2f6	38692	859	0.441210710128056	0.457871816718735	0.458042919481141	379	480	38313	45332	0.934218313169384	0.84603967852313	-0.0981683688033167	0.999999991006998	Random regions	13.0279822797417
rnd_128	E2F6_MOUSE.H11MO.0.A	395	395	E2f6	38692	859	0.459837019790454	0.457871816718735	0.457851634885528	395	464	38297	45348	1.00802842638736	0.467039114433904	0.0115363233912257	0.999999991006998	Random regions	13.0279822797417
rnd_448	E2F6_MOUSE.H11MO.0.A	387	387	E2f6	38692	859	0.450523864959255	0.457871816718735	0.457947277183334	387	472	38305	45340	0.97049502110041	0.680147433704249	-0.043207283341698	0.999999991006998	Random regions	13.0279822797417
rnd_867	E2F6_MOUSE.H11MO.0.A	364	364	E2f6	38692	859	0.423748544819558	0.457871816718735	0.458222248789527	364	495	38328	45317	0.869445282358287	0.980096557295797	-0.201832859022352	0.999999991006998	Random regions	13.0279822797417
ref_promoter	NRF1_MOUSE.H11MO.0.A	2234	2219	Nrf1	15850	7122	0.313675933726481	0.187565085676418	0.175958233180843	2234	4888	13616	63766	2.14037210815181	2.433164646996e-158	1.09786163397097	5.07334866725172e-155	Gene promoters	13.0124476716588
rnd_16	NRF1_MOUSE.H11MO.0.A	123	123	Nrf1	15850	859	0.143189755529686	0.187565085676418	0.188020802199773	123	736	15727	67918	0.72172140568403	0.999767099757701	-0.470486050299397	0.999999991006998	Random regions	13.0124476716588
rnd_105	NRF1_MOUSE.H11MO.0.A	155	155	Nrf1	15850	859	0.180442374854482	0.187565085676418	0.187638233008548	155	704	15695	67950	0.953192831419828	0.717507857505745	-0.0691599932479253	0.999999991006998	Random regions	13.0124476716588
rnd_128	NRF1_MOUSE.H11MO.0.A	168	168	Nrf1	15850	859	0.19557625145518	0.187565085676418	0.187482814274613	168	691	15682	67963	1.05367158839948	0.285444592965495	0.0754252734104698	0.999999991006998	Random regions	13.0124476716588
rnd_319	NRF1_MOUSE.H11MO.0.A	146	146	Nrf1	15850	859	0.169965075669383	0.187565085676418	0.18774583059358	146	713	15704	67941	0.885902094187518	0.916294708532057	-0.174780827297707	0.999999991006998	Random regions	13.0124476716588
rnd_448	NRF1_MOUSE.H11MO.0.A	151	151	Nrf1	15850	859	0.175785797438882	0.187565085676418	0.187686054157451	151	708	15699	67946	0.923096208314463	0.824269095533299	-0.115447076458519	0.999999991006998	Random regions	13.0124476716588
rnd_800	NRF1_MOUSE.H11MO.0.A	175	175	Nrf1	15850	859	0.20372526193248	0.187565085676418	0.187399127264033	175	684	15675	67970	1.10943201713022	0.120509464554331	0.149821265954013	0.999999991006998	Random regions	13.0124476716588
rnd_867	NRF1_MOUSE.H11MO.0.A	147	147	Nrf1	15850	859	0.171129220023283	0.187565085676418	0.187733875306354	147	712	15703	67942	0.893292576535128	0.901560781864623	-0.162795322021702	0.999999991006998	Random regions	13.0124476716588
rnd_16	SP1_MOUSE.H11MO.0.A	554	554	Sp1	56408	859	0.644935972060536	0.667518697339771	0.66775061270847	554	305	55854	27791	0.903778319539654	0.925686992594563	-0.145959145831295	0.999999991006998	Random regions	17.9416683584073
rnd_105	SP1_MOUSE.H11MO.0.A	559	559	Sp1	56408	859	0.650756693830035	0.667518697339771	0.667690836272342	559	300	55849	27796	0.927381777429403	0.860796151246785	-0.108764716105181	0.999999991006998	Random regions	17.9416683584073
rnd_128	SP1_MOUSE.H11MO.0.A	555	555	Sp1	56408	859	0.646100116414436	0.667518697339771	0.667738657421245	555	304	55853	27792	0.908436478463933	0.915026756176927	-0.138542455946952	0.999999991006998	Random regions	17.9416683584073
rnd_448	SP1_MOUSE.H11MO.0.A	541	541	Sp1	56408	859	0.629802095459837	0.667518697339771	0.667906031442406	541	318	55867	27778	0.845906266699817	0.991285549771388	-0.241430285040101	0.999999991006998	Random regions	17.9416683584073
rnd_867	SP1_MOUSE.H11MO.0.A	545	545	Sp1	56408	859	0.634458672875437	0.667518697339771	0.667858210293502	545	314	55863	27782	0.86319909477973	0.98173746250699	-0.212234742987149	0.999999991006998	Random regions	17.9416683584073
rnd_16	SP2_MOUSE.H11MO.0.B	414	414	Sp2	44590	859	0.481955762514552	0.52766732935719	0.528136768485863	414	445	44176	39469	0.831212401500993	0.996827213693801	-0.266710915801022	0.999999991006998	Random regions	10.1546281765749
rnd_105	SP2_MOUSE.H11MO.0.B	444	444	Sp2	44590	859	0.516880093131548	0.52766732935719	0.52777810986909	444	415	44146	39499	0.957242828283819	0.7489492965252	-0.063043148522428	0.999999991006998	Random regions	10.1546281765749
rnd_128	SP2_MOUSE.H11MO.0.B	440	440	Sp2	44590	859	0.512223515715949	0.52766732935719	0.527825931017993	440	419	44150	39495	0.939428026280576	0.8278524038534	-0.0901454602304898	0.999999991006998	Random regions	10.1546281765749
rnd_448	SP2_MOUSE.H11MO.0.B	424	424	Sp2	44590	859	0.493597206053551	0.52766732935719	0.528017215613605	424	435	44166	39479	0.871276276621618	0.979493810242235	-0.198797833340968	0.999999991006998	Random regions	10.1546281765749
rnd_867	SP2_MOUSE.H11MO.0.B	428	428	Sp2	44590	859	0.49825378346915	0.52766732935719	0.527969394464702	428	431	44162	39483	0.887828072471403	0.961554707741667	-0.171647768545845	0.999999991006998	Random regions	10.1546281765749
rnd_12	E2F6_MOUSE.H11MO.0.A	355	355	E2f6	38692	859	0.413271245634459	0.457871816718735	0.458329846374559	355	504	38337	45308	0.832445522718157	0.996307837108921	-0.264572233125078	0.999999991006998	Random regions	13.0279822797417
rnd_26	E2F6_MOUSE.H11MO.0.A	383	383	E2f6	38692	859	0.445867287543655	0.457871816718735	0.457995098332238	383	476	38309	45336	0.952203410775568	0.771490548099198	-0.0706582982760515	0.999999991006998	Random regions	13.0279822797417
rnd_52	E2F6_MOUSE.H11MO.0.A	391	390	E2f6	38692	859	0.455180442374855	0.457871816718735	0.457899456034431	391	468	38301	45344	0.989100484635021	0.576372508777395	-0.0158110002724849	0.999999991006998	Random regions	13.0279822797417
rnd_56	E2F6_MOUSE.H11MO.0.A	370	370	E2f6	38692	859	0.430733410942957	0.457871816718735	0.458150517066173	370	489	38322	45323	0.894896846017512	0.949593420992793	-0.160206701131491	0.999999991006998	Random regions	13.0279822797417
rnd_70	E2F6_MOUSE.H11MO.0.A	365	365	E2f6	38692	859	0.424912689173458	0.457871816718735	0.458210293502301	365	494	38327	45318	0.873643780972219	0.976515198558254	-0.194882938939988	0.999999991006998	Random regions	13.0279822797417
rnd_73	E2F6_MOUSE.H11MO.0.A	384	384	E2f6	38692	859	0.447031431897555	0.457871816718735	0.457983143045012	384	475	38308	45337	0.956747294379279	0.750109742367985	-0.0637901788379769	0.999999991006998	Random regions	13.0279822797417
rnd_95	E2F6_MOUSE.H11MO.0.A	369	369	E2f6	38692	859	0.429569266589057	0.457871816718735	0.458162472353398	369	490	38323	45322	0.890611151053906	0.956369481238377	-0.167132419475895	0.999999991006998	Random regions	13.0279822797417
rnd_237	E2F6_MOUSE.H11MO.0.A	379	379	E2f6	38692	859	0.441210710128056	0.457871816718735	0.458042919481141	379	480	38313	45332	0.934218313169384	0.84603967852313	-0.0981683688033167	0.999999991006998	Random regions	13.0279822797417
rnd_276	E2F6_MOUSE.H11MO.0.A	371	370	E2f6	38692	859	0.431897555296857	0.457871816718735	0.458138561778947	371	488	38321	45324	0.899200287771753	0.94200568057415	-0.153285597621657	0.999999991006998	Random regions	13.0279822797417
rnd_287	E2F6_MOUSE.H11MO.0.A	363	363	E2f6	38692	859	0.422584400465658	0.457871816718735	0.458234204076753	363	496	38329	45316	0.865266609267786	0.983203986162035	-0.208783364907176	0.999999991006998	Random regions	13.0279822797417
rnd_562	E2F6_MOUSE.H11MO.0.A	379	378	E2f6	38692	859	0.441210710128056	0.457871816718735	0.458042919481141	379	480	38313	45332	0.934218313169384	0.84603967852313	-0.0981683688033167	0.999999991006998	Random regions	13.0279822797417
rnd_770	E2F6_MOUSE.H11MO.0.A	377	377	E2f6	38692	859	0.438882421420256	0.457871816718735	0.458066830055592	377	482	38315	45330	0.925338465529002	0.876482300674773	-0.111946931177416	0.999999991006998	Random regions	13.0279822797417
rnd_917	E2F6_MOUSE.H11MO.0.A	369	368	E2f6	38692	859	0.429569266589057	0.457871816718735	0.458162472353398	369	490	38323	45322	0.890611151053906	0.956369481238377	-0.167132419475895	0.999999991006998	Random regions	13.0279822797417
rnd_12	SP1_MOUSE.H11MO.0.A	558	558	Sp1	56408	859	0.649592549476135	0.667518697339771	0.667702791559567	558	301	55850	27795	0.922597930274144	0.876175224674383	-0.116226038974773	0.999999991006998	Random regions	17.9416683584073
rnd_52	SP1_MOUSE.H11MO.0.A	544	543	Sp1	56408	859	0.633294528521537	0.667518697339771	0.667870165580728	544	315	55864	27781	0.858834421848944	0.984718189936117	-0.219548079708873	0.999999991006998	Random regions	17.9416683584073
rnd_56	SP1_MOUSE.H11MO.0.A	527	527	Sp1	56408	859	0.613504074505239	0.667518697339771	0.668073405463566	527	332	55881	27764	0.788685387550237	0.999632595384223	-0.34247818164362	0.999999991006998	Random regions	17.9416683584073
rnd_70	SP1_MOUSE.H11MO.0.A	537	537	Sp1	56408	859	0.625145518044238	0.667518697339771	0.667953852591309	537	322	55871	27774	0.829046087652258	0.996133455612504	-0.270475789813883	0.999999991006998	Random regions	17.9416683584073
rnd_95	SP1_MOUSE.H11MO.0.A	582	582	Sp1	56408	859	0.677532013969732	0.667518697339771	0.667415864666149	582	277	55826	27819	1.04700273740402	0.27856376166995	0.0662652142210072	0.999999991006998	Random regions	17.9416683584073
rnd_227	SP1_MOUSE.H11MO.0.A	535	534	Sp1	56408	859	0.622817229336438	0.667518697339771	0.66797776316576	535	324	55873	27772	0.820773211925346	0.997494313421342	-0.284944449289769	0.999999991006998	Random regions	17.9416683584073
rnd_237	SP1_MOUSE.H11MO.0.A	562	562	Sp1	56408	859	0.654249126891735	0.667518697339771	0.667654970410664	562	297	55846	27799	0.941927882159372	0.807071078970272	-0.0863114894377857	0.999999991006998	Random regions	17.9416683584073
rnd_276	SP1_MOUSE.H11MO.0.A	560	559	Sp1	56408	859	0.651920838183935	0.667518697339771	0.667678880985116	560	299	55848	27797	0.932197835341004	0.844157208298383	-0.101291932092488	0.999999991006998	Random regions	17.9416683584073
rnd_287	SP1_MOUSE.H11MO.0.A	585	585	Sp1	56408	859	0.681024447031432	0.667518697339771	0.667379998804471	585	274	55823	27822	1.0640934231847	0.209909168778117	0.089624819305705	0.999999991006998	Random regions	17.9416683584073
rnd_562	SP1_MOUSE.H11MO.0.A	567	566	Sp1	56408	859	0.660069848661234	0.667518697339771	0.667595193974535	567	292	55841	27804	0.966866885058227	0.693265633807545	-0.048610816856144	0.999999991006998	Random regions	17.9416683584073
rnd_770	SP1_MOUSE.H11MO.0.A	574	574	Sp1	56408	859	0.668218859138533	0.667518697339771	0.667511506963955	574	285	55834	27811	1.00319390192215	0.498643956303275	0.00460048362199096	0.999999991006998	Random regions	17.9416683584073
rnd_917	SP1_MOUSE.H11MO.0.A	525	524	Sp1	56408	859	0.611175785797439	0.667518697339771	0.668097316038018	525	334	55883	27762	0.780905288931101	0.999782953961732	-0.356780511277002	0.999999991006998	Random regions	17.9416683584073
rnd_55	SP1_MOUSE.H11MO.0.A	567	567	Sp1	56408	859	0.660069848661234	0.667518697339771	0.667595193974535	567	292	55841	27804	0.966866885058227	0.693265633807545	-0.048610816856144	0.999999991006998	Random regions	17.9416683584073
rnd_216	SP1_MOUSE.H11MO.0.A	534	533	Sp1	56408	859	0.621653084982538	0.667518697339771	0.667989718452986	534	325	55874	27771	0.81667522689156	0.997996767790604	-0.292165629375827	0.999999991006998	Random regions	17.9416683584073
rnd_255	SP1_MOUSE.H11MO.0.A	554	554	Sp1	56408	859	0.644935972060536	0.667518697339771	0.66775061270847	554	305	55854	27791	0.903778319539654	0.925686992594563	-0.145959145831295	0.999999991006998	Random regions	17.9416683584073
rnd_307	SP1_MOUSE.H11MO.0.A	571	571	Sp1	56408	859	0.664726426076834	0.667518697339771	0.667547372825632	571	288	55837	27808	0.987390896386882	0.585033835216329	-0.0183067512039822	0.999999991006998	Random regions	17.9416683584073
rnd_321	SP1_MOUSE.H11MO.0.A	544	544	Sp1	56408	859	0.633294528521537	0.667518697339771	0.667870165580728	544	315	55864	27781	0.858834421848944	0.984718189936117	-0.219548079708873	0.999999991006998	Random regions	17.9416683584073
rnd_363	SP1_MOUSE.H11MO.0.A	556	556	Sp1	56408	859	0.647264260768335	0.667518697339771	0.667726702134019	556	303	55852	27793	0.913125594239155	0.90325318612465	-0.131114788101299	0.999999991006998	Random regions	17.9416683584073
rnd_496	SP1_MOUSE.H11MO.0.A	557	557	Sp1	56408	859	0.648428405122235	0.667518697339771	0.667714746846793	557	302	55851	27794	0.917845974360966	0.89031664891939	-0.123676022587595	0.999999991006998	Random regions	17.9416683584073
rnd_945	SP1_MOUSE.H11MO.0.A	572	572	Sp1	56408	859	0.665890570430733	0.667518697339771	0.667535417538406	572	287	55836	27809	0.992623312806664	0.556499849609489	-0.0106817566379788	0.999999991006998	Random regions	17.9416683584073
rnd_996	SP1_MOUSE.H11MO.0.A	533	533	Sp1	56408	859	0.620488940628638	0.667518697339771	0.668001673740212	533	326	55875	27770	0.812602560943906	0.998405834621649	-0.299378183609955	0.999999991006998	Random regions	17.9416683584073
rnd_55	SP2_MOUSE.H11MO.0.B	444	444	Sp2	44590	859	0.516880093131548	0.52766732935719	0.52777810986909	444	415	44146	39499	0.957242828283819	0.7489492965252	-0.063043148522428	0.999999991006998	Random regions	10.1546281765749
rnd_216	SP2_MOUSE.H11MO.0.B	418	417	Sp2	44590	859	0.486612339930151	0.52766732935719	0.52808894733696	418	441	44172	39473	0.847017536823435	0.992955291927307	-0.239536255168979	0.999999991006998	Random regions	10.1546281765749
rnd_255	SP2_MOUSE.H11MO.0.B	422	422	Sp2	44590	859	0.491268917345751	0.52766732935719	0.528041126188057	422	437	44168	39477	0.863115212001445	0.985393290021285	-0.212374946040403	0.999999991006998	Random regions	10.1546281765749
rnd_307	SP2_MOUSE.H11MO.0.B	443	442	Sp2	44590	859	0.515715948777649	0.52766732935719	0.527790065156315	443	416	44147	39498	0.952741735023359	0.770296603392891	-0.0698429070874223	0.999999991006998	Random regions	10.1546281765749
rnd_321	SP2_MOUSE.H11MO.0.B	406	406	Sp2	44590	859	0.472642607683353	0.52766732935719	0.528232410783669	406	453	44184	39461	0.800448717020035	0.999477713620486	-0.321119119467351	0.999999991006998	Random regions	10.1546281765749
rnd_363	SP2_MOUSE.H11MO.0.B	416	415	Sp2	44590	859	0.484284051222352	0.52766732935719	0.528112857911411	416	443	44174	39471	0.839078897505147	0.995231366573449	-0.253121623092544	0.999999991006998	Random regions	10.1546281765749
rnd_496	SP2_MOUSE.H11MO.0.B	424	424	Sp2	44590	859	0.493597206053551	0.52766732935719	0.528017215613605	424	435	44166	39479	0.871276276621618	0.979493810242235	-0.198797833340968	0.999999991006998	Random regions	10.1546281765749
rnd_945	SP2_MOUSE.H11MO.0.B	438	438	Sp2	44590	859	0.509895227008149	0.52766732935719	0.527849841592444	438	421	44152	39493	0.930617254392777	0.86058576989662	-0.103740158817213	0.999999991006998	Random regions	10.1546281765749
rnd_996	SP2_MOUSE.H11MO.0.B	417	417	Sp2	44590	859	0.485448195576251	0.52766732935719	0.528100902624186	417	442	44173	39472	0.843039137971381	0.994191540715668	-0.246328485254369	0.999999991006998	Random regions	10.1546281765749
rnd_403	E2F6_MOUSE.H11MO.0.A	376	376	E2f6	38692	859	0.437718277066356	0.457871816718735	0.458078785342818	376	483	38316	45329	0.920926331934052	0.890011838800205	-0.118842340095372	0.999999991006998	Random regions	13.0279822797417
rnd_413	E2F6_MOUSE.H11MO.0.A	384	383	E2f6	38692	859	0.447031431897555	0.457871816718735	0.457983143045012	384	475	38308	45337	0.956747294379279	0.750109742367985	-0.0637901788379769	0.999999991006998	Random regions	13.0279822797417
rnd_575	E2F6_MOUSE.H11MO.0.A	378	377	E2f6	38692	859	0.440046565774156	0.457871816718735	0.458054874768366	378	481	38314	45331	0.929769089573086	0.861830763313377	-0.105055631023266	0.999999991006998	Random regions	13.0279822797417
rnd_592	E2F6_MOUSE.H11MO.0.A	371	371	E2f6	38692	859	0.431897555296857	0.457871816718735	0.458138561778947	371	488	38321	45324	0.899200287771753	0.94200568057415	-0.153285597621657	0.999999991006998	Random regions	13.0279822797417
rnd_676	E2F6_MOUSE.H11MO.0.A	363	363	E2f6	38692	859	0.422584400465658	0.457871816718735	0.458234204076753	363	496	38329	45316	0.865266609267786	0.983203986162035	-0.208783364907176	0.999999991006998	Random regions	13.0279822797417
rnd_818	E2F6_MOUSE.H11MO.0.A	383	383	E2f6	38692	859	0.445867287543655	0.457871816718735	0.457995098332238	383	476	38309	45336	0.952203410775568	0.771490548099198	-0.0706582982760515	0.999999991006998	Random regions	13.0279822797417
rnd_922	E2F6_MOUSE.H11MO.0.A	372	372	E2f6	38692	859	0.433061699650757	0.457871816718735	0.458126606491721	372	487	38320	45325	0.903521580434619	0.933549634314464	-0.14636903489966	0.999999991006998	Random regions	13.0279822797417
rnd_941	E2F6_MOUSE.H11MO.0.A	383	383	E2f6	38692	859	0.445867287543655	0.457871816718735	0.457995098332238	383	476	38309	45336	0.952203410775568	0.771490548099198	-0.0706582982760515	0.999999991006998	Random regions	13.0279822797417
rnd_70	NRF1_MOUSE.H11MO.0.A	155	155	Nrf1	15850	859	0.180442374854482	0.187565085676418	0.187638233008548	155	704	15695	67950	0.953192831419828	0.717507857505745	-0.0691599932479253	0.999999991006998	Random regions	13.0124476716588
rnd_403	NRF1_MOUSE.H11MO.0.A	152	152	Nrf1	15850	859	0.176949941792782	0.187565085676418	0.187674098870225	152	707	15698	67947	0.93060306464118	0.800233881791575	-0.103762156733367	0.999999991006998	Random regions	13.0124476716588
rnd_413	NRF1_MOUSE.H11MO.0.A	146	146	Nrf1	15850	859	0.169965075669383	0.187565085676418	0.18774583059358	146	713	15704	67941	0.885902094187518	0.916294708532057	-0.174780827297707	0.999999991006998	Random regions	13.0124476716588
rnd_575	NRF1_MOUSE.H11MO.0.A	161	161	Nrf1	15850	859	0.187427240977881	0.187565085676418	0.187566501285193	161	698	15689	67956	0.99908629183654	0.518095387968755	-0.00131880482940688	0.999999991006998	Random regions	13.0124476716588
rnd_592	NRF1_MOUSE.H11MO.0.A	164	164	Nrf1	15850	859	0.190919674039581	0.187565085676418	0.187530635423516	164	695	15686	67959	1.02233768356609	0.41380337461349	0.0318718048265888	0.999999991006998	Random regions	13.0124476716588
rnd_676	NRF1_MOUSE.H11MO.0.A	151	151	Nrf1	15850	859	0.175785797438882	0.187565085676418	0.187686054157451	151	708	15699	67946	0.923096208314463	0.824269095533299	-0.115447076458519	0.999999991006998	Random regions	13.0124476716588
rnd_710	NRF1_MOUSE.H11MO.0.A	152	152	Nrf1	15850	859	0.176949941792782	0.187565085676418	0.187674098870225	152	707	15698	67947	0.93060306464118	0.800233881791575	-0.103762156733367	0.999999991006998	Random regions	13.0124476716588
rnd_818	NRF1_MOUSE.H11MO.0.A	178	178	Nrf1	15850	859	0.207217694994179	0.187565085676418	0.187363261402355	178	681	15672	67973	1.13369592342602	0.0763358148435647	0.181033736759758	0.999999991006998	Random regions	13.0124476716588
rnd_922	NRF1_MOUSE.H11MO.0.A	129	129	Nrf1	15850	859	0.150174621653085	0.187565085676418	0.187949070476418	129	730	15721	67924	0.763505860318686	0.998346081021268	-0.389288864361294	0.999999991006998	Random regions	13.0124476716588
rnd_941	NRF1_MOUSE.H11MO.0.A	148	148	Nrf1	15850	859	0.172293364377183	0.187565085676418	0.187721920019128	148	711	15702	67943	0.900704968273158	0.885042584203557	-0.150873475543673	0.999999991006998	Random regions	13.0124476716588
rnd_403	SP1_MOUSE.H11MO.0.A	523	523	Sp1	56408	859	0.608847497089639	0.667518697339771	0.668121226612469	523	336	55885	27760	0.773218459693325	0.99987414501462	-0.371052014257363	0.999999991006998	Random regions	17.9416683584073
rnd_413	SP1_MOUSE.H11MO.0.A	590	589	Sp1	56408	859	0.686845168800931	0.667518697339771	0.667320222368343	590	269	55818	27827	1.0934281704623	0.120258573671655	0.128858449904505	0.999999991006998	Random regions	17.9416683584073
rnd_575	SP1_MOUSE.H11MO.0.A	558	557	Sp1	56408	859	0.649592549476135	0.667518697339771	0.667702791559567	558	301	55850	27795	0.922597930274144	0.876175224674383	-0.116226038974773	0.999999991006998	Random regions	17.9416683584073
rnd_592	SP1_MOUSE.H11MO.0.A	553	553	Sp1	56408	859	0.643771827706636	0.667518697339771	0.667762567995696	553	306	55855	27790	0.899150813863781	0.93528977952457	-0.153364976739159	0.999999991006998	Random regions	17.9416683584073
rnd_676	SP1_MOUSE.H11MO.0.A	541	541	Sp1	56408	859	0.629802095459837	0.667518697339771	0.667906031442406	541	318	55867	27778	0.845906266699817	0.991285549771388	-0.241430285040101	0.999999991006998	Random regions	17.9416683584073
rnd_710	SP1_MOUSE.H11MO.0.A	538	538	Sp1	56408	859	0.626309662398137	0.667518697339771	0.667941897304083	538	321	55870	27775	0.833221459899302	0.995229863870689	-0.263228097933666	0.999999991006998	Random regions	17.9416683584073
rnd_818	SP1_MOUSE.H11MO.0.A	550	550	Sp1	56408	859	0.640279394644936	0.667518697339771	0.667798433857374	550	309	55858	27787	0.885449237543316	0.958376115789157	-0.175518494678936	0.999999991006998	Random regions	17.9416683584073
rnd_922	SP1_MOUSE.H11MO.0.A	576	576	Sp1	56408	859	0.670547147846333	0.667518697339771	0.667487596389503	576	283	55832	27813	1.01391305100456	0.440749984611831	0.0199339380779112	0.999999991006998	Random regions	17.9416683584073
rnd_941	SP1_MOUSE.H11MO.0.A	570	570	Sp1	56408	859	0.663562281722934	0.667518697339771	0.667559328112858	570	289	55838	27807	0.982193228330584	0.613110182373603	-0.0259212188900409	0.999999991006998	Random regions	17.9416683584073
rnd_70	SP2_MOUSE.H11MO.0.B	410	410	Sp2	44590	859	0.477299185098952	0.52766732935719	0.528184589634766	410	449	44180	39465	0.815691978651647	0.998666783808622	-0.293903629902209	0.999999991006998	Random regions	10.1546281765749
rnd_403	SP2_MOUSE.H11MO.0.B	418	418	Sp2	44590	859	0.486612339930151	0.52766732935719	0.52808894733696	418	441	44172	39473	0.847017536823435	0.992955291927307	-0.239536255168979	0.999999991006998	Random regions	10.1546281765749
rnd_413	SP2_MOUSE.H11MO.0.B	444	443	Sp2	44590	859	0.516880093131548	0.52766732935719	0.52777810986909	444	415	44146	39499	0.957242828283819	0.7489492965252	-0.063043148522428	0.999999991006998	Random regions	10.1546281765749
rnd_575	SP2_MOUSE.H11MO.0.B	435	434	Sp2	44590	859	0.506402793946449	0.52766732935719	0.527885707454122	435	424	44155	39490	0.917556948019376	0.901265615557772	-0.124130393524964	0.999999991006998	Random regions	10.1546281765749
rnd_592	SP2_MOUSE.H11MO.0.B	418	418	Sp2	44590	859	0.486612339930151	0.52766732935719	0.52808894733696	418	441	44172	39473	0.847017536823435	0.992955291927307	-0.239536255168979	0.999999991006998	Random regions	10.1546281765749
rnd_676	SP2_MOUSE.H11MO.0.B	400	400	Sp2	44590	859	0.465657741559953	0.52766732935719	0.528304142507024	400	459	44190	39455	0.778087631291282	0.99988787718662	-0.361995448532144	0.999999991006998	Random regions	10.1546281765749
rnd_710	SP2_MOUSE.H11MO.0.B	436	436	Sp2	44590	859	0.507566938300349	0.52766732935719	0.527873752166896	436	423	44154	39491	0.921889783342895	0.888802697287385	-0.117333815522795	0.999999991006998	Random regions	10.1546281765749
rnd_818	SP2_MOUSE.H11MO.0.B	448	448	Sp2	44590	859	0.521536670547148	0.52766732935719	0.527730288720187	448	411	44142	39503	0.975465198206816	0.654167576310544	-0.0358376923452958	0.999999991006998	Random regions	10.1546281765749
rnd_922	SP2_MOUSE.H11MO.0.B	431	431	Sp2	44590	859	0.50174621653085	0.52766732935719	0.527933528603025	431	428	44159	39486	0.900447106542151	0.9409995804114	-0.151286562087894	0.999999991006998	Random regions	10.1546281765749
rnd_941	SP2_MOUSE.H11MO.0.B	450	450	Sp2	44590	859	0.523864959254948	0.52766732935719	0.527706378145735	450	409	44140	39505	0.98470919587896	0.602287956100501	-0.0222303638276641	0.999999991006998	Random regions	10.1546281765749
rnd_131	E2F6_MOUSE.H11MO.0.A	375	375	E2f6	38692	859	0.436554132712456	0.457871816718735	0.458090740630044	375	484	38317	45328	0.916532580410507	0.902445816763215	-0.125741929058122	0.999999991006998	Random regions	13.0279822797417
rnd_267	E2F6_MOUSE.H11MO.0.A	381	381	E2f6	38692	859	0.443538998835856	0.457871816718735	0.458019008906689	381	478	38311	45334	0.943172999084443	0.811018799432257	-0.0844056770834193	0.999999991006998	Random regions	13.0279822797417
rnd_317	E2F6_MOUSE.H11MO.0.A	383	383	E2f6	38692	859	0.445867287543655	0.457871816718735	0.457995098332238	383	476	38309	45336	0.952203410775568	0.771490548099198	-0.0706582982760515	0.999999991006998	Random regions	13.0279822797417
rnd_335	E2F6_MOUSE.H11MO.0.A	386	386	E2f6	38692	859	0.449359720605355	0.457871816718735	0.45795923247056	386	473	38306	45339	0.965892984854585	0.704369159017789	-0.0500647389236525	0.999999991006998	Random regions	13.0279822797417
rnd_427	E2F6_MOUSE.H11MO.0.A	391	391	E2f6	38692	859	0.455180442374855	0.457871816718735	0.457899456034431	391	468	38301	45344	0.989100484635021	0.576372508777395	-0.0158110002724849	0.999999991006998	Random regions	13.0279822797417
rnd_529	E2F6_MOUSE.H11MO.0.A	366	366	E2f6	38692	859	0.426076833527357	0.457871816718735	0.458198338215076	366	493	38326	45319	0.877859516122493	0.972407433627822	-0.187938011174124	0.999999991006998	Random regions	13.0279822797417
rnd_678	E2F6_MOUSE.H11MO.0.A	353	352	E2f6	38692	859	0.410942956926659	0.457871816718735	0.458353756949011	353	506	38339	45306	0.824404684491331	0.99758135443336	-0.278575392201835	0.999999991006998	Random regions	13.0279822797417
rnd_746	E2F6_MOUSE.H11MO.0.A	375	375	E2f6	38692	859	0.436554132712456	0.457871816718735	0.458090740630044	375	484	38317	45328	0.916532580410507	0.902445816763215	-0.125741929058122	0.999999991006998	Random regions	13.0279822797417
rnd_843	E2F6_MOUSE.H11MO.0.A	380	380	E2f6	38692	859	0.442374854481956	0.457871816718735	0.458030964193915	380	479	38312	45333	0.938686246150782	0.829101354101493	-0.0912850741358201	0.999999991006998	Random regions	13.0279822797417
rnd_884	E2F6_MOUSE.H11MO.0.A	384	384	E2f6	38692	859	0.447031431897555	0.457871816718735	0.457983143045012	384	475	38308	45337	0.956747294379279	0.750109742367985	-0.0637901788379769	0.999999991006998	Random regions	13.0279822797417
rnd_900	E2F6_MOUSE.H11MO.0.A	347	346	E2f6	38692	859	0.40395809080326	0.457871816718735	0.458425488672365	347	512	38345	45300	0.800664469633497	0.999389918316793	-0.320730308445145	0.999999991006998	Random regions	13.0279822797417
rnd_928	E2F6_MOUSE.H11MO.0.A	356	356	E2f6	38692	859	0.414435389988359	0.457871816718735	0.458317891087333	356	503	38336	45309	0.836490263376432	0.995468682586381	-0.257579347283972	0.999999991006998	Random regions	13.0279822797417
rnd_267	SP1_MOUSE.H11MO.0.A	542	542	Sp1	56408	859	0.630966239813737	0.667518697339771	0.66789407615518	542	317	55866	27779	0.850188270428249	0.989443502344408	-0.234145739829035	0.999999991006998	Random regions	17.9416683584073
rnd_317	SP1_MOUSE.H11MO.0.A	553	553	Sp1	56408	859	0.643771827706636	0.667518697339771	0.667762567995696	553	306	55855	27790	0.899150813863781	0.93528977952457	-0.153364976739159	0.999999991006998	Random regions	17.9416683584073
rnd_335	SP1_MOUSE.H11MO.0.A	561	561	Sp1	56408	859	0.653084982537835	0.667518697339771	0.66766692569789	561	298	55847	27798	0.93704642764518	0.826247998066448	-0.0938075643197751	0.999999991006998	Random regions	17.9416683584073
rnd_529	SP1_MOUSE.H11MO.0.A	554	554	Sp1	56408	859	0.644935972060536	0.667518697339771	0.66775061270847	554	305	55854	27791	0.903778319539654	0.925686992594563	-0.145959145831295	0.999999991006998	Random regions	17.9416683584073
rnd_678	SP1_MOUSE.H11MO.0.A	549	548	Sp1	56408	859	0.639115250291036	0.667518697339771	0.667810389144599	549	310	55859	27786	0.880941384780777	0.964383715189063	-0.182882065184745	0.999999991006998	Random regions	17.9416683584073
rnd_746	SP1_MOUSE.H11MO.0.A	551	551	Sp1	56408	859	0.641443538998836	0.667518697339771	0.667786478570148	551	308	55857	27788	0.889986566982011	0.951569182958396	-0.1681445339709	0.999999991006998	Random regions	17.9416683584073
rnd_884	SP1_MOUSE.H11MO.0.A	546	546	Sp1	56408	859	0.635622817229336	0.667518697339771	0.667846255006277	546	313	55862	27783	0.867591854862317	0.978273247508913	-0.204911586142853	0.999999991006998	Random regions	17.9416683584073
rnd_900	SP1_MOUSE.H11MO.0.A	570	569	Sp1	56408	859	0.663562281722934	0.667518697339771	0.667559328112858	570	289	55838	27807	0.982193228330584	0.613110182373603	-0.0259212188900409	0.999999991006998	Random regions	17.9416683584073
rnd_928	SP1_MOUSE.H11MO.0.A	520	520	Sp1	56408	859	0.60535506402794	0.667518697339771	0.668157092474147	520	339	55888	27757	0.761859465508552	0.999946339058926	-0.392403195741567	0.999999991006998	Random regions	17.9416683584073
rnd_267	SP2_MOUSE.H11MO.0.B	420	420	Sp2	44590	859	0.488940628637951	0.52766732935719	0.528065036762508	420	439	44170	39475	0.855029306599479	0.989769476280127	-0.225954224875807	0.999999991006998	Random regions	10.1546281765749
rnd_317	SP2_MOUSE.H11MO.0.B	413	413	Sp2	44590	859	0.480791618160652	0.52766732935719	0.528148723773089	413	446	44177	39468	0.827305903591719	0.997428756798408	-0.273507217736632	0.999999991006998	Random regions	10.1546281765749
rnd_335	SP2_MOUSE.H11MO.0.B	421	421	Sp2	44590	859	0.490104772991851	0.52766732935719	0.528053081475282	421	438	44169	39476	0.859062928809267	0.987749772867375	-0.219164278126917	0.999999991006998	Random regions	10.1546281765749
rnd_427	SP2_MOUSE.H11MO.0.B	452	452	Sp2	44590	859	0.526193247962747	0.52766732935719	0.527682467571284	452	407	44138	39507	0.994043294716076	0.548522766252592	-0.00861940636746638	0.999999991006998	Random regions	10.1546281765749
rnd_529	SP2_MOUSE.H11MO.0.B	424	424	Sp2	44590	859	0.493597206053551	0.52766732935719	0.528017215613605	424	435	44166	39479	0.871276276621618	0.979493810242235	-0.198797833340968	0.999999991006998	Random regions	10.1546281765749
rnd_678	SP2_MOUSE.H11MO.0.B	419	418	Sp2	44590	859	0.487776484284051	0.52766732935719	0.528076992049734	419	440	44171	39474	0.851014218008313	0.991492412180671	-0.23274485947585	0.999999991006998	Random regions	10.1546281765749
rnd_746	SP2_MOUSE.H11MO.0.B	409	409	Sp2	44590	859	0.476135040745052	0.52766732935719	0.528196544921992	409	450	44181	39464	0.811855468453615	0.998938256767161	-0.30070518213785	0.999999991006998	Random regions	10.1546281765749
rnd_884	SP2_MOUSE.H11MO.0.B	429	429	Sp2	44590	859	0.49941792782305	0.52766732935719	0.527957439177476	429	430	44161	39484	0.892014648154088	0.955474133848346	-0.164860693434893	0.999999991006998	Random regions	10.1546281765749
rnd_900	SP2_MOUSE.H11MO.0.B	449	448	Sp2	44590	859	0.522700814901048	0.52766732935719	0.527718333432961	449	410	44141	39504	0.98007600813328	0.628520615572147	-0.0290344555526532	0.999999991006998	Random regions	10.1546281765749
rnd_928	SP2_MOUSE.H11MO.0.B	391	391	Sp2	44590	859	0.455180442374855	0.52766732935719	0.528411740092056	391	468	44199	39446	0.745633490659533	0.999991761462695	-0.423461433764112	0.999999991006998	Random regions	10.1546281765749
rnd_120	NRF1_MOUSE.H11MO.0.A	153	153	Nrf1	15850	859	0.178114086146682	0.187565085676418	0.187662143583	153	706	15697	67948	0.938070548265164	0.774367280952515	-0.0922316691563114	0.999999991006998	Random regions	13.0124476716588
rnd_194	NRF1_MOUSE.H11MO.0.A	150	150	Nrf1	15850	859	0.174621653084983	0.187565085676418	0.187698009444677	150	709	15700	67945	0.915610949868733	0.846422625809831	-0.127193378578671	0.999999991006998	Random regions	13.0124476716588
rnd_201	NRF1_MOUSE.H11MO.0.A	150	150	Nrf1	15850	859	0.174621653084983	0.187565085676418	0.187698009444677	150	709	15700	67945	0.915610949868733	0.846422625809831	-0.127193378578671	0.999999991006998	Random regions	13.0124476716588
rnd_224	NRF1_MOUSE.H11MO.0.A	142	142	Nrf1	15850	859	0.165308498253783	0.187565085676418	0.187793651742483	142	717	15708	67937	0.856555909399602	0.959288237653101	-0.223380677438511	0.999999991006998	Random regions	13.0124476716588
rnd_397	NRF1_MOUSE.H11MO.0.A	154	154	Nrf1	15850	859	0.179278230500582	0.187565085676418	0.187650188295774	154	705	15696	67949	0.945620794060136	0.746752920405378	-0.0806663343744609	0.999999991006998	Random regions	13.0124476716588
rnd_423	NRF1_MOUSE.H11MO.0.A	157	157	Nrf1	15850	859	0.182770663562282	0.187565085676418	0.187614322434096	157	702	15693	67952	0.968402538977488	0.654754111488979	-0.0463212330583303	0.999999991006998	Random regions	13.0124476716588
rnd_523	NRF1_MOUSE.H11MO.0.A	124	124	Nrf1	15850	859	0.144353899883586	0.187565085676418	0.188008846912547	124	735	15726	67919	0.72863578283902	0.999669801144154	-0.456730248232719	0.999999991006998	Random regions	13.0124476716588
rnd_553	NRF1_MOUSE.H11MO.0.A	148	148	Nrf1	15850	859	0.172293364377183	0.187565085676418	0.187721920019128	148	711	15702	67943	0.900704968273158	0.885042584203557	-0.150873475543673	0.999999991006998	Random regions	13.0124476716588
rnd_665	NRF1_MOUSE.H11MO.0.A	159	159	Nrf1	15850	859	0.185098952270081	0.187565085676418	0.187590411859645	159	700	15691	67954	0.983700187115726	0.587647586640225	-0.0237094180112159	0.999999991006998	Random regions	13.0124476716588
rnd_717	NRF1_MOUSE.H11MO.0.A	156	156	Nrf1	15850	859	0.181606519208382	0.187565085676418	0.187626277721322	156	703	15694	67951	0.960786724883045	0.686781611202514	-0.0577118773135367	0.999999991006998	Random regions	13.0124476716588
rnd_833	NRF1_MOUSE.H11MO.0.A	146	146	Nrf1	15850	859	0.169965075669383	0.187565085676418	0.18774583059358	146	713	15704	67941	0.885902094187518	0.916294708532057	-0.174780827297707	0.999999991006998	Random regions	13.0124476716588
rnd_862	NRF1_MOUSE.H11MO.0.A	166	165	Nrf1	15850	859	0.193247962747381	0.187565085676418	0.187506724849065	166	693	15684	67961	1.03795697842294	0.347335734734452	0.0537466476436276	0.999999991006998	Random regions	13.0124476716588
rnd_986	NRF1_MOUSE.H11MO.0.A	151	151	Nrf1	15850	859	0.175785797438882	0.187565085676418	0.187686054157451	151	708	15699	67946	0.923096208314463	0.824269095533299	-0.115447076458519	0.999999991006998	Random regions	13.0124476716588
rnd_120	SP1_MOUSE.H11MO.0.A	585	585	Sp1	56408	859	0.681024447031432	0.667518697339771	0.667379998804471	585	274	55823	27822	1.0640934231847	0.209909168778117	0.089624819305705	0.999999991006998	Random regions	17.9416683584073
rnd_194	SP1_MOUSE.H11MO.0.A	567	567	Sp1	56408	859	0.660069848661234	0.667518697339771	0.667595193974535	567	292	55841	27804	0.966866885058227	0.693265633807545	-0.048610816856144	0.999999991006998	Random regions	17.9416683584073
rnd_224	SP1_MOUSE.H11MO.0.A	537	537	Sp1	56408	859	0.625145518044238	0.667518697339771	0.667953852591309	537	322	55871	27774	0.829046087652258	0.996133455612504	-0.270475789813883	0.999999991006998	Random regions	17.9416683584073
rnd_397	SP1_MOUSE.H11MO.0.A	535	535	Sp1	56408	859	0.622817229336438	0.667518697339771	0.66797776316576	535	324	55873	27772	0.820773211925346	0.997494313421342	-0.284944449289769	0.999999991006998	Random regions	17.9416683584073
rnd_423	SP1_MOUSE.H11MO.0.A	554	554	Sp1	56408	859	0.644935972060536	0.667518697339771	0.66775061270847	554	305	55854	27791	0.903778319539654	0.925686992594563	-0.145959145831295	0.999999991006998	Random regions	17.9416683584073
rnd_523	SP1_MOUSE.H11MO.0.A	527	527	Sp1	56408	859	0.613504074505239	0.667518697339771	0.668073405463566	527	332	55881	27764	0.788685387550237	0.999632595384223	-0.34247818164362	0.999999991006998	Random regions	17.9416683584073
rnd_553	SP1_MOUSE.H11MO.0.A	540	540	Sp1	56408	859	0.628637951105937	0.667518697339771	0.667917986729631	540	319	55868	27777	0.841651299552295	0.992838813636067	-0.248705453762176	0.999999991006998	Random regions	17.9416683584073
rnd_665	SP1_MOUSE.H11MO.0.A	561	561	Sp1	56408	859	0.653084982537835	0.667518697339771	0.66766692569789	561	298	55847	27798	0.93704642764518	0.826247998066448	-0.0938075643197751	0.999999991006998	Random regions	17.9416683584073
rnd_833	SP1_MOUSE.H11MO.0.A	565	565	Sp1	56408	859	0.657741559953434	0.667518697339771	0.667619104548987	565	294	55843	27802	0.956777163103213	0.742172161679492	-0.0637451399990611	0.999999991006998	Random regions	17.9416683584073
rnd_862	SP1_MOUSE.H11MO.0.A	561	561	Sp1	56408	859	0.653084982537835	0.667518697339771	0.66766692569789	561	298	55847	27798	0.93704642764518	0.826247998066448	-0.0938075643197751	0.999999991006998	Random regions	17.9416683584073
rnd_986	SP1_MOUSE.H11MO.0.A	561	561	Sp1	56408	859	0.653084982537835	0.667518697339771	0.66766692569789	561	298	55847	27798	0.93704642764518	0.826247998066448	-0.0938075643197751	0.999999991006998	Random regions	17.9416683584073
rnd_21	NRF1_MOUSE.H11MO.0.A	151	151	Nrf1	15850	859	0.175785797438882	0.187565085676418	0.187686054157451	151	708	15699	67946	0.923096208314463	0.824269095533299	-0.115447076458519	0.999999991006998	Random regions	13.0124476716588
rnd_83	NRF1_MOUSE.H11MO.0.A	150	150	Nrf1	15850	859	0.174621653084983	0.187565085676418	0.187698009444677	150	709	15700	67945	0.915610949868733	0.846422625809831	-0.127193378578671	0.999999991006998	Random regions	13.0124476716588
rnd_163	NRF1_MOUSE.H11MO.0.A	156	156	Nrf1	15850	859	0.181606519208382	0.187565085676418	0.187626277721322	156	703	15694	67951	0.960786724883045	0.686781611202514	-0.0577118773135367	0.999999991006998	Random regions	13.0124476716588
rnd_262	NRF1_MOUSE.H11MO.0.A	145	145	Nrf1	15850	859	0.168800931315483	0.187565085676418	0.187757785880806	145	714	15705	67940	0.878533277066599	0.929328391172508	-0.186831161243681	0.999999991006998	Random regions	13.0124476716588
rnd_332	NRF1_MOUSE.H11MO.0.A	158	158	Nrf1	15850	859	0.183934807916182	0.187565085676418	0.187602367146871	158	701	15692	67953	0.97604033821982	0.621632602610619	-0.034987321538641	0.999999991006998	Random regions	13.0124476716588
rnd_333	NRF1_MOUSE.H11MO.0.A	156	156	Nrf1	15850	859	0.181606519208382	0.187565085676418	0.187626277721322	156	703	15694	67951	0.960786724883045	0.686781611202514	-0.0577118773135367	0.999999991006998	Random regions	13.0124476716588
rnd_340	NRF1_MOUSE.H11MO.0.A	135	135	Nrf1	15850	859	0.157159487776484	0.187565085676418	0.187877338753064	135	724	15715	67930	0.806016907380843	0.991397067930051	-0.311117993182923	0.999999991006998	Random regions	13.0124476716588
rnd_391	NRF1_MOUSE.H11MO.0.A	172	172	Nrf1	15850	859	0.20023282887078	0.187565085676418	0.18743499312571	172	687	15678	67967	1.08538910167769	0.180458598388601	0.118212327857356	0.999999991006998	Random regions	13.0124476716588
rnd_706	NRF1_MOUSE.H11MO.0.A	165	165	Nrf1	15850	859	0.192083818393481	0.187565085676418	0.18751868013629	165	694	15685	67960	1.03013545102165	0.380101249193717	0.0428340477670037	0.999999991006998	Random regions	13.0124476716588
rnd_722	NRF1_MOUSE.H11MO.0.A	143	142	Nrf1	15850	859	0.166472642607683	0.187565085676418	0.187781696455257	143	716	15707	67938	0.863860274961329	0.950708516463894	-0.211130112269247	0.999999991006998	Random regions	13.0124476716588
rnd_809	NRF1_MOUSE.H11MO.0.A	154	154	Nrf1	15850	859	0.179278230500582	0.187565085676418	0.187650188295774	154	705	15696	67949	0.945620794060136	0.746752920405378	-0.0806663343744609	0.999999991006998	Random regions	13.0124476716588
rnd_827	NRF1_MOUSE.H11MO.0.A	158	158	Nrf1	15850	859	0.183934807916182	0.187565085676418	0.187602367146871	158	701	15692	67953	0.97604033821982	0.621632602610619	-0.034987321538641	0.999999991006998	Random regions	13.0124476716588
rnd_918	NRF1_MOUSE.H11MO.0.A	166	166	Nrf1	15850	859	0.193247962747381	0.187565085676418	0.187506724849065	166	693	15684	67961	1.03795697842294	0.347335734734452	0.0537466476436276	0.999999991006998	Random regions	13.0124476716588
rnd_929	NRF1_MOUSE.H11MO.0.A	145	145	Nrf1	15850	859	0.168800931315483	0.187565085676418	0.187757785880806	145	714	15705	67940	0.878533277066599	0.929328391172508	-0.186831161243681	0.999999991006998	Random regions	13.0124476716588
rnd_163	SP1_MOUSE.H11MO.0.A	540	540	Sp1	56408	859	0.628637951105937	0.667518697339771	0.667917986729631	540	319	55868	27777	0.841651299552295	0.992838813636067	-0.248705453762176	0.999999991006998	Random regions	17.9416683584073
rnd_332	SP1_MOUSE.H11MO.0.A	554	554	Sp1	56408	859	0.644935972060536	0.667518697339771	0.66775061270847	554	305	55854	27791	0.903778319539654	0.925686992594563	-0.145959145831295	0.999999991006998	Random regions	17.9416683584073
rnd_340	SP1_MOUSE.H11MO.0.A	566	566	Sp1	56408	859	0.658905704307334	0.667518697339771	0.667607149261761	566	293	55842	27803	0.961805357455121	0.718237057490016	-0.0561831325410685	0.999999991006998	Random regions	17.9416683584073
rnd_391	SP1_MOUSE.H11MO.0.A	554	554	Sp1	56408	859	0.644935972060536	0.667518697339771	0.66775061270847	554	305	55854	27791	0.903778319539654	0.925686992594563	-0.145959145831295	0.999999991006998	Random regions	17.9416683584073
rnd_809	SP1_MOUSE.H11MO.0.A	561	561	Sp1	56408	859	0.653084982537835	0.667518697339771	0.66766692569789	561	298	55847	27798	0.93704642764518	0.826247998066448	-0.0938075643197751	0.999999991006998	Random regions	17.9416683584073
rnd_827	SP1_MOUSE.H11MO.0.A	536	536	Sp1	56408	859	0.623981373690338	0.667518697339771	0.667965807878534	536	323	55872	27773	0.824896752414368	0.996880227963512	-0.277714538075931	0.999999991006998	Random regions	17.9416683584073
rnd_918	SP1_MOUSE.H11MO.0.A	558	558	Sp1	56408	859	0.649592549476135	0.667518697339771	0.667702791559567	558	301	55850	27795	0.922597930274144	0.876175224674383	-0.116226038974773	0.999999991006998	Random regions	17.9416683584073
rnd_163	SP2_MOUSE.H11MO.0.B	421	421	Sp2	44590	859	0.490104772991851	0.52766732935719	0.528053081475282	421	438	44169	39476	0.859062928809267	0.987749772867375	-0.219164278126917	0.999999991006998	Random regions	10.1546281765749
rnd_332	SP2_MOUSE.H11MO.0.B	436	436	Sp2	44590	859	0.507566938300349	0.52766732935719	0.527873752166896	436	423	44154	39491	0.921889783342895	0.888802697287385	-0.117333815522795	0.999999991006998	Random regions	10.1546281765749
rnd_340	SP2_MOUSE.H11MO.0.B	445	445	Sp2	44590	859	0.518044237485448	0.52766732935719	0.527766154581864	445	414	44145	39500	0.96176557859558	0.726594611789436	-0.0562428015268338	0.999999991006998	Random regions	10.1546281765749
rnd_391	SP2_MOUSE.H11MO.0.B	453	453	Sp2	44590	859	0.527357392316647	0.52766732935719	0.527670512284058	453	406	44137	39508	0.998744503344416	0.521233618838471	-0.00181243679125345	0.999999991006998	Random regions	10.1546281765749
rnd_706	SP2_MOUSE.H11MO.0.B	431	431	Sp2	44590	859	0.50174621653085	0.52766732935719	0.527933528603025	431	428	44159	39486	0.900447106542151	0.9409995804114	-0.151286562087894	0.999999991006998	Random regions	10.1546281765749
rnd_809	SP2_MOUSE.H11MO.0.B	439	439	Sp2	44590	859	0.511059371362049	0.52766732935719	0.527837886305218	439	420	44151	39494	0.935012159730259	0.844788604685248	-0.096942967674818	0.999999991006998	Random regions	10.1546281765749
rnd_827	SP2_MOUSE.H11MO.0.B	420	420	Sp2	44590	859	0.488940628637951	0.52766732935719	0.528065036762508	420	439	44170	39475	0.855029306599479	0.989769476280127	-0.225954224875807	0.999999991006998	Random regions	10.1546281765749
rnd_918	SP2_MOUSE.H11MO.0.B	438	438	Sp2	44590	859	0.509895227008149	0.52766732935719	0.527849841592444	438	421	44152	39493	0.930617254392777	0.86058576989662	-0.103740158817213	0.999999991006998	Random regions	10.1546281765749
rnd_118	ZFP57_MOUSE.H11MO.0.B	99	99	Zfp57	9837	859	0.115250291036088	0.116408690712866	0.116420587004603	99	760	9738	73907	0.988638145099001	0.558337568901022	-0.0164855231421353	0.999999991006998	Random regions	83.687934359604
rnd_198	ZFP57_MOUSE.H11MO.0.B	93	93	Zfp57	9837	859	0.108265424912689	0.116408690712866	0.116492318727957	93	766	9744	73901	0.920794909975528	0.787189590408159	-0.119048236410008	0.999999991006998	Random regions	83.687934359604
rnd_224	ZFP57_MOUSE.H11MO.0.B	84	84	Zfp57	9837	859	0.0977881257275902	0.116408690712866	0.116599916312989	84	775	9753	73892	0.821197557163876	0.963663548329725	-0.284198759054101	0.999999991006998	Random regions	83.687934359604
rnd_235	ZFP57_MOUSE.H11MO.0.B	100	100	Zfp57	9837	859	0.116414435389988	0.116408690712866	0.116408631717377	100	759	9737	73908	1.00006103888177	0.515773315212149	8.8057804580647e-05	0.999999991006998	Random regions	83.687934359604
rnd_315	ZFP57_MOUSE.H11MO.0.B	86	86	Zfp57	9837	859	0.10011641443539	0.116408690712866	0.116576005738538	86	773	9751	73894	0.843128425432355	0.94185041074847	-0.246175695484151	0.999999991006998	Random regions	83.687934359604
rnd_316	ZFP57_MOUSE.H11MO.0.B	109	109	Zfp57	9837	859	0.126891734575087	0.116408690712866	0.116301034132345	109	750	9728	73917	1.10426174589643	0.180904996920296	0.143082178229458	0.999999991006998	Random regions	83.687934359604
rnd_431	ZFP57_MOUSE.H11MO.0.B	92	92	Zfp57	9837	859	0.107101280558789	0.116408690712866	0.116504274015183	92	767	9745	73900	0.909597853302068	0.817582996672304	-0.136699245488023	0.999999991006998	Random regions	83.687934359604
rnd_676	ZFP57_MOUSE.H11MO.0.B	92	92	Zfp57	9837	859	0.107101280558789	0.116408690712866	0.116504274015183	92	767	9745	73900	0.909597853302068	0.817582996672304	-0.136699245488023	0.999999991006998	Random regions	83.687934359604
rnd_817	ZFP57_MOUSE.H11MO.0.B	77	77	Zfp57	9837	859	0.089639115250291	0.116408690712866	0.11668360332357	77	782	9760	73885	0.745404342418205	0.995239253584118	-0.423904871249951	0.999999991006998	Random regions	83.687934359604
rnd_832	ZFP57_MOUSE.H11MO.0.B	96	95	Zfp57	9837	859	0.111757857974389	0.116408690712866	0.11645645286628	96	763	9741	73904	0.954574313052	0.680918360087266	-0.0670705799209825	0.999999991006998	Random regions	83.687934359604
rnd_844	ZFP57_MOUSE.H11MO.0.B	108	108	Zfp57	9837	859	0.125727590221187	0.116408690712866	0.116312989419571	108	751	9729	73916	1.09261463004628	0.209732759336252	0.127784645880477	0.999999991006998	Random regions	83.687934359604
rnd_857	ZFP57_MOUSE.H11MO.0.B	104	104	Zfp57	9837	859	0.121071012805588	0.116408690712866	0.116360810568474	104	755	9733	73912	1.04606529880104	0.349659063659566	0.0649729121164463	0.999999991006998	Random regions	83.687934359604
rnd_951	ZFP57_MOUSE.H11MO.0.B	99	99	Zfp57	9837	859	0.115250291036088	0.116408690712866	0.116420587004603	99	760	9738	73907	0.988638145099001	0.558337568901022	-0.0164855231421353	0.999999991006998	Random regions	83.687934359604
rnd_957	ZFP57_MOUSE.H11MO.0.B	97	97	Zfp57	9837	859	0.112922002328289	0.116408690712866	0.116444497579054	97	762	9740	73905	0.965897188544281	0.641365664355863	-0.0500584601441445	0.999999991006998	Random regions	83.687934359604
rnd_978	ZFP57_MOUSE.H11MO.0.B	82	81	Zfp57	9837	859	0.0954598370197905	0.116408690712866	0.116623826887441	82	777	9755	73890	0.799388341051646	0.978350239446115	-0.323031563447031	0.999999991006998	Random regions	83.687934359604
rnd_993	ZFP57_MOUSE.H11MO.0.B	79	79	Zfp57	9837	859	0.0919674039580908	0.116408690712866	0.116659692749118	79	780	9758	73887	0.766904083222796	0.990929220303281	-0.382881943902265	0.999999991006998	Random regions	83.687934359604
rnd_125	SP1_MOUSE.H11MO.0.A	543	543	Sp1	56408	859	0.632130384167637	0.667518697339771	0.667882120867954	543	316	55865	27780	0.854497568484728	0.987269963609397	-0.226851708240502	0.999999991006998	Random regions	17.9416683584073
rnd_159	SP1_MOUSE.H11MO.0.A	545	545	Sp1	56408	859	0.634458672875437	0.667518697339771	0.667858210293502	545	314	55863	27782	0.86319909477973	0.98173746250699	-0.212234742987149	0.999999991006998	Random regions	17.9416683584073
rnd_199	SP1_MOUSE.H11MO.0.A	558	558	Sp1	56408	859	0.649592549476135	0.667518697339771	0.667702791559567	558	301	55850	27795	0.922597930274144	0.876175224674383	-0.116226038974773	0.999999991006998	Random regions	17.9416683584073
rnd_235	SP1_MOUSE.H11MO.0.A	549	549	Sp1	56408	859	0.639115250291036	0.667518697339771	0.667810389144599	549	310	55859	27786	0.880941384780777	0.964383715189063	-0.182882065184745	0.999999991006998	Random regions	17.9416683584073
rnd_304	SP1_MOUSE.H11MO.0.A	543	543	Sp1	56408	859	0.632130384167637	0.667518697339771	0.667882120867954	543	316	55865	27780	0.854497568484728	0.987269963609397	-0.226851708240502	0.999999991006998	Random regions	17.9416683584073
rnd_393	SP1_MOUSE.H11MO.0.A	561	561	Sp1	56408	859	0.653084982537835	0.667518697339771	0.66766692569789	561	298	55847	27798	0.93704642764518	0.826247998066448	-0.0938075643197751	0.999999991006998	Random regions	17.9416683584073
rnd_479	SP1_MOUSE.H11MO.0.A	551	551	Sp1	56408	859	0.641443538998836	0.667518697339771	0.667786478570148	551	308	55857	27788	0.889986566982011	0.951569182958396	-0.1681445339709	0.999999991006998	Random regions	17.9416683584073
rnd_591	SP1_MOUSE.H11MO.0.A	568	568	Sp1	56408	859	0.661233993015134	0.667518697339771	0.66758323868731	568	291	55840	27805	0.971900989238286	0.667348823549824	-0.041118745676247	0.999999991006998	Random regions	17.9416683584073
rnd_743	SP1_MOUSE.H11MO.0.A	587	587	Sp1	56408	859	0.683352735739232	0.667518697339771	0.66735608823002	587	272	55821	27824	1.07569745205405	0.170198736745685	0.105272366186584	0.999999991006998	Random regions	17.9416683584073
rnd_125	SP2_MOUSE.H11MO.0.B	427	426	Sp2	44590	859	0.49708963911525	0.52766732935719	0.527981349751928	427	432	44163	39482	0.88366108264469	0.966940581494753	-0.178434947150765	0.999999991006998	Random regions	10.1546281765749
rnd_159	SP2_MOUSE.H11MO.0.B	428	428	Sp2	44590	859	0.49825378346915	0.52766732935719	0.527969394464702	428	431	44162	39483	0.887828072471403	0.961554707741667	-0.171647768545845	0.999999991006998	Random regions	10.1546281765749
rnd_199	SP2_MOUSE.H11MO.0.B	438	438	Sp2	44590	859	0.509895227008149	0.52766732935719	0.527849841592444	438	421	44152	39493	0.930617254392777	0.86058576989662	-0.103740158817213	0.999999991006998	Random regions	10.1546281765749
rnd_235	SP2_MOUSE.H11MO.0.B	421	421	Sp2	44590	859	0.490104772991851	0.52766732935719	0.528053081475282	421	438	44169	39476	0.859062928809267	0.987749772867375	-0.219164278126917	0.999999991006998	Random regions	10.1546281765749
rnd_304	SP2_MOUSE.H11MO.0.B	399	399	Sp2	44590	859	0.464493597206054	0.52766732935719	0.52831609779425	399	460	44191	39454	0.774418153804684	0.999914584157084	-0.368815322418175	0.999999991006998	Random regions	10.1546281765749
rnd_393	SP2_MOUSE.H11MO.0.B	437	437	Sp2	44590	859	0.508731082654249	0.52766732935719	0.52786179687967	437	422	44153	39492	0.926243174024616	0.875251400020428	-0.110537089411803	0.999999991006998	Random regions	10.1546281765749
rnd_479	SP2_MOUSE.H11MO.0.B	435	435	Sp2	44590	859	0.506402793946449	0.52766732935719	0.527885707454122	435	424	44155	39490	0.917556948019376	0.901265615557772	-0.124130393524964	0.999999991006998	Random regions	10.1546281765749
rnd_591	SP2_MOUSE.H11MO.0.B	422	422	Sp2	44590	859	0.491268917345751	0.52766732935719	0.528041126188057	422	437	44168	39477	0.863115212001445	0.985393290021285	-0.212374946040403	0.999999991006998	Random regions	10.1546281765749
rnd_743	SP2_MOUSE.H11MO.0.B	456	456	Sp2	44590	859	0.530849825378347	0.52766732935719	0.52763464642238	456	403	44134	39511	1.01298935474729	0.439268060830647	0.0186190132960267	0.999999991006998	Random regions	10.1546281765749
rnd_492	SP2_MOUSE.H11MO.0.B	448	448	Sp2	44590	859	0.521536670547148	0.52766732935719	0.527730288720187	448	411	44142	39503	0.975465198206816	0.654167576310544	-0.0358376923452958	0.999999991006998	Random regions	10.1546281765749
rnd_566	SP2_MOUSE.H11MO.0.B	407	405	Sp2	44590	859	0.473806752037253	0.52766732935719	0.528220455496443	407	452	44183	39462	0.80423395147636	0.999335449308682	-0.314312852764683	0.999999991006998	Random regions	10.1546281765749
rnd_577	SP2_MOUSE.H11MO.0.B	428	428	Sp2	44590	859	0.49825378346915	0.52766732935719	0.527969394464702	428	431	44162	39483	0.887828072471403	0.961554707741667	-0.171647768545845	0.999999991006998	Random regions	10.1546281765749
rnd_749	SP2_MOUSE.H11MO.0.B	429	429	Sp2	44590	859	0.49941792782305	0.52766732935719	0.527957439177476	429	430	44161	39484	0.892014648154088	0.955474133848346	-0.164860693434893	0.999999991006998	Random regions	10.1546281765749
rnd_753	SP2_MOUSE.H11MO.0.B	415	415	Sp2	44590	859	0.483119906868452	0.52766732935719	0.528124813198637	415	444	44175	39470	0.835136692591927	0.996101874128673	-0.259915742109527	0.999999991006998	Random regions	10.1546281765749
rnd_836	SP2_MOUSE.H11MO.0.B	414	414	Sp2	44590	859	0.481955762514552	0.52766732935719	0.528136768485863	414	445	44176	39469	0.831212401500993	0.996827213693801	-0.266710915801022	0.999999991006998	Random regions	10.1546281765749
rnd_876	SP2_MOUSE.H11MO.0.B	436	436	Sp2	44590	859	0.507566938300349	0.52766732935719	0.527873752166896	436	423	44154	39491	0.921889783342895	0.888802697287385	-0.117333815522795	0.999999991006998	Random regions	10.1546281765749
rnd_24	E2F6_MOUSE.H11MO.0.A	369	369	E2f6	38692	859	0.429569266589057	0.457871816718735	0.458162472353398	369	490	38323	45322	0.890611151053906	0.956369481238377	-0.167132419475895	0.999999991006998	Random regions	13.0279822797417
rnd_293	E2F6_MOUSE.H11MO.0.A	374	374	E2f6	38692	859	0.435389988358557	0.457871816718735	0.45810269591727	374	485	38318	45327	0.912218138457809	0.913818510569483	-0.13254923799693	0.999999991006998	Random regions	13.0279822797417
rnd_373	E2F6_MOUSE.H11MO.0.A	371	370	E2f6	38692	859	0.431897555296857	0.457871816718735	0.458138561778947	371	488	38321	45324	0.899200287771753	0.94200568057415	-0.153285597621657	0.999999991006998	Random regions	13.0279822797417
rnd_549	E2F6_MOUSE.H11MO.0.A	379	379	E2f6	38692	859	0.441210710128056	0.457871816718735	0.458042919481141	379	480	38313	45332	0.934218313169384	0.84603967852313	-0.0981683688033167	0.999999991006998	Random regions	13.0279822797417
rnd_581	E2F6_MOUSE.H11MO.0.A	388	388	E2f6	38692	859	0.451688009313155	0.457871816718735	0.457935321896109	388	471	38304	45341	0.975116672208348	0.655135887587342	-0.0363532479777848	0.999999991006998	Random regions	13.0279822797417
rnd_793	E2F6_MOUSE.H11MO.0.A	391	391	E2f6	38692	859	0.455180442374855	0.457871816718735	0.457899456034431	391	468	38301	45344	0.989100484635021	0.576372508777395	-0.0158110002724849	0.999999991006998	Random regions	13.0279822797417
rnd_864	E2F6_MOUSE.H11MO.0.A	366	366	E2f6	38692	859	0.426076833527357	0.457871816718735	0.458198338215076	366	493	38326	45319	0.877859516122493	0.972407433627822	-0.187938011174124	0.999999991006998	Random regions	13.0279822797417
rnd_898	E2F6_MOUSE.H11MO.0.A	369	369	E2f6	38692	859	0.429569266589057	0.457871816718735	0.458162472353398	369	490	38323	45322	0.890611151053906	0.956369481238377	-0.167132419475895	0.999999991006998	Random regions	13.0279822797417
rnd_955	E2F6_MOUSE.H11MO.0.A	373	373	E2f6	38692	859	0.434225844004657	0.457871816718735	0.458114651204495	373	486	38319	45326	0.907860828823157	0.924170921163084	-0.13945693939249	0.999999991006998	Random regions	13.0279822797417
rnd_957	E2F6_MOUSE.H11MO.0.A	358	358	E2f6	38692	859	0.416763678696158	0.457871816718735	0.458293980512882	358	501	38334	45311	0.844628873556429	0.993265165678466	-0.243610528514586	0.999999991006998	Random regions	13.0279822797417
rnd_994	E2F6_MOUSE.H11MO.0.A	362	362	E2f6	38692	859	0.421420256111758	0.457871816718735	0.458246159363979	362	497	38330	45315	0.861105378927395	0.98588725496244	-0.215738294718006	0.999999991006998	Random regions	13.0279822797417
rnd_999	E2F6_MOUSE.H11MO.0.A	378	378	E2f6	38692	859	0.440046565774156	0.457871816718735	0.458054874768366	378	481	38314	45331	0.929769089573086	0.861830763313377	-0.105055631023266	0.999999991006998	Random regions	13.0279822797417
rnd_24	SP1_MOUSE.H11MO.0.A	542	542	Sp1	56408	859	0.630966239813737	0.667518697339771	0.66789407615518	542	317	55866	27779	0.850188270428249	0.989443502344408	-0.234145739829035	0.999999991006998	Random regions	17.9416683584073
rnd_293	SP1_MOUSE.H11MO.0.A	545	545	Sp1	56408	859	0.634458672875437	0.667518697339771	0.667858210293502	545	314	55863	27782	0.86319909477973	0.98173746250699	-0.212234742987149	0.999999991006998	Random regions	17.9416683584073
rnd_373	SP1_MOUSE.H11MO.0.A	545	545	Sp1	56408	859	0.634458672875437	0.667518697339771	0.667858210293502	545	314	55863	27782	0.86319909477973	0.98173746250699	-0.212234742987149	0.999999991006998	Random regions	17.9416683584073
rnd_581	SP1_MOUSE.H11MO.0.A	589	589	Sp1	56408	859	0.685681024447031	0.667518697339771	0.667332177655568	589	270	55819	27826	1.08747400351232	0.13562036022413	0.120980913189291	0.999999991006998	Random regions	17.9416683584073
rnd_793	SP1_MOUSE.H11MO.0.A	563	563	Sp1	56408	859	0.655413271245634	0.667518697339771	0.667643015123438	563	296	55845	27800	0.946842530942309	0.78664290914647	-0.078803583363372	0.999999991006998	Random regions	17.9416683584073
rnd_898	SP1_MOUSE.H11MO.0.A	545	545	Sp1	56408	859	0.634458672875437	0.667518697339771	0.667858210293502	545	314	55863	27782	0.86319909477973	0.98173746250699	-0.212234742987149	0.999999991006998	Random regions	17.9416683584073
rnd_955	SP1_MOUSE.H11MO.0.A	538	538	Sp1	56408	859	0.626309662398137	0.667518697339771	0.667941897304083	538	321	55870	27775	0.833221459899302	0.995229863870689	-0.263228097933666	0.999999991006998	Random regions	17.9416683584073
rnd_994	SP1_MOUSE.H11MO.0.A	567	567	Sp1	56408	859	0.660069848661234	0.667518697339771	0.667595193974535	567	292	55841	27804	0.966866885058227	0.693265633807545	-0.048610816856144	0.999999991006998	Random regions	17.9416683584073
rnd_999	SP1_MOUSE.H11MO.0.A	558	558	Sp1	56408	859	0.649592549476135	0.667518697339771	0.667702791559567	558	301	55850	27795	0.922597930274144	0.876175224674383	-0.116226038974773	0.999999991006998	Random regions	17.9416683584073
rnd_24	SP2_MOUSE.H11MO.0.B	411	411	Sp2	44590	859	0.478463329452852	0.52766732935719	0.52817263434754	411	448	44179	39466	0.819545810135311	0.998333220197052	-0.287103501013654	0.999999991006998	Random regions	10.1546281765749
rnd_293	SP2_MOUSE.H11MO.0.B	430	430	Sp2	44590	859	0.50058207217695	0.52766732935719	0.52794548389025	430	429	44160	39485	0.896220946738574	0.948641437216615	-0.158073648911664	0.999999991006998	Random regions	10.1546281765749
rnd_373	SP2_MOUSE.H11MO.0.B	423	422	Sp2	44590	859	0.492433061699651	0.52766732935719	0.528029170900831	423	436	44167	39478	0.867186284703924	0.982656765353246	-0.205586155476605	0.999999991006998	Random regions	10.1546281765749
rnd_549	SP2_MOUSE.H11MO.0.B	429	429	Sp2	44590	859	0.49941792782305	0.52766732935719	0.527957439177476	429	430	44161	39484	0.892014648154088	0.955474133848346	-0.164860693434893	0.999999991006998	Random regions	10.1546281765749
rnd_581	SP2_MOUSE.H11MO.0.B	453	453	Sp2	44590	859	0.527357392316647	0.52766732935719	0.527670512284058	453	406	44137	39508	0.998744503344416	0.521233618838471	-0.00181243679125345	0.999999991006998	Random regions	10.1546281765749
rnd_793	SP2_MOUSE.H11MO.0.B	450	450	Sp2	44590	859	0.523864959254948	0.52766732935719	0.527706378145735	450	409	44140	39505	0.98470919587896	0.602287956100501	-0.0222303638276641	0.999999991006998	Random regions	10.1546281765749
rnd_898	SP2_MOUSE.H11MO.0.B	419	419	Sp2	44590	859	0.487776484284051	0.52766732935719	0.528076992049734	419	440	44171	39474	0.851014218008313	0.991492412180671	-0.23274485947585	0.999999991006998	Random regions	10.1546281765749
rnd_955	SP2_MOUSE.H11MO.0.B	413	413	Sp2	44590	859	0.480791618160652	0.52766732935719	0.528148723773089	413	446	44177	39468	0.827305903591719	0.997428756798408	-0.273507217736632	0.999999991006998	Random regions	10.1546281765749
rnd_957	SP2_MOUSE.H11MO.0.B	421	421	Sp2	44590	859	0.490104772991851	0.52766732935719	0.528053081475282	421	438	44169	39476	0.859062928809267	0.987749772867375	-0.219164278126917	0.999999991006998	Random regions	10.1546281765749
rnd_994	SP2_MOUSE.H11MO.0.B	423	423	Sp2	44590	859	0.492433061699651	0.52766732935719	0.528029170900831	423	436	44167	39478	0.867186284703924	0.982656765353246	-0.205586155476605	0.999999991006998	Random regions	10.1546281765749
rnd_999	SP2_MOUSE.H11MO.0.B	424	424	Sp2	44590	859	0.493597206053551	0.52766732935719	0.528017215613605	424	435	44166	39479	0.871276276621618	0.979493810242235	-0.198797833340968	0.999999991006998	Random regions	10.1546281765749
rnd_70	ZFP57_MOUSE.H11MO.0.B	107	107	Zfp57	9837	859	0.124563445867288	0.116408690712866	0.116324944706797	107	752	9730	73915	1.08092676822332	0.241184339195604	0.112268785144853	0.999999991006998	Random regions	83.687934359604
rnd_348	ZFP57_MOUSE.H11MO.0.B	93	93	Zfp57	9837	859	0.108265424912689	0.116408690712866	0.116492318727957	93	766	9744	73901	0.920794909975528	0.787189590408159	-0.119048236410008	0.999999991006998	Random regions	83.687934359604
rnd_445	ZFP57_MOUSE.H11MO.0.B	115	115	Zfp57	9837	859	0.133876600698487	0.116408690712866	0.11622930240899	115	744	9722	73923	1.1752907424969	0.0625515546755148	0.233017693702808	0.999999991006998	Random regions	83.687934359604
rnd_498	ZFP57_MOUSE.H11MO.0.B	90	90	Zfp57	9837	859	0.10477299185099	0.116408690712866	0.116528184589635	90	769	9747	73898	0.887297261936253	0.869959198416365	-0.172510578325747	0.999999991006998	Random regions	83.687934359604
rnd_537	ZFP57_MOUSE.H11MO.0.B	97	97	Zfp57	9837	859	0.112922002328289	0.116408690712866	0.116444497579054	97	762	9740	73905	0.965897188544281	0.641365664355863	-0.0500584601441445	0.999999991006998	Random regions	83.687934359604
rnd_613	ZFP57_MOUSE.H11MO.0.B	89	89	Zfp57	9837	859	0.10360884749709	0.116408690712866	0.116540139876861	89	770	9748	73897	0.876193528946988	0.891906220991519	-0.190678535089046	0.999999991006998	Random regions	83.687934359604
rnd_654	ZFP57_MOUSE.H11MO.0.B	87	87	Zfp57	9837	859	0.10128055878929	0.116408690712866	0.116564050451312	87	772	9750	73895	0.85407869236514	0.927700121458389	-0.227559093127474	0.999999991006998	Random regions	83.687934359604
rnd_658	ZFP57_MOUSE.H11MO.0.B	103	103	Zfp57	9837	859	0.119906868451688	0.116408690712866	0.1163727658557	103	756	9734	73911	1.03451226700838	0.389645906008139	0.0489507524451235	0.999999991006998	Random regions	83.687934359604
rnd_889	ZFP57_MOUSE.H11MO.0.B	107	107	Zfp57	9837	859	0.124563445867288	0.116408690712866	0.116324944706797	107	752	9730	73915	1.08092676822332	0.241184339195604	0.112268785144853	0.999999991006998	Random regions	83.687934359604
rnd_938	ZFP57_MOUSE.H11MO.0.B	87	87	Zfp57	9837	859	0.10128055878929	0.116408690712866	0.116564050451312	87	772	9750	73895	0.85407869236514	0.927700121458389	-0.227559093127474	0.999999991006998	Random regions	83.687934359604
rnd_44	NRF1_MOUSE.H11MO.0.A	161	161	Nrf1	15850	859	0.187427240977881	0.187565085676418	0.187566501285193	161	698	15689	67956	0.99908629183654	0.518095387968755	-0.00131880482940688	0.999999991006998	Random regions	13.0124476716588
rnd_180	NRF1_MOUSE.H11MO.0.A	137	136	Nrf1	15850	859	0.159487776484284	0.187565085676418	0.187853428178612	137	722	15713	67932	0.820351867581377	0.986047481419284	-0.285685247680455	0.999999991006998	Random regions	13.0124476716588
rnd_247	NRF1_MOUSE.H11MO.0.A	134	134	Nrf1	15850	859	0.155995343422584	0.187565085676418	0.187889294040289	134	725	15716	67929	0.798880505660324	0.993326512328979	-0.323948369936518	0.999999991006998	Random regions	13.0124476716588
rnd_318	NRF1_MOUSE.H11MO.0.A	130	130	Nrf1	15850	859	0.151338766006985	0.187565085676418	0.187937115189192	130	729	15720	67925	0.770540090015765	0.99777642577999	-0.376058074990515	0.999999991006998	Random regions	13.0124476716588
rnd_326	NRF1_MOUSE.H11MO.0.A	141	141	Nrf1	15850	859	0.164144353899884	0.187565085676418	0.187805607029709	141	718	15709	67936	0.849272847905719	0.96662652816141	-0.235699968574905	0.999999991006998	Random regions	13.0124476716588
rnd_389	NRF1_MOUSE.H11MO.0.A	159	159	Nrf1	15850	859	0.185098952270081	0.187565085676418	0.187590411859645	159	700	15691	67954	0.983700187115726	0.587647586640225	-0.0237094180112159	0.999999991006998	Random regions	13.0124476716588
rnd_576	NRF1_MOUSE.H11MO.0.A	177	176	Nrf1	15850	859	0.206053550640279	0.187565085676418	0.187375216689581	177	682	15673	67972	1.12558324728981	0.0894135633410924	0.170672761377402	0.999999991006998	Random regions	13.0124476716588
rnd_611	NRF1_MOUSE.H11MO.0.A	165	165	Nrf1	15850	859	0.192083818393481	0.187565085676418	0.18751868013629	165	694	15685	67960	1.03013545102165	0.380101249193717	0.0428340477670037	0.999999991006998	Random regions	13.0124476716588
rnd_654	NRF1_MOUSE.H11MO.0.A	137	136	Nrf1	15850	859	0.159487776484284	0.187565085676418	0.187853428178612	137	722	15713	67932	0.820351867581377	0.986047481419284	-0.285685247680455	0.999999991006998	Random regions	13.0124476716588
rnd_657	NRF1_MOUSE.H11MO.0.A	160	160	Nrf1	15850	859	0.186263096623981	0.187565085676418	0.187578456572419	160	699	15690	67955	0.991382150159988	0.553047941421861	-0.0124868115758911	0.999999991006998	Random regions	13.0124476716588
rnd_731	NRF1_MOUSE.H11MO.0.A	129	129	Nrf1	15850	859	0.150174621653085	0.187565085676418	0.187949070476418	129	730	15721	67924	0.763505860318686	0.998346081021268	-0.389288864361294	0.999999991006998	Random regions	13.0124476716588
rnd_778	NRF1_MOUSE.H11MO.0.A	149	149	Nrf1	15850	859	0.173457508731083	0.187565085676418	0.187709964731903	149	710	15701	67944	0.908147224720082	0.866676403688503	-0.139001895217059	0.999999991006998	Random regions	13.0124476716588
rnd_934	NRF1_MOUSE.H11MO.0.A	158	157	Nrf1	15850	859	0.183934807916182	0.187565085676418	0.187602367146871	158	701	15692	67953	0.97604033821982	0.621632602610619	-0.034987321538641	0.999999991006998	Random regions	13.0124476716588
rnd_44	SP1_MOUSE.H11MO.0.A	554	554	Sp1	56408	859	0.644935972060536	0.667518697339771	0.66775061270847	554	305	55854	27791	0.903778319539654	0.925686992594563	-0.145959145831295	0.999999991006998	Random regions	17.9416683584073
rnd_247	SP1_MOUSE.H11MO.0.A	524	524	Sp1	56408	859	0.610011641443539	0.667518697339771	0.668109271325244	524	335	55884	27761	0.777050320612025	0.999834337974973	-0.363920066464511	0.999999991006998	Random regions	17.9416683584073
rnd_318	SP1_MOUSE.H11MO.0.A	567	567	Sp1	56408	859	0.660069848661234	0.667518697339771	0.667595193974535	567	292	55841	27804	0.966866885058227	0.693265633807545	-0.048610816856144	0.999999991006998	Random regions	17.9416683584073
rnd_326	SP1_MOUSE.H11MO.0.A	523	523	Sp1	56408	859	0.608847497089639	0.667518697339771	0.668121226612469	523	336	55885	27760	0.773218459693325	0.99987414501462	-0.371052014257363	0.999999991006998	Random regions	17.9416683584073
rnd_389	SP1_MOUSE.H11MO.0.A	564	564	Sp1	56408	859	0.656577415599534	0.667518697339771	0.667631059836213	564	295	55844	27801	0.951790710354915	0.764994559677536	-0.0712837212781135	0.999999991006998	Random regions	17.9416683584073
rnd_576	SP1_MOUSE.H11MO.0.A	558	557	Sp1	56408	859	0.649592549476135	0.667518697339771	0.667702791559567	558	301	55850	27795	0.922597930274144	0.876175224674383	-0.116226038974773	0.999999991006998	Random regions	17.9416683584073
rnd_654	SP1_MOUSE.H11MO.0.A	551	551	Sp1	56408	859	0.641443538998836	0.667518697339771	0.667786478570148	551	308	55857	27788	0.889986566982011	0.951569182958396	-0.1681445339709	0.999999991006998	Random regions	17.9416683584073
rnd_731	SP1_MOUSE.H11MO.0.A	532	532	Sp1	56408	859	0.619324796274738	0.667518697339771	0.668013629027437	532	327	55876	27769	0.808554980596296	0.998737213095768	-0.306582216628464	0.999999991006998	Random regions	17.9416683584073
rnd_778	SP1_MOUSE.H11MO.0.A	543	543	Sp1	56408	859	0.632130384167637	0.667518697339771	0.667882120867954	543	316	55865	27780	0.854497568484728	0.987269963609397	-0.226851708240502	0.999999991006998	Random regions	17.9416683584073
rnd_934	SP1_MOUSE.H11MO.0.A	544	543	Sp1	56408	859	0.633294528521537	0.667518697339771	0.667870165580728	544	315	55864	27781	0.858834421848944	0.984718189936117	-0.219548079708873	0.999999991006998	Random regions	17.9416683584073
rnd_44	ZFP57_MOUSE.H11MO.0.B	106	106	Zfp57	9837	859	0.123399301513388	0.116408690712866	0.116336899994022	106	753	9731	73914	1.06927258387418	0.275131728101601	0.0966296783848874	0.999999991006998	Random regions	83.687934359604
rnd_180	ZFP57_MOUSE.H11MO.0.B	92	91	Zfp57	9837	859	0.107101280558789	0.116408690712866	0.116504274015183	92	767	9745	73900	0.909597853302068	0.817582996672304	-0.136699245488023	0.999999991006998	Random regions	83.687934359604
rnd_247	ZFP57_MOUSE.H11MO.0.B	95	95	Zfp57	9837	859	0.110593713620489	0.116408690712866	0.116468408153506	95	764	9742	73903	0.943283040799959	0.718621175557824	-0.0842373650378806	0.999999991006998	Random regions	83.687934359604
rnd_318	ZFP57_MOUSE.H11MO.0.B	89	89	Zfp57	9837	859	0.10360884749709	0.116408690712866	0.116540139876861	89	770	9748	73897	0.876193528946988	0.891906220991519	-0.190678535089046	0.999999991006998	Random regions	83.687934359604
rnd_326	ZFP57_MOUSE.H11MO.0.B	77	77	Zfp57	9837	859	0.089639115250291	0.116408690712866	0.11668360332357	77	782	9760	73885	0.745404342418205	0.995239253584118	-0.423904871249951	0.999999991006998	Random regions	83.687934359604
rnd_389	ZFP57_MOUSE.H11MO.0.B	111	111	Zfp57	9837	859	0.129220023282887	0.116408690712866	0.116277123557893	111	748	9726	73919	1.12780279151838	0.131304472526589	0.173514819002686	0.999999991006998	Random regions	83.687934359604
rnd_576	ZFP57_MOUSE.H11MO.0.B	91	90	Zfp57	9837	859	0.105937136204889	0.116408690712866	0.116516229302409	91	768	9746	73899	0.898432003666304	0.845190301713671	-0.154518774998022	0.999999991006998	Random regions	83.687934359604
rnd_611	ZFP57_MOUSE.H11MO.0.B	88	88	Zfp57	9837	859	0.10244470314319	0.116408690712866	0.116552095164086	88	771	9749	73896	0.865120705500431	0.91110961427234	-0.209026656845706	0.999999991006998	Random regions	83.687934359604
rnd_657	ZFP57_MOUSE.H11MO.0.B	91	91	Zfp57	9837	859	0.105937136204889	0.116408690712866	0.116516229302409	91	768	9746	73899	0.898432003666304	0.845190301713671	-0.154518774998022	0.999999991006998	Random regions	83.687934359604
rnd_731	ZFP57_MOUSE.H11MO.0.B	86	86	Zfp57	9837	859	0.10011641443539	0.116408690712866	0.116576005738538	86	773	9751	73894	0.843128425432355	0.94185041074847	-0.246175695484151	0.999999991006998	Random regions	83.687934359604
rnd_778	ZFP57_MOUSE.H11MO.0.B	95	95	Zfp57	9837	859	0.110593713620489	0.116408690712866	0.116468408153506	95	764	9742	73903	0.943283040799959	0.718621175557824	-0.0842373650378806	0.999999991006998	Random regions	83.687934359604
rnd_934	ZFP57_MOUSE.H11MO.0.B	95	94	Zfp57	9837	859	0.110593713620489	0.116408690712866	0.116468408153506	95	764	9742	73903	0.943283040799959	0.718621175557824	-0.0842373650378806	0.999999991006998	Random regions	83.687934359604
rnd_208	E2F6_MOUSE.H11MO.0.A	372	372	E2f6	38692	859	0.433061699650757	0.457871816718735	0.458126606491721	372	487	38320	45325	0.903521580434619	0.933549634314464	-0.14636903489966	0.999999991006998	Random regions	13.0279822797417
rnd_240	E2F6_MOUSE.H11MO.0.A	400	399	E2f6	38692	859	0.465657741559953	0.457871816718735	0.457791858449399	400	459	38292	45353	1.0321667997967	0.334802291432138	0.0456761314147216	0.999999991006998	Random regions	13.0279822797417
rnd_256	E2F6_MOUSE.H11MO.0.A	376	376	E2f6	38692	859	0.437718277066356	0.457871816718735	0.458078785342818	376	483	38316	45329	0.920926331934052	0.890011838800205	-0.118842340095372	0.999999991006998	Random regions	13.0279822797417
rnd_299	E2F6_MOUSE.H11MO.0.A	376	375	E2f6	38692	859	0.437718277066356	0.457871816718735	0.458078785342818	376	483	38316	45329	0.920926331934052	0.890011838800205	-0.118842340095372	0.999999991006998	Random regions	13.0279822797417
rnd_454	E2F6_MOUSE.H11MO.0.A	406	406	E2f6	38692	859	0.472642607683353	0.457871816718735	0.457720126726045	406	453	38286	45359	1.06179056274968	0.200676722398374	0.0864992238819307	0.999999991006998	Random regions	13.0279822797417
rnd_616	E2F6_MOUSE.H11MO.0.A	366	366	E2f6	38692	859	0.426076833527357	0.457871816718735	0.458198338215076	366	493	38326	45319	0.877859516122493	0.972407433627822	-0.187938011174124	0.999999991006998	Random regions	13.0279822797417
rnd_711	E2F6_MOUSE.H11MO.0.A	357	357	E2f6	38692	859	0.415599534342258	0.457871816718735	0.458305935800108	357	502	38335	45310	0.840551347679709	0.994463474147932	-0.250592141243698	0.999999991006998	Random regions	13.0279822797417
rnd_894	E2F6_MOUSE.H11MO.0.A	389	388	E2f6	38692	859	0.452852153667055	0.457871816718735	0.457923366608883	389	470	38303	45342	0.979758054783227	0.629431031048233	-0.0295025663320902	0.999999991006998	Random regions	13.0279822797417
rnd_208	SP1_MOUSE.H11MO.0.A	554	553	Sp1	56408	859	0.644935972060536	0.667518697339771	0.66775061270847	554	305	55854	27791	0.903778319539654	0.925686992594563	-0.145959145831295	0.999999991006998	Random regions	17.9416683584073
rnd_240	SP1_MOUSE.H11MO.0.A	565	564	Sp1	56408	859	0.657741559953434	0.667518697339771	0.667619104548987	565	294	55843	27802	0.956777163103213	0.742172161679492	-0.0637451399990611	0.999999991006998	Random regions	17.9416683584073
rnd_256	SP1_MOUSE.H11MO.0.A	551	551	Sp1	56408	859	0.641443538998836	0.667518697339771	0.667786478570148	551	308	55857	27788	0.889986566982011	0.951569182958396	-0.1681445339709	0.999999991006998	Random regions	17.9416683584073
rnd_299	SP1_MOUSE.H11MO.0.A	542	542	Sp1	56408	859	0.630966239813737	0.667518697339771	0.66789407615518	542	317	55866	27779	0.850188270428249	0.989443502344408	-0.234145739829035	0.999999991006998	Random regions	17.9416683584073
rnd_454	SP1_MOUSE.H11MO.0.A	565	564	Sp1	56408	859	0.657741559953434	0.667518697339771	0.667619104548987	565	294	55843	27802	0.956777163103213	0.742172161679492	-0.0637451399990611	0.999999991006998	Random regions	17.9416683584073
rnd_507	SP1_MOUSE.H11MO.0.A	574	574	Sp1	56408	859	0.668218859138533	0.667518697339771	0.667511506963955	574	285	55834	27811	1.00319390192215	0.498643956303275	0.00460048362199096	0.999999991006998	Random regions	17.9416683584073
rnd_616	SP1_MOUSE.H11MO.0.A	542	542	Sp1	56408	859	0.630966239813737	0.667518697339771	0.66789407615518	542	317	55866	27779	0.850188270428249	0.989443502344408	-0.234145739829035	0.999999991006998	Random regions	17.9416683584073
rnd_711	SP1_MOUSE.H11MO.0.A	552	552	Sp1	56408	859	0.642607683352736	0.667518697339771	0.667774523282922	552	307	55856	27789	0.894553661671651	0.943895807704644	-0.160760066936052	0.999999991006998	Random regions	17.9416683584073
rnd_810	SP1_MOUSE.H11MO.0.A	543	543	Sp1	56408	859	0.632130384167637	0.667518697339771	0.667882120867954	543	316	55865	27780	0.854497568484728	0.987269963609397	-0.226851708240502	0.999999991006998	Random regions	17.9416683584073
rnd_894	SP1_MOUSE.H11MO.0.A	574	573	Sp1	56408	859	0.668218859138533	0.667518697339771	0.667511506963955	574	285	55834	27811	1.00319390192215	0.498643956303275	0.00460048362199096	0.999999991006998	Random regions	17.9416683584073
rnd_12	SP2_MOUSE.H11MO.0.B	416	416	Sp2	44590	859	0.484284051222352	0.52766732935719	0.528112857911411	416	443	44174	39471	0.839078897505147	0.995231366573449	-0.253121623092544	0.999999991006998	Random regions	10.1546281765749
rnd_208	SP2_MOUSE.H11MO.0.B	432	431	Sp2	44590	859	0.50291036088475	0.52766732935719	0.527921573315799	432	427	44158	39487	0.904693267167721	0.932492807468038	-0.144499360089557	0.999999991006998	Random regions	10.1546281765749
rnd_240	SP2_MOUSE.H11MO.0.B	428	427	Sp2	44590	859	0.49825378346915	0.52766732935719	0.527969394464702	428	431	44162	39483	0.887828072471403	0.961554707741667	-0.171647768545845	0.999999991006998	Random regions	10.1546281765749
rnd_256	SP2_MOUSE.H11MO.0.B	419	419	Sp2	44590	859	0.487776484284051	0.52766732935719	0.528076992049734	419	440	44171	39474	0.851014218008313	0.991492412180671	-0.23274485947585	0.999999991006998	Random regions	10.1546281765749
rnd_299	SP2_MOUSE.H11MO.0.B	434	433	Sp2	44590	859	0.50523864959255	0.52766732935719	0.527897662741347	434	425	44156	39489	0.913246155810558	0.912673824927038	-0.130924319122096	0.999999991006998	Random regions	10.1546281765749
rnd_454	SP2_MOUSE.H11MO.0.B	440	439	Sp2	44590	859	0.512223515715949	0.52766732935719	0.527825931017993	440	419	44150	39495	0.939428026280576	0.8278524038534	-0.0901454602304898	0.999999991006998	Random regions	10.1546281765749
rnd_507	SP2_MOUSE.H11MO.0.B	433	433	Sp2	44590	859	0.50407450523865	0.52766732935719	0.527909618028573	433	426	44157	39488	0.908959569518111	0.923067620944991	-0.137711970053167	0.999999991006998	Random regions	10.1546281765749
rnd_616	SP2_MOUSE.H11MO.0.B	417	417	Sp2	44590	859	0.485448195576251	0.52766732935719	0.528100902624186	417	442	44173	39472	0.843039137971381	0.994191540715668	-0.246328485254369	0.999999991006998	Random regions	10.1546281765749
rnd_711	SP2_MOUSE.H11MO.0.B	446	446	Sp2	44590	859	0.519208381839348	0.52766732935719	0.527754199294638	446	413	44144	39501	0.966310128093186	0.703294881246231	-0.0494418121857886	0.999999991006998	Random regions	10.1546281765749
rnd_810	SP2_MOUSE.H11MO.0.B	417	417	Sp2	44590	859	0.485448195576251	0.52766732935719	0.528100902624186	417	442	44173	39472	0.843039137971381	0.994191540715668	-0.246328485254369	0.999999991006998	Random regions	10.1546281765749
rnd_894	SP2_MOUSE.H11MO.0.B	425	424	Sp2	44590	859	0.494761350407451	0.52766732935719	0.528005260326379	425	434	44165	39480	0.875385318649467	0.975855117212625	-0.192009906580063	0.999999991006998	Random regions	10.1546281765749
rnd_33	SP1_MOUSE.H11MO.0.A	570	569	Sp1	56408	859	0.663562281722934	0.667518697339771	0.667559328112858	570	289	55838	27807	0.982193228330584	0.613110182373603	-0.0259212188900409	0.999999991006998	Random regions	17.9416683584073
rnd_133	SP1_MOUSE.H11MO.0.A	529	529	Sp1	56408	859	0.615832363213039	0.667518697339771	0.668049494889115	529	330	55879	27766	0.79656046068287	0.99938953362288	-0.328144225268696	0.999999991006998	Random regions	17.9416683584073
rnd_250	SP1_MOUSE.H11MO.0.A	555	555	Sp1	56408	859	0.646100116414436	0.667518697339771	0.667738657421245	555	304	55853	27792	0.908436478463933	0.915026756176927	-0.138542455946952	0.999999991006998	Random regions	17.9416683584073
rnd_491	SP1_MOUSE.H11MO.0.A	564	564	Sp1	56408	859	0.656577415599534	0.667518697339771	0.667631059836213	564	295	55844	27801	0.951790710354915	0.764994559677536	-0.0712837212781135	0.999999991006998	Random regions	17.9416683584073
rnd_519	SP1_MOUSE.H11MO.0.A	555	555	Sp1	56408	859	0.646100116414436	0.667518697339771	0.667738657421245	555	304	55853	27792	0.908436478463933	0.915026756176927	-0.138542455946952	0.999999991006998	Random regions	17.9416683584073
rnd_577	SP1_MOUSE.H11MO.0.A	565	565	Sp1	56408	859	0.657741559953434	0.667518697339771	0.667619104548987	565	294	55843	27802	0.956777163103213	0.742172161679492	-0.0637451399990611	0.999999991006998	Random regions	17.9416683584073
rnd_959	SP1_MOUSE.H11MO.0.A	565	565	Sp1	56408	859	0.657741559953434	0.667518697339771	0.667619104548987	565	294	55843	27802	0.956777163103213	0.742172161679492	-0.0637451399990611	0.999999991006998	Random regions	17.9416683584073
rnd_77	SP1_MOUSE.H11MO.0.A	572	572	Sp1	56408	859	0.665890570430733	0.667518697339771	0.667535417538406	572	287	55836	27809	0.992623312806664	0.556499849609489	-0.0106817566379788	0.999999991006998	Random regions	17.9416683584073
rnd_154	SP1_MOUSE.H11MO.0.A	548	548	Sp1	56408	859	0.637951105937136	0.667518697339771	0.667822344431825	548	311	55860	27785	0.876462723744152	0.969658904146312	-0.190235360905451	0.999999991006998	Random regions	17.9416683584073
rnd_537	SP1_MOUSE.H11MO.0.A	546	546	Sp1	56408	859	0.635622817229336	0.667518697339771	0.667846255006277	546	313	55862	27783	0.867591854862317	0.978273247508913	-0.204911586142853	0.999999991006998	Random regions	17.9416683584073
rnd_607	SP1_MOUSE.H11MO.0.A	551	551	Sp1	56408	859	0.641443538998836	0.667518697339771	0.667786478570148	551	308	55857	27788	0.889986566982011	0.951569182958396	-0.1681445339709	0.999999991006998	Random regions	17.9416683584073
rnd_625	SP1_MOUSE.H11MO.0.A	544	544	Sp1	56408	859	0.633294528521537	0.667518697339771	0.667870165580728	544	315	55864	27781	0.858834421848944	0.984718189936117	-0.219548079708873	0.999999991006998	Random regions	17.9416683584073
rnd_747	SP1_MOUSE.H11MO.0.A	567	567	Sp1	56408	859	0.660069848661234	0.667518697339771	0.667595193974535	567	292	55841	27804	0.966866885058227	0.693265633807545	-0.048610816856144	0.999999991006998	Random regions	17.9416683584073
rnd_143	E2F2_MOUSE.H11MO.0.B	56	56	E2f2	5343	859	0.0651920838183935	0.0632277761999432	0.0632076035626756	56	803	5287	78358	1.03359434075797	0.4259035727126	0.0476700759738485	0.999999991006998	Random regions	8.04050738569117
rnd_192	E2F2_MOUSE.H11MO.0.B	46	46	E2f2	5343	859	0.0535506402793947	0.0632277761999432	0.0633271564349333	46	813	5297	78348	0.836879003817014	0.895138440721366	-0.256909042256977	0.999999991006998	Random regions	8.04050738569117
rnd_339	E2F2_MOUSE.H11MO.0.B	52	52	E2f2	5343	859	0.0605355064027939	0.0632277761999432	0.0632554247115787	52	807	5291	78354	0.954230203378004	0.647735317177926	-0.0675907435326048	0.999999991006998	Random regions	8.04050738569117
rnd_420	E2F2_MOUSE.H11MO.0.B	50	50	E2f2	5343	859	0.0582072176949942	0.0632277761999432	0.0632793352860302	50	809	5293	78352	0.914890507900456	0.747698521066713	-0.1283289997541	0.999999991006998	Random regions	8.04050738569117
rnd_435	E2F2_MOUSE.H11MO.0.B	44	44	E2f2	5343	859	0.0512223515715949	0.0632277761999432	0.0633510670093849	44	815	5299	78346	0.798204206595421	0.939877049611087	-0.325170212908183	0.999999991006998	Random regions	8.04050738569117
rnd_513	E2F2_MOUSE.H11MO.0.B	48	48	E2f2	5343	859	0.0558789289871944	0.0632277761999432	0.0633032458604818	48	811	5295	78350	0.875773939150376	0.831196747233901	-0.191369575466652	0.999999991006998	Random regions	8.04050738569117
rnd_521	E2F2_MOUSE.H11MO.0.B	41	41	E2f2	5343	859	0.0477299185098952	0.0632277761999432	0.0633869328710622	41	818	5302	78343	0.740601493762636	0.977830348565763	-0.433230635518552	0.999999991006998	Random regions	8.04050738569117
rnd_633	E2F2_MOUSE.H11MO.0.B	57	57	E2f2	5343	859	0.0663562281722934	0.0632277761999432	0.0631956482754498	57	802	5286	78359	1.05358710138109	0.372085488480427	0.0753095885132155	0.999999991006998	Random regions	8.04050738569117
rnd_775	E2F2_MOUSE.H11MO.0.B	49	49	E2f2	5343	859	0.0570430733410943	0.0632277761999432	0.063291290573256	49	810	5294	78351	0.895304425969977	0.791783393382465	-0.159549776577199	0.999999991006998	Random regions	8.04050738569117
rnd_785	E2F2_MOUSE.H11MO.0.B	45	45	E2f2	5343	859	0.0523864959254948	0.0632277761999432	0.0633391117221591	45	814	5298	78347	0.817514181477435	0.91976931398385	-0.290684337524703	0.999999991006998	Random regions	8.04050738569117
rnd_943	E2F2_MOUSE.H11MO.0.B	57	57	E2f2	5343	859	0.0663562281722934	0.0632277761999432	0.0631956482754498	57	802	5286	78359	1.05358710138109	0.372085488480427	0.0753095885132155	0.999999991006998	Random regions	8.04050738569117
rnd_143	SP1_MOUSE.H11MO.0.A	559	558	Sp1	56408	859	0.650756693830035	0.667518697339771	0.667690836272342	559	300	55849	27796	0.927381777429403	0.860796151246785	-0.108764716105181	0.999999991006998	Random regions	17.9416683584073
rnd_339	SP1_MOUSE.H11MO.0.A	558	558	Sp1	56408	859	0.649592549476135	0.667518697339771	0.667702791559567	558	301	55850	27795	0.922597930274144	0.876175224674383	-0.116226038974773	0.999999991006998	Random regions	17.9416683584073
rnd_420	SP1_MOUSE.H11MO.0.A	552	552	Sp1	56408	859	0.642607683352736	0.667518697339771	0.667774523282922	552	307	55856	27789	0.894553661671651	0.943895807704644	-0.160760066936052	0.999999991006998	Random regions	17.9416683584073
rnd_435	SP1_MOUSE.H11MO.0.A	540	540	Sp1	56408	859	0.628637951105937	0.667518697339771	0.667917986729631	540	319	55868	27777	0.841651299552295	0.992838813636067	-0.248705453762176	0.999999991006998	Random regions	17.9416683584073
rnd_513	SP1_MOUSE.H11MO.0.A	570	570	Sp1	56408	859	0.663562281722934	0.667518697339771	0.667559328112858	570	289	55838	27807	0.982193228330584	0.613110182373603	-0.0259212188900409	0.999999991006998	Random regions	17.9416683584073
rnd_521	SP1_MOUSE.H11MO.0.A	568	568	Sp1	56408	859	0.661233993015134	0.667518697339771	0.66758323868731	568	291	55840	27805	0.971900989238286	0.667348823549824	-0.041118745676247	0.999999991006998	Random regions	17.9416683584073
rnd_633	SP1_MOUSE.H11MO.0.A	562	562	Sp1	56408	859	0.654249126891735	0.667518697339771	0.667654970410664	562	297	55846	27799	0.941927882159372	0.807071078970272	-0.0863114894377857	0.999999991006998	Random regions	17.9416683584073
rnd_785	SP1_MOUSE.H11MO.0.A	553	553	Sp1	56408	859	0.643771827706636	0.667518697339771	0.667762567995696	553	306	55855	27790	0.899150813863781	0.93528977952457	-0.153364976739159	0.999999991006998	Random regions	17.9416683584073
rnd_943	SP1_MOUSE.H11MO.0.A	557	556	Sp1	56408	859	0.648428405122235	0.667518697339771	0.667714746846793	557	302	55851	27794	0.917845974360966	0.89031664891939	-0.123676022587595	0.999999991006998	Random regions	17.9416683584073
rnd_168	NRF1_MOUSE.H11MO.0.A	130	129	Nrf1	15850	859	0.151338766006985	0.187565085676418	0.187937115189192	130	729	15720	67925	0.770540090015765	0.99777642577999	-0.376058074990515	0.999999991006998	Random regions	13.0124476716588
rnd_281	NRF1_MOUSE.H11MO.0.A	147	147	Nrf1	15850	859	0.171129220023283	0.187565085676418	0.187733875306354	147	712	15703	67942	0.893292576535128	0.901560781864623	-0.162795322021702	0.999999991006998	Random regions	13.0124476716588
rnd_614	NRF1_MOUSE.H11MO.0.A	163	161	Nrf1	15850	859	0.189755529685681	0.187565085676418	0.187542590710742	163	696	15687	67958	1.01456361062862	0.448206585851985	0.0208593213404991	0.999999991006998	Random regions	13.0124476716588
rnd_618	NRF1_MOUSE.H11MO.0.A	154	154	Nrf1	15850	859	0.179278230500582	0.187565085676418	0.187650188295774	154	705	15696	67949	0.945620794060136	0.746752920405378	-0.0806663343744609	0.999999991006998	Random regions	13.0124476716588
rnd_686	NRF1_MOUSE.H11MO.0.A	152	152	Nrf1	15850	859	0.176949941792782	0.187565085676418	0.187674098870225	152	707	15698	67947	0.93060306464118	0.800233881791575	-0.103762156733367	0.999999991006998	Random regions	13.0124476716588
rnd_701	NRF1_MOUSE.H11MO.0.A	138	136	Nrf1	15850	859	0.160651920838184	0.187565085676418	0.187841472891386	138	721	15712	67933	0.827550599145679	0.982443413016726	-0.273080569185277	0.999999991006998	Random regions	13.0124476716588
rnd_988	NRF1_MOUSE.H11MO.0.A	132	132	Nrf1	15850	859	0.153667054714785	0.187565085676418	0.187913204614741	132	727	15718	67927	0.784669429706443	0.996082579995997	-0.349843100204488	0.999999991006998	Random regions	13.0124476716588
rnd_168	SP1_MOUSE.H11MO.0.A	554	553	Sp1	56408	859	0.644935972060536	0.667518697339771	0.66775061270847	554	305	55854	27791	0.903778319539654	0.925686992594563	-0.145959145831295	0.999999991006998	Random regions	17.9416683584073
rnd_281	SP1_MOUSE.H11MO.0.A	558	558	Sp1	56408	859	0.649592549476135	0.667518697339771	0.667702791559567	558	301	55850	27795	0.922597930274144	0.876175224674383	-0.116226038974773	0.999999991006998	Random regions	17.9416683584073
rnd_618	SP1_MOUSE.H11MO.0.A	556	556	Sp1	56408	859	0.647264260768335	0.667518697339771	0.667726702134019	556	303	55852	27793	0.913125594239155	0.90325318612465	-0.131114788101299	0.999999991006998	Random regions	17.9416683584073
rnd_686	SP1_MOUSE.H11MO.0.A	576	576	Sp1	56408	859	0.670547147846333	0.667518697339771	0.667487596389503	576	283	55832	27813	1.01391305100456	0.440749984611831	0.0199339380779112	0.999999991006998	Random regions	17.9416683584073
rnd_988	SP1_MOUSE.H11MO.0.A	555	555	Sp1	56408	859	0.646100116414436	0.667518697339771	0.667738657421245	555	304	55853	27792	0.908436478463933	0.915026756176927	-0.138542455946952	0.999999991006998	Random regions	17.9416683584073
rnd_168	SP2_MOUSE.H11MO.0.B	435	434	Sp2	44590	859	0.506402793946449	0.52766732935719	0.527885707454122	435	424	44155	39490	0.917556948019376	0.901265615557772	-0.124130393524964	0.999999991006998	Random regions	10.1546281765749
rnd_281	SP2_MOUSE.H11MO.0.B	437	437	Sp2	44590	859	0.508731082654249	0.52766732935719	0.52786179687967	437	422	44153	39492	0.926243174024616	0.875251400020428	-0.110537089411803	0.999999991006998	Random regions	10.1546281765749
rnd_423	SP2_MOUSE.H11MO.0.B	442	442	Sp2	44590	859	0.514551804423749	0.52766732935719	0.527802020443541	442	417	44148	39497	0.948262157676781	0.790586266498526	-0.0766421314445051	0.999999991006998	Random regions	10.1546281765749
rnd_614	SP2_MOUSE.H11MO.0.B	445	443	Sp2	44590	859	0.518044237485448	0.52766732935719	0.527766154581864	445	414	44145	39500	0.96176557859558	0.726594611789436	-0.0562428015268338	0.999999991006998	Random regions	10.1546281765749
rnd_618	SP2_MOUSE.H11MO.0.B	445	445	Sp2	44590	859	0.518044237485448	0.52766732935719	0.527766154581864	445	414	44145	39500	0.96176557859558	0.726594611789436	-0.0562428015268338	0.999999991006998	Random regions	10.1546281765749
rnd_686	SP2_MOUSE.H11MO.0.B	440	440	Sp2	44590	859	0.512223515715949	0.52766732935719	0.527825931017993	440	419	44150	39495	0.939428026280576	0.8278524038534	-0.0901454602304898	0.999999991006998	Random regions	10.1546281765749
rnd_988	SP2_MOUSE.H11MO.0.B	429	429	Sp2	44590	859	0.49941792782305	0.52766732935719	0.527957439177476	429	430	44161	39484	0.892014648154088	0.955474133848346	-0.164860693434893	0.999999991006998	Random regions	10.1546281765749
ref_promoter	E2F5_MOUSE.H11MO.0.B	737	723	E2f5	5771	7122	0.103482167930357	0.0682926252011739	0.0650538885012018	737	6385	5034	72348	1.65888246543842	3.50891175957515e-31	0.73021167258912	3.50032710491383e-28	Gene promoters	41.0383619308505
rnd_110	E2F5_MOUSE.H11MO.0.B	70	70	E2f5	5771	859	0.0814901047729918	0.0682926252011739	0.0681570924741467	70	789	5701	77944	1.21297308436207	0.0730812574818084	0.278547537689921	0.999999991006998	Random regions	41.0383619308505
rnd_249	E2F5_MOUSE.H11MO.0.B	59	58	E2f5	5771	859	0.0686845168800931	0.0682926252011739	0.0682886006336302	59	800	5712	77933	1.00622553937753	0.501197357181991	0.00895371276995056	0.999999991006998	Random regions	41.0383619308505
rnd_300	E2F5_MOUSE.H11MO.0.B	60	60	E2f5	5771	859	0.069848661233993	0.0682926252011739	0.0682766453464044	60	799	5711	77934	1.02475781507076	0.447234427211908	0.0352829923838555	0.999999991006998	Random regions	41.0383619308505
rnd_561	E2F5_MOUSE.H11MO.0.B	59	59	E2f5	5771	859	0.0686845168800931	0.0682926252011739	0.0682886006336302	59	800	5712	77933	1.00622553937753	0.501197357181991	0.00895371276995056	0.999999991006998	Random regions	41.0383619308505
rnd_605	E2F5_MOUSE.H11MO.0.B	52	52	E2f5	5771	859	0.0605355064027939	0.0682926252011739	0.0683722876442107	52	807	5719	77926	0.877991459330064	0.834819842755209	-0.187721188887654	0.999999991006998	Random regions	41.0383619308505
rnd_642	E2F5_MOUSE.H11MO.0.B	60	59	E2f5	5771	859	0.069848661233993	0.0682926252011739	0.0682766453464044	60	799	5711	77934	1.02475781507076	0.447234427211908	0.0352829923838555	0.999999991006998	Random regions	41.0383619308505
rnd_667	E2F5_MOUSE.H11MO.0.B	57	57	E2f5	5771	859	0.0663562281722934	0.0682926252011739	0.0683125112080818	57	802	5714	77931	0.969327407105988	0.608900171131388	-0.0449440517163354	0.999999991006998	Random regions	41.0383619308505
rnd_728	E2F5_MOUSE.H11MO.0.B	64	64	E2f5	5771	859	0.0745052386495926	0.0682926252011739	0.0682288241975013	64	795	5707	77938	1.09937470117678	0.251920396434119	0.136683185555486	0.999999991006998	Random regions	41.0383619308505
rnd_752	E2F5_MOUSE.H11MO.0.B	57	57	E2f5	5771	859	0.0663562281722934	0.0682926252011739	0.0683125112080818	57	802	5714	77931	0.969327407105988	0.608900171131388	-0.0449440517163354	0.999999991006998	Random regions	41.0383619308505
rnd_763	E2F5_MOUSE.H11MO.0.B	59	59	E2f5	5771	859	0.0686845168800931	0.0682926252011739	0.0682886006336302	59	800	5712	77933	1.00622553937753	0.501197357181991	0.00895371276995056	0.999999991006998	Random regions	41.0383619308505
rnd_851	E2F5_MOUSE.H11MO.0.B	55	55	E2f5	5771	859	0.0640279394644936	0.0682926252011739	0.0683364217825333	55	804	5716	77929	0.932637972078803	0.709825937572104	-0.100610925112464	0.999999991006998	Random regions	41.0383619308505
rnd_110	SP1_MOUSE.H11MO.0.A	566	566	Sp1	56408	859	0.658905704307334	0.667518697339771	0.667607149261761	566	293	55842	27803	0.961805357455121	0.718237057490016	-0.0561831325410685	0.999999991006998	Random regions	17.9416683584073
rnd_561	SP1_MOUSE.H11MO.0.A	545	545	Sp1	56408	859	0.634458672875437	0.667518697339771	0.667858210293502	545	314	55863	27782	0.86319909477973	0.98173746250699	-0.212234742987149	0.999999991006998	Random regions	17.9416683584073
rnd_642	SP1_MOUSE.H11MO.0.A	570	569	Sp1	56408	859	0.663562281722934	0.667518697339771	0.667559328112858	570	289	55838	27807	0.982193228330584	0.613110182373603	-0.0259212188900409	0.999999991006998	Random regions	17.9416683584073
rnd_667	SP1_MOUSE.H11MO.0.A	564	564	Sp1	56408	859	0.656577415599534	0.667518697339771	0.667631059836213	564	295	55844	27801	0.951790710354915	0.764994559677536	-0.0712837212781135	0.999999991006998	Random regions	17.9416683584073
rnd_752	SP1_MOUSE.H11MO.0.A	569	569	Sp1	56408	859	0.662398137369034	0.667518697339771	0.667571283400084	569	290	55839	27806	0.977030021045268	0.640591273125237	-0.0335252025527448	0.999999991006998	Random regions	17.9416683584073
rnd_763	SP1_MOUSE.H11MO.0.A	564	564	Sp1	56408	859	0.656577415599534	0.667518697339771	0.667631059836213	564	295	55844	27801	0.951790710354915	0.764994559677536	-0.0712837212781135	0.999999991006998	Random regions	17.9416683584073
rnd_851	SP1_MOUSE.H11MO.0.A	568	567	Sp1	56408	859	0.661233993015134	0.667518697339771	0.66758323868731	568	291	55840	27805	0.971900989238286	0.667348823549824	-0.041118745676247	0.999999991006998	Random regions	17.9416683584073
ref_promoter	ZFP57_MOUSE.H11MO.0.B	1291	1274	Zfp57	9837	7122	0.181269306374614	0.116408690712866	0.110439120208834	1291	5831	8546	68836	1.78328709898496	2.09279710710334e-63	0.834538987280602	2.72061577178097e-60	Gene promoters	83.687934359604
rnd_110	ZFP57_MOUSE.H11MO.0.B	110	110	Zfp57	9837	859	0.128055878928987	0.116408690712866	0.116289078845119	110	749	9727	73918	1.11601540726005	0.154762429040209	0.158356944572326	0.999999991006998	Random regions	83.687934359604
rnd_249	ZFP57_MOUSE.H11MO.0.B	88	87	Zfp57	9837	859	0.10244470314319	0.116408690712866	0.116552095164086	88	771	9749	73896	0.865120705500431	0.91110961427234	-0.209026656845706	0.999999991006998	Random regions	83.687934359604
rnd_300	ZFP57_MOUSE.H11MO.0.B	92	92	Zfp57	9837	859	0.107101280558789	0.116408690712866	0.116504274015183	92	767	9745	73900	0.909597853302068	0.817582996672304	-0.136699245488023	0.999999991006998	Random regions	83.687934359604
rnd_561	ZFP57_MOUSE.H11MO.0.B	110	110	Zfp57	9837	859	0.128055878928987	0.116408690712866	0.116289078845119	110	749	9727	73918	1.11601540726005	0.154762429040209	0.158356944572326	0.999999991006998	Random regions	83.687934359604
rnd_605	ZFP57_MOUSE.H11MO.0.B	95	95	Zfp57	9837	859	0.110593713620489	0.116408690712866	0.116468408153506	95	764	9742	73903	0.943283040799959	0.718621175557824	-0.0842373650378806	0.999999991006998	Random regions	83.687934359604
rnd_642	ZFP57_MOUSE.H11MO.0.B	86	85	Zfp57	9837	859	0.10011641443539	0.116408690712866	0.116576005738538	86	773	9751	73894	0.843128425432355	0.94185041074847	-0.246175695484151	0.999999991006998	Random regions	83.687934359604
rnd_667	ZFP57_MOUSE.H11MO.0.B	110	110	Zfp57	9837	859	0.128055878928987	0.116408690712866	0.116289078845119	110	749	9727	73918	1.11601540726005	0.154762429040209	0.158356944572326	0.999999991006998	Random regions	83.687934359604
rnd_728	ZFP57_MOUSE.H11MO.0.B	107	107	Zfp57	9837	859	0.124563445867288	0.116408690712866	0.116324944706797	107	752	9730	73915	1.08092676822332	0.241184339195604	0.112268785144853	0.999999991006998	Random regions	83.687934359604
rnd_752	ZFP57_MOUSE.H11MO.0.B	98	98	Zfp57	9837	859	0.114086146682189	0.116408690712866	0.116432542291829	98	761	9739	73906	0.977251766247096	0.600358606206086	-0.0331978078991477	0.999999991006998	Random regions	83.687934359604
rnd_763	ZFP57_MOUSE.H11MO.0.B	103	103	Zfp57	9837	859	0.119906868451688	0.116408690712866	0.1163727658557	103	756	9734	73911	1.03451226700838	0.389645906008139	0.0489507524451235	0.999999991006998	Random regions	83.687934359604
rnd_851	ZFP57_MOUSE.H11MO.0.B	116	115	Zfp57	9837	859	0.135040745052387	0.116408690712866	0.116217347121765	116	743	9721	73924	1.18724773130604	0.0508760404207986	0.247620999374473	0.999999991006998	Random regions	83.687934359604
rnd_116	E2F6_MOUSE.H11MO.0.A	409	409	E2f6	38692	859	0.476135040745052	0.457871816718735	0.457684260864367	409	450	38283	45362	1.07694050336505	0.147925589283466	0.106938548980379	0.999999991006998	Random regions	13.0279822797417
rnd_183	E2F6_MOUSE.H11MO.0.A	359	359	E2f6	38692	859	0.417927823050058	0.457871816718735	0.458282025225656	359	500	38333	45312	0.848722939717847	0.99184355348477	-0.236634423005367	0.999999991006998	Random regions	13.0279822797417
rnd_342	E2F6_MOUSE.H11MO.0.A	365	365	E2f6	38692	859	0.424912689173458	0.457871816718735	0.458210293502301	365	494	38327	45318	0.873643780972219	0.976515198558254	-0.194882938939988	0.999999991006998	Random regions	13.0279822797417
rnd_443	E2F6_MOUSE.H11MO.0.A	364	363	E2f6	38692	859	0.423748544819558	0.457871816718735	0.458222248789527	364	495	38328	45317	0.869445282358287	0.980096557295797	-0.201832859022352	0.999999991006998	Random regions	13.0279822797417
rnd_457	E2F6_MOUSE.H11MO.0.A	398	398	E2f6	38692	859	0.463329452852154	0.457871816718735	0.457815769023851	398	461	38294	45351	1.02244644166754	0.386242809371013	0.0320252731285314	0.999999991006998	Random regions	13.0279822797417
rnd_466	E2F6_MOUSE.H11MO.0.A	355	354	E2f6	38692	859	0.413271245634459	0.457871816718735	0.458329846374559	355	504	38337	45308	0.832445522718157	0.996307837108921	-0.264572233125078	0.999999991006998	Random regions	13.0279822797417
rnd_589	E2F6_MOUSE.H11MO.0.A	395	395	E2f6	38692	859	0.459837019790454	0.457871816718735	0.457851634885528	395	464	38297	45348	1.00802842638736	0.467039114433904	0.0115363233912257	0.999999991006998	Random regions	13.0279822797417
rnd_742	E2F6_MOUSE.H11MO.0.A	383	382	E2f6	38692	859	0.445867287543655	0.457871816718735	0.457995098332238	383	476	38309	45336	0.952203410775568	0.771490548099198	-0.0706582982760515	0.999999991006998	Random regions	13.0279822797417
rnd_116	NRF1_MOUSE.H11MO.0.A	161	161	Nrf1	15850	859	0.187427240977881	0.187565085676418	0.187566501285193	161	698	15689	67956	0.99908629183654	0.518095387968755	-0.00131880482940688	0.999999991006998	Random regions	13.0124476716588
rnd_183	NRF1_MOUSE.H11MO.0.A	137	137	Nrf1	15850	859	0.159487776484284	0.187565085676418	0.187853428178612	137	722	15713	67932	0.820351867581377	0.986047481419284	-0.285685247680455	0.999999991006998	Random regions	13.0124476716588
rnd_342	NRF1_MOUSE.H11MO.0.A	141	141	Nrf1	15850	859	0.164144353899884	0.187565085676418	0.187805607029709	141	718	15709	67936	0.849272847905719	0.96662652816141	-0.235699968574905	0.999999991006998	Random regions	13.0124476716588
rnd_427	NRF1_MOUSE.H11MO.0.A	145	145	Nrf1	15850	859	0.168800931315483	0.187565085676418	0.187757785880806	145	714	15705	67940	0.878533277066599	0.929328391172508	-0.186831161243681	0.999999991006998	Random regions	13.0124476716588
rnd_443	NRF1_MOUSE.H11MO.0.A	163	162	Nrf1	15850	859	0.189755529685681	0.187565085676418	0.187542590710742	163	696	15687	67958	1.01456361062862	0.448206585851985	0.0208593213404991	0.999999991006998	Random regions	13.0124476716588
rnd_457	NRF1_MOUSE.H11MO.0.A	150	150	Nrf1	15850	859	0.174621653084983	0.187565085676418	0.187698009444677	150	709	15700	67945	0.915610949868733	0.846422625809831	-0.127193378578671	0.999999991006998	Random regions	13.0124476716588
rnd_466	NRF1_MOUSE.H11MO.0.A	165	164	Nrf1	15850	859	0.192083818393481	0.187565085676418	0.18751868013629	165	694	15685	67960	1.03013545102165	0.380101249193717	0.0428340477670037	0.999999991006998	Random regions	13.0124476716588
rnd_589	NRF1_MOUSE.H11MO.0.A	149	148	Nrf1	15850	859	0.173457508731083	0.187565085676418	0.187709964731903	149	710	15701	67944	0.908147224720082	0.866676403688503	-0.139001895217059	0.999999991006998	Random regions	13.0124476716588
rnd_742	NRF1_MOUSE.H11MO.0.A	167	166	Nrf1	15850	859	0.194412107101281	0.187565085676418	0.187494769561839	167	692	15683	67962	1.04580233393762	0.315720738373166	0.0646101949918537	0.999999991006998	Random regions	13.0124476716588
rnd_183	SP1_MOUSE.H11MO.0.A	544	544	Sp1	56408	859	0.633294528521537	0.667518697339771	0.667870165580728	544	315	55864	27781	0.858834421848944	0.984718189936117	-0.219548079708873	0.999999991006998	Random regions	17.9416683584073
rnd_342	SP1_MOUSE.H11MO.0.A	544	544	Sp1	56408	859	0.633294528521537	0.667518697339771	0.667870165580728	544	315	55864	27781	0.858834421848944	0.984718189936117	-0.219548079708873	0.999999991006998	Random regions	17.9416683584073
rnd_443	SP1_MOUSE.H11MO.0.A	547	546	Sp1	56408	859	0.636786961583236	0.667518697339771	0.667834299719051	547	312	55861	27784	0.872012973056277	0.974267468754084	-0.197578496554043	0.999999991006998	Random regions	17.9416683584073
rnd_457	SP1_MOUSE.H11MO.0.A	574	574	Sp1	56408	859	0.668218859138533	0.667518697339771	0.667511506963955	574	285	55834	27811	1.00319390192215	0.498643956303275	0.00460048362199096	0.999999991006998	Random regions	17.9416683584073
rnd_466	SP1_MOUSE.H11MO.0.A	548	547	Sp1	56408	859	0.637951105937136	0.667518697339771	0.667822344431825	548	311	55860	27785	0.876462723744152	0.969658904146312	-0.190235360905451	0.999999991006998	Random regions	17.9416683584073
rnd_589	SP1_MOUSE.H11MO.0.A	547	546	Sp1	56408	859	0.636786961583236	0.667518697339771	0.667834299719051	547	312	55861	27784	0.872012973056277	0.974267468754084	-0.197578496554043	0.999999991006998	Random regions	17.9416683584073
rnd_742	SP1_MOUSE.H11MO.0.A	537	536	Sp1	56408	859	0.625145518044238	0.667518697339771	0.667953852591309	537	322	55871	27774	0.829046087652258	0.996133455612504	-0.270475789813883	0.999999991006998	Random regions	17.9416683584073
rnd_183	SP2_MOUSE.H11MO.0.B	444	444	Sp2	44590	859	0.516880093131548	0.52766732935719	0.52777810986909	444	415	44146	39499	0.957242828283819	0.7489492965252	-0.063043148522428	0.999999991006998	Random regions	10.1546281765749
rnd_342	SP2_MOUSE.H11MO.0.B	405	405	Sp2	44590	859	0.471478463329453	0.52766732935719	0.528244366070895	405	454	44185	39460	0.796680348473236	0.999591334821458	-0.327927106149029	0.999999991006998	Random regions	10.1546281765749
rnd_443	SP2_MOUSE.H11MO.0.B	414	413	Sp2	44590	859	0.481955762514552	0.52766732935719	0.528136768485863	414	445	44176	39469	0.831212401500993	0.996827213693801	-0.266710915801022	0.999999991006998	Random regions	10.1546281765749
rnd_457	SP2_MOUSE.H11MO.0.B	445	445	Sp2	44590	859	0.518044237485448	0.52766732935719	0.527766154581864	445	414	44145	39500	0.96176557859558	0.726594611789436	-0.0562428015268338	0.999999991006998	Random regions	10.1546281765749
rnd_466	SP2_MOUSE.H11MO.0.B	404	403	Sp2	44590	859	0.470314318975553	0.52766732935719	0.528256321358121	404	455	44186	39459	0.792928734490311	0.999681653046617	-0.334736887240033	0.999999991006998	Random regions	10.1546281765749
rnd_589	SP2_MOUSE.H11MO.0.B	448	447	Sp2	44590	859	0.521536670547148	0.52766732935719	0.527730288720187	448	411	44142	39503	0.975465198206816	0.654167576310544	-0.0358376923452958	0.999999991006998	Random regions	10.1546281765749
rnd_742	SP2_MOUSE.H11MO.0.B	445	444	Sp2	44590	859	0.518044237485448	0.52766732935719	0.527766154581864	445	414	44145	39500	0.96176557859558	0.726594611789436	-0.0562428015268338	0.999999991006998	Random regions	10.1546281765749
rnd_129	SP1_MOUSE.H11MO.0.A	557	557	Sp1	56408	859	0.648428405122235	0.667518697339771	0.667714746846793	557	302	55851	27794	0.917845974360966	0.89031664891939	-0.123676022587595	0.999999991006998	Random regions	17.9416683584073
rnd_162	SP1_MOUSE.H11MO.0.A	552	552	Sp1	56408	859	0.642607683352736	0.667518697339771	0.667774523282922	552	307	55856	27789	0.894553661671651	0.943895807704644	-0.160760066936052	0.999999991006998	Random regions	17.9416683584073
rnd_264	SP1_MOUSE.H11MO.0.A	576	575	Sp1	56408	859	0.670547147846333	0.667518697339771	0.667487596389503	576	283	55832	27813	1.01391305100456	0.440749984611831	0.0199339380779112	0.999999991006998	Random regions	17.9416683584073
rnd_500	SP1_MOUSE.H11MO.0.A	560	560	Sp1	56408	859	0.651920838183935	0.667518697339771	0.667678880985116	560	299	55848	27797	0.932197835341004	0.844157208298383	-0.101291932092488	0.999999991006998	Random regions	17.9416683584073
rnd_129	SP2_MOUSE.H11MO.0.B	427	427	Sp2	44590	859	0.49708963911525	0.52766732935719	0.527981349751928	427	432	44163	39482	0.88366108264469	0.966940581494753	-0.178434947150765	0.999999991006998	Random regions	10.1546281765749
rnd_162	SP2_MOUSE.H11MO.0.B	437	437	Sp2	44590	859	0.508731082654249	0.52766732935719	0.52786179687967	437	422	44153	39492	0.926243174024616	0.875251400020428	-0.110537089411803	0.999999991006998	Random regions	10.1546281765749
rnd_264	SP2_MOUSE.H11MO.0.B	455	454	Sp2	44590	859	0.529685681024447	0.52766732935719	0.527646601709606	455	404	44135	39510	1.00821710064111	0.466477544559631	0.0118063296056241	0.999999991006998	Random regions	10.1546281765749
rnd_491	SP2_MOUSE.H11MO.0.B	439	439	Sp2	44590	859	0.511059371362049	0.52766732935719	0.527837886305218	439	420	44151	39494	0.935012159730259	0.844788604685248	-0.096942967674818	0.999999991006998	Random regions	10.1546281765749
rnd_500	SP2_MOUSE.H11MO.0.B	443	443	Sp2	44590	859	0.515715948777649	0.52766732935719	0.527790065156315	443	416	44147	39498	0.952741735023359	0.770296603392891	-0.0698429070874223	0.999999991006998	Random regions	10.1546281765749
rnd_31	E2F6_MOUSE.H11MO.0.A	360	360	E2f6	38692	859	0.419091967403958	0.457871816718735	0.45827006993843	360	499	38332	45313	0.852833645665736	0.990165154052103	-0.229663739016361	0.999999991006998	Random regions	13.0279822797417
rnd_223	E2F6_MOUSE.H11MO.0.A	365	364	E2f6	38692	859	0.424912689173458	0.457871816718735	0.458210293502301	365	494	38327	45318	0.873643780972219	0.976515198558254	-0.194882938939988	0.999999991006998	Random regions	13.0279822797417
rnd_271	E2F6_MOUSE.H11MO.0.A	398	398	E2f6	38692	859	0.463329452852154	0.457871816718735	0.457815769023851	398	461	38294	45351	1.02244644166754	0.386242809371013	0.0320252731285314	0.999999991006998	Random regions	13.0279822797417
rnd_333	E2F6_MOUSE.H11MO.0.A	383	383	E2f6	38692	859	0.445867287543655	0.457871816718735	0.457995098332238	383	476	38309	45336	0.952203410775568	0.771490548099198	-0.0706582982760515	0.999999991006998	Random regions	13.0279822797417
rnd_423	E2F6_MOUSE.H11MO.0.A	378	378	E2f6	38692	859	0.440046565774156	0.457871816718735	0.458054874768366	378	481	38314	45331	0.929769089573086	0.861830763313377	-0.105055631023266	0.999999991006998	Random regions	13.0279822797417
rnd_469	E2F6_MOUSE.H11MO.0.A	396	396	E2f6	38692	859	0.461001164144354	0.457871816718735	0.457839679598302	396	463	38296	45349	1.01281293089574	0.439780081667884	0.0183677293299876	0.999999991006998	Random regions	13.0279822797417
rnd_502	E2F6_MOUSE.H11MO.0.A	362	362	E2f6	38692	859	0.421420256111758	0.457871816718735	0.458246159363979	362	497	38330	45315	0.861105378927395	0.98588725496244	-0.215738294718006	0.999999991006998	Random regions	13.0279822797417
rnd_758	E2F6_MOUSE.H11MO.0.A	370	370	E2f6	38692	859	0.430733410942957	0.457871816718735	0.458150517066173	370	489	38322	45323	0.894896846017512	0.949593420992793	-0.160206701131491	0.999999991006998	Random regions	13.0279822797417
rnd_827	E2F6_MOUSE.H11MO.0.A	371	371	E2f6	38692	859	0.431897555296857	0.457871816718735	0.458138561778947	371	488	38321	45324	0.899200287771753	0.94200568057415	-0.153285597621657	0.999999991006998	Random regions	13.0279822797417
rnd_923	E2F6_MOUSE.H11MO.0.A	366	365	E2f6	38692	859	0.426076833527357	0.457871816718735	0.458198338215076	366	493	38326	45319	0.877859516122493	0.972407433627822	-0.187938011174124	0.999999991006998	Random regions	13.0279822797417
rnd_958	E2F6_MOUSE.H11MO.0.A	387	387	E2f6	38692	859	0.450523864959255	0.457871816718735	0.457947277183334	387	472	38305	45340	0.97049502110041	0.680147433704249	-0.043207283341698	0.999999991006998	Random regions	13.0279822797417
rnd_31	SP2_MOUSE.H11MO.0.B	413	413	Sp2	44590	859	0.480791618160652	0.52766732935719	0.528148723773089	413	446	44177	39468	0.827305903591719	0.997428756798408	-0.273507217736632	0.999999991006998	Random regions	10.1546281765749
rnd_223	SP2_MOUSE.H11MO.0.B	409	408	Sp2	44590	859	0.476135040745052	0.52766732935719	0.528196544921992	409	450	44181	39464	0.811855468453615	0.998938256767161	-0.30070518213785	0.999999991006998	Random regions	10.1546281765749
rnd_469	SP2_MOUSE.H11MO.0.B	445	445	Sp2	44590	859	0.518044237485448	0.52766732935719	0.527766154581864	445	414	44145	39500	0.96176557859558	0.726594611789436	-0.0562428015268338	0.999999991006998	Random regions	10.1546281765749
rnd_502	SP2_MOUSE.H11MO.0.B	437	437	Sp2	44590	859	0.508731082654249	0.52766732935719	0.52786179687967	437	422	44153	39492	0.926243174024616	0.875251400020428	-0.110537089411803	0.999999991006998	Random regions	10.1546281765749
rnd_758	SP2_MOUSE.H11MO.0.B	419	419	Sp2	44590	859	0.487776484284051	0.52766732935719	0.528076992049734	419	440	44171	39474	0.851014218008313	0.991492412180671	-0.23274485947585	0.999999991006998	Random regions	10.1546281765749
rnd_923	SP2_MOUSE.H11MO.0.B	421	419	Sp2	44590	859	0.490104772991851	0.52766732935719	0.528053081475282	421	438	44169	39476	0.859062928809267	0.987749772867375	-0.219164278126917	0.999999991006998	Random regions	10.1546281765749
rnd_958	SP2_MOUSE.H11MO.0.B	429	429	Sp2	44590	859	0.49941792782305	0.52766732935719	0.527957439177476	429	430	44161	39484	0.892014648154088	0.955474133848346	-0.164860693434893	0.999999991006998	Random regions	10.1546281765749
rnd_61	E2F6_MOUSE.H11MO.0.A	380	380	E2f6	38692	859	0.442374854481956	0.457871816718735	0.458030964193915	380	479	38312	45333	0.938686246150782	0.829101354101493	-0.0912850741358201	0.999999991006998	Random regions	13.0279822797417
rnd_133	E2F6_MOUSE.H11MO.0.A	358	358	E2f6	38692	859	0.416763678696158	0.457871816718735	0.458293980512882	358	501	38334	45311	0.844628873556429	0.993265165678466	-0.243610528514586	0.999999991006998	Random regions	13.0279822797417
rnd_173	E2F6_MOUSE.H11MO.0.A	363	363	E2f6	38692	859	0.422584400465658	0.457871816718735	0.458234204076753	363	496	38329	45316	0.865266609267786	0.983203986162035	-0.208783364907176	0.999999991006998	Random regions	13.0279822797417
rnd_375	E2F6_MOUSE.H11MO.0.A	402	402	E2f6	38692	859	0.467986030267753	0.457871816718735	0.457767947874948	402	457	38290	45355	1.04197503694232	0.286300444156836	0.0593207147460572	0.999999991006998	Random regions	13.0279822797417
rnd_551	E2F6_MOUSE.H11MO.0.A	394	394	E2f6	38692	859	0.458672875436554	0.457871816718735	0.457863590172754	394	465	38298	45347	1.00326525593612	0.494457168441611	0.00470309431481498	0.999999991006998	Random regions	13.0279822797417
rnd_618	E2F6_MOUSE.H11MO.0.A	387	387	E2f6	38692	859	0.450523864959255	0.457871816718735	0.457947277183334	387	472	38305	45340	0.97049502110041	0.680147433704249	-0.043207283341698	0.999999991006998	Random regions	13.0279822797417
rnd_61	SP1_MOUSE.H11MO.0.A	553	553	Sp1	56408	859	0.643771827706636	0.667518697339771	0.667762567995696	553	306	55855	27790	0.899150813863781	0.93528977952457	-0.153364976739159	0.999999991006998	Random regions	17.9416683584073
rnd_173	SP1_MOUSE.H11MO.0.A	552	552	Sp1	56408	859	0.642607683352736	0.667518697339771	0.667774523282922	552	307	55856	27789	0.894553661671651	0.943895807704644	-0.160760066936052	0.999999991006998	Random regions	17.9416683584073
rnd_61	SP2_MOUSE.H11MO.0.B	439	439	Sp2	44590	859	0.511059371362049	0.52766732935719	0.527837886305218	439	420	44151	39494	0.935012159730259	0.844788604685248	-0.096942967674818	0.999999991006998	Random regions	10.1546281765749
rnd_133	SP2_MOUSE.H11MO.0.B	391	391	Sp2	44590	859	0.455180442374855	0.52766732935719	0.528411740092056	391	468	44199	39446	0.745633490659533	0.999991761462695	-0.423461433764112	0.999999991006998	Random regions	10.1546281765749
rnd_173	SP2_MOUSE.H11MO.0.B	410	410	Sp2	44590	859	0.477299185098952	0.52766732935719	0.528184589634766	410	449	44180	39465	0.815691978651647	0.998666783808622	-0.293903629902209	0.999999991006998	Random regions	10.1546281765749
rnd_9	E2F6_MOUSE.H11MO.0.A	365	365	E2f6	38692	859	0.424912689173458	0.457871816718735	0.458210293502301	365	494	38327	45318	0.873643780972219	0.976515198558254	-0.194882938939988	0.999999991006998	Random regions	13.0279822797417
rnd_99	E2F6_MOUSE.H11MO.0.A	386	386	E2f6	38692	859	0.449359720605355	0.457871816718735	0.45795923247056	386	473	38306	45339	0.965892984854585	0.704369159017789	-0.0500647389236525	0.999999991006998	Random regions	13.0279822797417
rnd_314	E2F6_MOUSE.H11MO.0.A	367	367	E2f6	38692	859	0.427240977881257	0.457871816718735	0.45818638292785	367	492	38325	45320	0.882092588496094	0.967718479815316	-0.180997999248006	0.999999991006998	Random regions	13.0279822797417
rnd_489	E2F6_MOUSE.H11MO.0.A	388	388	E2f6	38692	859	0.451688009313155	0.457871816718735	0.457935321896109	388	471	38304	45341	0.975116672208348	0.655135887587342	-0.0363532479777848	0.999999991006998	Random regions	13.0279822797417
rnd_511	E2F6_MOUSE.H11MO.0.A	356	356	E2f6	38692	859	0.414435389988359	0.457871816718735	0.458317891087333	356	503	38336	45309	0.836490263376432	0.995468682586381	-0.257579347283972	0.999999991006998	Random regions	13.0279822797417
rnd_620	E2F6_MOUSE.H11MO.0.A	376	376	E2f6	38692	859	0.437718277066356	0.457871816718735	0.458078785342818	376	483	38316	45329	0.920926331934052	0.890011838800205	-0.118842340095372	0.999999991006998	Random regions	13.0279822797417
rnd_739	E2F6_MOUSE.H11MO.0.A	371	370	E2f6	38692	859	0.431897555296857	0.457871816718735	0.458138561778947	371	488	38321	45324	0.899200287771753	0.94200568057415	-0.153285597621657	0.999999991006998	Random regions	13.0279822797417
rnd_811	E2F6_MOUSE.H11MO.0.A	385	385	E2f6	38692	859	0.448195576251455	0.457871816718735	0.457971187757786	385	474	38307	45338	0.961310447636837	0.727714909155026	-0.0569256816422699	0.999999991006998	Random regions	13.0279822797417
rnd_817	E2F6_MOUSE.H11MO.0.A	333	333	E2f6	38692	859	0.387660069848661	0.457871816718735	0.458592862693526	333	526	38359	45286	0.747407383517554	0.999987146088295	-0.420033278945606	0.999999991006998	Random regions	13.0279822797417
rnd_838	E2F6_MOUSE.H11MO.0.A	405	405	E2f6	38692	859	0.471478463329453	0.457871816718735	0.45773208201327	405	454	38287	45358	1.05685447328883	0.220510085596166	0.0797767342241511	0.999999991006998	Random regions	13.0279822797417
rnd_840	E2F6_MOUSE.H11MO.0.A	389	389	E2f6	38692	859	0.452852153667055	0.457871816718735	0.457923366608883	389	470	38303	45342	0.979758054783227	0.629431031048233	-0.0295025663320902	0.999999991006998	Random regions	13.0279822797417
rnd_346	SP1_MOUSE.H11MO.0.A	545	543	Sp1	56408	859	0.634458672875437	0.667518697339771	0.667858210293502	545	314	55863	27782	0.86319909477973	0.98173746250699	-0.212234742987149	0.999999991006998	Random regions	17.9416683584073
rnd_505	SP1_MOUSE.H11MO.0.A	541	541	Sp1	56408	859	0.629802095459837	0.667518697339771	0.667906031442406	541	318	55867	27778	0.845906266699817	0.991285549771388	-0.241430285040101	0.999999991006998	Random regions	17.9416683584073
rnd_196	SP1_MOUSE.H11MO.0.A	571	571	Sp1	56408	859	0.664726426076834	0.667518697339771	0.667547372825632	571	288	55837	27808	0.987390896386882	0.585033835216329	-0.0183067512039822	0.999999991006998	Random regions	17.9416683584073
rnd_242	SP1_MOUSE.H11MO.0.A	546	546	Sp1	56408	859	0.635622817229336	0.667518697339771	0.667846255006277	546	313	55862	27783	0.867591854862317	0.978273247508913	-0.204911586142853	0.999999991006998	Random regions	17.9416683584073
rnd_704	SP1_MOUSE.H11MO.0.A	555	554	Sp1	56408	859	0.646100116414436	0.667518697339771	0.667738657421245	555	304	55853	27792	0.908436478463933	0.915026756176927	-0.138542455946952	0.999999991006998	Random regions	17.9416683584073
rnd_740	SP1_MOUSE.H11MO.0.A	527	527	Sp1	56408	859	0.613504074505239	0.667518697339771	0.668073405463566	527	332	55881	27764	0.788685387550237	0.999632595384223	-0.34247818164362	0.999999991006998	Random regions	17.9416683584073
rnd_924	SP1_MOUSE.H11MO.0.A	542	542	Sp1	56408	859	0.630966239813737	0.667518697339771	0.66789407615518	542	317	55866	27779	0.850188270428249	0.989443502344408	-0.234145739829035	0.999999991006998	Random regions	17.9416683584073
rnd_196	SP2_MOUSE.H11MO.0.B	452	452	Sp2	44590	859	0.526193247962747	0.52766732935719	0.527682467571284	452	407	44138	39507	0.994043294716076	0.548522766252592	-0.00861940636746638	0.999999991006998	Random regions	10.1546281765749
rnd_242	SP2_MOUSE.H11MO.0.B	421	421	Sp2	44590	859	0.490104772991851	0.52766732935719	0.528053081475282	421	438	44169	39476	0.859062928809267	0.987749772867375	-0.219164278126917	0.999999991006998	Random regions	10.1546281765749
rnd_654	SP2_MOUSE.H11MO.0.B	426	426	Sp2	44590	859	0.49592549476135	0.52766732935719	0.527993305039154	426	433	44164	39481	0.879513542885604	0.971688758394435	-0.18522230217765	0.999999991006998	Random regions	10.1546281765749
rnd_704	SP2_MOUSE.H11MO.0.B	426	425	Sp2	44590	859	0.49592549476135	0.52766732935719	0.527993305039154	426	433	44164	39481	0.879513542885604	0.971688758394435	-0.18522230217765	0.999999991006998	Random regions	10.1546281765749
rnd_740	SP2_MOUSE.H11MO.0.B	428	428	Sp2	44590	859	0.49825378346915	0.52766732935719	0.527969394464702	428	431	44162	39483	0.887828072471403	0.961554707741667	-0.171647768545845	0.999999991006998	Random regions	10.1546281765749
rnd_924	SP2_MOUSE.H11MO.0.B	412	412	Sp2	44590	859	0.479627473806752	0.52766732935719	0.528160679060314	412	447	44178	39467	0.823417079301751	0.997925290064499	-0.280304721564113	0.999999991006998	Random regions	10.1546281765749
rnd_362	SP1_MOUSE.H11MO.0.A	559	559	Sp1	56408	859	0.650756693830035	0.667518697339771	0.667690836272342	559	300	55849	27796	0.927381777429403	0.860796151246785	-0.108764716105181	0.999999991006998	Random regions	17.9416683584073
rnd_421	SP1_MOUSE.H11MO.0.A	547	547	Sp1	56408	859	0.636786961583236	0.667518697339771	0.667834299719051	547	312	55861	27784	0.872012973056277	0.974267468754084	-0.197578496554043	0.999999991006998	Random regions	17.9416683584073
rnd_510	SP1_MOUSE.H11MO.0.A	566	566	Sp1	56408	859	0.658905704307334	0.667518697339771	0.667607149261761	566	293	55842	27803	0.961805357455121	0.718237057490016	-0.0561831325410685	0.999999991006998	Random regions	17.9416683584073
rnd_240	ZFP57_MOUSE.H11MO.0.B	105	104	Zfp57	9837	859	0.122235157159488	0.116408690712866	0.116348855281248	105	754	9732	73913	1.05765208556059	0.311378179985753	0.0808651312487703	0.999999991006998	Random regions	83.687934359604
rnd_362	ZFP57_MOUSE.H11MO.0.B	99	99	Zfp57	9837	859	0.115250291036088	0.116408690712866	0.116420587004603	99	760	9738	73907	0.988638145099001	0.558337568901022	-0.0164855231421353	0.999999991006998	Random regions	83.687934359604
rnd_421	ZFP57_MOUSE.H11MO.0.B	90	90	Zfp57	9837	859	0.10477299185099	0.116408690712866	0.116528184589635	90	769	9747	73898	0.887297261936253	0.869959198416365	-0.172510578325747	0.999999991006998	Random regions	83.687934359604
rnd_510	ZFP57_MOUSE.H11MO.0.B	86	86	Zfp57	9837	859	0.10011641443539	0.116408690712866	0.116576005738538	86	773	9751	73894	0.843128425432355	0.94185041074847	-0.246175695484151	0.999999991006998	Random regions	83.687934359604
rnd_589	ZFP57_MOUSE.H11MO.0.B	112	111	Zfp57	9837	859	0.130384167636787	0.116408690712866	0.116265168270668	112	747	9725	73920	1.13962394875703	0.110475308084115	0.188557844771913	0.999999991006998	Random regions	83.687934359604
rnd_27	NRF1_MOUSE.H11MO.0.A	144	144	Nrf1	15850	859	0.167636786961583	0.187565085676418	0.187769741168032	144	715	15706	67939	0.871186034166853	0.940762150645827	-0.19894726824269	0.999999991006998	Random regions	13.0124476716588
rnd_370	NRF1_MOUSE.H11MO.0.A	150	150	Nrf1	15850	859	0.174621653084983	0.187565085676418	0.187698009444677	150	709	15700	67945	0.915610949868733	0.846422625809831	-0.127193378578671	0.999999991006998	Random regions	13.0124476716588
rnd_385	NRF1_MOUSE.H11MO.0.A	135	135	Nrf1	15850	859	0.157159487776484	0.187565085676418	0.187877338753064	135	724	15715	67930	0.806016907380843	0.991397067930051	-0.311117993182923	0.999999991006998	Random regions	13.0124476716588
rnd_828	NRF1_MOUSE.H11MO.0.A	162	162	Nrf1	15850	859	0.188591385331781	0.187565085676418	0.187554545997968	162	697	15688	67957	1.0068131695967	0.483058514546842	0.00979599287452134	0.999999991006998	Random regions	13.0124476716588
rnd_928	NRF1_MOUSE.H11MO.0.A	134	134	Nrf1	15850	859	0.155995343422584	0.187565085676418	0.187889294040289	134	725	15716	67929	0.798880505660324	0.993326512328979	-0.323948369936518	0.999999991006998	Random regions	13.0124476716588
rnd_370	SP1_MOUSE.H11MO.0.A	584	584	Sp1	56408	859	0.679860302677532	0.667518697339771	0.667391954091697	584	275	55824	27821	1.05835493584905	0.231631813094667	0.081823538903077	0.999999991006998	Random regions	17.9416683584073
rnd_370	SP2_MOUSE.H11MO.0.B	436	436	Sp2	44590	859	0.507566938300349	0.52766732935719	0.527873752166896	436	423	44154	39491	0.921889783342895	0.888802697287385	-0.117333815522795	0.999999991006998	Random regions	10.1546281765749
rnd_385	SP2_MOUSE.H11MO.0.B	433	433	Sp2	44590	859	0.50407450523865	0.52766732935719	0.527909618028573	433	426	44157	39488	0.908959569518111	0.923067620944991	-0.137711970053167	0.999999991006998	Random regions	10.1546281765749
rnd_828	SP2_MOUSE.H11MO.0.B	432	432	Sp2	44590	859	0.50291036088475	0.52766732935719	0.527921573315799	432	427	44158	39487	0.904693267167721	0.932492807468038	-0.144499360089557	0.999999991006998	Random regions	10.1546281765749
rnd_5	E2F6_MOUSE.H11MO.0.A	377	377	E2f6	38692	859	0.438882421420256	0.457871816718735	0.458066830055592	377	482	38315	45330	0.925338465529002	0.876482300674773	-0.111946931177416	0.999999991006998	Random regions	13.0279822797417
rnd_65	E2F6_MOUSE.H11MO.0.A	357	357	E2f6	38692	859	0.415599534342258	0.457871816718735	0.458305935800108	357	502	38335	45310	0.840551347679709	0.994463474147932	-0.250592141243698	0.999999991006998	Random regions	13.0279822797417
rnd_157	E2F6_MOUSE.H11MO.0.A	353	352	E2f6	38692	859	0.410942956926659	0.457871816718735	0.458353756949011	353	506	38339	45306	0.824404684491331	0.99758135443336	-0.278575392201835	0.999999991006998	Random regions	13.0279822797417
rnd_188	E2F6_MOUSE.H11MO.0.A	362	362	E2f6	38692	859	0.421420256111758	0.457871816718735	0.458246159363979	362	497	38330	45315	0.861105378927395	0.98588725496244	-0.215738294718006	0.999999991006998	Random regions	13.0279822797417
rnd_255	E2F6_MOUSE.H11MO.0.A	375	375	E2f6	38692	859	0.436554132712456	0.457871816718735	0.458090740630044	375	484	38317	45328	0.916532580410507	0.902445816763215	-0.125741929058122	0.999999991006998	Random regions	13.0279822797417
rnd_264	E2F6_MOUSE.H11MO.0.A	377	376	E2f6	38692	859	0.438882421420256	0.457871816718735	0.458066830055592	377	482	38315	45330	0.925338465529002	0.876482300674773	-0.111946931177416	0.999999991006998	Random regions	13.0279822797417
rnd_278	E2F6_MOUSE.H11MO.0.A	362	362	E2f6	38692	859	0.421420256111758	0.457871816718735	0.458246159363979	362	497	38330	45315	0.861105378927395	0.98588725496244	-0.215738294718006	0.999999991006998	Random regions	13.0279822797417
rnd_747	E2F6_MOUSE.H11MO.0.A	395	395	E2f6	38692	859	0.459837019790454	0.457871816718735	0.457851634885528	395	464	38297	45348	1.00802842638736	0.467039114433904	0.0115363233912257	0.999999991006998	Random regions	13.0279822797417
rnd_816	E2F6_MOUSE.H11MO.0.A	381	381	E2f6	38692	859	0.443538998835856	0.457871816718735	0.458019008906689	381	478	38311	45334	0.943172999084443	0.811018799432257	-0.0844056770834193	0.999999991006998	Random regions	13.0279822797417
rnd_893	E2F6_MOUSE.H11MO.0.A	356	355	E2f6	38692	859	0.414435389988359	0.457871816718735	0.458317891087333	356	503	38336	45309	0.836490263376432	0.995468682586381	-0.257579347283972	0.999999991006998	Random regions	13.0279822797417
rnd_936	E2F6_MOUSE.H11MO.0.A	351	351	E2f6	38692	859	0.408614668218859	0.457871816718735	0.458377667523462	351	508	38341	45304	0.816428064940729	0.998443835642361	-0.292602318622938	0.999999991006998	Random regions	13.0279822797417
rnd_943	E2F6_MOUSE.H11MO.0.A	364	363	E2f6	38692	859	0.423748544819558	0.457871816718735	0.458222248789527	364	495	38328	45317	0.869445282358287	0.980096557295797	-0.201832859022352	0.999999991006998	Random regions	13.0279822797417
rnd_962	E2F6_MOUSE.H11MO.0.A	377	376	E2f6	38692	859	0.438882421420256	0.457871816718735	0.458066830055592	377	482	38315	45330	0.925338465529002	0.876482300674773	-0.111946931177416	0.999999991006998	Random regions	13.0279822797417
rnd_5	SP1_MOUSE.H11MO.0.A	551	551	Sp1	56408	859	0.641443538998836	0.667518697339771	0.667786478570148	551	308	55857	27788	0.889986566982011	0.951569182958396	-0.1681445339709	0.999999991006998	Random regions	17.9416683584073
rnd_157	SP1_MOUSE.H11MO.0.A	565	565	Sp1	56408	859	0.657741559953434	0.667518697339771	0.667619104548987	565	294	55843	27802	0.956777163103213	0.742172161679492	-0.0637451399990611	0.999999991006998	Random regions	17.9416683584073
rnd_188	SP1_MOUSE.H11MO.0.A	555	555	Sp1	56408	859	0.646100116414436	0.667518697339771	0.667738657421245	555	304	55853	27792	0.908436478463933	0.915026756176927	-0.138542455946952	0.999999991006998	Random regions	17.9416683584073
rnd_278	SP1_MOUSE.H11MO.0.A	554	554	Sp1	56408	859	0.644935972060536	0.667518697339771	0.66775061270847	554	305	55854	27791	0.903778319539654	0.925686992594563	-0.145959145831295	0.999999991006998	Random regions	17.9416683584073
rnd_816	SP1_MOUSE.H11MO.0.A	565	565	Sp1	56408	859	0.657741559953434	0.667518697339771	0.667619104548987	565	294	55843	27802	0.956777163103213	0.742172161679492	-0.0637451399990611	0.999999991006998	Random regions	17.9416683584073
rnd_893	SP1_MOUSE.H11MO.0.A	560	559	Sp1	56408	859	0.651920838183935	0.667518697339771	0.667678880985116	560	299	55848	27797	0.932197835341004	0.844157208298383	-0.101291932092488	0.999999991006998	Random regions	17.9416683584073
rnd_936	SP1_MOUSE.H11MO.0.A	544	544	Sp1	56408	859	0.633294528521537	0.667518697339771	0.667870165580728	544	315	55864	27781	0.858834421848944	0.984718189936117	-0.219548079708873	0.999999991006998	Random regions	17.9416683584073
rnd_962	SP1_MOUSE.H11MO.0.A	565	564	Sp1	56408	859	0.657741559953434	0.667518697339771	0.667619104548987	565	294	55843	27802	0.956777163103213	0.742172161679492	-0.0637451399990611	0.999999991006998	Random regions	17.9416683584073
rnd_5	SP2_MOUSE.H11MO.0.B	433	433	Sp2	44590	859	0.50407450523865	0.52766732935719	0.527909618028573	433	426	44157	39488	0.908959569518111	0.923067620944991	-0.137711970053167	0.999999991006998	Random regions	10.1546281765749
rnd_65	SP2_MOUSE.H11MO.0.B	434	434	Sp2	44590	859	0.50523864959255	0.52766732935719	0.527897662741347	434	425	44156	39489	0.913246155810558	0.912673824927038	-0.130924319122096	0.999999991006998	Random regions	10.1546281765749
rnd_157	SP2_MOUSE.H11MO.0.B	431	430	Sp2	44590	859	0.50174621653085	0.52766732935719	0.527933528603025	431	428	44159	39486	0.900447106542151	0.9409995804114	-0.151286562087894	0.999999991006998	Random regions	10.1546281765749
rnd_188	SP2_MOUSE.H11MO.0.B	440	440	Sp2	44590	859	0.512223515715949	0.52766732935719	0.527825931017993	440	419	44150	39495	0.939428026280576	0.8278524038534	-0.0901454602304898	0.999999991006998	Random regions	10.1546281765749
rnd_278	SP2_MOUSE.H11MO.0.B	437	437	Sp2	44590	859	0.508731082654249	0.52766732935719	0.52786179687967	437	422	44153	39492	0.926243174024616	0.875251400020428	-0.110537089411803	0.999999991006998	Random regions	10.1546281765749
rnd_346	SP2_MOUSE.H11MO.0.B	439	437	Sp2	44590	859	0.511059371362049	0.52766732935719	0.527837886305218	439	420	44151	39494	0.935012159730259	0.844788604685248	-0.096942967674818	0.999999991006998	Random regions	10.1546281765749
rnd_747	SP2_MOUSE.H11MO.0.B	441	441	Sp2	44590	859	0.513387660069849	0.52766732935719	0.527813975730767	441	418	44149	39496	0.943803956097636	0.809780203389053	-0.0834408761245382	0.999999991006998	Random regions	10.1546281765749
rnd_816	SP2_MOUSE.H11MO.0.B	429	429	Sp2	44590	859	0.49941792782305	0.52766732935719	0.527957439177476	429	430	44161	39484	0.892014648154088	0.955474133848346	-0.164860693434893	0.999999991006998	Random regions	10.1546281765749
rnd_893	SP2_MOUSE.H11MO.0.B	430	429	Sp2	44590	859	0.50058207217695	0.52766732935719	0.52794548389025	430	429	44160	39485	0.896220946738574	0.948641437216615	-0.158073648911664	0.999999991006998	Random regions	10.1546281765749
rnd_936	SP2_MOUSE.H11MO.0.B	412	412	Sp2	44590	859	0.479627473806752	0.52766732935719	0.528160679060314	412	447	44178	39467	0.823417079301751	0.997925290064499	-0.280304721564113	0.999999991006998	Random regions	10.1546281765749
rnd_943	SP2_MOUSE.H11MO.0.B	442	441	Sp2	44590	859	0.514551804423749	0.52766732935719	0.527802020443541	442	417	44148	39497	0.948262157676781	0.790586266498526	-0.0766421314445051	0.999999991006998	Random regions	10.1546281765749
rnd_962	SP2_MOUSE.H11MO.0.B	443	442	Sp2	44590	859	0.515715948777649	0.52766732935719	0.527790065156315	443	416	44147	39498	0.952741735023359	0.770296603392891	-0.0698429070874223	0.999999991006998	Random regions	10.1546281765749
rnd_5	ZFP57_MOUSE.H11MO.0.B	76	76	Zfp57	9837	859	0.0884749708963912	0.116408690712866	0.116695558610796	76	783	9761	73884	0.734699047389095	0.996619547950915	-0.444774690861729	0.999999991006998	Random regions	83.687934359604
rnd_65	ZFP57_MOUSE.H11MO.0.B	87	87	Zfp57	9837	859	0.10128055878929	0.116408690712866	0.116564050451312	87	772	9750	73895	0.85407869236514	0.927700121458389	-0.227559093127474	0.999999991006998	Random regions	83.687934359604
rnd_151	ZFP57_MOUSE.H11MO.0.B	108	108	Zfp57	9837	859	0.125727590221187	0.116408690712866	0.116312989419571	108	751	9729	73916	1.09261463004628	0.209732759336252	0.127784645880477	0.999999991006998	Random regions	83.687934359604
rnd_157	ZFP57_MOUSE.H11MO.0.B	85	84	Zfp57	9837	859	0.0989522700814901	0.116408690712866	0.116587961025764	85	774	9752	73893	0.83214773509078	0.953763881225196	-0.265088415364582	0.999999991006998	Random regions	83.687934359604
rnd_188	ZFP57_MOUSE.H11MO.0.B	84	84	Zfp57	9837	859	0.0977881257275902	0.116408690712866	0.116599916312989	84	775	9753	73892	0.821197557163876	0.963663548329725	-0.284198759054101	0.999999991006998	Random regions	83.687934359604
rnd_255	ZFP57_MOUSE.H11MO.0.B	98	98	Zfp57	9837	859	0.114086146682189	0.116408690712866	0.116432542291829	98	761	9739	73906	0.977251766247096	0.600358606206086	-0.0331978078991477	0.999999991006998	Random regions	83.687934359604
rnd_264	ZFP57_MOUSE.H11MO.0.B	83	82	Zfp57	9837	859	0.0966239813736903	0.116408690712866	0.116611871600215	83	776	9754	73891	0.810277792284641	0.971781618968176	-0.303511494489471	0.999999991006998	Random regions	83.687934359604
rnd_278	ZFP57_MOUSE.H11MO.0.B	93	93	Zfp57	9837	859	0.108265424912689	0.116408690712866	0.116492318727957	93	766	9744	73901	0.920794909975528	0.787189590408159	-0.119048236410008	0.999999991006998	Random regions	83.687934359604
rnd_346	ZFP57_MOUSE.H11MO.0.B	104	102	Zfp57	9837	859	0.121071012805588	0.116408690712866	0.116360810568474	104	755	9733	73912	1.04606529880104	0.349659063659566	0.0649729121164463	0.999999991006998	Random regions	83.687934359604
rnd_587	ZFP57_MOUSE.H11MO.0.B	88	88	Zfp57	9837	859	0.10244470314319	0.116408690712866	0.116552095164086	88	771	9749	73896	0.865120705500431	0.91110961427234	-0.209026656845706	0.999999991006998	Random regions	83.687934359604
rnd_747	ZFP57_MOUSE.H11MO.0.B	71	71	Zfp57	9837	859	0.0826542491268917	0.116408690712866	0.116755335046925	71	788	9766	73879	0.681613768759839	0.999505176556828	-0.552973616247162	0.999999991006998	Random regions	83.687934359604
rnd_816	ZFP57_MOUSE.H11MO.0.B	95	95	Zfp57	9837	859	0.110593713620489	0.116408690712866	0.116468408153506	95	764	9742	73903	0.943283040799959	0.718621175557824	-0.0842373650378806	0.999999991006998	Random regions	83.687934359604
rnd_893	ZFP57_MOUSE.H11MO.0.B	106	105	Zfp57	9837	859	0.123399301513388	0.116408690712866	0.116336899994022	106	753	9731	73914	1.06927258387418	0.275131728101601	0.0966296783848874	0.999999991006998	Random regions	83.687934359604
rnd_936	ZFP57_MOUSE.H11MO.0.B	110	110	Zfp57	9837	859	0.128055878928987	0.116408690712866	0.116289078845119	110	749	9727	73918	1.11601540726005	0.154762429040209	0.158356944572326	0.999999991006998	Random regions	83.687934359604
rnd_943	ZFP57_MOUSE.H11MO.0.B	99	98	Zfp57	9837	859	0.115250291036088	0.116408690712866	0.116420587004603	99	760	9738	73907	0.988638145099001	0.558337568901022	-0.0164855231421353	0.999999991006998	Random regions	83.687934359604
rnd_962	ZFP57_MOUSE.H11MO.0.B	112	111	Zfp57	9837	859	0.130384167636787	0.116408690712866	0.116265168270668	112	747	9725	73920	1.13962394875703	0.110475308084115	0.188557844771913	0.999999991006998	Random regions	83.687934359604
rnd_384	SP1_MOUSE.H11MO.0.A	546	545	Sp1	56408	859	0.635622817229336	0.667518697339771	0.667846255006277	546	313	55862	27783	0.867591854862317	0.978273247508913	-0.204911586142853	0.999999991006998	Random regions	17.9416683584073
rnd_455	SP1_MOUSE.H11MO.0.A	569	568	Sp1	56408	859	0.662398137369034	0.667518697339771	0.667571283400084	569	290	55839	27806	0.977030021045268	0.640591273125237	-0.0335252025527448	0.999999991006998	Random regions	17.9416683584073
rnd_494	SP1_MOUSE.H11MO.0.A	556	556	Sp1	56408	859	0.647264260768335	0.667518697339771	0.667726702134019	556	303	55852	27793	0.913125594239155	0.90325318612465	-0.131114788101299	0.999999991006998	Random regions	17.9416683584073
rnd_503	SP1_MOUSE.H11MO.0.A	545	545	Sp1	56408	859	0.634458672875437	0.667518697339771	0.667858210293502	545	314	55863	27782	0.86319909477973	0.98173746250699	-0.212234742987149	0.999999991006998	Random regions	17.9416683584073
rnd_524	SP1_MOUSE.H11MO.0.A	536	535	Sp1	56408	859	0.623981373690338	0.667518697339771	0.667965807878534	536	323	55872	27773	0.824896752414368	0.996880227963512	-0.277714538075931	0.999999991006998	Random regions	17.9416683584073
rnd_528	SP1_MOUSE.H11MO.0.A	536	536	Sp1	56408	859	0.623981373690338	0.667518697339771	0.667965807878534	536	323	55872	27773	0.824896752414368	0.996880227963512	-0.277714538075931	0.999999991006998	Random regions	17.9416683584073
rnd_729	SP1_MOUSE.H11MO.0.A	586	586	Sp1	56408	859	0.682188591385332	0.667518697339771	0.667368043517246	586	273	55822	27823	1.0698741078029	0.189420104507515	0.0974410445386834	0.999999991006998	Random regions	17.9416683584073
rnd_22	SP1_MOUSE.H11MO.0.A	544	544	Sp1	56408	859	0.633294528521537	0.667518697339771	0.667870165580728	544	315	55864	27781	0.858834421848944	0.984718189936117	-0.219548079708873	0.999999991006998	Random regions	17.9416683584073
rnd_60	SP1_MOUSE.H11MO.0.A	522	522	Sp1	56408	859	0.607683352735739	0.667518697339771	0.668133181899695	522	337	55886	27759	0.769409499363339	0.999904831567448	-0.378176453191775	0.999999991006998	Random regions	17.9416683584073
rnd_137	SP1_MOUSE.H11MO.0.A	542	542	Sp1	56408	859	0.630966239813737	0.667518697339771	0.66789407615518	542	317	55866	27779	0.850188270428249	0.989443502344408	-0.234145739829035	0.999999991006998	Random regions	17.9416683584073
rnd_218	SP1_MOUSE.H11MO.0.A	557	557	Sp1	56408	859	0.648428405122235	0.667518697339771	0.667714746846793	557	302	55851	27794	0.917845974360966	0.89031664891939	-0.123676022587595	0.999999991006998	Random regions	17.9416683584073
rnd_312	SP1_MOUSE.H11MO.0.A	566	565	Sp1	56408	859	0.658905704307334	0.667518697339771	0.667607149261761	566	293	55842	27803	0.961805357455121	0.718237057490016	-0.0561831325410685	0.999999991006998	Random regions	17.9416683584073
rnd_504	SP1_MOUSE.H11MO.0.A	562	562	Sp1	56408	859	0.654249126891735	0.667518697339771	0.667654970410664	562	297	55846	27799	0.941927882159372	0.807071078970272	-0.0863114894377857	0.999999991006998	Random regions	17.9416683584073
rnd_677	SP1_MOUSE.H11MO.0.A	532	532	Sp1	56408	859	0.619324796274738	0.667518697339771	0.668013629027437	532	327	55876	27769	0.808554980596296	0.998737213095768	-0.306582216628464	0.999999991006998	Random regions	17.9416683584073
rnd_907	SP1_MOUSE.H11MO.0.A	539	539	Sp1	56408	859	0.627473806752037	0.667518697339771	0.667929942016857	539	320	55869	27776	0.837423114425174	0.99414199080047	-0.25597135521093	0.999999991006998	Random regions	17.9416683584073
rnd_681	SP1_MOUSE.H11MO.0.A	534	534	Sp1	56408	859	0.621653084982538	0.667518697339771	0.667989718452986	534	325	55874	27771	0.81667522689156	0.997996767790604	-0.292165629375827	0.999999991006998	Random regions	17.9416683584073
rnd_707	SP1_MOUSE.H11MO.0.A	528	527	Sp1	56408	859	0.614668218859139	0.667518697339771	0.66806145017634	528	331	55880	27765	0.79261094411499	0.999525308205672	-0.335315207178465	0.999999991006998	Random regions	17.9416683584073
rnd_753	SP1_MOUSE.H11MO.0.A	549	549	Sp1	56408	859	0.639115250291036	0.667518697339771	0.667810389144599	549	310	55859	27786	0.880941384780777	0.964383715189063	-0.182882065184745	0.999999991006998	Random regions	17.9416683584073
rnd_852	SP1_MOUSE.H11MO.0.A	570	570	Sp1	56408	859	0.663562281722934	0.667518697339771	0.667559328112858	570	289	55838	27807	0.982193228330584	0.613110182373603	-0.0259212188900409	0.999999991006998	Random regions	17.9416683584073
rnd_882	SP1_MOUSE.H11MO.0.A	540	540	Sp1	56408	859	0.628637951105937	0.667518697339771	0.667917986729631	540	319	55868	27777	0.841651299552295	0.992838813636067	-0.248705453762176	0.999999991006998	Random regions	17.9416683584073
rnd_914	SP1_MOUSE.H11MO.0.A	559	559	Sp1	56408	859	0.650756693830035	0.667518697339771	0.667690836272342	559	300	55849	27796	0.927381777429403	0.860796151246785	-0.108764716105181	0.999999991006998	Random regions	17.9416683584073
rnd_114	SP2_MOUSE.H11MO.0.B	450	449	Sp2	44590	859	0.523864959254948	0.52766732935719	0.527706378145735	450	409	44140	39505	0.98470919587896	0.602287956100501	-0.0222303638276641	0.999999991006998	Random regions	10.1546281765749
rnd_389	SP2_MOUSE.H11MO.0.B	446	446	Sp2	44590	859	0.519208381839348	0.52766732935719	0.527754199294638	446	413	44144	39501	0.966310128093186	0.703294881246231	-0.0494418121857886	0.999999991006998	Random regions	10.1546281765749
rnd_681	SP2_MOUSE.H11MO.0.B	432	432	Sp2	44590	859	0.50291036088475	0.52766732935719	0.527921573315799	432	427	44158	39487	0.904693267167721	0.932492807468038	-0.144499360089557	0.999999991006998	Random regions	10.1546281765749
rnd_707	SP2_MOUSE.H11MO.0.B	417	416	Sp2	44590	859	0.485448195576251	0.52766732935719	0.528100902624186	417	442	44173	39472	0.843039137971381	0.994191540715668	-0.246328485254369	0.999999991006998	Random regions	10.1546281765749
rnd_852	SP2_MOUSE.H11MO.0.B	446	446	Sp2	44590	859	0.519208381839348	0.52766732935719	0.527754199294638	446	413	44144	39501	0.966310128093186	0.703294881246231	-0.0494418121857886	0.999999991006998	Random regions	10.1546281765749
rnd_882	SP2_MOUSE.H11MO.0.B	440	439	Sp2	44590	859	0.512223515715949	0.52766732935719	0.527825931017993	440	419	44150	39495	0.939428026280576	0.8278524038534	-0.0901454602304898	0.999999991006998	Random regions	10.1546281765749
rnd_914	SP2_MOUSE.H11MO.0.B	441	441	Sp2	44590	859	0.513387660069849	0.52766732935719	0.527813975730767	441	418	44149	39496	0.943803956097636	0.809780203389053	-0.0834408761245382	0.999999991006998	Random regions	10.1546281765749
rnd_34	SP1_MOUSE.H11MO.0.A	579	579	Sp1	56408	859	0.674039580908033	0.667518697339771	0.667451730527826	579	280	55829	27816	1.03028076044386	0.356476301280313	0.0430375378987562	0.999999991006998	Random regions	17.9416683584073
rnd_113	SP1_MOUSE.H11MO.0.A	577	577	Sp1	56408	859	0.671711292200233	0.667518697339771	0.667475641102278	577	282	55831	27814	1.0193300148932	0.412169949146374	0.0276212092755488	0.999999991006998	Random regions	17.9416683584073
rnd_166	SP1_MOUSE.H11MO.0.A	572	572	Sp1	56408	859	0.665890570430733	0.667518697339771	0.667535417538406	572	287	55836	27809	0.992623312806664	0.556499849609489	-0.0106817566379788	0.999999991006998	Random regions	17.9416683584073
rnd_181	SP1_MOUSE.H11MO.0.A	551	550	Sp1	56408	859	0.641443538998836	0.667518697339771	0.667786478570148	551	308	55857	27788	0.889986566982011	0.951569182958396	-0.1681445339709	0.999999991006998	Random regions	17.9416683584073
rnd_480	SP1_MOUSE.H11MO.0.A	541	540	Sp1	56408	859	0.629802095459837	0.667518697339771	0.667906031442406	541	318	55867	27778	0.845906266699817	0.991285549771388	-0.241430285040101	0.999999991006998	Random regions	17.9416683584073
rnd_484	SP1_MOUSE.H11MO.0.A	531	531	Sp1	56408	859	0.618160651920838	0.667518697339771	0.668025584314663	531	328	55877	27768	0.804532255204736	0.999004322538844	-0.313777832433262	0.999999991006998	Random regions	17.9416683584073
rnd_548	SP1_MOUSE.H11MO.0.A	568	567	Sp1	56408	859	0.661233993015134	0.667518697339771	0.66758323868731	568	291	55840	27805	0.971900989238286	0.667348823549824	-0.041118745676247	0.999999991006998	Random regions	17.9416683584073
rnd_724	SP1_MOUSE.H11MO.0.A	553	553	Sp1	56408	859	0.643771827706636	0.667518697339771	0.667762567995696	553	306	55855	27790	0.899150813863781	0.93528977952457	-0.153364976739159	0.999999991006998	Random regions	17.9416683584073
rnd_813	SP1_MOUSE.H11MO.0.A	562	561	Sp1	56408	859	0.654249126891735	0.667518697339771	0.667654970410664	562	297	55846	27799	0.941927882159372	0.807071078970272	-0.0863114894377857	0.999999991006998	Random regions	17.9416683584073
rnd_844	SP1_MOUSE.H11MO.0.A	556	556	Sp1	56408	859	0.647264260768335	0.667518697339771	0.667726702134019	556	303	55852	27793	0.913125594239155	0.90325318612465	-0.131114788101299	0.999999991006998	Random regions	17.9416683584073
rnd_944	SP1_MOUSE.H11MO.0.A	581	581	Sp1	56408	859	0.676367869615832	0.667518697339771	0.667427819953374	581	278	55827	27818	1.04138461615365	0.303627466855663	0.0585029997966521	0.999999991006998	Random regions	17.9416683584073
rnd_146	E2F6_MOUSE.H11MO.0.A	371	371	E2f6	38692	859	0.431897555296857	0.457871816718735	0.458138561778947	371	488	38321	45324	0.899200287771753	0.94200568057415	-0.153285597621657	0.999999991006998	Random regions	13.0279822797417
rnd_294	E2F6_MOUSE.H11MO.0.A	388	388	E2f6	38692	859	0.451688009313155	0.457871816718735	0.457935321896109	388	471	38304	45341	0.975116672208348	0.655135887587342	-0.0363532479777848	0.999999991006998	Random regions	13.0279822797417
rnd_392	E2F6_MOUSE.H11MO.0.A	377	377	E2f6	38692	859	0.438882421420256	0.457871816718735	0.458066830055592	377	482	38315	45330	0.925338465529002	0.876482300674773	-0.111946931177416	0.999999991006998	Random regions	13.0279822797417
rnd_412	E2F6_MOUSE.H11MO.0.A	389	389	E2f6	38692	859	0.452852153667055	0.457871816718735	0.457923366608883	389	470	38303	45342	0.979758054783227	0.629431031048233	-0.0295025663320902	0.999999991006998	Random regions	13.0279822797417
rnd_586	E2F6_MOUSE.H11MO.0.A	370	368	E2f6	38692	859	0.430733410942957	0.457871816718735	0.458150517066173	370	489	38322	45323	0.894896846017512	0.949593420992793	-0.160206701131491	0.999999991006998	Random regions	13.0279822797417
rnd_757	E2F6_MOUSE.H11MO.0.A	377	377	E2f6	38692	859	0.438882421420256	0.457871816718735	0.458066830055592	377	482	38315	45330	0.925338465529002	0.876482300674773	-0.111946931177416	0.999999991006998	Random regions	13.0279822797417
rnd_24	NRF1_MOUSE.H11MO.0.A	145	145	Nrf1	15850	859	0.168800931315483	0.187565085676418	0.187757785880806	145	714	15705	67940	0.878533277066599	0.929328391172508	-0.186831161243681	0.999999991006998	Random regions	13.0124476716588
rnd_146	NRF1_MOUSE.H11MO.0.A	147	147	Nrf1	15850	859	0.171129220023283	0.187565085676418	0.187733875306354	147	712	15703	67942	0.893292576535128	0.901560781864623	-0.162795322021702	0.999999991006998	Random regions	13.0124476716588
rnd_267	NRF1_MOUSE.H11MO.0.A	148	148	Nrf1	15850	859	0.172293364377183	0.187565085676418	0.187721920019128	148	711	15702	67943	0.900704968273158	0.885042584203557	-0.150873475543673	0.999999991006998	Random regions	13.0124476716588
rnd_294	NRF1_MOUSE.H11MO.0.A	159	159	Nrf1	15850	859	0.185098952270081	0.187565085676418	0.187590411859645	159	700	15691	67954	0.983700187115726	0.587647586640225	-0.0237094180112159	0.999999991006998	Random regions	13.0124476716588
rnd_392	NRF1_MOUSE.H11MO.0.A	148	148	Nrf1	15850	859	0.172293364377183	0.187565085676418	0.187721920019128	148	711	15702	67943	0.900704968273158	0.885042584203557	-0.150873475543673	0.999999991006998	Random regions	13.0124476716588
rnd_412	NRF1_MOUSE.H11MO.0.A	166	166	Nrf1	15850	859	0.193247962747381	0.187565085676418	0.187506724849065	166	693	15684	67961	1.03795697842294	0.347335734734452	0.0537466476436276	0.999999991006998	Random regions	13.0124476716588
rnd_586	NRF1_MOUSE.H11MO.0.A	167	165	Nrf1	15850	859	0.194412107101281	0.187565085676418	0.187494769561839	167	692	15683	67962	1.04580233393762	0.315720738373166	0.0646101949918537	0.999999991006998	Random regions	13.0124476716588
rnd_757	NRF1_MOUSE.H11MO.0.A	162	162	Nrf1	15850	859	0.188591385331781	0.187565085676418	0.187554545997968	162	697	15688	67957	1.0068131695967	0.483058514546842	0.00979599287452134	0.999999991006998	Random regions	13.0124476716588
rnd_146	SP1_MOUSE.H11MO.0.A	562	562	Sp1	56408	859	0.654249126891735	0.667518697339771	0.667654970410664	562	297	55846	27799	0.941927882159372	0.807071078970272	-0.0863114894377857	0.999999991006998	Random regions	17.9416683584073
rnd_294	SP1_MOUSE.H11MO.0.A	576	576	Sp1	56408	859	0.670547147846333	0.667518697339771	0.667487596389503	576	283	55832	27813	1.01391305100456	0.440749984611831	0.0199339380779112	0.999999991006998	Random regions	17.9416683584073
rnd_392	SP1_MOUSE.H11MO.0.A	571	571	Sp1	56408	859	0.664726426076834	0.667518697339771	0.667547372825632	571	288	55837	27808	0.987390896386882	0.585033835216329	-0.0183067512039822	0.999999991006998	Random regions	17.9416683584073
rnd_412	SP1_MOUSE.H11MO.0.A	566	566	Sp1	56408	859	0.658905704307334	0.667518697339771	0.667607149261761	566	293	55842	27803	0.961805357455121	0.718237057490016	-0.0561831325410685	0.999999991006998	Random regions	17.9416683584073
rnd_586	SP1_MOUSE.H11MO.0.A	545	543	Sp1	56408	859	0.634458672875437	0.667518697339771	0.667858210293502	545	314	55863	27782	0.86319909477973	0.98173746250699	-0.212234742987149	0.999999991006998	Random regions	17.9416683584073
rnd_757	SP1_MOUSE.H11MO.0.A	557	557	Sp1	56408	859	0.648428405122235	0.667518697339771	0.667714746846793	557	302	55851	27794	0.917845974360966	0.89031664891939	-0.123676022587595	0.999999991006998	Random regions	17.9416683584073
rnd_146	SP2_MOUSE.H11MO.0.B	426	426	Sp2	44590	859	0.49592549476135	0.52766732935719	0.527993305039154	426	433	44164	39481	0.879513542885604	0.971688758394435	-0.18522230217765	0.999999991006998	Random regions	10.1546281765749
rnd_294	SP2_MOUSE.H11MO.0.B	453	453	Sp2	44590	859	0.527357392316647	0.52766732935719	0.527670512284058	453	406	44137	39508	0.998744503344416	0.521233618838471	-0.00181243679125345	0.999999991006998	Random regions	10.1546281765749
rnd_392	SP2_MOUSE.H11MO.0.B	451	451	Sp2	44590	859	0.525029103608848	0.52766732935719	0.527694422858509	451	408	44139	39506	0.989364908657233	0.575582268386567	-0.015425364790457	0.999999991006998	Random regions	10.1546281765749
rnd_412	SP2_MOUSE.H11MO.0.B	453	453	Sp2	44590	859	0.527357392316647	0.52766732935719	0.527670512284058	453	406	44137	39508	0.998744503344416	0.521233618838471	-0.00181243679125345	0.999999991006998	Random regions	10.1546281765749
rnd_586	SP2_MOUSE.H11MO.0.B	425	423	Sp2	44590	859	0.494761350407451	0.52766732935719	0.528005260326379	425	434	44165	39480	0.875385318649467	0.975855117212625	-0.192009906580063	0.999999991006998	Random regions	10.1546281765749
rnd_757	SP2_MOUSE.H11MO.0.B	430	430	Sp2	44590	859	0.50058207217695	0.52766732935719	0.52794548389025	430	429	44160	39485	0.896220946738574	0.948641437216615	-0.158073648911664	0.999999991006998	Random regions	10.1546281765749
rnd_43	E2F6_MOUSE.H11MO.0.A	380	379	E2f6	38692	859	0.442374854481956	0.457871816718735	0.458030964193915	380	479	38312	45333	0.938686246150782	0.829101354101493	-0.0912850741358201	0.999999991006998	Random regions	13.0279822797417
rnd_217	E2F6_MOUSE.H11MO.0.A	376	376	E2f6	38692	859	0.437718277066356	0.457871816718735	0.458078785342818	376	483	38316	45329	0.920926331934052	0.890011838800205	-0.118842340095372	0.999999991006998	Random regions	13.0279822797417
rnd_517	E2F6_MOUSE.H11MO.0.A	347	347	E2f6	38692	859	0.40395809080326	0.457871816718735	0.458425488672365	347	512	38345	45300	0.800664469633497	0.999389918316793	-0.320730308445145	0.999999991006998	Random regions	13.0279822797417
rnd_578	E2F6_MOUSE.H11MO.0.A	367	367	E2f6	38692	859	0.427240977881257	0.457871816718735	0.45818638292785	367	492	38325	45320	0.882092588496094	0.967718479815316	-0.180997999248006	0.999999991006998	Random regions	13.0279822797417
rnd_629	E2F6_MOUSE.H11MO.0.A	397	397	E2f6	38692	859	0.462165308498254	0.457871816718735	0.457827724311077	397	462	38295	45350	1.01761889404977	0.412807018074338	0.0251973623886479	0.999999991006998	Random regions	13.0279822797417
rnd_822	E2F6_MOUSE.H11MO.0.A	372	372	E2f6	38692	859	0.433061699650757	0.457871816718735	0.458126606491721	372	487	38320	45325	0.903521580434619	0.933549634314464	-0.14636903489966	0.999999991006998	Random regions	13.0279822797417
rnd_43	SP1_MOUSE.H11MO.0.A	583	582	Sp1	56408	859	0.678696158323632	0.667518697339771	0.667403909378923	583	276	55825	27820	1.05265819022609	0.254538404053601	0.0740370533446147	0.999999991006998	Random regions	17.9416683584073
rnd_217	SP1_MOUSE.H11MO.0.A	561	561	Sp1	56408	859	0.653084982537835	0.667518697339771	0.66766692569789	561	298	55847	27798	0.93704642764518	0.826247998066448	-0.0938075643197751	0.999999991006998	Random regions	17.9416683584073
rnd_517	SP1_MOUSE.H11MO.0.A	555	555	Sp1	56408	859	0.646100116414436	0.667518697339771	0.667738657421245	555	304	55853	27792	0.908436478463933	0.915026756176927	-0.138542455946952	0.999999991006998	Random regions	17.9416683584073
rnd_578	SP1_MOUSE.H11MO.0.A	538	538	Sp1	56408	859	0.626309662398137	0.667518697339771	0.667941897304083	538	321	55870	27775	0.833221459899302	0.995229863870689	-0.263228097933666	0.999999991006998	Random regions	17.9416683584073
rnd_629	SP1_MOUSE.H11MO.0.A	568	568	Sp1	56408	859	0.661233993015134	0.667518697339771	0.66758323868731	568	291	55840	27805	0.971900989238286	0.667348823549824	-0.041118745676247	0.999999991006998	Random regions	17.9416683584073
rnd_822	SP1_MOUSE.H11MO.0.A	556	556	Sp1	56408	859	0.647264260768335	0.667518697339771	0.667726702134019	556	303	55852	27793	0.913125594239155	0.90325318612465	-0.131114788101299	0.999999991006998	Random regions	17.9416683584073
rnd_68	SP1_MOUSE.H11MO.0.A	553	552	Sp1	56408	859	0.643771827706636	0.667518697339771	0.667762567995696	553	306	55855	27790	0.899150813863781	0.93528977952457	-0.153364976739159	0.999999991006998	Random regions	17.9416683584073
rnd_200	SP1_MOUSE.H11MO.0.A	541	541	Sp1	56408	859	0.629802095459837	0.667518697339771	0.667906031442406	541	318	55867	27778	0.845906266699817	0.991285549771388	-0.241430285040101	0.999999991006998	Random regions	17.9416683584073
rnd_310	SP1_MOUSE.H11MO.0.A	535	535	Sp1	56408	859	0.622817229336438	0.667518697339771	0.66797776316576	535	324	55873	27772	0.820773211925346	0.997494313421342	-0.284944449289769	0.999999991006998	Random regions	17.9416683584073
rnd_401	SP1_MOUSE.H11MO.0.A	564	564	Sp1	56408	859	0.656577415599534	0.667518697339771	0.667631059836213	564	295	55844	27801	0.951790710354915	0.764994559677536	-0.0712837212781135	0.999999991006998	Random regions	17.9416683584073
rnd_602	SP1_MOUSE.H11MO.0.A	557	557	Sp1	56408	859	0.648428405122235	0.667518697339771	0.667714746846793	557	302	55851	27794	0.917845974360966	0.89031664891939	-0.123676022587595	0.999999991006998	Random regions	17.9416683584073
rnd_634	SP1_MOUSE.H11MO.0.A	565	565	Sp1	56408	859	0.657741559953434	0.667518697339771	0.667619104548987	565	294	55843	27802	0.956777163103213	0.742172161679492	-0.0637451399990611	0.999999991006998	Random regions	17.9416683584073
rnd_899	SP1_MOUSE.H11MO.0.A	554	553	Sp1	56408	859	0.644935972060536	0.667518697339771	0.66775061270847	554	305	55854	27791	0.903778319539654	0.925686992594563	-0.145959145831295	0.999999991006998	Random regions	17.9416683584073
rnd_68	SP2_MOUSE.H11MO.0.B	426	425	Sp2	44590	859	0.49592549476135	0.52766732935719	0.527993305039154	426	433	44164	39481	0.879513542885604	0.971688758394435	-0.18522230217765	0.999999991006998	Random regions	10.1546281765749
rnd_200	SP2_MOUSE.H11MO.0.B	416	416	Sp2	44590	859	0.484284051222352	0.52766732935719	0.528112857911411	416	443	44174	39471	0.839078897505147	0.995231366573449	-0.253121623092544	0.999999991006998	Random regions	10.1546281765749
rnd_310	SP2_MOUSE.H11MO.0.B	417	417	Sp2	44590	859	0.485448195576251	0.52766732935719	0.528100902624186	417	442	44173	39472	0.843039137971381	0.994191540715668	-0.246328485254369	0.999999991006998	Random regions	10.1546281765749
rnd_401	SP2_MOUSE.H11MO.0.B	447	447	Sp2	44590	859	0.520372526193248	0.52766732935719	0.527742244007412	447	412	44143	39502	0.970876619914481	0.679124148757565	-0.0426401268919703	0.999999991006998	Random regions	10.1546281765749
rnd_602	SP2_MOUSE.H11MO.0.B	446	446	Sp2	44590	859	0.519208381839348	0.52766732935719	0.527754199294638	446	413	44144	39501	0.966310128093186	0.703294881246231	-0.0494418121857886	0.999999991006998	Random regions	10.1546281765749
rnd_634	SP2_MOUSE.H11MO.0.B	420	420	Sp2	44590	859	0.488940628637951	0.52766732935719	0.528065036762508	420	439	44170	39475	0.855029306599479	0.989769476280127	-0.225954224875807	0.999999991006998	Random regions	10.1546281765749
rnd_899	SP2_MOUSE.H11MO.0.B	428	427	Sp2	44590	859	0.49825378346915	0.52766732935719	0.527969394464702	428	431	44162	39483	0.887828072471403	0.961554707741667	-0.171647768545845	0.999999991006998	Random regions	10.1546281765749
rnd_206	E2F6_MOUSE.H11MO.0.A	380	379	E2f6	38692	859	0.442374854481956	0.457871816718735	0.458030964193915	380	479	38312	45333	0.938686246150782	0.829101354101493	-0.0912850741358201	0.999999991006998	Random regions	13.0279822797417
rnd_248	E2F6_MOUSE.H11MO.0.A	362	361	E2f6	38692	859	0.421420256111758	0.457871816718735	0.458246159363979	362	497	38330	45315	0.861105378927395	0.98588725496244	-0.215738294718006	0.999999991006998	Random regions	13.0279822797417
rnd_376	E2F6_MOUSE.H11MO.0.A	343	343	E2f6	38692	859	0.39930151338766	0.457871816718735	0.458473309821268	343	516	38349	45296	0.785148829113435	0.999777728356845	-0.348961944485108	0.999999991006998	Random regions	13.0279822797417
rnd_462	E2F6_MOUSE.H11MO.0.A	383	383	E2f6	38692	859	0.445867287543655	0.457871816718735	0.457995098332238	383	476	38309	45336	0.952203410775568	0.771490548099198	-0.0706582982760515	0.999999991006998	Random regions	13.0279822797417
rnd_516	E2F6_MOUSE.H11MO.0.A	360	360	E2f6	38692	859	0.419091967403958	0.457871816718735	0.45827006993843	360	499	38332	45313	0.852833645665736	0.990165154052103	-0.229663739016361	0.999999991006998	Random regions	13.0279822797417
rnd_749	E2F6_MOUSE.H11MO.0.A	412	412	E2f6	38692	859	0.479627473806752	0.457871816718735	0.45764839500269	412	447	38280	45365	1.09229016151103	0.105379328025641	0.127356152014772	0.999999991006998	Random regions	13.0279822797417
rnd_206	NRF1_MOUSE.H11MO.0.A	146	145	Nrf1	15850	859	0.169965075669383	0.187565085676418	0.18774583059358	146	713	15704	67941	0.885902094187518	0.916294708532057	-0.174780827297707	0.999999991006998	Random regions	13.0124476716588
rnd_248	NRF1_MOUSE.H11MO.0.A	139	139	Nrf1	15850	859	0.161816065192084	0.187565085676418	0.18782951760416	139	720	15711	67934	0.83477028117775	0.978081977531978	-0.260548855147493	0.999999991006998	Random regions	13.0124476716588
rnd_376	NRF1_MOUSE.H11MO.0.A	135	135	Nrf1	15850	859	0.157159487776484	0.187565085676418	0.187877338753064	135	724	15715	67930	0.806016907380843	0.991397067930051	-0.311117993182923	0.999999991006998	Random regions	13.0124476716588
rnd_462	NRF1_MOUSE.H11MO.0.A	164	164	Nrf1	15850	859	0.190919674039581	0.187565085676418	0.187530635423516	164	695	15686	67959	1.02233768356609	0.41380337461349	0.0318718048265888	0.999999991006998	Random regions	13.0124476716588
rnd_516	NRF1_MOUSE.H11MO.0.A	157	157	Nrf1	15850	859	0.182770663562282	0.187565085676418	0.187614322434096	157	702	15693	67952	0.968402538977488	0.654754111488979	-0.0463212330583303	0.999999991006998	Random regions	13.0124476716588
rnd_749	NRF1_MOUSE.H11MO.0.A	140	140	Nrf1	15850	859	0.162980209545984	0.187565085676418	0.187817562316935	140	719	15710	67935	0.842011001376153	0.972849658690508	-0.248089011800997	0.999999991006998	Random regions	13.0124476716588
rnd_206	SP1_MOUSE.H11MO.0.A	583	582	Sp1	56408	859	0.678696158323632	0.667518697339771	0.667403909378923	583	276	55825	27820	1.05265819022609	0.254538404053601	0.0740370533446147	0.999999991006998	Random regions	17.9416683584073
rnd_248	SP1_MOUSE.H11MO.0.A	555	554	Sp1	56408	859	0.646100116414436	0.667518697339771	0.667738657421245	555	304	55853	27792	0.908436478463933	0.915026756176927	-0.138542455946952	0.999999991006998	Random regions	17.9416683584073
rnd_376	SP1_MOUSE.H11MO.0.A	551	551	Sp1	56408	859	0.641443538998836	0.667518697339771	0.667786478570148	551	308	55857	27788	0.889986566982011	0.951569182958396	-0.1681445339709	0.999999991006998	Random regions	17.9416683584073
rnd_749	SP1_MOUSE.H11MO.0.A	556	556	Sp1	56408	859	0.647264260768335	0.667518697339771	0.667726702134019	556	303	55852	27793	0.913125594239155	0.90325318612465	-0.131114788101299	0.999999991006998	Random regions	17.9416683584073
rnd_206	SP2_MOUSE.H11MO.0.B	452	451	Sp2	44590	859	0.526193247962747	0.52766732935719	0.527682467571284	452	407	44138	39507	0.994043294716076	0.548522766252592	-0.00861940636746638	0.999999991006998	Random regions	10.1546281765749
rnd_248	SP2_MOUSE.H11MO.0.B	423	422	Sp2	44590	859	0.492433061699651	0.52766732935719	0.528029170900831	423	436	44167	39478	0.867186284703924	0.982656765353246	-0.205586155476605	0.999999991006998	Random regions	10.1546281765749
rnd_376	SP2_MOUSE.H11MO.0.B	407	407	Sp2	44590	859	0.473806752037253	0.52766732935719	0.528220455496443	407	452	44183	39462	0.80423395147636	0.999335449308682	-0.314312852764683	0.999999991006998	Random regions	10.1546281765749
rnd_462	SP2_MOUSE.H11MO.0.B	439	439	Sp2	44590	859	0.511059371362049	0.52766732935719	0.527837886305218	439	420	44151	39494	0.935012159730259	0.844788604685248	-0.096942967674818	0.999999991006998	Random regions	10.1546281765749
rnd_516	SP2_MOUSE.H11MO.0.B	407	407	Sp2	44590	859	0.473806752037253	0.52766732935719	0.528220455496443	407	452	44183	39462	0.80423395147636	0.999335449308682	-0.314312852764683	0.999999991006998	Random regions	10.1546281765749
rnd_300	E2F6_MOUSE.H11MO.0.A	389	389	E2f6	38692	859	0.452852153667055	0.457871816718735	0.457923366608883	389	470	38303	45342	0.979758054783227	0.629431031048233	-0.0295025663320902	0.999999991006998	Random regions	13.0279822797417
rnd_477	E2F6_MOUSE.H11MO.0.A	350	349	E2f6	38692	859	0.407450523864959	0.457871816718735	0.458389622810688	350	509	38342	45303	0.812463600451005	0.998760197962543	-0.299624915243704	0.999999991006998	Random regions	13.0279822797417
rnd_557	E2F6_MOUSE.H11MO.0.A	390	390	E2f6	38692	859	0.454016298020955	0.457871816718735	0.457911411321657	390	469	38302	45343	0.98441928620532	0.603138648272117	-0.0226551723206541	0.999999991006998	Random regions	13.0279822797417
rnd_623	E2F6_MOUSE.H11MO.0.A	382	382	E2f6	38692	859	0.444703143189756	0.457871816718735	0.458007053619463	382	477	38310	45335	0.947678683276299	0.791806422071455	-0.0775301081497413	0.999999991006998	Random regions	13.0279822797417
rnd_707	E2F6_MOUSE.H11MO.0.A	363	362	E2f6	38692	859	0.422584400465658	0.457871816718735	0.458234204076753	363	496	38329	45316	0.865266609267786	0.983203986162035	-0.208783364907176	0.999999991006998	Random regions	13.0279822797417
rnd_755	E2F6_MOUSE.H11MO.0.A	381	381	E2f6	38692	859	0.443538998835856	0.457871816718735	0.458019008906689	381	478	38311	45334	0.943172999084443	0.811018799432257	-0.0844056770834193	0.999999991006998	Random regions	13.0279822797417
rnd_35	SP1_MOUSE.H11MO.0.A	565	565	Sp1	56408	859	0.657741559953434	0.667518697339771	0.667619104548987	565	294	55843	27802	0.956777163103213	0.742172161679492	-0.0637451399990611	0.999999991006998	Random regions	17.9416683584073
rnd_477	SP1_MOUSE.H11MO.0.A	523	523	Sp1	56408	859	0.608847497089639	0.667518697339771	0.668121226612469	523	336	55885	27760	0.773218459693325	0.99987414501462	-0.371052014257363	0.999999991006998	Random regions	17.9416683584073
rnd_35	SP2_MOUSE.H11MO.0.B	439	439	Sp2	44590	859	0.511059371362049	0.52766732935719	0.527837886305218	439	420	44151	39494	0.935012159730259	0.844788604685248	-0.096942967674818	0.999999991006998	Random regions	10.1546281765749
rnd_300	SP2_MOUSE.H11MO.0.B	450	450	Sp2	44590	859	0.523864959254948	0.52766732935719	0.527706378145735	450	409	44140	39505	0.98470919587896	0.602287956100501	-0.0222303638276641	0.999999991006998	Random regions	10.1546281765749
rnd_477	SP2_MOUSE.H11MO.0.B	416	415	Sp2	44590	859	0.484284051222352	0.52766732935719	0.528112857911411	416	443	44174	39471	0.839078897505147	0.995231366573449	-0.253121623092544	0.999999991006998	Random regions	10.1546281765749
rnd_557	SP2_MOUSE.H11MO.0.B	424	424	Sp2	44590	859	0.493597206053551	0.52766732935719	0.528017215613605	424	435	44166	39479	0.871276276621618	0.979493810242235	-0.198797833340968	0.999999991006998	Random regions	10.1546281765749
rnd_623	SP2_MOUSE.H11MO.0.B	438	438	Sp2	44590	859	0.509895227008149	0.52766732935719	0.527849841592444	438	421	44152	39493	0.930617254392777	0.86058576989662	-0.103740158817213	0.999999991006998	Random regions	10.1546281765749
rnd_210	E2F6_MOUSE.H11MO.0.A	370	370	E2f6	38692	859	0.430733410942957	0.457871816718735	0.458150517066173	370	489	38322	45323	0.894896846017512	0.949593420992793	-0.160206701131491	0.999999991006998	Random regions	13.0279822797417
rnd_236	E2F6_MOUSE.H11MO.0.A	370	370	E2f6	38692	859	0.430733410942957	0.457871816718735	0.458150517066173	370	489	38322	45323	0.894896846017512	0.949593420992793	-0.160206701131491	0.999999991006998	Random regions	13.0279822797417
rnd_415	E2F6_MOUSE.H11MO.0.A	369	369	E2f6	38692	859	0.429569266589057	0.457871816718735	0.458162472353398	369	490	38323	45322	0.890611151053906	0.956369481238377	-0.167132419475895	0.999999991006998	Random regions	13.0279822797417
rnd_428	E2F6_MOUSE.H11MO.0.A	379	378	E2f6	38692	859	0.441210710128056	0.457871816718735	0.458042919481141	379	480	38313	45332	0.934218313169384	0.84603967852313	-0.0981683688033167	0.999999991006998	Random regions	13.0279822797417
rnd_748	E2F6_MOUSE.H11MO.0.A	361	361	E2f6	38692	859	0.420256111757858	0.457871816718735	0.458258114651205	361	498	38331	45314	0.85696109170017	0.988193127216157	-0.222698391232765	0.999999991006998	Random regions	13.0279822797417
rnd_839	E2F6_MOUSE.H11MO.0.A	370	370	E2f6	38692	859	0.430733410942957	0.457871816718735	0.458150517066173	370	489	38322	45323	0.894896846017512	0.949593420992793	-0.160206701131491	0.999999991006998	Random regions	13.0279822797417
rnd_911	E2F6_MOUSE.H11MO.0.A	346	346	E2f6	38692	859	0.40279394644936	0.457871816718735	0.458437443959591	346	513	38346	45299	0.796762540460619	0.999522733141412	-0.327778273738998	0.999999991006998	Random regions	13.0279822797417
rnd_210	SP1_MOUSE.H11MO.0.A	551	551	Sp1	56408	859	0.641443538998836	0.667518697339771	0.667786478570148	551	308	55857	27788	0.889986566982011	0.951569182958396	-0.1681445339709	0.999999991006998	Random regions	17.9416683584073
rnd_236	SP1_MOUSE.H11MO.0.A	558	558	Sp1	56408	859	0.649592549476135	0.667518697339771	0.667702791559567	558	301	55850	27795	0.922597930274144	0.876175224674383	-0.116226038974773	0.999999991006998	Random regions	17.9416683584073
rnd_415	SP1_MOUSE.H11MO.0.A	561	561	Sp1	56408	859	0.653084982537835	0.667518697339771	0.66766692569789	561	298	55847	27798	0.93704642764518	0.826247998066448	-0.0938075643197751	0.999999991006998	Random regions	17.9416683584073
rnd_428	SP1_MOUSE.H11MO.0.A	564	563	Sp1	56408	859	0.656577415599534	0.667518697339771	0.667631059836213	564	295	55844	27801	0.951790710354915	0.764994559677536	-0.0712837212781135	0.999999991006998	Random regions	17.9416683584073
rnd_748	SP1_MOUSE.H11MO.0.A	566	566	Sp1	56408	859	0.658905704307334	0.667518697339771	0.667607149261761	566	293	55842	27803	0.961805357455121	0.718237057490016	-0.0561831325410685	0.999999991006998	Random regions	17.9416683584073
rnd_839	SP1_MOUSE.H11MO.0.A	545	545	Sp1	56408	859	0.634458672875437	0.667518697339771	0.667858210293502	545	314	55863	27782	0.86319909477973	0.98173746250699	-0.212234742987149	0.999999991006998	Random regions	17.9416683584073
rnd_958	SP1_MOUSE.H11MO.0.A	561	561	Sp1	56408	859	0.653084982537835	0.667518697339771	0.66766692569789	561	298	55847	27798	0.93704642764518	0.826247998066448	-0.0938075643197751	0.999999991006998	Random regions	17.9416683584073
rnd_210	SP2_MOUSE.H11MO.0.B	416	416	Sp2	44590	859	0.484284051222352	0.52766732935719	0.528112857911411	416	443	44174	39471	0.839078897505147	0.995231366573449	-0.253121623092544	0.999999991006998	Random regions	10.1546281765749
rnd_236	SP2_MOUSE.H11MO.0.B	437	437	Sp2	44590	859	0.508731082654249	0.52766732935719	0.52786179687967	437	422	44153	39492	0.926243174024616	0.875251400020428	-0.110537089411803	0.999999991006998	Random regions	10.1546281765749
rnd_415	SP2_MOUSE.H11MO.0.B	433	433	Sp2	44590	859	0.50407450523865	0.52766732935719	0.527909618028573	433	426	44157	39488	0.908959569518111	0.923067620944991	-0.137711970053167	0.999999991006998	Random regions	10.1546281765749
rnd_428	SP2_MOUSE.H11MO.0.B	439	438	Sp2	44590	859	0.511059371362049	0.52766732935719	0.527837886305218	439	420	44151	39494	0.935012159730259	0.844788604685248	-0.096942967674818	0.999999991006998	Random regions	10.1546281765749
rnd_748	SP2_MOUSE.H11MO.0.B	438	438	Sp2	44590	859	0.509895227008149	0.52766732935719	0.527849841592444	438	421	44152	39493	0.930617254392777	0.86058576989662	-0.103740158817213	0.999999991006998	Random regions	10.1546281765749
rnd_839	SP2_MOUSE.H11MO.0.B	419	419	Sp2	44590	859	0.487776484284051	0.52766732935719	0.528076992049734	419	440	44171	39474	0.851014218008313	0.991492412180671	-0.23274485947585	0.999999991006998	Random regions	10.1546281765749
rnd_108	SP1_MOUSE.H11MO.0.A	546	546	Sp1	56408	859	0.635622817229336	0.667518697339771	0.667846255006277	546	313	55862	27783	0.867591854862317	0.978273247508913	-0.204911586142853	0.999999991006998	Random regions	17.9416683584073
rnd_156	SP1_MOUSE.H11MO.0.A	583	583	Sp1	56408	859	0.678696158323632	0.667518697339771	0.667403909378923	583	276	55825	27820	1.05265819022609	0.254538404053601	0.0740370533446147	0.999999991006998	Random regions	17.9416683584073
rnd_756	SP1_MOUSE.H11MO.0.A	576	576	Sp1	56408	859	0.670547147846333	0.667518697339771	0.667487596389503	576	283	55832	27813	1.01391305100456	0.440749984611831	0.0199339380779112	0.999999991006998	Random regions	17.9416683584073
rnd_771	SP1_MOUSE.H11MO.0.A	549	547	Sp1	56408	859	0.639115250291036	0.667518697339771	0.667810389144599	549	310	55859	27786	0.880941384780777	0.964383715189063	-0.182882065184745	0.999999991006998	Random regions	17.9416683584073
rnd_121	SP1_MOUSE.H11MO.0.A	572	572	Sp1	56408	859	0.665890570430733	0.667518697339771	0.667535417538406	572	287	55836	27809	0.992623312806664	0.556499849609489	-0.0106817566379788	0.999999991006998	Random regions	17.9416683584073
rnd_211	SP1_MOUSE.H11MO.0.A	570	570	Sp1	56408	859	0.663562281722934	0.667518697339771	0.667559328112858	570	289	55838	27807	0.982193228330584	0.613110182373603	-0.0259212188900409	0.999999991006998	Random regions	17.9416683584073
rnd_651	SP1_MOUSE.H11MO.0.A	561	561	Sp1	56408	859	0.653084982537835	0.667518697339771	0.66766692569789	561	298	55847	27798	0.93704642764518	0.826247998066448	-0.0938075643197751	0.999999991006998	Random regions	17.9416683584073
rnd_655	SP1_MOUSE.H11MO.0.A	543	543	Sp1	56408	859	0.632130384167637	0.667518697339771	0.667882120867954	543	316	55865	27780	0.854497568484728	0.987269963609397	-0.226851708240502	0.999999991006998	Random regions	17.9416683584073
rnd_288	E2F6_MOUSE.H11MO.0.A	381	381	E2f6	38692	859	0.443538998835856	0.457871816718735	0.458019008906689	381	478	38311	45334	0.943172999084443	0.811018799432257	-0.0844056770834193	0.999999991006998	Random regions	13.0279822797417
rnd_387	E2F6_MOUSE.H11MO.0.A	367	367	E2f6	38692	859	0.427240977881257	0.457871816718735	0.45818638292785	367	492	38325	45320	0.882092588496094	0.967718479815316	-0.180997999248006	0.999999991006998	Random regions	13.0279822797417
rnd_637	E2F6_MOUSE.H11MO.0.A	367	366	E2f6	38692	859	0.427240977881257	0.457871816718735	0.45818638292785	367	492	38325	45320	0.882092588496094	0.967718479815316	-0.180997999248006	0.999999991006998	Random regions	13.0279822797417
rnd_682	E2F6_MOUSE.H11MO.0.A	374	374	E2f6	38692	859	0.435389988358557	0.457871816718735	0.45810269591727	374	485	38318	45327	0.912218138457809	0.913818510569483	-0.13254923799693	0.999999991006998	Random regions	13.0279822797417
rnd_782	E2F6_MOUSE.H11MO.0.A	407	407	E2f6	38692	859	0.473806752037253	0.457871816718735	0.457708171438819	407	452	38285	45360	1.06681758894448	0.181956368648739	0.0933135163473648	0.999999991006998	Random regions	13.0279822797417
rnd_878	E2F6_MOUSE.H11MO.0.A	361	361	E2f6	38692	859	0.420256111757858	0.457871816718735	0.458258114651205	361	498	38331	45314	0.85696109170017	0.988193127216157	-0.222698391232765	0.999999991006998	Random regions	13.0279822797417
rnd_919	E2F6_MOUSE.H11MO.0.A	362	362	E2f6	38692	859	0.421420256111758	0.457871816718735	0.458246159363979	362	497	38330	45315	0.861105378927395	0.98588725496244	-0.215738294718006	0.999999991006998	Random regions	13.0279822797417
rnd_288	NRF1_MOUSE.H11MO.0.A	149	149	Nrf1	15850	859	0.173457508731083	0.187565085676418	0.187709964731903	149	710	15701	67944	0.908147224720082	0.866676403688503	-0.139001895217059	0.999999991006998	Random regions	13.0124476716588
rnd_387	NRF1_MOUSE.H11MO.0.A	149	149	Nrf1	15850	859	0.173457508731083	0.187565085676418	0.187709964731903	149	710	15701	67944	0.908147224720082	0.866676403688503	-0.139001895217059	0.999999991006998	Random regions	13.0124476716588
rnd_637	NRF1_MOUSE.H11MO.0.A	146	145	Nrf1	15850	859	0.169965075669383	0.187565085676418	0.18774583059358	146	713	15704	67941	0.885902094187518	0.916294708532057	-0.174780827297707	0.999999991006998	Random regions	13.0124476716588
rnd_682	NRF1_MOUSE.H11MO.0.A	143	143	Nrf1	15850	859	0.166472642607683	0.187565085676418	0.187781696455257	143	716	15707	67938	0.863860274961329	0.950708516463894	-0.211130112269247	0.999999991006998	Random regions	13.0124476716588
rnd_782	NRF1_MOUSE.H11MO.0.A	150	150	Nrf1	15850	859	0.174621653084983	0.187565085676418	0.187698009444677	150	709	15700	67945	0.915610949868733	0.846422625809831	-0.127193378578671	0.999999991006998	Random regions	13.0124476716588
rnd_878	NRF1_MOUSE.H11MO.0.A	145	145	Nrf1	15850	859	0.168800931315483	0.187565085676418	0.187757785880806	145	714	15705	67940	0.878533277066599	0.929328391172508	-0.186831161243681	0.999999991006998	Random regions	13.0124476716588
rnd_919	NRF1_MOUSE.H11MO.0.A	140	140	Nrf1	15850	859	0.162980209545984	0.187565085676418	0.187817562316935	140	719	15710	67935	0.842011001376153	0.972849658690508	-0.248089011800997	0.999999991006998	Random regions	13.0124476716588
rnd_387	SP1_MOUSE.H11MO.0.A	543	543	Sp1	56408	859	0.632130384167637	0.667518697339771	0.667882120867954	543	316	55865	27780	0.854497568484728	0.987269963609397	-0.226851708240502	0.999999991006998	Random regions	17.9416683584073
rnd_637	SP1_MOUSE.H11MO.0.A	551	550	Sp1	56408	859	0.641443538998836	0.667518697339771	0.667786478570148	551	308	55857	27788	0.889986566982011	0.951569182958396	-0.1681445339709	0.999999991006998	Random regions	17.9416683584073
rnd_682	SP1_MOUSE.H11MO.0.A	570	570	Sp1	56408	859	0.663562281722934	0.667518697339771	0.667559328112858	570	289	55838	27807	0.982193228330584	0.613110182373603	-0.0259212188900409	0.999999991006998	Random regions	17.9416683584073
rnd_782	SP1_MOUSE.H11MO.0.A	561	561	Sp1	56408	859	0.653084982537835	0.667518697339771	0.66766692569789	561	298	55847	27798	0.93704642764518	0.826247998066448	-0.0938075643197751	0.999999991006998	Random regions	17.9416683584073
rnd_878	SP1_MOUSE.H11MO.0.A	539	539	Sp1	56408	859	0.627473806752037	0.667518697339771	0.667929942016857	539	320	55869	27776	0.837423114425174	0.99414199080047	-0.25597135521093	0.999999991006998	Random regions	17.9416683584073
rnd_919	SP1_MOUSE.H11MO.0.A	544	544	Sp1	56408	859	0.633294528521537	0.667518697339771	0.667870165580728	544	315	55864	27781	0.858834421848944	0.984718189936117	-0.219548079708873	0.999999991006998	Random regions	17.9416683584073
rnd_88	SP1_MOUSE.H11MO.0.A	564	564	Sp1	56408	859	0.656577415599534	0.667518697339771	0.667631059836213	564	295	55844	27801	0.951790710354915	0.764994559677536	-0.0712837212781135	0.999999991006998	Random regions	17.9416683584073
rnd_302	SP1_MOUSE.H11MO.0.A	556	556	Sp1	56408	859	0.647264260768335	0.667518697339771	0.667726702134019	556	303	55852	27793	0.913125594239155	0.90325318612465	-0.131114788101299	0.999999991006998	Random regions	17.9416683584073
rnd_410	SP1_MOUSE.H11MO.0.A	539	539	Sp1	56408	859	0.627473806752037	0.667518697339771	0.667929942016857	539	320	55869	27776	0.837423114425174	0.99414199080047	-0.25597135521093	0.999999991006998	Random regions	17.9416683584073
rnd_445	SP1_MOUSE.H11MO.0.A	549	549	Sp1	56408	859	0.639115250291036	0.667518697339771	0.667810389144599	549	310	55859	27786	0.880941384780777	0.964383715189063	-0.182882065184745	0.999999991006998	Random regions	17.9416683584073
rnd_467	SP1_MOUSE.H11MO.0.A	569	569	Sp1	56408	859	0.662398137369034	0.667518697339771	0.667571283400084	569	290	55839	27806	0.977030021045268	0.640591273125237	-0.0335252025527448	0.999999991006998	Random regions	17.9416683584073
rnd_487	SP1_MOUSE.H11MO.0.A	547	547	Sp1	56408	859	0.636786961583236	0.667518697339771	0.667834299719051	547	312	55861	27784	0.872012973056277	0.974267468754084	-0.197578496554043	0.999999991006998	Random regions	17.9416683584073
rnd_246	SP1_MOUSE.H11MO.0.A	543	543	Sp1	56408	859	0.632130384167637	0.667518697339771	0.667882120867954	543	316	55865	27780	0.854497568484728	0.987269963609397	-0.226851708240502	0.999999991006998	Random regions	17.9416683584073
rnd_469	SP1_MOUSE.H11MO.0.A	554	554	Sp1	56408	859	0.644935972060536	0.667518697339771	0.66775061270847	554	305	55854	27791	0.903778319539654	0.925686992594563	-0.145959145831295	0.999999991006998	Random regions	17.9416683584073
rnd_664	SP1_MOUSE.H11MO.0.A	544	544	Sp1	56408	859	0.633294528521537	0.667518697339771	0.667870165580728	544	315	55864	27781	0.858834421848944	0.984718189936117	-0.219548079708873	0.999999991006998	Random regions	17.9416683584073
rnd_741	SP1_MOUSE.H11MO.0.A	553	553	Sp1	56408	859	0.643771827706636	0.667518697339771	0.667762567995696	553	306	55855	27790	0.899150813863781	0.93528977952457	-0.153364976739159	0.999999991006998	Random regions	17.9416683584073
rnd_791	SP1_MOUSE.H11MO.0.A	560	560	Sp1	56408	859	0.651920838183935	0.667518697339771	0.667678880985116	560	299	55848	27797	0.932197835341004	0.844157208298383	-0.101291932092488	0.999999991006998	Random regions	17.9416683584073
rnd_64	E2F6_MOUSE.H11MO.0.A	361	360	E2f6	38692	859	0.420256111757858	0.457871816718735	0.458258114651205	361	498	38331	45314	0.85696109170017	0.988193127216157	-0.222698391232765	0.999999991006998	Random regions	13.0279822797417
rnd_100	E2F6_MOUSE.H11MO.0.A	363	363	E2f6	38692	859	0.422584400465658	0.457871816718735	0.458234204076753	363	496	38329	45316	0.865266609267786	0.983203986162035	-0.208783364907176	0.999999991006998	Random regions	13.0279822797417
rnd_456	E2F6_MOUSE.H11MO.0.A	391	390	E2f6	38692	859	0.455180442374855	0.457871816718735	0.457899456034431	391	468	38301	45344	0.989100484635021	0.576372508777395	-0.0158110002724849	0.999999991006998	Random regions	13.0279822797417
rnd_745	E2F6_MOUSE.H11MO.0.A	368	368	E2f6	38692	859	0.428405122235157	0.457871816718735	0.458174427640624	368	491	38324	45321	0.886343099457696	0.962391753249501	-0.17406282717932	0.999999991006998	Random regions	13.0279822797417
rnd_752	E2F6_MOUSE.H11MO.0.A	383	383	E2f6	38692	859	0.445867287543655	0.457871816718735	0.457995098332238	383	476	38309	45336	0.952203410775568	0.771490548099198	-0.0706582982760515	0.999999991006998	Random regions	13.0279822797417
rnd_841	E2F6_MOUSE.H11MO.0.A	379	379	E2f6	38692	859	0.441210710128056	0.457871816718735	0.458042919481141	379	480	38313	45332	0.934218313169384	0.84603967852313	-0.0981683688033167	0.999999991006998	Random regions	13.0279822797417
rnd_887	E2F6_MOUSE.H11MO.0.A	379	379	E2f6	38692	859	0.441210710128056	0.457871816718735	0.458042919481141	379	480	38313	45332	0.934218313169384	0.84603967852313	-0.0981683688033167	0.999999991006998	Random regions	13.0279822797417
rnd_100	SP1_MOUSE.H11MO.0.A	539	539	Sp1	56408	859	0.627473806752037	0.667518697339771	0.667929942016857	539	320	55869	27776	0.837423114425174	0.99414199080047	-0.25597135521093	0.999999991006998	Random regions	17.9416683584073
rnd_841	SP1_MOUSE.H11MO.0.A	588	588	Sp1	56408	859	0.684516880093132	0.667518697339771	0.667344132942794	588	271	55820	27825	1.08156392519407	0.152264014231066	0.113118937454282	0.999999991006998	Random regions	17.9416683584073
rnd_887	SP1_MOUSE.H11MO.0.A	544	544	Sp1	56408	859	0.633294528521537	0.667518697339771	0.667870165580728	544	315	55864	27781	0.858834421848944	0.984718189936117	-0.219548079708873	0.999999991006998	Random regions	17.9416683584073
rnd_109	E2F6_MOUSE.H11MO.0.A	373	373	E2f6	38692	859	0.434225844004657	0.457871816718735	0.458114651204495	373	486	38319	45326	0.907860828823157	0.924170921163084	-0.13945693939249	0.999999991006998	Random regions	13.0279822797417
rnd_339	E2F6_MOUSE.H11MO.0.A	371	371	E2f6	38692	859	0.431897555296857	0.457871816718735	0.458138561778947	371	488	38321	45324	0.899200287771753	0.94200568057415	-0.153285597621657	0.999999991006998	Random regions	13.0279822797417
rnd_534	E2F6_MOUSE.H11MO.0.A	374	374	E2f6	38692	859	0.435389988358557	0.457871816718735	0.45810269591727	374	485	38318	45327	0.912218138457809	0.913818510569483	-0.13254923799693	0.999999991006998	Random regions	13.0279822797417
rnd_565	E2F6_MOUSE.H11MO.0.A	352	352	E2f6	38692	859	0.409778812572759	0.457871816718735	0.458365712236236	352	507	38340	45305	0.820408394911859	0.998055565824426	-0.28558584047118	0.999999991006998	Random regions	13.0279822797417
rnd_743	E2F6_MOUSE.H11MO.0.A	403	403	E2f6	38692	859	0.469150174621653	0.457871816718735	0.457755992587722	403	456	38289	45356	1.04691243815005	0.263372967839882	0.0661407829283737	0.999999991006998	Random regions	13.0279822797417
rnd_805	E2F6_MOUSE.H11MO.0.A	353	353	E2f6	38692	859	0.410942956926659	0.457871816718735	0.458353756949011	353	506	38339	45306	0.824404684491331	0.99758135443336	-0.278575392201835	0.999999991006998	Random regions	13.0279822797417
rnd_918	E2F6_MOUSE.H11MO.0.A	381	381	E2f6	38692	859	0.443538998835856	0.457871816718735	0.458019008906689	381	478	38311	45334	0.943172999084443	0.811018799432257	-0.0844056770834193	0.999999991006998	Random regions	13.0279822797417
rnd_945	E2F6_MOUSE.H11MO.0.A	398	398	E2f6	38692	859	0.463329452852154	0.457871816718735	0.457815769023851	398	461	38294	45351	1.02244644166754	0.386242809371013	0.0320252731285314	0.999999991006998	Random regions	13.0279822797417
rnd_109	SP1_MOUSE.H11MO.0.A	541	541	Sp1	56408	859	0.629802095459837	0.667518697339771	0.667906031442406	541	318	55867	27778	0.845906266699817	0.991285549771388	-0.241430285040101	0.999999991006998	Random regions	17.9416683584073
rnd_399	SP1_MOUSE.H11MO.0.A	582	582	Sp1	56408	859	0.677532013969732	0.667518697339771	0.667415864666149	582	277	55826	27819	1.04700273740402	0.27856376166995	0.0662652142210072	0.999999991006998	Random regions	17.9416683584073
rnd_534	SP1_MOUSE.H11MO.0.A	562	562	Sp1	56408	859	0.654249126891735	0.667518697339771	0.667654970410664	562	297	55846	27799	0.941927882159372	0.807071078970272	-0.0863114894377857	0.999999991006998	Random regions	17.9416683584073
rnd_805	SP1_MOUSE.H11MO.0.A	539	539	Sp1	56408	859	0.627473806752037	0.667518697339771	0.667929942016857	539	320	55869	27776	0.837423114425174	0.99414199080047	-0.25597135521093	0.999999991006998	Random regions	17.9416683584073
rnd_109	SP2_MOUSE.H11MO.0.B	404	404	Sp2	44590	859	0.470314318975553	0.52766732935719	0.528256321358121	404	455	44186	39459	0.792928734490311	0.999681653046617	-0.334736887240033	0.999999991006998	Random regions	10.1546281765749
rnd_339	SP2_MOUSE.H11MO.0.B	435	435	Sp2	44590	859	0.506402793946449	0.52766732935719	0.527885707454122	435	424	44155	39490	0.917556948019376	0.901265615557772	-0.124130393524964	0.999999991006998	Random regions	10.1546281765749
rnd_399	SP2_MOUSE.H11MO.0.B	456	456	Sp2	44590	859	0.530849825378347	0.52766732935719	0.52763464642238	456	403	44134	39511	1.01298935474729	0.439268060830647	0.0186190132960267	0.999999991006998	Random regions	10.1546281765749
rnd_534	SP2_MOUSE.H11MO.0.B	425	425	Sp2	44590	859	0.494761350407451	0.52766732935719	0.528005260326379	425	434	44165	39480	0.875385318649467	0.975855117212625	-0.192009906580063	0.999999991006998	Random regions	10.1546281765749
rnd_805	SP2_MOUSE.H11MO.0.B	417	417	Sp2	44590	859	0.485448195576251	0.52766732935719	0.528100902624186	417	442	44173	39472	0.843039137971381	0.994191540715668	-0.246328485254369	0.999999991006998	Random regions	10.1546281765749
rnd_269	E2F6_MOUSE.H11MO.0.A	370	370	E2f6	38692	859	0.430733410942957	0.457871816718735	0.458150517066173	370	489	38322	45323	0.894896846017512	0.949593420992793	-0.160206701131491	0.999999991006998	Random regions	13.0279822797417
rnd_327	E2F6_MOUSE.H11MO.0.A	340	340	E2f6	38692	859	0.39580908032596	0.457871816718735	0.458509175682946	340	519	38352	45293	0.773671367984175	0.999900712322641	-0.37020721128282	0.999999991006998	Random regions	13.0279822797417
rnd_528	E2F6_MOUSE.H11MO.0.A	357	357	E2f6	38692	859	0.415599534342258	0.457871816718735	0.458305935800108	357	502	38335	45310	0.840551347679709	0.994463474147932	-0.250592141243698	0.999999991006998	Random regions	13.0279822797417
rnd_622	E2F6_MOUSE.H11MO.0.A	353	353	E2f6	38692	859	0.410942956926659	0.457871816718735	0.458353756949011	353	506	38339	45306	0.824404684491331	0.99758135443336	-0.278575392201835	0.999999991006998	Random regions	13.0279822797417
rnd_651	E2F6_MOUSE.H11MO.0.A	379	379	E2f6	38692	859	0.441210710128056	0.457871816718735	0.458042919481141	379	480	38313	45332	0.934218313169384	0.84603967852313	-0.0981683688033167	0.999999991006998	Random regions	13.0279822797417
rnd_702	E2F6_MOUSE.H11MO.0.A	371	371	E2f6	38692	859	0.431897555296857	0.457871816718735	0.458138561778947	371	488	38321	45324	0.899200287771753	0.94200568057415	-0.153285597621657	0.999999991006998	Random regions	13.0279822797417
rnd_740	E2F6_MOUSE.H11MO.0.A	384	384	E2f6	38692	859	0.447031431897555	0.457871816718735	0.457983143045012	384	475	38308	45337	0.956747294379279	0.750109742367985	-0.0637901788379769	0.999999991006998	Random regions	13.0279822797417
rnd_813	E2F6_MOUSE.H11MO.0.A	371	370	E2f6	38692	859	0.431897555296857	0.457871816718735	0.458138561778947	371	488	38321	45324	0.899200287771753	0.94200568057415	-0.153285597621657	0.999999991006998	Random regions	13.0279822797417
rnd_910	E2F6_MOUSE.H11MO.0.A	356	356	E2f6	38692	859	0.414435389988359	0.457871816718735	0.458317891087333	356	503	38336	45309	0.836490263376432	0.995468682586381	-0.257579347283972	0.999999991006998	Random regions	13.0279822797417
rnd_255	NRF1_MOUSE.H11MO.0.A	171	171	Nrf1	15850	859	0.19906868451688	0.187565085676418	0.187446948412936	171	688	15679	67966	1.07742349228161	0.204092418150745	0.107585427342439	0.999999991006998	Random regions	13.0124476716588
rnd_269	NRF1_MOUSE.H11MO.0.A	160	160	Nrf1	15850	859	0.186263096623981	0.187565085676418	0.187578456572419	160	699	15690	67955	0.991382150159988	0.553047941421861	-0.0124868115758911	0.999999991006998	Random regions	13.0124476716588
rnd_327	NRF1_MOUSE.H11MO.0.A	159	159	Nrf1	15850	859	0.185098952270081	0.187565085676418	0.187590411859645	159	700	15691	67954	0.983700187115726	0.587647586640225	-0.0237094180112159	0.999999991006998	Random regions	13.0124476716588
rnd_528	NRF1_MOUSE.H11MO.0.A	155	155	Nrf1	15850	859	0.180442374854482	0.187565085676418	0.187638233008548	155	704	15695	67950	0.953192831419828	0.717507857505745	-0.0691599932479253	0.999999991006998	Random regions	13.0124476716588
rnd_622	NRF1_MOUSE.H11MO.0.A	148	148	Nrf1	15850	859	0.172293364377183	0.187565085676418	0.187721920019128	148	711	15702	67943	0.900704968273158	0.885042584203557	-0.150873475543673	0.999999991006998	Random regions	13.0124476716588
rnd_651	NRF1_MOUSE.H11MO.0.A	148	148	Nrf1	15850	859	0.172293364377183	0.187565085676418	0.187721920019128	148	711	15702	67943	0.900704968273158	0.885042584203557	-0.150873475543673	0.999999991006998	Random regions	13.0124476716588
rnd_702	NRF1_MOUSE.H11MO.0.A	146	146	Nrf1	15850	859	0.169965075669383	0.187565085676418	0.18774583059358	146	713	15704	67941	0.885902094187518	0.916294708532057	-0.174780827297707	0.999999991006998	Random regions	13.0124476716588
rnd_740	NRF1_MOUSE.H11MO.0.A	134	134	Nrf1	15850	859	0.155995343422584	0.187565085676418	0.187889294040289	134	725	15716	67929	0.798880505660324	0.993326512328979	-0.323948369936518	0.999999991006998	Random regions	13.0124476716588
rnd_813	NRF1_MOUSE.H11MO.0.A	162	162	Nrf1	15850	859	0.188591385331781	0.187565085676418	0.187554545997968	162	697	15688	67957	1.0068131695967	0.483058514546842	0.00979599287452134	0.999999991006998	Random regions	13.0124476716588
rnd_910	NRF1_MOUSE.H11MO.0.A	150	150	Nrf1	15850	859	0.174621653084983	0.187565085676418	0.187698009444677	150	709	15700	67945	0.915610949868733	0.846422625809831	-0.127193378578671	0.999999991006998	Random regions	13.0124476716588
rnd_269	SP1_MOUSE.H11MO.0.A	544	544	Sp1	56408	859	0.633294528521537	0.667518697339771	0.667870165580728	544	315	55864	27781	0.858834421848944	0.984718189936117	-0.219548079708873	0.999999991006998	Random regions	17.9416683584073
rnd_327	SP1_MOUSE.H11MO.0.A	526	526	Sp1	56408	859	0.612339930151339	0.667518697339771	0.668085360750792	526	333	55882	27763	0.784783573961682	0.999716953000799	-0.349633249573873	0.999999991006998	Random regions	17.9416683584073
rnd_622	SP1_MOUSE.H11MO.0.A	538	538	Sp1	56408	859	0.626309662398137	0.667518697339771	0.667941897304083	538	321	55870	27775	0.833221459899302	0.995229863870689	-0.263228097933666	0.999999991006998	Random regions	17.9416683584073
rnd_702	SP1_MOUSE.H11MO.0.A	565	565	Sp1	56408	859	0.657741559953434	0.667518697339771	0.667619104548987	565	294	55843	27802	0.956777163103213	0.742172161679492	-0.0637451399990611	0.999999991006998	Random regions	17.9416683584073
rnd_910	SP1_MOUSE.H11MO.0.A	556	556	Sp1	56408	859	0.647264260768335	0.667518697339771	0.667726702134019	556	303	55852	27793	0.913125594239155	0.90325318612465	-0.131114788101299	0.999999991006998	Random regions	17.9416683584073
rnd_204	E2F6_MOUSE.H11MO.0.A	378	378	E2f6	38692	859	0.440046565774156	0.457871816718735	0.458054874768366	378	481	38314	45331	0.929769089573086	0.861830763313377	-0.105055631023266	0.999999991006998	Random regions	13.0279822797417
rnd_366	E2F6_MOUSE.H11MO.0.A	371	371	E2f6	38692	859	0.431897555296857	0.457871816718735	0.458138561778947	371	488	38321	45324	0.899200287771753	0.94200568057415	-0.153285597621657	0.999999991006998	Random regions	13.0279822797417
rnd_435	E2F6_MOUSE.H11MO.0.A	351	351	E2f6	38692	859	0.408614668218859	0.457871816718735	0.458377667523462	351	508	38341	45304	0.816428064940729	0.998443835642361	-0.292602318622938	0.999999991006998	Random regions	13.0279822797417
rnd_591	E2F6_MOUSE.H11MO.0.A	363	363	E2f6	38692	859	0.422584400465658	0.457871816718735	0.458234204076753	363	496	38329	45316	0.865266609267786	0.983203986162035	-0.208783364907176	0.999999991006998	Random regions	13.0279822797417
rnd_626	E2F6_MOUSE.H11MO.0.A	344	344	E2f6	38692	859	0.40046565774156	0.457871816718735	0.458461354534043	344	515	38348	45297	0.789004809654437	0.999711918784863	-0.34189400017023	0.999999991006998	Random regions	13.0279822797417
rnd_660	E2F6_MOUSE.H11MO.0.A	375	373	E2f6	38692	859	0.436554132712456	0.457871816718735	0.458090740630044	375	484	38317	45328	0.916532580410507	0.902445816763215	-0.125741929058122	0.999999991006998	Random regions	13.0279822797417
rnd_706	E2F6_MOUSE.H11MO.0.A	375	375	E2f6	38692	859	0.436554132712456	0.457871816718735	0.458090740630044	375	484	38317	45328	0.916532580410507	0.902445816763215	-0.125741929058122	0.999999991006998	Random regions	13.0279822797417
rnd_787	E2F6_MOUSE.H11MO.0.A	365	364	E2f6	38692	859	0.424912689173458	0.457871816718735	0.458210293502301	365	494	38327	45318	0.873643780972219	0.976515198558254	-0.194882938939988	0.999999991006998	Random regions	13.0279822797417
rnd_831	E2F6_MOUSE.H11MO.0.A	384	383	E2f6	38692	859	0.447031431897555	0.457871816718735	0.457983143045012	384	475	38308	45337	0.956747294379279	0.750109742367985	-0.0637901788379769	0.999999991006998	Random regions	13.0279822797417
rnd_871	E2F6_MOUSE.H11MO.0.A	380	379	E2f6	38692	859	0.442374854481956	0.457871816718735	0.458030964193915	380	479	38312	45333	0.938686246150782	0.829101354101493	-0.0912850741358201	0.999999991006998	Random regions	13.0279822797417
rnd_2	SP1_MOUSE.H11MO.0.A	543	543	Sp1	56408	859	0.632130384167637	0.667518697339771	0.667882120867954	543	316	55865	27780	0.854497568484728	0.987269963609397	-0.226851708240502	0.999999991006998	Random regions	17.9416683584073
rnd_150	SP1_MOUSE.H11MO.0.A	565	565	Sp1	56408	859	0.657741559953434	0.667518697339771	0.667619104548987	565	294	55843	27802	0.956777163103213	0.742172161679492	-0.0637451399990611	0.999999991006998	Random regions	17.9416683584073
rnd_372	SP1_MOUSE.H11MO.0.A	515	515	Sp1	56408	859	0.59953434225844	0.667518697339771	0.668216868910276	515	344	55893	27752	0.74331009499071	0.999988195093912	-0.427963893309728	0.999999991006998	Random regions	17.9416683584073
rnd_522	SP1_MOUSE.H11MO.0.A	565	565	Sp1	56408	859	0.657741559953434	0.667518697339771	0.667619104548987	565	294	55843	27802	0.956777163103213	0.742172161679492	-0.0637451399990611	0.999999991006998	Random regions	17.9416683584073
rnd_559	SP1_MOUSE.H11MO.0.A	547	547	Sp1	56408	859	0.636786961583236	0.667518697339771	0.667834299719051	547	312	55861	27784	0.872012973056277	0.974267468754084	-0.197578496554043	0.999999991006998	Random regions	17.9416683584073
rnd_739	SP1_MOUSE.H11MO.0.A	562	561	Sp1	56408	859	0.654249126891735	0.667518697339771	0.667654970410664	562	297	55846	27799	0.941927882159372	0.807071078970272	-0.0863114894377857	0.999999991006998	Random regions	17.9416683584073
rnd_802	SP1_MOUSE.H11MO.0.A	555	555	Sp1	56408	859	0.646100116414436	0.667518697339771	0.667738657421245	555	304	55853	27792	0.908436478463933	0.915026756176927	-0.138542455946952	0.999999991006998	Random regions	17.9416683584073
rnd_891	SP1_MOUSE.H11MO.0.A	570	569	Sp1	56408	859	0.663562281722934	0.667518697339771	0.667559328112858	570	289	55838	27807	0.982193228330584	0.613110182373603	-0.0259212188900409	0.999999991006998	Random regions	17.9416683584073
rnd_2	SP2_MOUSE.H11MO.0.B	441	441	Sp2	44590	859	0.513387660069849	0.52766732935719	0.527813975730767	441	418	44149	39496	0.943803956097636	0.809780203389053	-0.0834408761245382	0.999999991006998	Random regions	10.1546281765749
rnd_150	SP2_MOUSE.H11MO.0.B	435	435	Sp2	44590	859	0.506402793946449	0.52766732935719	0.527885707454122	435	424	44155	39490	0.917556948019376	0.901265615557772	-0.124130393524964	0.999999991006998	Random regions	10.1546281765749
rnd_372	SP2_MOUSE.H11MO.0.B	392	392	Sp2	44590	859	0.456344586728754	0.52766732935719	0.52839978480483	392	467	44198	39447	0.749176996784205	0.99998878780875	-0.416621492069402	0.999999991006998	Random regions	10.1546281765749
rnd_522	SP2_MOUSE.H11MO.0.B	431	431	Sp2	44590	859	0.50174621653085	0.52766732935719	0.527933528603025	431	428	44159	39486	0.900447106542151	0.9409995804114	-0.151286562087894	0.999999991006998	Random regions	10.1546281765749
rnd_559	SP2_MOUSE.H11MO.0.B	437	437	Sp2	44590	859	0.508731082654249	0.52766732935719	0.52786179687967	437	422	44153	39492	0.926243174024616	0.875251400020428	-0.110537089411803	0.999999991006998	Random regions	10.1546281765749
rnd_739	SP2_MOUSE.H11MO.0.B	440	439	Sp2	44590	859	0.512223515715949	0.52766732935719	0.527825931017993	440	419	44150	39495	0.939428026280576	0.8278524038534	-0.0901454602304898	0.999999991006998	Random regions	10.1546281765749
rnd_802	SP2_MOUSE.H11MO.0.B	454	454	Sp2	44590	859	0.528521536670547	0.52766732935719	0.527658556996832	454	405	44136	39509	1.00346888213781	0.493842247233416	0.00499587900094276	0.999999991006998	Random regions	10.1546281765749
rnd_891	SP2_MOUSE.H11MO.0.B	433	432	Sp2	44590	859	0.50407450523865	0.52766732935719	0.527909618028573	433	426	44157	39488	0.908959569518111	0.923067620944991	-0.137711970053167	0.999999991006998	Random regions	10.1546281765749
rnd_91	SP2_MOUSE.H11MO.0.B	435	435	Sp2	44590	859	0.506402793946449	0.52766732935719	0.527885707454122	435	424	44155	39490	0.917556948019376	0.901265615557772	-0.124130393524964	0.999999991006998	Random regions	10.1546281765749
rnd_239	SP2_MOUSE.H11MO.0.B	425	425	Sp2	44590	859	0.494761350407451	0.52766732935719	0.528005260326379	425	434	44165	39480	0.875385318649467	0.975855117212625	-0.192009906580063	0.999999991006998	Random regions	10.1546281765749
rnd_424	SP2_MOUSE.H11MO.0.B	427	427	Sp2	44590	859	0.49708963911525	0.52766732935719	0.527981349751928	427	432	44163	39482	0.88366108264469	0.966940581494753	-0.178434947150765	0.999999991006998	Random regions	10.1546281765749
rnd_426	SP2_MOUSE.H11MO.0.B	433	433	Sp2	44590	859	0.50407450523865	0.52766732935719	0.527909618028573	433	426	44157	39488	0.908959569518111	0.923067620944991	-0.137711970053167	0.999999991006998	Random regions	10.1546281765749
rnd_594	SP2_MOUSE.H11MO.0.B	421	421	Sp2	44590	859	0.490104772991851	0.52766732935719	0.528053081475282	421	438	44169	39476	0.859062928809267	0.987749772867375	-0.219164278126917	0.999999991006998	Random regions	10.1546281765749
rnd_596	SP2_MOUSE.H11MO.0.B	417	417	Sp2	44590	859	0.485448195576251	0.52766732935719	0.528100902624186	417	442	44173	39472	0.843039137971381	0.994191540715668	-0.246328485254369	0.999999991006998	Random regions	10.1546281765749
rnd_633	SP2_MOUSE.H11MO.0.B	431	431	Sp2	44590	859	0.50174621653085	0.52766732935719	0.527933528603025	431	428	44159	39486	0.900447106542151	0.9409995804114	-0.151286562087894	0.999999991006998	Random regions	10.1546281765749
rnd_640	SP2_MOUSE.H11MO.0.B	432	432	Sp2	44590	859	0.50291036088475	0.52766732935719	0.527921573315799	432	427	44158	39487	0.904693267167721	0.932492807468038	-0.144499360089557	0.999999991006998	Random regions	10.1546281765749
rnd_732	SP2_MOUSE.H11MO.0.B	448	448	Sp2	44590	859	0.521536670547148	0.52766732935719	0.527730288720187	448	411	44142	39503	0.975465198206816	0.654167576310544	-0.0358376923452958	0.999999991006998	Random regions	10.1546281765749
rnd_770	SP2_MOUSE.H11MO.0.B	423	423	Sp2	44590	859	0.492433061699651	0.52766732935719	0.528029170900831	423	436	44167	39478	0.867186284703924	0.982656765353246	-0.205586155476605	0.999999991006998	Random regions	10.1546281765749
rnd_214	NRF1_MOUSE.H11MO.0.A	129	129	Nrf1	15850	859	0.150174621653085	0.187565085676418	0.187949070476418	129	730	15721	67924	0.763505860318686	0.998346081021268	-0.389288864361294	0.999999991006998	Random regions	13.0124476716588
rnd_341	NRF1_MOUSE.H11MO.0.A	141	140	Nrf1	15850	859	0.164144353899884	0.187565085676418	0.187805607029709	141	718	15709	67936	0.849272847905719	0.96662652816141	-0.235699968574905	0.999999991006998	Random regions	13.0124476716588
rnd_399	NRF1_MOUSE.H11MO.0.A	154	154	Nrf1	15850	859	0.179278230500582	0.187565085676418	0.187650188295774	154	705	15696	67949	0.945620794060136	0.746752920405378	-0.0806663343744609	0.999999991006998	Random regions	13.0124476716588
rnd_430	NRF1_MOUSE.H11MO.0.A	153	153	Nrf1	15850	859	0.178114086146682	0.187565085676418	0.187662143583	153	706	15697	67948	0.938070548265164	0.774367280952515	-0.0922316691563114	0.999999991006998	Random regions	13.0124476716588
rnd_436	NRF1_MOUSE.H11MO.0.A	157	157	Nrf1	15850	859	0.182770663562282	0.187565085676418	0.187614322434096	157	702	15693	67952	0.968402538977488	0.654754111488979	-0.0463212330583303	0.999999991006998	Random regions	13.0124476716588
rnd_469	NRF1_MOUSE.H11MO.0.A	164	164	Nrf1	15850	859	0.190919674039581	0.187565085676418	0.187530635423516	164	695	15686	67959	1.02233768356609	0.41380337461349	0.0318718048265888	0.999999991006998	Random regions	13.0124476716588
rnd_481	NRF1_MOUSE.H11MO.0.A	144	144	Nrf1	15850	859	0.167636786961583	0.187565085676418	0.187769741168032	144	715	15706	67939	0.871186034166853	0.940762150645827	-0.19894726824269	0.999999991006998	Random regions	13.0124476716588
rnd_569	NRF1_MOUSE.H11MO.0.A	149	149	Nrf1	15850	859	0.173457508731083	0.187565085676418	0.187709964731903	149	710	15701	67944	0.908147224720082	0.866676403688503	-0.139001895217059	0.999999991006998	Random regions	13.0124476716588
rnd_762	NRF1_MOUSE.H11MO.0.A	157	157	Nrf1	15850	859	0.182770663562282	0.187565085676418	0.187614322434096	157	702	15693	67952	0.968402538977488	0.654754111488979	-0.0463212330583303	0.999999991006998	Random regions	13.0124476716588
rnd_801	NRF1_MOUSE.H11MO.0.A	133	133	Nrf1	15850	859	0.154831199068685	0.187565085676418	0.187901249327515	133	726	15717	67928	0.791764708234883	0.994865680286909	-0.336856332128141	0.999999991006998	Random regions	13.0124476716588
rnd_846	NRF1_MOUSE.H11MO.0.A	150	150	Nrf1	15850	859	0.174621653084983	0.187565085676418	0.187698009444677	150	709	15700	67945	0.915610949868733	0.846422625809831	-0.127193378578671	0.999999991006998	Random regions	13.0124476716588
rnd_214	SP1_MOUSE.H11MO.0.A	560	560	Sp1	56408	859	0.651920838183935	0.667518697339771	0.667678880985116	560	299	55848	27797	0.932197835341004	0.844157208298383	-0.101291932092488	0.999999991006998	Random regions	17.9416683584073
rnd_341	SP1_MOUSE.H11MO.0.A	556	555	Sp1	56408	859	0.647264260768335	0.667518697339771	0.667726702134019	556	303	55852	27793	0.913125594239155	0.90325318612465	-0.131114788101299	0.999999991006998	Random regions	17.9416683584073
rnd_569	SP1_MOUSE.H11MO.0.A	561	561	Sp1	56408	859	0.653084982537835	0.667518697339771	0.66766692569789	561	298	55847	27798	0.93704642764518	0.826247998066448	-0.0938075643197751	0.999999991006998	Random regions	17.9416683584073
rnd_762	SP1_MOUSE.H11MO.0.A	523	523	Sp1	56408	859	0.608847497089639	0.667518697339771	0.668121226612469	523	336	55885	27760	0.773218459693325	0.99987414501462	-0.371052014257363	0.999999991006998	Random regions	17.9416683584073
rnd_801	SP1_MOUSE.H11MO.0.A	547	547	Sp1	56408	859	0.636786961583236	0.667518697339771	0.667834299719051	547	312	55861	27784	0.872012973056277	0.974267468754084	-0.197578496554043	0.999999991006998	Random regions	17.9416683584073
rnd_846	SP1_MOUSE.H11MO.0.A	542	542	Sp1	56408	859	0.630966239813737	0.667518697339771	0.66789407615518	542	317	55866	27779	0.850188270428249	0.989443502344408	-0.234145739829035	0.999999991006998	Random regions	17.9416683584073
rnd_214	SP2_MOUSE.H11MO.0.B	423	423	Sp2	44590	859	0.492433061699651	0.52766732935719	0.528029170900831	423	436	44167	39478	0.867186284703924	0.982656765353246	-0.205586155476605	0.999999991006998	Random regions	10.1546281765749
rnd_341	SP2_MOUSE.H11MO.0.B	422	421	Sp2	44590	859	0.491268917345751	0.52766732935719	0.528041126188057	422	437	44168	39477	0.863115212001445	0.985393290021285	-0.212374946040403	0.999999991006998	Random regions	10.1546281765749
rnd_436	SP2_MOUSE.H11MO.0.B	423	423	Sp2	44590	859	0.492433061699651	0.52766732935719	0.528029170900831	423	436	44167	39478	0.867186284703924	0.982656765353246	-0.205586155476605	0.999999991006998	Random regions	10.1546281765749
rnd_553	SP2_MOUSE.H11MO.0.B	422	422	Sp2	44590	859	0.491268917345751	0.52766732935719	0.528041126188057	422	437	44168	39477	0.863115212001445	0.985393290021285	-0.212374946040403	0.999999991006998	Random regions	10.1546281765749
rnd_569	SP2_MOUSE.H11MO.0.B	432	432	Sp2	44590	859	0.50291036088475	0.52766732935719	0.527921573315799	432	427	44158	39487	0.904693267167721	0.932492807468038	-0.144499360089557	0.999999991006998	Random regions	10.1546281765749
rnd_762	SP2_MOUSE.H11MO.0.B	425	425	Sp2	44590	859	0.494761350407451	0.52766732935719	0.528005260326379	425	434	44165	39480	0.875385318649467	0.975855117212625	-0.192009906580063	0.999999991006998	Random regions	10.1546281765749
rnd_801	SP2_MOUSE.H11MO.0.B	413	413	Sp2	44590	859	0.480791618160652	0.52766732935719	0.528148723773089	413	446	44177	39468	0.827305903591719	0.997428756798408	-0.273507217736632	0.999999991006998	Random regions	10.1546281765749
rnd_846	SP2_MOUSE.H11MO.0.B	400	400	Sp2	44590	859	0.465657741559953	0.52766732935719	0.528304142507024	400	459	44190	39455	0.778087631291282	0.99988787718662	-0.361995448532144	0.999999991006998	Random regions	10.1546281765749
rnd_90	SP1_MOUSE.H11MO.0.A	564	564	Sp1	56408	859	0.656577415599534	0.667518697339771	0.667631059836213	564	295	55844	27801	0.951790710354915	0.764994559677536	-0.0712837212781135	0.999999991006998	Random regions	17.9416683584073
rnd_290	SP1_MOUSE.H11MO.0.A	557	557	Sp1	56408	859	0.648428405122235	0.667518697339771	0.667714746846793	557	302	55851	27794	0.917845974360966	0.89031664891939	-0.123676022587595	0.999999991006998	Random regions	17.9416683584073
rnd_425	SP1_MOUSE.H11MO.0.A	547	547	Sp1	56408	859	0.636786961583236	0.667518697339771	0.667834299719051	547	312	55861	27784	0.872012973056277	0.974267468754084	-0.197578496554043	0.999999991006998	Random regions	17.9416683584073
rnd_434	SP1_MOUSE.H11MO.0.A	547	547	Sp1	56408	859	0.636786961583236	0.667518697339771	0.667834299719051	547	312	55861	27784	0.872012973056277	0.974267468754084	-0.197578496554043	0.999999991006998	Random regions	17.9416683584073
rnd_601	SP1_MOUSE.H11MO.0.A	550	550	Sp1	56408	859	0.640279394644936	0.667518697339771	0.667798433857374	550	309	55858	27787	0.885449237543316	0.958376115789157	-0.175518494678936	0.999999991006998	Random regions	17.9416683584073
rnd_766	SP1_MOUSE.H11MO.0.A	560	560	Sp1	56408	859	0.651920838183935	0.667518697339771	0.667678880985116	560	299	55848	27797	0.932197835341004	0.844157208298383	-0.101291932092488	0.999999991006998	Random regions	17.9416683584073
rnd_789	SP1_MOUSE.H11MO.0.A	574	574	Sp1	56408	859	0.668218859138533	0.667518697339771	0.667511506963955	574	285	55834	27811	1.00319390192215	0.498643956303275	0.00460048362199096	0.999999991006998	Random regions	17.9416683584073
rnd_90	SP2_MOUSE.H11MO.0.B	449	449	Sp2	44590	859	0.522700814901048	0.52766732935719	0.527718333432961	449	410	44141	39504	0.98007600813328	0.628520615572147	-0.0290344555526532	0.999999991006998	Random regions	10.1546281765749
rnd_211	SP2_MOUSE.H11MO.0.B	431	431	Sp2	44590	859	0.50174621653085	0.52766732935719	0.527933528603025	431	428	44159	39486	0.900447106542151	0.9409995804114	-0.151286562087894	0.999999991006998	Random regions	10.1546281765749
rnd_290	SP2_MOUSE.H11MO.0.B	437	437	Sp2	44590	859	0.508731082654249	0.52766732935719	0.52786179687967	437	422	44153	39492	0.926243174024616	0.875251400020428	-0.110537089411803	0.999999991006998	Random regions	10.1546281765749
rnd_425	SP2_MOUSE.H11MO.0.B	437	437	Sp2	44590	859	0.508731082654249	0.52766732935719	0.52786179687967	437	422	44153	39492	0.926243174024616	0.875251400020428	-0.110537089411803	0.999999991006998	Random regions	10.1546281765749
rnd_434	SP2_MOUSE.H11MO.0.B	438	438	Sp2	44590	859	0.509895227008149	0.52766732935719	0.527849841592444	438	421	44152	39493	0.930617254392777	0.86058576989662	-0.103740158817213	0.999999991006998	Random regions	10.1546281765749
rnd_455	SP2_MOUSE.H11MO.0.B	442	441	Sp2	44590	859	0.514551804423749	0.52766732935719	0.527802020443541	442	417	44148	39497	0.948262157676781	0.790586266498526	-0.0766421314445051	0.999999991006998	Random regions	10.1546281765749
rnd_505	SP2_MOUSE.H11MO.0.B	409	409	Sp2	44590	859	0.476135040745052	0.52766732935719	0.528196544921992	409	450	44181	39464	0.811855468453615	0.998938256767161	-0.30070518213785	0.999999991006998	Random regions	10.1546281765749
rnd_601	SP2_MOUSE.H11MO.0.B	431	431	Sp2	44590	859	0.50174621653085	0.52766732935719	0.527933528603025	431	428	44159	39486	0.900447106542151	0.9409995804114	-0.151286562087894	0.999999991006998	Random regions	10.1546281765749
rnd_766	SP2_MOUSE.H11MO.0.B	430	430	Sp2	44590	859	0.50058207217695	0.52766732935719	0.52794548389025	430	429	44160	39485	0.896220946738574	0.948641437216615	-0.158073648911664	0.999999991006998	Random regions	10.1546281765749
rnd_789	SP2_MOUSE.H11MO.0.B	413	413	Sp2	44590	859	0.480791618160652	0.52766732935719	0.528148723773089	413	446	44177	39468	0.827305903591719	0.997428756798408	-0.273507217736632	0.999999991006998	Random regions	10.1546281765749
rnd_844	SP2_MOUSE.H11MO.0.B	427	427	Sp2	44590	859	0.49708963911525	0.52766732935719	0.527981349751928	427	432	44163	39482	0.88366108264469	0.966940581494753	-0.178434947150765	0.999999991006998	Random regions	10.1546281765749
rnd_165	E2F6_MOUSE.H11MO.0.A	418	418	E2f6	38692	859	0.486612339930151	0.457871816718735	0.457576663279335	418	441	38274	45371	1.12359856281927	0.0481004192285183	0.168126684245129	0.999999991006998	Random regions	13.0279822797417
rnd_493	E2F6_MOUSE.H11MO.0.A	375	374	E2f6	38692	859	0.436554132712456	0.457871816718735	0.458090740630044	375	484	38317	45328	0.916532580410507	0.902445816763215	-0.125741929058122	0.999999991006998	Random regions	13.0279822797417
rnd_750	E2F6_MOUSE.H11MO.0.A	379	379	E2f6	38692	859	0.441210710128056	0.457871816718735	0.458042919481141	379	480	38313	45332	0.934218313169384	0.84603967852313	-0.0981683688033167	0.999999991006998	Random regions	13.0279822797417
rnd_862	E2F6_MOUSE.H11MO.0.A	380	379	E2f6	38692	859	0.442374854481956	0.457871816718735	0.458030964193915	380	479	38312	45333	0.938686246150782	0.829101354101493	-0.0912850741358201	0.999999991006998	Random regions	13.0279822797417
rnd_366	SP1_MOUSE.H11MO.0.A	545	544	Sp1	56408	859	0.634458672875437	0.667518697339771	0.667858210293502	545	314	55863	27782	0.86319909477973	0.98173746250699	-0.212234742987149	0.999999991006998	Random regions	17.9416683584073
rnd_493	SP1_MOUSE.H11MO.0.A	568	567	Sp1	56408	859	0.661233993015134	0.667518697339771	0.66758323868731	568	291	55840	27805	0.971900989238286	0.667348823549824	-0.041118745676247	0.999999991006998	Random regions	17.9416683584073
rnd_646	SP1_MOUSE.H11MO.0.A	563	563	Sp1	56408	859	0.655413271245634	0.667518697339771	0.667643015123438	563	296	55845	27800	0.946842530942309	0.78664290914647	-0.078803583363372	0.999999991006998	Random regions	17.9416683584073
rnd_750	SP1_MOUSE.H11MO.0.A	546	546	Sp1	56408	859	0.635622817229336	0.667518697339771	0.667846255006277	546	313	55862	27783	0.867591854862317	0.978273247508913	-0.204911586142853	0.999999991006998	Random regions	17.9416683584073
rnd_366	SP2_MOUSE.H11MO.0.B	422	421	Sp2	44590	859	0.491268917345751	0.52766732935719	0.528041126188057	422	437	44168	39477	0.863115212001445	0.985393290021285	-0.212374946040403	0.999999991006998	Random regions	10.1546281765749
rnd_493	SP2_MOUSE.H11MO.0.B	433	432	Sp2	44590	859	0.50407450523865	0.52766732935719	0.527909618028573	433	426	44157	39488	0.908959569518111	0.923067620944991	-0.137711970053167	0.999999991006998	Random regions	10.1546281765749
rnd_646	SP2_MOUSE.H11MO.0.B	422	422	Sp2	44590	859	0.491268917345751	0.52766732935719	0.528041126188057	422	437	44168	39477	0.863115212001445	0.985393290021285	-0.212374946040403	0.999999991006998	Random regions	10.1546281765749
rnd_750	SP2_MOUSE.H11MO.0.B	430	430	Sp2	44590	859	0.50058207217695	0.52766732935719	0.52794548389025	430	429	44160	39485	0.896220946738574	0.948641437216615	-0.158073648911664	0.999999991006998	Random regions	10.1546281765749
rnd_862	SP2_MOUSE.H11MO.0.B	429	428	Sp2	44590	859	0.49941792782305	0.52766732935719	0.527957439177476	429	430	44161	39484	0.892014648154088	0.955474133848346	-0.164860693434893	0.999999991006998	Random regions	10.1546281765749
rnd_57	E2F6_MOUSE.H11MO.0.A	378	377	E2f6	38692	859	0.440046565774156	0.457871816718735	0.458054874768366	378	481	38314	45331	0.929769089573086	0.861830763313377	-0.105055631023266	0.999999991006998	Random regions	13.0279822797417
rnd_123	E2F6_MOUSE.H11MO.0.A	367	366	E2f6	38692	859	0.427240977881257	0.457871816718735	0.45818638292785	367	492	38325	45320	0.882092588496094	0.967718479815316	-0.180997999248006	0.999999991006998	Random regions	13.0279822797417
rnd_799	E2F6_MOUSE.H11MO.0.A	406	405	E2f6	38692	859	0.472642607683353	0.457871816718735	0.457720126726045	406	453	38286	45359	1.06179056274968	0.200676722398374	0.0864992238819307	0.999999991006998	Random regions	13.0279822797417
rnd_807	E2F6_MOUSE.H11MO.0.A	387	386	E2f6	38692	859	0.450523864959255	0.457871816718735	0.457947277183334	387	472	38305	45340	0.97049502110041	0.680147433704249	-0.043207283341698	0.999999991006998	Random regions	13.0279822797417
rnd_57	NRF1_MOUSE.H11MO.0.A	159	158	Nrf1	15850	859	0.185098952270081	0.187565085676418	0.187590411859645	159	700	15691	67954	0.983700187115726	0.587647586640225	-0.0237094180112159	0.999999991006998	Random regions	13.0124476716588
rnd_123	NRF1_MOUSE.H11MO.0.A	170	170	Nrf1	15850	859	0.19790454016298	0.187565085676418	0.187458903700161	170	689	15680	67965	1.06948209039599	0.229517154640899	0.0969123232573031	0.999999991006998	Random regions	13.0124476716588
rnd_278	NRF1_MOUSE.H11MO.0.A	143	143	Nrf1	15850	859	0.166472642607683	0.187565085676418	0.187781696455257	143	716	15707	67938	0.863860274961329	0.950708516463894	-0.211130112269247	0.999999991006998	Random regions	13.0124476716588
rnd_506	NRF1_MOUSE.H11MO.0.A	156	156	Nrf1	15850	859	0.181606519208382	0.187565085676418	0.187626277721322	156	703	15694	67951	0.960786724883045	0.686781611202514	-0.0577118773135367	0.999999991006998	Random regions	13.0124476716588
rnd_517	NRF1_MOUSE.H11MO.0.A	145	145	Nrf1	15850	859	0.168800931315483	0.187565085676418	0.187757785880806	145	714	15705	67940	0.878533277066599	0.929328391172508	-0.186831161243681	0.999999991006998	Random regions	13.0124476716588
rnd_799	NRF1_MOUSE.H11MO.0.A	155	154	Nrf1	15850	859	0.180442374854482	0.187565085676418	0.187638233008548	155	704	15695	67950	0.953192831419828	0.717507857505745	-0.0691599932479253	0.999999991006998	Random regions	13.0124476716588
rnd_807	NRF1_MOUSE.H11MO.0.A	168	167	Nrf1	15850	859	0.19557625145518	0.187565085676418	0.187482814274613	168	691	15682	67963	1.05367158839948	0.285444592965495	0.0754252734104698	0.999999991006998	Random regions	13.0124476716588
rnd_57	SP1_MOUSE.H11MO.0.A	554	553	Sp1	56408	859	0.644935972060536	0.667518697339771	0.66775061270847	554	305	55854	27791	0.903778319539654	0.925686992594563	-0.145959145831295	0.999999991006998	Random regions	17.9416683584073
rnd_123	SP1_MOUSE.H11MO.0.A	551	551	Sp1	56408	859	0.641443538998836	0.667518697339771	0.667786478570148	551	308	55857	27788	0.889986566982011	0.951569182958396	-0.1681445339709	0.999999991006998	Random regions	17.9416683584073
rnd_799	SP1_MOUSE.H11MO.0.A	569	568	Sp1	56408	859	0.662398137369034	0.667518697339771	0.667571283400084	569	290	55839	27806	0.977030021045268	0.640591273125237	-0.0335252025527448	0.999999991006998	Random regions	17.9416683584073
rnd_807	SP1_MOUSE.H11MO.0.A	572	571	Sp1	56408	859	0.665890570430733	0.667518697339771	0.667535417538406	572	287	55836	27809	0.992623312806664	0.556499849609489	-0.0106817566379788	0.999999991006998	Random regions	17.9416683584073
rnd_199	NRF1_MOUSE.H11MO.0.A	163	163	Nrf1	15850	859	0.189755529685681	0.187565085676418	0.187542590710742	163	696	15687	67958	1.01456361062862	0.448206585851985	0.0208593213404991	0.999999991006998	Random regions	13.0124476716588
rnd_223	NRF1_MOUSE.H11MO.0.A	141	140	Nrf1	15850	859	0.164144353899884	0.187565085676418	0.187805607029709	141	718	15709	67936	0.849272847905719	0.96662652816141	-0.235699968574905	0.999999991006998	Random regions	13.0124476716588
rnd_548	NRF1_MOUSE.H11MO.0.A	161	160	Nrf1	15850	859	0.187427240977881	0.187565085676418	0.187566501285193	161	698	15689	67956	0.99908629183654	0.518095387968755	-0.00131880482940688	0.999999991006998	Random regions	13.0124476716588
rnd_718	NRF1_MOUSE.H11MO.0.A	140	140	Nrf1	15850	859	0.162980209545984	0.187565085676418	0.187817562316935	140	719	15710	67935	0.842011001376153	0.972849658690508	-0.248089011800997	0.999999991006998	Random regions	13.0124476716588
rnd_723	NRF1_MOUSE.H11MO.0.A	160	160	Nrf1	15850	859	0.186263096623981	0.187565085676418	0.187578456572419	160	699	15690	67955	0.991382150159988	0.553047941421861	-0.0124868115758911	0.999999991006998	Random regions	13.0124476716588
rnd_326	SP2_MOUSE.H11MO.0.B	432	432	Sp2	44590	859	0.50291036088475	0.52766732935719	0.527921573315799	432	427	44158	39487	0.904693267167721	0.932492807468038	-0.144499360089557	0.999999991006998	Random regions	10.1546281765749
rnd_548	SP2_MOUSE.H11MO.0.B	443	441	Sp2	44590	859	0.515715948777649	0.52766732935719	0.527790065156315	443	416	44147	39498	0.952741735023359	0.770296603392891	-0.0698429070874223	0.999999991006998	Random regions	10.1546281765749
rnd_718	SP2_MOUSE.H11MO.0.B	403	403	Sp2	44590	859	0.469150174621653	0.52766732935719	0.528268276645346	403	456	44187	39458	0.789193764703508	0.999753109832054	-0.341548537288719	0.999999991006998	Random regions	10.1546281765749
rnd_398	SP1_MOUSE.H11MO.0.A	558	558	Sp1	56408	859	0.649592549476135	0.667518697339771	0.667702791559567	558	301	55850	27795	0.922597930274144	0.876175224674383	-0.116226038974773	0.999999991006998	Random regions	17.9416683584073
rnd_440	SP1_MOUSE.H11MO.0.A	552	551	Sp1	56408	859	0.642607683352736	0.667518697339771	0.667774523282922	552	307	55856	27789	0.894553661671651	0.943895807704644	-0.160760066936052	0.999999991006998	Random regions	17.9416683584073
rnd_17	E2F6_MOUSE.H11MO.0.A	356	356	E2f6	38692	859	0.414435389988359	0.457871816718735	0.458317891087333	356	503	38336	45309	0.836490263376432	0.995468682586381	-0.257579347283972	0.999999991006998	Random regions	13.0279822797417
rnd_49	E2F6_MOUSE.H11MO.0.A	348	346	E2f6	38692	859	0.40512223515716	0.457871816718735	0.45841353338514	348	511	38344	45301	0.804581895092663	0.999223708638322	-0.313688820450922	0.999999991006998	Random regions	13.0279822797417
rnd_117	E2F6_MOUSE.H11MO.0.A	364	364	E2f6	38692	859	0.423748544819558	0.457871816718735	0.458222248789527	364	495	38328	45317	0.869445282358287	0.980096557295797	-0.201832859022352	0.999999991006998	Random regions	13.0279822797417
rnd_154	E2F6_MOUSE.H11MO.0.A	386	386	E2f6	38692	859	0.449359720605355	0.457871816718735	0.45795923247056	386	473	38306	45339	0.965892984854585	0.704369159017789	-0.0500647389236525	0.999999991006998	Random regions	13.0279822797417
rnd_181	E2F6_MOUSE.H11MO.0.A	376	375	E2f6	38692	859	0.437718277066356	0.457871816718735	0.458078785342818	376	483	38316	45329	0.920926331934052	0.890011838800205	-0.118842340095372	0.999999991006998	Random regions	13.0279822797417
[truncated: 5,320 more rows]
