# Supplementary material for: Genomic imprinting in mouse blastocysts is predominantly associated with H3K27me3
Source: Nat Commun. 2021 Jun 21;12:3804. doi: 10.1038/s41467-021-23510-4 (PMC8217501; doi:10.1038/s41467-021-23510-4)
Supplement: Supplementary file 11 — Source Data [file 41467_2021_23510_MOESM11_ESM.zip › Source Data/source_data_figure_3a.csv]

x	y	gene_category	gene_symbol	show_label
-0.688686827	-84.6817177712107	-	0610010F05Rik	FALSE
0.684595332	-35.6197572384074	-	0610011F06Rik	FALSE
-0.911696113	-34.5739879983403	-	0610012G03Rik	FALSE
-1.385192746	-39.1670673076923	-	0610040J01Rik	FALSE
0.758794569	-31.775453606688	-	1110006O24Rik	FALSE
-0.869935418	-68.1530486421791	-	1110019D14Rik	FALSE
-0.961367586	-51.5051997810619	-	1110028F11Rik	FALSE
1.893394006	38.77047410584	-	1600023N17Rik	FALSE
0.59269381	-56.7314814814815	-	1700001L19Rik	FALSE
1.242456413	-40.7769862911743	-	1700003M07Rik	FALSE
1.136880977	45.3874332445761	-	1700007K13Rik	FALSE
-0.945248317	-49.3559704184704	-	1700010I14Rik	FALSE
-2.46870387	-56.6908923502061	-	1700015F17Rik	FALSE
-0.811767841	-36.8369574869899	-	1700016K19Rik	FALSE
5.742223245	-37.7957980438772	is_confirmed	1700017J07Rik	TRUE
-2.378234832	60.4273504273504	-	1700024P16Rik	FALSE
1.450732473	-44.9264036144824	-	1700025G04Rik	FALSE
1.943024855	-38.3622894324404	-	1700028B04Rik	FALSE
-1.462949823	-69.8102480308363	-	1700028I16Rik	FALSE
4.917499575	-44.1789104640755	-	1700028J19Rik	FALSE
-1.65185602	-68.5952012383901	-	1700034J05Rik	FALSE
1.102137912	-62.1498854931691	-	1700034P13Rik	FALSE
-1.247649288	-35.6121475520229	-	1700042G15Rik	FALSE
1.280913072	41.2578557063851	-	1700084E18Rik	FALSE
-0.866338392	-34.1883760134781	-	1700094D03Rik	FALSE
4.592252502	-42.5554838679839	is_nbix	1700108F19Rik	TRUE
-1.933518142	-42.9427199359701	-	1700112J16Rik	FALSE
-2.42039793	-49.555170306605	-	1700113B09Rik	FALSE
-2.76527538	-58.0153642653643	-	1700123M08Rik	FALSE
0.824324123	-53.0380514779011	-	1700125H20Rik	FALSE
-1.753762214	-31.0212691925773	-	1810010H24Rik	FALSE
0.731702407	-70.864898989899	-	1810014B01Rik	FALSE
1.342174038	-65.8249158249158	-	1810041H14Rik	FALSE
0.817861842	-51.4782504694786	-	2010001A14Rik	FALSE
0.828681378	-33.738424296283	-	2010010A06Rik	FALSE
2.612424774	50.5999410551135	-	2010300C02Rik	FALSE
0.626358524	-38.3622894324404	-	2200002D01Rik	FALSE
0.684769095	-38.3622894324404	-	2200002J24Rik	FALSE
-1.148089361	-34.7847202233732	-	2210404O09Rik	FALSE
-0.803932695	-56.7314814814815	-	2210408I21Rik	FALSE
2.163200435	-47.4987290460156	-	2300009A05Rik	FALSE
0.598460963	-44.3693024970199	-	2310015A10Rik	FALSE
-0.678171947	-36.8316485305922	-	2310022B05Rik	FALSE
0.93494333	-78.008658008658	-	2310030G06Rik	FALSE
0.970242705	-51.4782504694786	-	2310033P09Rik	FALSE
-1.983085272	-34.0086279172314	-	2310034G01Rik	FALSE
-1.92281181	-65.6573498964803	-	2310036O22Rik	FALSE
5.941210907	-32.4874686716792	is_confirmed	2400006E01Rik	TRUE
0.807858908	-44.1789104640755	-	2410002F23Rik	FALSE
3.196040171	-59.9565104060973	is_confirmed	2410003L11Rik	TRUE
2.470606233	-46.5177873277041	-	2410012E07Rik	FALSE
4.182199754	-33.0038951581027	-	2410137M14Rik	FALSE
0.867384512	-51.9390750167531	-	2510009E07Rik	FALSE
0.768919676	-45.4767628205128	-	2610044O15Rik8	FALSE
1.759731545	-51.4782504694786	-	2610507I01Rik	FALSE
1.568555228	-79.9766547453418	-	2700054A10Rik	FALSE
-1.292003439	-35.8780876557382	-	2810006K23Rik	FALSE
0.597497258	34.4791666666667	-	2900060B14Rik	FALSE
-0.774284023	-31.3028331274556	-	2900097C17Rik	FALSE
1.186380958	-42.9049250459106	-	3000002C10Rik	FALSE
1.219653702	-41.6540416211469	-	3100003L05Rik	FALSE
-0.948990365	34.4791666666667	-	3110009E18Rik	FALSE
-1.972030128	-43.4637106676196	-	3110043O21Rik	FALSE
1.023079773	-72.948717948718	-	3110045C21Rik	FALSE
-2.164664127	-40.4323587054399	is_nbsx	3830406C13Rik	FALSE
-1.051101162	-50.4069620994271	-	4632415L05Rik	FALSE
-0.723262368	-34.9484375247581	-	4632427E13Rik	FALSE
-1.599912734	-60.2199260813568	-	4833417C18Rik	FALSE
0.926737147	-39.952847726051	-	4921531C22Rik	FALSE
-0.772382204	-31.3028331274556	-	4930405A21Rik	FALSE
-1.032054626	-46.7424504671845	-	4930430F08Rik	FALSE
2.266304933	-50.9667107583774	-	4930447C04Rik	FALSE
-0.920206363	-40.4323587054399	-	4930452B06Rik	FALSE
3.199575111	42.6500326529372	-	4930461G14Rik	FALSE
0.951051388	-42.0885801128962	-	4930478L05Rik	FALSE
0.955998011	-46.5177873277041	-	4930480K23Rik	FALSE
-1.683786174	-32.0342818096047	-	4930503L19Rik	FALSE
1.370004965	-49.3559704184704	-	4930506C21Rik	FALSE
0.640704972	-42.6693561068561	-	4930512B01Rik	FALSE
0.833806584	-33.914812039812	-	4930539E08Rik	FALSE
-1.996861596	-78.008658008658	-	4930550C14Rik	FALSE
1.02147794	-45.754664438875	-	4930556M19Rik	FALSE
1.109571196	-33.9239215207314	-	4930558C23Rik	FALSE
1.442560031	-44.5192838125434	-	4930558J18Rik	FALSE
-2.85427776	63.5714285714286	-	4930579G24Rik	FALSE
4.203844704	-39.952847726051	is_nbix	4930591A17Rik	TRUE
-0.755673066	37.3648634891767	-	4931409K22Rik	FALSE
-1.066111822	-44.608731202347	-	4931414P19Rik	FALSE
-2.534072717	-31.6487664459101	-	4931428F04Rik	FALSE
0.690972735	-60.8572567783094	-	4933408N05Rik	FALSE
1.114505156	-35.6121475520229	-	4933430I17Rik	FALSE
1.753115557	-51.1747010951273	-	4933433G15Rik	FALSE
-2.191004658	-51.4782504694786	-	4933439C10Rik	FALSE
-0.812997731	33.9013353081752	-	5033406O09Rik	FALSE
0.694251427	-54.1753671165436	-	5330411J11Rik	FALSE
-1.019391495	-44.1789104640755	-	5430431A17Rik	FALSE
1.211615154	38.77047410584	-	5730480H06Rik	FALSE
1.515967403	-37.2381213293907	-	5730508B09Rik	FALSE
0.652415626	-44.330053513939	-	5730559C18Rik	FALSE
0.765443177	-43.2373044597869	-	5830454E08Rik	FALSE
-1.405600203	-62.7375535942346	-	6030443J06Rik	FALSE
-0.889904731	-74.1718263576617	-	6330408A02Rik	FALSE
1.89081113	-35.6121475520229	-	6330416G13Rik	FALSE
1.248188308	45.3874332445761	-	6530402F18Rik	FALSE
1.406408249	-36.8360253509848	-	8030411F24Rik	FALSE
-0.881902209	-40.1753766478343	-	8430429K09Rik	FALSE
1.316968319	-55.4950131169644	-	9030617O03Rik	FALSE
-1.209194091	-44.325462313977	-	9130008F23Rik	FALSE
1.379180202	-30.846319382426	-	9130019O22Rik	FALSE
-3.69528561	-34.2862791304943	-	9130023H24Rik	FALSE
-1.436554376	-39.1670673076923	-	9130230L23Rik	FALSE
7.379284125	-38.6336509122707	is_nbsx	9230009I02Rik	FALSE
1.639286742	-60.6590385421031	-	9230105E05Rik	FALSE
0.645079652	-37.1044345547135	-	9330020H09Rik	FALSE
-1.05578695	-42.4020725922491	-	9330133O14Rik	FALSE
0.829826842	-42.6693561068561	-	9330151L19Rik	FALSE
-0.631799034	-56.7314814814815	-	9430065F17Rik	FALSE
-2.910347822	42.0526485788114	-	9530059O14Rik	FALSE
0.853747074	-46.5177873277041	-	9930012K11Rik	FALSE
2.343322845	60.4761904761905	-	A130010J15Rik	FALSE
0.701987344	38.2971721721722	-	A430005L14Rik	FALSE
0.826345898	43.0669285911221	-	A430033K04Rik	FALSE
0.995408389	-48.1274801587302	-	A4galt	FALSE
-0.724215697	-56.4532918512582	-	A730090N16Rik	FALSE
-2.137499514	-62.1498854931691	-	A830018L16Rik	FALSE
-0.990079418	-33.532129040636	-	A830082N09Rik	FALSE
0.850858177	49.8395262145262	-	A930004D18Rik	FALSE
1.333221099	-34.5628323918792	-	AA413626	FALSE
0.816416459	-53.0380514779011	-	AA465934	FALSE
-0.616626175	-35.6121475520229	-	AI314180	FALSE
-1.215805232	-45.7856090086961	-	AI464131	FALSE
1.493989535	-30.846319382426	-	AI467606	FALSE
2.863492382	-53.0380514779011	-	AI662270	FALSE
-1.330821341	-44.1789104640755	-	AI987944	FALSE
1.303377181	-46.5056206434741	-	AU019990	FALSE
-0.919858083	-34.6505096329265	-	AU040320	FALSE
-0.67029046	-49.0141098833921	-	AW554918	FALSE
-1.275470989	-47.0204989987208	-	Aaas	FALSE
-1.316253514	-31.3028331274556	-	Aar2	FALSE
2.314436263	-45.816729458945	is_nbix	Aard	FALSE
0.625764313	-44.325462313977	-	Aars2	FALSE
-0.762327095	-36.3102360602361	-	Aasdhppt	FALSE
1.124667975	-45.1812169312169	-	Abat	FALSE
2.596340348	-33.1327169365399	is_nbix	Abca1	FALSE
-1.01240452	-63.7255291005291	-	Abca13	FALSE
-3.160894267	-74.4004624701346	-	Abca16	FALSE
-3.193308305	-31.0212691925773	-	Abca5	FALSE
-1.580627705	-56.6908923502061	-	Abcb1b	FALSE
-0.67403671	37.3648634891767	-	Abcb8	FALSE
-0.797259716	-45.1812169312169	-	Abcc1	FALSE
1.618050104	-60.2199260813568	-	Abcc3	FALSE
6.079761	-30.8702270392673	is_nbix	Abcc4	FALSE
1.256972288	31.5040336781466	-	Abcc8	FALSE
0.690944277	-43.2816723573766	-	Abcd3	FALSE
-0.974505948	33.1398608245168	-	Abhd1	FALSE
0.931338889	-49.2075163398693	-	Abhd11os	FALSE
-0.857397222	-75.970695970696	-	Abhd17b	FALSE
1.288728541	-53.6621732026144	-	Abhd17c	FALSE
1.027882306	-62.5228937728938	-	Abhd2	FALSE
-1.557545926	-40.4323587054399	-	Abhd6	FALSE
-3.232516304	-57.9232804232804	-	Abi3bp	FALSE
0.643920328	49.8395262145262	-	Abo	FALSE
-0.991233918	-36.0093833601962	-	Acad12	FALSE
-1.206615217	-50.935905521629	-	Acbd7	FALSE
-0.755956245	-53.1111043757437	-	Accs	FALSE
0.793659516	-31.0212691925773	-	Ace	FALSE
0.994500823	-34.9484375247581	-	Acer3	FALSE
-0.676818272	-64.6504788071596	-	Acot7	FALSE
-0.692028077	-48.3660714285714	-	Acp1	FALSE
-0.648906565	-53.1111043757437	-	Acp2	FALSE
0.657105376	-37.8614473174807	-	Acsbg2	FALSE
1.332620868	-36.3473437883143	-	Acsl1	FALSE
0.917787531	-51.8723145542978	-	Acsl5	FALSE
1.236728992	-52.0831300282222	-	Actb	FALSE
1.064082796	37.3648634891767	-	Actr3b	FALSE
2.598212856	-54.1753671165436	-	Acvr1	FALSE
0.688073387	-58.95359101495	-	Acvr2a	FALSE
0.656828913	-59.3189495381503	-	Acy1	FALSE
1.90023835	-38.6336509122707	-	Adam19	FALSE
0.978095761	-64.2613636363636	-	Adam9	FALSE
3.064137393	-38.6336509122707	is_unconfirmed	Adamts2	FALSE
-0.62678116	-33.4944480047948	-	Adamts7	FALSE
1.073887159	-33.9239215207314	-	Adamtsl4	FALSE
-0.734661248	-38.0366361226522	-	Adarb1	FALSE
-0.838622133	-30.833163349195	-	Adck1	FALSE
0.917383043	-72.948717948718	-	Adck3	FALSE
0.616244576	-40.3339915925359	-	Adck4	FALSE
-0.824489735	-39.4452046526449	-	Adck5	FALSE
0.696273897	-36.523067023512	-	Adcy7	FALSE
-1.953204698	38.77047410584	-	Adgra3	FALSE
-0.748423882	-65.6573498964803	-	Adgrl1	FALSE
5.431231728	71.6575091575092	is_nbix	Adgrl2	FALSE
1.909516946	-39.8268266710867	-	Adh1	FALSE
1.726365506	-63.8568376068376	is_nbsx	Ado	FALSE
3.661605616	45.2676993607933	is_unconfirmed	Adora2b	FALSE
2.912776143	35.5323172768619	-	Adprh	FALSE
-0.719441781	-42.4549411162314	-	Adrb3	FALSE
1.126088936	33.9013353081752	-	Adssl1	FALSE
-0.906740979	-51.1925680528622	-	Adtrp	FALSE
0.684071528	-34.5628323918792	-	Aebp1	FALSE
1.566046982	-36.1604604329251	-	Afap1	FALSE
1.054478687	-52.2525691900692	-	Afap1l1	FALSE
-0.824160069	-42.6461194784029	-	Agrp	FALSE
3.147209568	-38.1380534670008	-	Agtr1a	FALSE
-1.130245298	-67.5070028011205	-	Ahcyl1	FALSE
-2.099217951	-66.4166666666667	-	Ahr	FALSE
2.016316668	-43.5625512831395	-	Ahsg	FALSE
-0.825462968	-71.0622686409307	-	Aida	FALSE
1.479855999	-57.5016177530494	-	Aifm2	FALSE
2.661094246	-51.9390750167531	-	Aifm3	FALSE
-3.852298577	-81.7526093700955	-	Aig1	FALSE
-0.608934543	-31.4434523809524	is_unconfirmed	Aim1	FALSE
4.272798411	-79.9766547453418	is_confirmed	Airn	TRUE
0.638621361	-44.608731202347	-	Ajuba	FALSE
3.999667193	-69.0168845315904	-	Akain1	FALSE
-0.605840988	-50.9667107583774	is_unconfirmed	Akap5	FALSE
-0.731075172	-56.6908923502061	-	Akap9	FALSE
0.70244766	-35.6121475520229	-	Akna	FALSE
0.934124897	-60.1617826617827	-	Akr1b10	FALSE
0.768932204	-60.1617826617827	-	Akr1b3	FALSE
0.976934174	-40.9652255639098	-	Akr1c13	FALSE
-4.929683236	-40.9652255639098	is_nbsx	Akr1c21	FALSE
-3.077312994	-44.5192838125434	-	Akr1cl	FALSE
-1.587622245	-40.9652255639098	-	Akr1e1	FALSE
-0.877161624	-72.948717948718	-	Akt3	FALSE
3.229756618	-33.1327169365399	-	Aldh1b1	FALSE
3.844819599	-36.8369574869899	-	Aldoc	FALSE
1.116143753	-33.1327169365399	-	Alg2	FALSE
-0.798433796	-53.5928164447805	-	Alg6	FALSE
-1.017998647	-48.3660714285714	-	Allc	FALSE
-0.803754629	-73.6178613053613	-	Alox15	FALSE
1.121007474	47.6128296146045	-	Alox5ap	FALSE
1.813352724	-60.0617283950617	-	Alox8	FALSE
1.835610881	-60.0617283950617	-	Aloxe3	FALSE
1.332245529	-53.6621732026144	-	Alpk3	FALSE
0.785879027	-33.532129040636	-	Amd1	FALSE
-1.090642237	-44.9186015806685	-	Amigo3	FALSE
-0.713583958	-30.0837900554372	-	Amn	FALSE
-0.870456064	-36.8428509555744	-	Amotl1	FALSE
-0.606759093	38.77047410584	-	Anapc4	FALSE
0.72649799	-30.833163349195	-	Angel1	FALSE
0.626448219	-52.3284118545235	-	Angptl6	FALSE
1.553332526	-66.4166666666667	-	Ankmy2	FALSE
-2.723875831	-36.8369574869899	-	Ankrd13b	FALSE
0.898843263	71.6575091575092	-	Ankrd13c	FALSE
2.596018859	-39.7844458707745	is_nbsx	Ankrd33b	FALSE
1.028536893	-34.9484375247581	-	Ankrd42	FALSE
-1.824936963	-44.5192838125434	-	Ankrd44	FALSE
0.606321356	-39.7844458707745	-	Ankrd46	FALSE
-0.896164053	-38.0291285229026	-	Ankrd6	FALSE
0.741359888	-40.3862148608354	-	Ano9	FALSE
0.724730629	-38.9681208431209	-	Anxa11	FALSE
1.017876001	55.8928571428572	-	Anxa5	FALSE
1.31906376	-46.8226911976912	-	Anxa8	FALSE
0.67285499	-33.9239215207314	-	Anxa9	FALSE
-1.283463453	-45.1894970109256	-	Aoah	FALSE
1.427018728	-39.9740734799796	-	Aoc2	FALSE
2.10846672	-48.5817577484244	-	Ap5b1	FALSE
-2.363950006	49.8395262145262	-	Apbb1ip	FALSE
0.843302842	-66.8464907006574	-	Apcdd1	FALSE
0.994164222	40.4903378355391	-	Aplf	FALSE
-1.136600475	-57.3776058420819	-	Apobec2	FALSE
4.442104538	-42.575351095964	is_nbix	Apol10a	FALSE
3.307371044	-42.0885801128962	is_nbix	App	FALSE
-1.420457137	-53.0380514779011	-	Appbp2os	FALSE
2.957294397	-45.7856090086961	-	Aqp7	FALSE
-2.531409347	-48.1274801587302	-	Arfgap3	FALSE
1.091971276	-46.8226911976912	-	Arhgap22	FALSE
1.253656952	-72.948717948718	-	Arhgap30	FALSE
3.595283835	52.8571428571429	is_nbsx	Arhgap32	FALSE
-0.948702247	-42.575351095964	-	Arhgap39	FALSE
-0.646244495	-36.3102360602361	-	Arhgap42	FALSE
0.888217757	-53.1446680626889	-	Arhgef10	FALSE
-0.737339597	-56.4532918512582	-	Arhgef26	FALSE
0.820128373	-36.6208460254607	-	Arhgef4	FALSE
-0.961171385	-32.3248150261886	-	Arid5a	FALSE
-0.746385273	-53.1111043757437	-	Arl14ep	FALSE
1.381877877	-37.4357771709478	-	Arl3	FALSE
-0.94006058	-39.9740734799796	-	Arl4d	FALSE
-1.047122821	-63.2617800940938	-	Arl6	FALSE
-0.621828049	-44.330053513939	-	Arl8a	FALSE
-0.841090038	-68.5952012383901	-	Arntl2	FALSE
0.738813535	-62.5228937728938	-	Arpin	FALSE
0.925637612	-34.9484375247581	-	Arrb1	FALSE
-1.134491104	-65.9613997113997	-	Arrdc2	FALSE
-2.177595669	-56.7314814814815	-	Arrdc3	FALSE
2.46585291	-32.9097295888414	-	Arrdc4	FALSE
-1.217016429	-38.8646013685747	-	Asap3	FALSE
-0.798775608	-30.2210213078259	-	Asb1	FALSE
-1.001904541	71.6575091575092	-	Asb17	FALSE
-0.618980108	-68.1530486421791	is_unconfirmed	Asb4	FALSE
-0.948206737	-42.9427199359701	-	Asb7	FALSE
3.542070691	-40.0031234638989	is_nbix	Asic2	FALSE
0.787480006	-68.1530486421791	-	Asns	FALSE
-2.087894867	33.9013353081752	-	Aspg	FALSE
-1.393153529	-49.5036432676519	-	Asph	FALSE
-7.011694552	-42.5898882188019	is_nbix	Asz1	FALSE
0.794727009	-52.3706846538441	-	Atf1	FALSE
2.107418916	-44.1789104640755	-	Atf5	FALSE
1.970121063	-33.0038951581027	-	Atf6b	FALSE
1.258259587	-33.1160660794274	-	Atg10	FALSE
-1.504892724	-62.7375535942346	-	Atg9b	FALSE
-0.829491641	-57.3504273504274	-	Atl1	FALSE
0.662530279	-51.6034475186649	-	Atl2	FALSE
0.826508394	-59.5530902419447	-	Atp10d	FALSE
0.614888979	-44.608731202347	-	Atp12a	FALSE
0.641532661	-59.8488562091503	-	Atp13a2	FALSE
0.622067309	-40.3339915925359	-	Atp1a3	FALSE
0.826632524	-41.1185682982914	-	Atp1b1	FALSE
1.931923811	-55.8931914852968	-	Atp2a3	FALSE
0.988950176	-38.6776201009804	-	Atp2b2	FALSE
0.971069669	-42.5089183847663	-	Atp2b4	FALSE
0.939751573	-59.9603174603175	-	Atp2c1	FALSE
-1.707924082	-30.5536735455581	-	Atp4b	FALSE
-0.884305955	-42.6693561068561	-	Atp5s	FALSE
1.533410642	-33.1160660794274	-	Atp6ap1l	FALSE
0.655529543	-31.7324035765783	-	Atp6v0c	FALSE
0.675642909	-43.1951717074668	-	Atp6v0c-ps2	FALSE
1.461534261	-33.9453956108547	-	Atrnl1	FALSE
0.804571963	-56.3746554536028	-	Atxn1	FALSE
1.815118988	-69.3055555555556	-	Atxn10	FALSE
1.148582002	-49.9480270369017	-	Atxn1l	FALSE
1.095071894	-66.4166666666667	-	Atxn7l1	FALSE
-0.632370592	-46.8621789667397	-	Atxn7l3b	FALSE
0.807369253	-81.3377919947644	-	Aurkc	FALSE
3.182326468	-40.7769862911743	-	Azin2	FALSE
1.782215296	-53.1111043757437	-	B230118H07Rik	FALSE
-0.727412672	-81.7526093700955	-	B230208H11Rik	FALSE
-1.160799019	63.5714285714286	-	B3galnt1	FALSE
-0.606042839	-44.2166970456444	-	B3gat2	FALSE
-0.707121111	-84.6817177712107	is_unconfirmed	B3gnt2	FALSE
0.724201866	-41.0991855509404	-	B3gnt3	FALSE
-1.569853449	-34.9484375247581	-	B3gnt6	FALSE
0.625904921	-32.0342818096047	-	B430212C06Rik	FALSE
2.650491793	-40.3862148608354	-	B4galnt4	FALSE
2.004483214	-33.653751934817	-	B4galt2	FALSE
-0.613213921	-30.0837900554372	-	B930059L03Rik	FALSE
1.02973769	41.2578557063851	-	BC005624	FALSE
1.650616365	35.5323172768619	-	BC016579	FALSE
-0.75353227	49.3110521986572	-	BC017643	FALSE
0.88905716	-48.9033141777707	is_unconfirmed	BC020402	FALSE
-1.372294393	-48.5817577484244	-	BC021614	FALSE
-1.726314968	-33.6271272587062	-	BC037032	FALSE
0.942256519	38.2971721721722	-	BC039966	FALSE
0.790769794	-32.3193794967571	-	BC048403	FALSE
2.423303027	-49.2246710996711	-	BC048546	FALSE
0.818074411	-66.5088853337945	-	BC051019	FALSE
1.674767916	-57.7569152661065	-	BC051142	FALSE
0.683418037	-48.0636423761424	-	BC051665	FALSE
1.137324615	-44.2166970456444	-	Bag2	FALSE
-2.190270857	-53.9095997671579	-	Bahd1	FALSE
0.641311609	-52.9435731699689	-	Basp1	FALSE
0.713192024	55.8928571428572	-	Bbs12	FALSE
-1.057533276	42.6500326529372	-	Bbs4	FALSE
6.089484667	-57.9232804232804	is_confirmed	Bbx	TRUE
0.677225829	-43.2816723573766	-	Bcar3	FALSE
2.574554392	-37.0390812826666	-	Bcas1	FALSE
1.615422676	-51.1747010951273	-	Bcl2l10	FALSE
0.943669896	-46.5056206434741	-	Bcl2l11	FALSE
-0.872213135	-67.5070028011205	-	Bcl2l15	FALSE
2.880847813	-39.1670673076923	is_nbix	Bend4	FALSE
-2.328377602	-56.9159558976493	is_nbsx	Bend7	FALSE
-1.061136745	-50.2778297036235	-	Best3	FALSE
0.675360579	-36.8360253509848	-	Bfsp1	FALSE
1.776494158	-37.5522643161246	-	Bfsp2	FALSE
-2.926246996	-51.7054825869211	is_nbsx	Bglap3	FALSE
-1.452599429	-70.959595959596	-	Bhlhe40	FALSE
1.241033518	-33.1160660794274	-	Bhmt2	FALSE
-0.909975867	-67.5818452380953	-	Bicc1	FALSE
-0.660464146	-39.8149066093981	-	Bid	FALSE
1.404510387	35.1645516916555	-	Bik	FALSE
3.396056351	-43.1577768513859	is_nbix	Bin1	FALSE
0.957279062	-47.7350427350427	-	Bivm	FALSE
0.622277614	44.8337118099999	-	Blnk	FALSE
-0.791837298	-34.5812770149716	-	Bloc1s1	FALSE
-0.668370504	-53.9095997671579	-	Bmf	FALSE
1.011199734	49.8395262145262	-	Bmi1	FALSE
3.34488155	-46.5177873277041	-	Bmp1	FALSE
0.655137997	-44.608731202347	-	Bmp4	FALSE
-1.813003174	-50.5519881353215	-	Bmp8b	FALSE
-3.464320789	-45.7537270090038	is_nbsx	Bnc2	FALSE
2.280011752	35.5323172768619	-	Boc	FALSE
1.203642737	-60.0617283950617	-	Borcs6	FALSE
0.596409863	-60.1617826617827	-	Bpgm	FALSE
1.269633323	-46.6019716782119	-	Bpifb1	FALSE
1.116609434	-56.0671407052986	-	Brdt	FALSE
0.606667972	-51.5051997810619	-	Brip1	FALSE
1.023282972	42.5919084108739	-	Brsk2	FALSE
0.86375527	-35.6121475520229	-	Bspry	FALSE
-0.991586851	-41.0991855509404	-	Bst2	FALSE
-3.350121822	-46.5056206434741	-	Btbd3	FALSE
0.63963227	33.9013353081752	-	Btbd6	FALSE
1.616879596	-42.5089183847663	-	Btg2	FALSE
-0.822104936	-42.0885801128962	-	Btg3	FALSE
-1.499432166	-57.7569152661065	-	Btnl1	FALSE
1.088156265	-66.4166666666667	-	Bzw2	FALSE
1.315650272	-69.0168845315904	-	C030034I22Rik	FALSE
-0.792818794	-40.3339915925359	-	C030039L03Rik	FALSE
1.109257827	-37.9245855676012	-	C130036L24Rik	FALSE
-0.61151806	-32.4134060574704	-	C1ql4	FALSE
1.932355171	-53.1111043757437	-	C1qtnf4	FALSE
3.059673755	-63.9957119960707	-	C1qtnf9	FALSE
0.955290266	-40.0164020065391	-	C2cd2	FALSE
-4.051252755	-37.8614473174807	-	C3	FALSE
7.065240659	-39.1670673076923	is_nbix	C330024D21Rik	FALSE
-1.183207786	-33.0038951581027	-	C4a	FALSE
-22.90741343	-33.0038951581027	-	C4b	FALSE
0.708684794	-35.4804865129775	-	C4bp-ps1	FALSE
-2.067931348	60.4273504273504	-	C8b	FALSE
-1.047962934	49.8395262145262	-	C8g	FALSE
-1.607288399	-33.6271272587062	-	C9	FALSE
3.569398591	-51.1747010951273	-	C920006O11Rik	FALSE
1.753677351	-33.9239215207314	-	C920021L13Rik	FALSE
-0.848536771	-53.5928164447805	-	Cachd1	FALSE
2.0118627	-65.6573498964803	-	Cacna1a	FALSE
0.774552649	49.8395262145262	-	Cacna1b	FALSE
1.06401516	-32.8424852564797	-	Cactin	FALSE
1.233202757	-57.742305853761	-	Cadm1	FALSE
2.682479109	-60.1617826617827	-	Cald1	FALSE
-0.683469428	-56.9159558976493	-	Camk1d	FALSE
-1.080415073	-45.3001717256103	-	Camkk2	FALSE
-0.970891878	-58.3333333333333	-	Cand1	FALSE
2.420114445	-42.5090771121005	-	Capn2	FALSE
2.560828217	-33.6271272587062	-	Capsl	FALSE
0.713501735	-35.6401077922169	-	Capzb	FALSE
0.801612226	-34.9558957865489	-	Car12	FALSE
0.952895963	-53.0380514779011	-	Car4	FALSE
-0.760454272	-34.3480440425593	-	Car9	FALSE
-0.744831179	-42.9038765822785	-	Card10	FALSE
0.585346691	-63.4623045804527	-	Card19	FALSE
-0.717987837	-75.970695970696	-	Carnmt1	FALSE
3.412605284	-72.342861052467	is_confirmed	Casd1	TRUE
-1.015058285	-42.7770541005835	-	Casz1	FALSE
-1.012477775	-38.3622894324404	-	Catsperg1	FALSE
0.667057672	-31.4128840517823	-	Cbarp	FALSE
4.075576721	-57.9232804232804	is_nbix	Cblb	FALSE
0.649154057	-42.9562457700157	-	Cblc	FALSE
-0.720125529	49.3110521986572	-	Cbr2	FALSE
-0.735308714	-42.9038765822785	-	Cbx7	FALSE
-1.208093176	-42.9038765822785	-	Cby1	FALSE
1.531871588	-32.4856257609562	-	Ccdc102a	FALSE
-0.687026466	-34.3480440425593	-	Ccdc107	FALSE
-0.93542966	-64.8480688307635	-	Ccdc112	FALSE
-2.239175746	42.0526485788114	-	Ccdc13	FALSE
-0.658838593	-34.6731946106946	-	Ccdc134	FALSE
-0.625785446	-38.2762426347953	-	Ccdc138	FALSE
-1.709239581	-43.9304926318353	-	Ccdc141	FALSE
0.665440151	-57.8566126855601	-	Ccdc15	FALSE
-2.452807459	-33.6271272587062	-	Ccdc152	FALSE
3.129744388	-45.9097359939825	-	Ccdc166	FALSE
-0.748604509	-46.5575631434015	-	Ccdc170	FALSE
1.962244714	-54.1753671165436	-	Ccdc173	FALSE
-1.090031849	-40.7769862911743	-	Ccdc28b	FALSE
-2.510484654	-32.5585435989885	-	Ccdc30	FALSE
1.649386589	-42.9049250459106	-	Ccdc36	FALSE
1.788137474	49.3110521986572	is_unconfirmed	Ccdc40	FALSE
0.963858997	-42.9049250459106	-	Ccdc51	FALSE
0.961758228	35.5323172768619	-	Ccdc58	FALSE
1.118626614	-38.9625852528929	-	Ccdc60	FALSE
-0.602007968	-51.9608250276855	-	Ccdc62	FALSE
1.663272661	-36.0093833601962	-	Ccdc63	FALSE
-1.010954089	-38.9625852528929	-	Ccdc64	FALSE
-1.411401674	-51.4782504694786	-	Ccdc69	FALSE
0.901358514	-53.1111043757437	-	Ccdc73	FALSE
-1.305677506	-53.6621732026144	-	Ccdc81	FALSE
-0.854773165	38.4453781512605	-	Ccdc88a	FALSE
0.751165774	-34.9484375247581	-	Ccdc89	FALSE
1.535715265	-36.1604604329251	-	Ccdc96	FALSE
0.652527225	-33.0038951581027	-	Cchcr1	FALSE
2.728320917	-34.3480440425593	-	Ccin	FALSE
1.346778689	-39.0042228854356	-	Cck	FALSE
-0.763927209	-53.0380514779011	-	Ccl9	FALSE
3.032433831	-49.2246710996711	-	Ccnd2	FALSE
-0.748138636	-58.0153642653643	-	Ccne2	FALSE
-0.59029844	-42.0296569559101	-	Ccni	FALSE
1.515044561	-38.6336509122707	-	Ccnjl	FALSE
-0.625078748	37.5066677901359	-	Ccnk	FALSE
-0.651954559	-44.5192838125434	-	Ccnyl1	FALSE
0.711062785	-48.5817577484244	-	Ccs	FALSE
-1.330428723	-71.7915764790765	-	Ccser1	FALSE
0.993324847	-58.1675627240143	-	Ccser2	FALSE
-0.743406222	-51.7054825869211	-	Cct3	FALSE
2.067729838	-51.1747010951273	is_nbix	Cd109	FALSE
-1.017253186	-35.9172256912682	-	Cd164l2	FALSE
0.612091111	-44.5192838125434	-	Cd28	FALSE
3.480680295	-31.6644280874927	-	Cd300ld	FALSE
0.710540899	-44.1789104640755	-	Cd33	FALSE
2.466765146	-36.1604604329251	-	Cd38	FALSE
0.865384533	-57.742305853761	-	Cd3d	FALSE
1.846588452	-57.742305853761	-	Cd3g	FALSE
0.67851689	-53.1111043757437	-	Cd59b	FALSE
-2.068558623	-90.7312170661506	is_unconfirmed	Cd81	FALSE
1.625367847	-53.1111043757437	-	Cd82	FALSE
3.338854548	-56.6663476104266	is_nbsx	Cdc20b	FALSE
0.815921959	-46.5056206434741	-	Cdc25b	FALSE
-0.74659884	-33.532129040636	-	Cdc40	FALSE
1.033186615	-72.948717948718	-	Cdc42bpa	FALSE
3.046756426	-48.5817577484244	-	Cdc42ep2	FALSE
1.149357754	-51.6034475186649	-	Cdc42ep3	FALSE
-0.679823805	-51.9390750167531	-	Cdc45	FALSE
0.914810182	42.0526485788114	-	Cdcp1	FALSE
-2.288412282	-53.4725228572464	is_unconfirmed	Cdh15	FALSE
1.023349736	-44.608731202347	-	Cdh24	FALSE
-0.633648781	-51.8089189616968	-	Cdh3	FALSE
2.659471296	-39.952847726051	-	Cdh4	FALSE
0.682506578	-56.6633161913667	-	Cdk17	FALSE
1.085722121	49.3110521986572	-	Cdk3-ps	FALSE
0.736807767	31.4079795268135	-	Cdk9	FALSE
-2.577574223	-42.6693561068561	-	Cdkl1	FALSE
0.671319186	-38.6336509122707	-	Cdkl3	FALSE
-3.158900604	-64.8480688307635	-	Cdo1	FALSE
-1.192229731	52.8571428571429	-	Cdon	FALSE
2.338055702	-74.4004624701346	-	Cdr2	FALSE
1.628954274	-31.6644280874927	-	Cdr2l	FALSE
-0.696639297	-58.3110141990808	-	Cds1	FALSE
-0.974135353	-33.0038951581027	-	Cdsn	FALSE
2.294990494	-40.3339915925359	-	Ceacam1	FALSE
-0.82225824	-40.3339915925359	-	Ceacam2	FALSE
-0.920653117	-42.9562457700157	-	Ceacam20	FALSE
-2.005712842	-39.8149066093981	-	Cecr5	FALSE
-2.076621372	-42.8766762452107	-	Cela1	FALSE
-1.132434715	-59.270082226439	-	Celf2	FALSE
3.769757704	-53.6621732026144	is_nbix	Cemip	FALSE
0.922778016	-44.608731202347	-	Cenpj	FALSE
1.138901309	-41.1185682982914	-	Cenpl	FALSE
-0.590385594	-68.6473665223665	-	Cenpw	FALSE
0.70587286	-72.948717948718	-	Cep170	FALSE
1.317047944	-83.3701209235028	-	Cep41	FALSE
-1.289559258	-38.2762426347953	-	Cep85l	FALSE
2.833205524	-42.9427199359701	is_nbix	Cers3	FALSE
-1.39373286	-36.8284219058092	-	Cers4	FALSE
-0.83891782	-52.3706846538441	-	Cers5	FALSE
-0.719722961	-54.1753671165436	-	Cers6	FALSE
-0.932827059	31.4079795268135	-	Cfap157	FALSE
0.601639664	38.4453781512605	-	Cfap36	FALSE
1.232885741	-40.4323587054399	-	Cfap70	FALSE
2.08579442	38.2971721721722	-	Cfap74	FALSE
-1.077103352	-33.0038951581027	-	Cfb	FALSE
1.022429154	33.1398608245168	-	Cgref1	FALSE
-1.187553423	38.4453781512605	-	Chac2	FALSE
-0.593737281	-34.8710979993508	-	Chchd2	FALSE
-0.708092845	-74.8472383533359	-	Chchd7	FALSE
-0.648187107	-30.938161158921	-	Chd1l	FALSE
0.870559819	-60.0617283950617	-	Chd3	FALSE
1.037499971	-64.6504788071596	-	Chd5	FALSE
-0.70040986	-47.6141697080899	-	Chd9	FALSE
-0.760421116	-30.520641740791	-	Chdh	FALSE
0.65595878	51.1507936507937	-	Chga	FALSE
0.833216263	-53.0950028232637	-	Chpf	FALSE
1.342915832	-51.6994064577398	-	Chst11	FALSE
0.68546514	34.2986542443064	-	Chst3	FALSE
1.330011289	-46.6579371173291	-	Chst8	FALSE
0.730468451	-78.008658008658	-	Cib2	FALSE
1.417504859	-34.9558957865489	-	Cilp	FALSE
0.728892823	-31.4128840517823	-	Cirbp	FALSE
1.85110773	50.6020074696545	-	Cited4	FALSE
1.066405686	-51.6994064577398	-	Ckap4	FALSE
1.520848026	-43.1951717074668	-	Clcn1	FALSE
0.99480354	-59.8488562091503	-	Clcnkb	FALSE
2.893315203	-53.0369543650794	-	Cldn18	FALSE
2.318780607	-73.6178613053613	-	Clec10a	FALSE
1.035604368	-31.5192391512571	-	Clec4a1	FALSE
0.933660103	38.4453781512605	-	Clhc1	FALSE
0.98487224	-49.2075163398693	-	Clip2	FALSE
1.577263849	-38.6336509122707	-	Clk4	FALSE
1.058135055	-37.5961492895878	-	Clmn	FALSE
1.203523536	-50.9848566098566	-	Clstn3	FALSE
0.783291663	-57.9232804232804	-	Cmss1	FALSE
2.574788087	-58.8583094455565	-	Cmtm3	FALSE
-0.652439185	-47.7719803814559	-	Cmtr2	FALSE
1.271914847	-47.4204948684128	-	Cndp1	FALSE
-1.275243945	-44.608731202347	-	Cnih1	FALSE
0.945313132	-70.8757977867577	-	Cnot3	FALSE
-0.643184859	-53.6529972456112	-	Cnot6l	FALSE
1.102845934	-62.8322892385392	-	Cnpy4	FALSE
0.893914082	-89.4047619047619	-	Cntrl	FALSE
-2.360639208	-83.8288880207668	is_unconfirmed	Cobl	FALSE
-0.722799364	-54.1753671165436	-	Cobll1	FALSE
-0.811516035	-33.532129040636	-	Col10a1	FALSE
-1.647016321	-34.5571944478614	-	Col13a1	FALSE
2.274408088	-43.1690968463244	-	Col20a1	FALSE
-1.424665472	-35.7465715901056	-	Col26a1	FALSE
0.644889788	-35.9003003620409	-	Col4a2	FALSE
-0.633620989	-86.3724002578231	-	Colec12	FALSE
-2.411665953	-42.7871453428084	-	Comp	FALSE
-1.0506022	-59.9565104060973	-	Copz2	FALSE
-1.397553332	-34.5812770149716	-	Coq10a	FALSE
-0.592530358	45.3874332445761	-	Coq4	FALSE
-3.906871934	-30.846319382426	-	Coro1a	FALSE
1.269644744	-33.1327169365399	-	Coro2a	FALSE
1.750825884	-38.3622894324404	-	Cox7a1	FALSE
-0.831721354	-36.8369574869899	-	Cpd	FALSE
-1.61881809	-53.6621732026144	-	Cpeb1	FALSE
0.647443531	-42.530935451812	-	Cpne7	FALSE
-1.262099717	-38.6776201009804	-	Cpne9	FALSE
0.694330232	-57.8317065107237	-	Cpt1c	FALSE
0.599797411	-54.3751259763165	-	Cpt2	FALSE
1.099727218	-46.5056206434741	-	Cpxm1	FALSE
-0.807387996	60.4761904761905	-	Cr1l	FALSE
0.930672382	-44.5192838125434	-	Creb1	FALSE
2.190085129	-43.1951717074668	is_nbsx	Creb3l2	FALSE
-0.870338041	-46.3677347650719	-	Crebl2	FALSE
0.779772153	-33.914812039812	-	Crebrf	FALSE
1.56620526	-34.9484375247581	-	Crebzf	FALSE
0.778256815	-69.3055555555556	-	Creld2	FALSE
-0.798285181	-53.125	-	Crem	FALSE
-0.97916843	-42.7871453428084	-	Crtc1	FALSE
0.883649643	-51.6994064577398	-	Cry1	FALSE
2.0673669	-53.1111043757437	-	Cry2	FALSE
-0.677188187	-63.2617800940938	-	Crybg3	FALSE
0.634841667	-44.5192838125434	-	Crygc	FALSE
1.999940352	-43.5625512831395	-	Crygs	FALSE
-1.41338954	-52.2525691900692	-	Csf1r	FALSE
-0.786618407	34.7060179772946	-	Csgalnact2	FALSE
2.301928487	-42.8766762452107	-	Csrnp2	FALSE
2.30008275	-54.1753671165436	-	Csrnp3	FALSE
1.06434681	-44.330053513939	-	Csrp1	FALSE
-0.770294262	-68.8545150501672	-	Csrp2	FALSE
2.274048388	-36.8360253509848	-	Cst13	FALSE
-2.29620763	-36.8360253509848	-	Cst7	FALSE
-2.406227246	35.5323172768619	-	Csta1	FALSE
-2.712624492	33.1398608245168	-	Ctbp1	FALSE
1.170309466	-46.8641541026402	-	Ctbs	FALSE
1.210432379	-68.6473665223665	-	Ctgf	FALSE
-1.222433439	-53.6621732026144	-	Ctsc	FALSE
-2.933788598	-33.9239215207314	-	Ctsk	FALSE
0.698274699	-44.1789104640755	-	Ctu1	FALSE
-1.871274213	-36.8284219058092	-	Ctxn1	FALSE
-0.611347483	-33.1221216563089	-	Cul7	FALSE
-0.737162899	-59.9565104060973	-	Cwc25	FALSE
-2.266346571	-45.956659337978	-	Cxcl14	FALSE
-1.062419516	-34.7509260127676	-	Cxcl16	FALSE
-1.300277115	-67.5070028011205	-	Cyb561d1	FALSE
0.781571861	-30.9672829209351	-	Cyb5d1	FALSE
-0.639693017	-54.3751259763165	-	Cyb5rl	FALSE
1.127292501	-41.1413269472623	-	Cyct	FALSE
1.286210404	-42.575351095964	-	Cyhr1	FALSE
0.943815828	-35.0934707321279	-	Cyp2c44	FALSE
2.82425989	-55.7066343155053	is_nbsx	Cyp4f13	FALSE
3.436024726	-55.7066343155053	-	Cyp4f16	FALSE
1.715493365	-55.7066343155053	-	Cyp4f17	FALSE
1.087967072	-55.7066343155053	-	Cyp4f39	FALSE
0.74399628	-55.7066343155053	-	Cyp4f41-ps	FALSE
-0.799477174	-46.8641541026402	-	Cyr61	FALSE
0.991496115	-42.0885801128962	-	D16Ertd472e	FALSE
3.48084155	38.3627450980392	-	D1Pas1	FALSE
-0.677112617	-30.2210213078259	-	D2hgdh	FALSE
-0.664231361	41.2578557063851	-	D330023K18Rik	FALSE
1.185016342	-48.0651691232048	-	D3Ertd254e	FALSE
-0.857014234	-32.4874686716792	-	D3Ertd751e	FALSE
1.845405056	-35.8394260060927	-	D430020J02Rik	FALSE
-0.920286395	-36.1604604329251	-	D5Ertd579e	FALSE
0.589787294	-44.5192838125434	-	D630023F18Rik	FALSE
0.733042113	-56.7314814814815	-	D630045M09Rik	FALSE
0.766006102	-49.2246710996711	-	D6Wsu163e	FALSE
1.892147689	-42.9038765822785	-	D730005E14Rik	FALSE
1.307737683	-70.8757977867577	-	D7Ertd143e	FALSE
1.369956067	-50.5519881353215	-	D830031N03Rik	FALSE
0.718339667	-47.0707334785766	-	D8Ertd82e	FALSE
0.676938993	-52.0831300282222	-	Daglb	FALSE
1.048986553	-65.6573498964803	-	Dand5	FALSE
1.733757436	-39.7844458707745	is_nbsx	Dap	FALSE
1.156663228	-34.9558957865489	-	Dapk2	FALSE
-0.8133465	-30.9061416966233	-	Dcakd	FALSE
0.812008292	-56.7088164251208	-	Dclre1a	FALSE
2.6303824	34.7060179772946	-	Dcp1b	FALSE
-0.766266015	-64.8480688307635	-	Dcp2	FALSE
1.717689876	-34.1883760134781	-	Dcst1	FALSE
1.018135825	-59.5530902419447	-	Dcun1d4	FALSE
-0.658859805	-53.1111043757437	-	Ddb2	FALSE
1.155907666	-44.608731202347	-	Ddhd1	FALSE
1.118094275	-33.0038951581027	-	Ddr1	FALSE
-1.023754391	-51.1747010951273	-	Ddx43	FALSE
1.022689735	-45.7856090086961	-	Ddx58	FALSE
-1.173324433	-58.0153642653643	-	Decr1	FALSE
-0.616276992	-35.6197572384074	-	Decr2	FALSE
-0.65515574	-33.914812039812	-	Def6	FALSE
-3.161207278	52.3327580827581	-	Degs2	FALSE
2.251529579	-67.5070028011205	-	Dennd2d	FALSE
-0.994578821	-34.1883760134781	-	Dennd4b	FALSE
-3.908249573	71.6575091575092	-	Depdc1a	FALSE
-0.826799232	-43.182991902016	-	Derl3	FALSE
0.725300025	61.6666666666667	-	Det1	FALSE
3.053034679	-45.1812169312169	-	Dexi	FALSE
-1.877509051	-39.4452046526449	-	Dgat1	FALSE
-0.865998116	-34.9484375247581	-	Dgat2	FALSE
0.586247636	-34.5812770149716	-	Dgka	FALSE
-0.708477445	-37.9245855676012	-	Dgkd	FALSE
1.455028009	-39.1872140223494	-	Dgkh	FALSE
0.683979569	-53.1111043757437	-	Dgkz	FALSE
1.468044097	-54.3751259763165	-	Dhcr24	FALSE
0.598387307	-49.9480270369017	-	Dhodh	FALSE
-0.588589952	-64.9786324786325	-	Dhrs3	FALSE
1.540090778	-44.608731202347	-	Dhrs4	FALSE
0.867784141	-33.0038951581027	-	Dhx16	FALSE
-0.64559588	-30.1127604191831	-	Dhx34	FALSE
-1.831030345	-32.7907221748504	-	Dip2a	FALSE
-0.724040272	-63.75	-	Dip2c	FALSE
0.876638241	-34.9558957865489	-	Dis3l	FALSE
-0.895741583	-32.3470571537191	-	Disc1	FALSE
0.797618363	-75.970695970696	-	Dkk1	FALSE
-0.591423504	-59.4498556998557	-	Dkkl1	FALSE
1.134731269	-47.0707334785766	-	Dlc1	FALSE
1.261718403	-51.5657416178463	-	Dlgap1	FALSE
-0.696850354	-38.3622894324404	-	Dll3	FALSE
-2.015794552	-42.009075250041	-	Dmpk	FALSE
-0.920449658	-70.4891774891775	-	Dna2	FALSE
-0.74446116	-38.1201453113601	-	Dnah10	FALSE
0.740827248	-47.7350427350427	-	Dnah7b	FALSE
-0.609820691	-46.671859190689	-	Dnajb6	FALSE
-2.885275117	-59.0717983962469	-	Dnajc12	FALSE
1.132085408	-32.4134060574704	-	Dnajc22	FALSE
-1.061864916	-41.78955453149	-	Dnajc27	FALSE
-0.922653736	-41.6596866338564	-	Dnajc28	FALSE
1.324811587	33.1398608245168	-	Dnajc5g	FALSE
1.400196688	-56.859112065879	-	Dnajc6	FALSE
0.733744494	-33.3633844632085	-	Dnal1	FALSE
-3.172468421	-30.140935921792	-	Dnase1	FALSE
-2.564842766	-40.4323587054399	-	Dnase1l3	FALSE
1.07245267	-52.3284118545235	-	Dnmt1	FALSE
-0.715818084	-66.4166666666667	-	Dock4	FALSE
0.660532173	-46.5177873277041	-	Dock5	FALSE
-0.708926473	-53.5928164447805	-	Dock7	FALSE
3.274489783	44.8593073593074	-	Dok5	FALSE
-0.726971124	-53.9095997671579	-	Dph6	FALSE
-0.608648793	-41.9207899555003	-	Dpm1	FALSE
2.333132028	-54.1753671165436	-	Dpp4	FALSE
-1.844681026	43.9598689411908	-	Dpy19l3	FALSE
-1.08780566	-46.671859190689	-	Drc1	FALSE
0.612585087	35.5323172768619	-	Drd3	FALSE
-0.93740418	-49.0141098833921	-	Dsc2	FALSE
-1.311626457	-32.26169312885	-	Dst	FALSE
0.741624672	-64.8480688307635	-	Dtwd2	FALSE
-0.803636032	-57.8211676778083	-	Dtx2	FALSE
6.580040027	-57.9232804232804	is_nbix	Dubr	FALSE
1.294304208	-46.5056206434741	-	Duox1	FALSE
0.586128958	-56.9375	-	Dus2	FALSE
2.165020792	-33.914812039812	-	Dusp1	FALSE
0.630116711	-42.4106525094314	-	Dusp10	FALSE
-1.508835075	-72.948717948718	-	Dusp23	FALSE
2.049507711	-30.2210213078259	-	Dusp28	FALSE
0.734779056	-30.9061416966233	-	Dusp3	FALSE
1.874745294	42.5919084108739	-	Dusp8	FALSE
0.587693169	38.2971721721722	-	Dvl1	FALSE
-1.30111697	-36.3102360602361	-	Dync2h1	FALSE
0.711154216	-46.6483341483342	-	Dynlt1a	FALSE
0.658952453	-46.6483341483342	-	Dynlt1b	FALSE
1.286758153	-38.3622894324404	-	Dyrk1b	FALSE
2.335580684	-58.3333333333333	-	Dyrk2	FALSE
2.16131189	-70.0964374084735	-	E130006D01Rik	FALSE
-1.17877854	-56.859112065879	-	E130102H24Rik	FALSE
-0.599486613	-35.6121475520229	-	E130308A19Rik	FALSE
0.698344649	-52.0831300282222	-	E130309D02Rik	FALSE
3.969404807	-38.1380534670008	is_confirmed	E2f3	TRUE
-0.930701059	-32.4588206657645	-	E2f5	FALSE
0.658186616	-65.2876984126984	-	E2f6	FALSE
-2.812547749	-51.1444382727857	-	E330033B04Rik	FALSE
0.754797281	-61.4210232960233	-	Eaf1	FALSE
-2.314173764	-45.816729458945	-	Ebag9	FALSE
0.826551306	-38.6336509122707	-	Ebf1	FALSE
-1.924799137	-68.6473665223665	-	Echdc1	FALSE
-1.608976371	-33.9239215207314	-	Ecm1	FALSE
0.739731378	-54.358518078284	-	Ect2	FALSE
1.331531631	-45.1894970109256	-	Edaradd	FALSE
5.870369966	-39.132361510207	is_nbix	Ednra	FALSE
-0.781038297	-74.4004624701346	-	Eef2k	FALSE
-0.872799095	-37.8105590062112	-	Efcab11	FALSE
0.783469505	-38.6776201009804	-	Efcab12	FALSE
-2.739461648	-30.9061416966233	-	Efcab3	FALSE
1.130509471	-37.9245855676012	-	Efhd1	FALSE
-1.096073072	-55.9394336429916	-	Efr3a	FALSE
0.984217738	-37.2381213293907	-	Egf	FALSE
1.065910762	-33.6271272587062	-	Egflam	FALSE
1.511227737	-38.3622894324404	-	Eid2b	FALSE
-0.756143909	-44.3693024970199	-	Eif2s1	FALSE
-4.400920502	-73.3389610612778	-	Eif4e3	FALSE
-4.412512761	-46.0648148148148	is_nbix	Elavl2	TRUE
-2.51866027	-55.0127386480908	-	Eldr	FALSE
1.023710124	-53.1111043757437	-	Elf5	FALSE
0.756912521	-50.9971276026292	-	Elk4	FALSE
0.672722717	-31.6487664459101	-	Elmo3	FALSE
1.032666099	-78.008658008658	-	Elmod1	FALSE
0.78533063	-46.4428816955991	-	Elmod3	FALSE
0.906782744	-33.3633844632085	-	Elmsan1	FALSE
-1.546125818	-56.6663476104266	-	Emb	FALSE
-2.852816438	-39.7844458707745	is_nbix	Emc2	FALSE
-0.840916817	-42.5740940765756	-	Eml3	FALSE
-1.105465644	-44.1129485209516	-	Eml5	FALSE
-0.702229257	38.4453781512605	-	Eml6	FALSE
2.511240886	-72.8683574879227	is_unconfirmed	Enc1	FALSE
1.653223108	31.4079795268135	-	Eng	FALSE
4.052448311	49.3110521986572	is_nbix	Engase	FALSE
1.039164173	-66.9499799605048	-	Eno1	FALSE
0.593735252	-34.7509260127676	-	Eno3	FALSE
0.890303933	-68.6473665223665	-	Enpp1	FALSE
1.032231492	49.8395262145262	-	Entpd2	FALSE
3.626440735	-35.0934707321279	-	Entpd7	FALSE
6.533962858	-61.5099862994199	is_confirmed	Epas1	TRUE
3.110067025	-43.1577768513859	is_nbix	Epb41l4a	FALSE
-0.906563949	34.4791666666667	-	Epb41l5	FALSE
1.816995655	-53.9095997671579	-	Epb42	FALSE
-1.23921883	-34.6505096329265	-	Epha10	FALSE
1.607060602	-59.8488562091503	-	Epha2	FALSE
-0.847424725	-63.2617800940938	-	Epha6	FALSE
3.3055563	-46.0068200609152	is_nbsx	Ephb2	FALSE
1.797474431	-72.948717948718	-	Ephx1	FALSE
2.142886131	-36.9146230660315	-	Ephx2	FALSE
0.762111619	-70.8757977867577	-	Epn1	FALSE
0.694894971	-70.8757977867577	-	Eps8l1	FALSE
1.622095541	-30.520641740791	-	Erc2	FALSE
-1.908392336	-48.0636423761424	-	Ercc6l2	FALSE
0.812477429	-33.914812039812	-	Ergic1	FALSE
-0.888035286	-35.0934707321279	-	Erlin1	FALSE
-0.650999615	-75.970695970696	-	Ermp1	FALSE
0.90203834	-44.608731202347	-	Ero1l	FALSE
-0.995327083	-45.1894970109256	-	Ero1lb	FALSE
0.866662519	-66.9499799605048	-	Errfi1	FALSE
-1.772895924	-57.0648795648796	-	Esd	FALSE
-0.662816577	-53.0369543650794	-	Esyt3	FALSE
1.453202825	-55.0127386480908	-	Etaa1os	FALSE
-0.742595557	63.5714285714286	-	Etfdh	FALSE
0.67202098	-59.4183533857447	-	Etv3	FALSE
4.278031563	-46.3677347650719	is_confirmed	Etv6	TRUE
-0.958875572	-34.6505096329265	-	Eva1b	FALSE
-2.175329079	-46.466201423098	-	Evi5l	FALSE
0.927415646	49.3110521986572	-	Evpl	FALSE
-1.119522646	-53.9095997671579	-	Exd1	FALSE
-2.008830813	-34.2406433215863	-	Exoc6b	FALSE
-0.818730765	-53.1111043757437	-	Ext2	FALSE
-0.624004654	-31.6814101343098	-	Extl1	FALSE
-2.058835301	-62.1498854931691	-	Eya1	FALSE
0.965551306	-34.5916659531863	-	Ezh1	FALSE
1.134100147	-46.6483341483342	-	Ezr	FALSE
0.648497138	-43.5384779712141	-	F2r	FALSE
0.689829236	-43.2816723573766	-	F3	FALSE
2.619922414	-66.4166666666667	-	F730043M19Rik	FALSE
-0.983594473	-32.4588206657645	-	Fabp12	FALSE
-2.11941253	-32.4588206657645	-	Fabp4	FALSE
1.608642601	-42.5740940765756	-	Fads1	FALSE
-1.003033864	-42.5740940765756	-	Fads3	FALSE
1.484966082	-31.6644280874927	-	Fads6	FALSE
0.658878156	-53.6621732026144	-	Fam103a1	FALSE
2.738416004	-36.8360253509848	-	Fam110a	FALSE
-1.448026764	-74.8472383533359	-	Fam110b	FALSE
-1.657168399	-42.5740940765756	-	Fam111a	FALSE
-0.647860713	-44.5192838125434	-	Fam117b	FALSE
-0.605537905	-63.4623045804527	-	Fam120aos	FALSE
-1.051564886	-65.7567402265678	-	Fam120b	FALSE
0.871182517	-44.9264036144824	-	Fam129a	FALSE
-0.825460497	-44.2166970456444	-	Fam135a	FALSE
-0.850617643	-40.4323587054399	-	Fam149b	FALSE
0.781808744	39.4097222222222	-	Fam160a1	FALSE
1.690546271	-67.5698078783585	-	Fam161b	FALSE
-1.285164986	-30.2210213078259	-	Fam174a	FALSE
-0.653107813	-31.4242224575332	-	Fam175a	FALSE
-0.948314292	-32.3248150261886	-	Fam178b	FALSE
-0.619316861	-65.1172046552481	-	Fam185a	FALSE
-2.974574006	-38.3622894324404	-	Fam187b	FALSE
5.367144832	63.5714285714286	is_confirmed	Fam198b	TRUE
4.432148948	-69.3055555555556	is_nbix	Fam19a5	FALSE
0.609837791	-33.9453956108547	-	Fam204a	FALSE
0.595375008	-32.0342818096047	-	Fam210a	FALSE
1.331417021	44.8593073593074	-	Fam210b	FALSE
-0.873736167	-51.1747010951273	-	Fam214a	FALSE
0.972461054	-41.78955453149	-	Fam228b	FALSE
0.665530772	-40.0164020065391	-	Fam3b	FALSE
1.54084178	67.7170868347339	-	Fam46a	FALSE
-0.802534576	-30.938161158921	-	Fam46c	FALSE
-2.496708898	-65.2876984126984	-	Fam49a	FALSE
-0.622015217	-43.1577768513859	-	Fam53c	FALSE
0.826585895	-30.846319382426	-	Fam57b	FALSE
-0.689398031	-68.5952012383901	-	Fam60a	FALSE
-0.831725879	49.8395262145262	-	Fam69b	FALSE
-1.749744752	-51.1747010951273	-	Fam83b	FALSE
-0.58511152	38.8555784276334	-	Fam83h	FALSE
-0.773385038	-74.0464040203624	-	Fam84b	FALSE
2.80199101	-36.8316485305922	-	Fam89a	FALSE
-1.421453946	-48.5817577484244	-	Fam89b	FALSE
-1.971923854	-58.0153642653643	-	Fam92a	FALSE
1.094432962	-42.9427199359701	-	Fan1	FALSE
-0.636850043	-34.3480440425593	-	Fancg	FALSE
-2.196223667	-84.6817177712107	is_nbsx	Fancl	FALSE
0.795370924	-47.3953312769102	-	Fank1	FALSE
0.882328263	-44.5192838125434	-	Fastkd2	FALSE
-2.702926085	-58.0153642653643	-	Faxc	FALSE
-0.964420723	-38.3622894324404	-	Fbl	FALSE
1.588373041	-69.3055555555556	-	Fbln1	FALSE
0.588220771	-35.9501948836188	-	Fbxl21	FALSE
-0.85208248	-38.0291285229026	-	Fbxl4	FALSE
1.508492241	-31.6487664459101	-	Fbxl8	FALSE
1.51783115	-53.9148632338288	-	Fbxo25	FALSE
2.622953534	-74.0464040203624	-	Fbxo32	FALSE
-0.609383972	-43.0760996902513	-	Fbxo33	FALSE
2.838503541	-34.2406433215863	-	Fbxo41	FALSE
1.003786221	-49.4275448971011	-	Fbxo44	FALSE
0.722226195	-34.5739879983403	-	Fbxo45	FALSE
-0.606441926	-42.009075250041	-	Fbxo46	FALSE
-0.639006714	-31.7854647958767	-	Fbxw17	FALSE
-4.964467129	-42.9049250459106	-	Fbxw24	FALSE
-1.164432315	49.8395262145262	-	Fbxw5	FALSE
0.627686924	-45.3283484977762	-	Fcho2	FALSE
-0.931325956	49.8395262145262	-	Fcna	FALSE
-0.592910915	-64.8480688307635	-	Fem1c	FALSE
-2.163362297	-32.3248150261886	-	Fer1l5	FALSE
0.783310772	-42.5740940765756	-	Fermt3	FALSE
2.349049171	-43.5625512831395	-	Fetub	FALSE
2.558546523	-51.6034475186649	is_nbix	Fez2	FALSE
1.480495521	-38.3622894324404	-	Ffar3	FALSE
-0.650304169	-43.7364708541395	-	Fgl1	FALSE
-1.934531469	-40.4323587054399	is_nbix	Fhit	FALSE
-2.275521562	-31.0646408648166	-	Ficd	FALSE
1.219903221	-57.9232804232804	-	Filip1l	FALSE
-2.128859133	-40.5542295943847	-	Fkbp1b	FALSE
4.92492437	-57.8211676778083	is_confirmed	Fkbp6	TRUE
-1.982245184	-33.1327169365399	-	Fktn	FALSE
-0.846655991	-46.5056206434741	-	Flrt3	FALSE
-2.987941571	-53.9095997671579	-	Fmn1	FALSE
-2.27218798	49.3110521986572	-	Fn3krp	FALSE
-0.712243018	-57.0648795648796	-	Fndc3a	FALSE
-1.396250833	-58.4401179453263	-	Fndc3b	FALSE
0.799135579	33.1398608245168	-	Fndc4	FALSE
0.594705497	-42.4549411162314	-	Fnta	FALSE
-0.81303473	-35.4559261657122	-	Folr2	FALSE
-2.395247093	-38.1380534670008	-	Foxc1	FALSE
-1.081735389	-31.5192391512571	-	Foxj2	FALSE
0.595965854	-52.0831300282222	-	Foxk1	FALSE
0.622335486	-57.1138758517592	-	Foxn2	FALSE
-1.02775528	45.7576236326868	-	Foxn4	FALSE
-3.808491827	-73.3389610612778	is_nbsx	Foxp1	FALSE
-0.825164688	-38.1380534670008	-	Foxq1	FALSE
-1.653759124	71.6575091575092	-	Fpgt	FALSE
-2.739097246	-53.6529972456112	-	Fras1	FALSE
-0.853143301	44.8337118099999	-	Frat2	FALSE
2.037680745	-56.4532918512582	-	Frem2	FALSE
-0.695829612	-33.532129040636	-	Frk	FALSE
1.689678915	-38.0448341677155	-	Frs3os	FALSE
1.727405628	-53.6621732026144	-	Fsd2	FALSE
-0.783990918	-53.6621732026144	-	Furin	FALSE
1.642695044	-47.0707334785766	-	Fut10	FALSE
0.841369238	-52.8876731123201	-	Fut2	FALSE
0.831211744	-44.3693024970199	-	Fut8	FALSE
-1.093110396	-36.9146230660315	-	Fzd3	FALSE
-0.669365883	-44.5192838125434	-	Fzd5	FALSE
-2.169198943	-53.125	-	Fzd8	FALSE
5.826085896	-36.7110055353106	is_confirmed	Gab1	TRUE
-1.181465189	-33.0038951581027	-	Gabbr1	FALSE
-3.037080644	-38.6336509122707	-	Gabra1	FALSE
1.225194793	38.2971721721722	-	Gabrd	FALSE
1.195803363	-31.7854647958767	-	Gadd45g	FALSE
0.747384062	-46.5056206434741	-	Galk2	FALSE
2.004915927	-44.3693024970199	-	Galnt16	FALSE
-0.881802991	-36.8316485305922	-	Galnt2	FALSE
4.034126609	-60	is_nbsx	Galnt7	FALSE
-1.171319281	-51.5476840132561	-	Gan	FALSE
0.738097579	-38.3622894324404	-	Gapdhs	FALSE
-1.209198566	31.5040336781466	-	Gas2	FALSE
1.140366522	-70.864898989899	-	Gas2l3	FALSE
-0.698309492	-63.2617800940938	-	Gbe1	FALSE
1.348989049	45.3874332445761	-	Gbgt1	FALSE
-1.828367889	-37.9245855676012	-	Gbx2	FALSE
-1.609023937	-49.8443763027097	-	Gc	FALSE
0.734626683	-38.3318629390058	-	Gcnt2	FALSE
-0.652457832	-72.8683574879227	-	Gcnt4	FALSE
1.233728705	44.8593073593074	-	Gcnt7	FALSE
-2.808625204	-38.6336509122707	-	Gdf9	FALSE
-0.886872614	-43.1577768513859	-	Gfra3	FALSE
-0.763247487	-74.4004624701346	-	Gga2	FALSE
-2.409686593	-42.9353632478633	-	Ggact	FALSE
-0.712925759	-33.914812039812	-	Ggnbp1	FALSE
0.930251649	-89.4047619047619	-	Ggta1	FALSE
-2.203847381	-38.6776201009804	-	Ghrl	FALSE
1.692171956	-34.6505096329265	-	Gja4	FALSE
-0.904042989	-53.0950028232637	-	Glb1l	FALSE
-0.82354465	-68.1530486421791	-	Glcci1	FALSE
-2.113537494	63.5714285714286	-	Glrb	FALSE
1.110014545	39.4097222222222	-	Glt28d2	FALSE
-0.836161227	-33.9500700464057	-	Gm10033	FALSE
-0.838647165	32.3454763459527	-	Gm10658	FALSE
-2.312392437	-63.7385594351539	-	Gm10857	FALSE
-1.623738377	-67.5070028011205	-	Gm12522	FALSE
-2.695554996	-33.9239215207314	-	Gm128	FALSE
1.645994345	-64.9786324786325	-	Gm13128	FALSE
-1.505760129	-43.9304926318353	-	Gm13752	FALSE
0.976383432	-46.5056206434741	-	Gm14005	FALSE
0.713089016	-46.5056206434741	-	Gm14057	FALSE
-1.214081052	-36.8360253509848	-	Gm14139	FALSE
1.934447893	-46.4428816955991	-	Gm15401	FALSE
1.840904968	-62.7375535942346	-	Gm15421	FALSE
-0.993664517	-31.8002401614807	-	Gm15446	FALSE
0.633423019	-48.0636423761424	-	Gm16907	FALSE
0.947428311	-34.9484375247581	-	Gm16938	FALSE
0.656524016	49.8395262145262	-	Gm17762	FALSE
0.634588434	-34.1883760134781	-	Gm19710	FALSE
0.76849089	-66.4166666666667	-	Gm2027	FALSE
3.021149629	-44.1789104640755	is_nbix	Gm2381	FALSE
2.185701489	-47.80674627475	-	Gm4013	FALSE
0.895545762	-51.1444382727857	-	Gm4371	FALSE
2.510090444	-62.1498854931691	-	Gm4956	FALSE
-1.30280271	-46.671859190689	-	Gm4961	FALSE
-1.295644243	-32.7907221748504	-	Gm5134	FALSE
-1.255860083	-48.0636423761424	-	Gm5141	FALSE
1.993713991	-44.1789104640755	-	Gm5595	FALSE
1.17593625	-44.608731202347	-	Gm5622	FALSE
-0.587284386	-44.608731202347	-	Gm5801	FALSE
0.761022841	-46.671859190689	-	Gm6083	FALSE
0.798962257	-65.7567402265678	-	Gm6712	FALSE
2.379227656	-59.8488562091503	-	Gm694	FALSE
-1.071140977	-78.008658008658	-	Gm6981	FALSE
-0.664622441	-36.1604604329251	-	Gm7854	FALSE
-1.850413652	-43.182991902016	-	Gm867	FALSE
-1.672897486	-57.0648795648796	-	Gm9199	FALSE
2.231253943	-33.1160660794274	-	Gm9776	FALSE
-1.118754746	-75.970695970696	-	Gm9895	FALSE
-0.701062626	-38.1380534670008	-	Gmds	FALSE
1.106135928	-33.9500700464057	-	Gmip	FALSE
1.895154278	-56.3746554536028	-	Gmpr	FALSE
-1.029228133	-56.4532918512582	-	Gmps	FALSE
-0.902955382	-32.8424852564797	-	Gna11	FALSE
-0.677740762	45.0984484147749	-	Gna12	FALSE
1.724790117	-32.8424852564797	-	Gna15	FALSE
-1.391743179	-56.6908923502061	-	Gnai1	FALSE
0.609830528	-81.6365546938158	is_unconfirmed	Gnas	FALSE
0.989492859	-59.0349048138304	-	Gnb4	FALSE
0.769566122	-34.3480440425593	-	Gne	FALSE
-0.597931035	-35.6121475520229	-	Gng10	FALSE
1.325046401	31.4079795268135	-	Golga2	FALSE
3.24056617	35.5323172768619	-	Golgb1	FALSE
-0.801181763	-41.1185682982914	-	Gorab	FALSE
2.809654747	-41.1185682982914	-	Gpa33	FALSE
1.173901755	-40.9467063461659	-	Gpha2	FALSE
-1.076854543	-44.3693024970199	-	Gphn	FALSE
-0.95763973	-42.5740940765756	-	Gpr137	FALSE
-0.753260221	-44.608731202347	-	Gpr137c	FALSE
-0.686636256	59.8611111111111	-	Gpr146	FALSE
3.154320162	-31.1305169052746	-	Gpr157	FALSE
1.309505375	-30.8702270392673	-	Gpr180	FALSE
-1.290158578	-65.8249158249158	-	Gpr183	FALSE
0.771338353	-56.4532918512582	-	Gpr87	FALSE
0.779523725	-74.4004624701346	-	Gprc5b	FALSE
1.463862065	-31.6644280874927	-	Gprc5c	FALSE
-1.182708098	-67.5070028011205	-	Gpsm2	FALSE
-2.287596208	-42.575351095964	-	Gpt	FALSE
0.598077268	-65.6573498964803	-	Gpt2	FALSE
4.981386086	-44.3693024970199	-	Gpx2	FALSE
-2.527919052	-34.9484375247581	-	Gpx2-ps1	FALSE
1.132894181	-31.4128840517823	-	Gpx4	FALSE
-3.10594841	-45.1894970109256	-	Gpx5	FALSE
2.648232541	-38.3622894324404	-	Gramd1a	FALSE
4.233602321	-57.8566126855601	is_confirmed	Gramd1b	TRUE
1.724528666	45.2676993607933	-	Grap	FALSE
-0.997183559	-83.8288880207668	is_unconfirmed	Grb10	FALSE
4.289793729	-34.6505096329265	is_nbix	Grik3	FALSE
-2.097124977	-40.3339915925359	-	Grik5	FALSE
-4.687681582	-33.1327169365399	is_nbix	Grin3a	FALSE
0.596703828	-39.4452046526449	-	Grina	FALSE
0.586709408	-33.9453956108547	-	Grk5	FALSE
-2.314100079	-33.914812039812	-	Grm4	FALSE
1.80647979	-35.4707540418709	-	Gsdma3	FALSE
-0.587749895	-45.9097359939825	-	Gsdmd	FALSE
-0.634593241	-32.9916581325842	-	Gse1	FALSE
-0.848638397	34.9351380935377	-	Gskip	FALSE
0.79174258	-89.4047619047619	-	Gsn	FALSE
-0.759955953	-67.5070028011205	-	Gstm3	FALSE
0.610272105	-67.5070028011205	-	Gstm4	FALSE
0.710554461	-30.833163349195	-	Gstz1	FALSE
-0.66880316	-58.95359101495	-	Gtdc1	FALSE
0.697299479	-49.2075163398693	-	Gtf2ird2	FALSE
0.810377405	45.3874332445761	-	Gtf3c4	FALSE
-1.398845891	-47.0204989987208	-	Gtsf1	FALSE
0.84703964	-36.9146230660315	-	Gulo	FALSE
-2.035457522	-47.7350427350427	is_nbix	Gulp1	FALSE
-0.595106156	-50.5025790224358	is_unconfirmed	H13	FALSE
3.37285274	-33.0038951581027	-	H2-M5	FALSE
-0.630426392	-33.0038951581027	-	H2-Q2	FALSE
3.020067365	-33.0038951581027	-	H2-Q7	FALSE
-0.733853636	-33.0038951581027	-	H2-T24	FALSE
-0.842507466	-57.5016177530494	-	H2afy2	FALSE
4.145800916	-31.1305169052746	is_nbix	H6pd	TRUE
-3.038044705	-59.270082226439	-	Hacd1	FALSE
-0.737190137	-45.7537270090038	-	Hacd4	FALSE
-1.110037684	-31.4434523809524	-	Hace1	FALSE
0.795530031	-37.2381213293907	-	Hadh	FALSE
0.740653253	-56.6633161913667	-	Hal	FALSE
1.362980628	-35.6073636906934	-	Hap1	FALSE
1.061220459	-36.9790274920982	-	Hck	FALSE
2.526236137	-41.6264142357465	-	Hcn2	FALSE
1.169965273	-46.989963483019	-	Hcrtr1	FALSE
1.739076463	-30.5890730148972	-	Hdac7	FALSE
-2.560310296	-46.5056206434741	-	Hdc	FALSE
-0.934441247	-68.6473665223665	-	Hddc2	FALSE
0.932463749	-53.6621732026144	-	Hddc3	FALSE
2.589184181	-46.3677347650719	-	Hebp1	FALSE
-0.95415054	-44.5192838125434	-	Hecw2	FALSE
-0.785211974	-46.817243634862	-	Helb	FALSE
2.167928167	-36.8428509555744	-	Hephl1	FALSE
1.24940764	-71.7915764790765	is_unconfirmed	Herc3	FALSE
1.299741091	-32.4856257609562	-	Herpud1	FALSE
-0.904745938	-30.2210213078259	-	Hes6	FALSE
-0.755159808	-72.8683574879227	-	Hexb	FALSE
-0.833400603	-30.9061416966233	-	Hexim1	FALSE
1.023618664	44.8337118099999	-	Hhex	FALSE
-0.702722761	-55.769789337211	-	Hinfp	FALSE
0.941032784	-30.846319382426	-	Hirip3	FALSE
-2.950504708	-38.1380534670008	-	Hist1h2aa	FALSE
1.173638189	-45.1894970109256	-	Hist1h2ak	FALSE
-1.049533477	-38.1380534670008	-	Hist1h2bb	FALSE
0.612148262	-38.1380534670008	is_unconfirmed	Hist1h2be	FALSE
-1.011271016	-45.1894970109256	-	Hist1h2bm	FALSE
0.893021574	-38.1380534670008	-	Hist1h3a	FALSE
-0.733060642	-38.1380534670008	-	Hist1h3b	FALSE
-0.679356948	-51.1925680528622	-	Hivep1	FALSE
-2.119385032	-81.7526093700955	-	Hivep2	FALSE
-1.444646709	50.6020074696545	-	Hivep3	FALSE
-1.04750046	-70.4891774891775	-	Hkdc1	FALSE
-1.331367741	-72.948717948718	-	Hmga2-ps1	FALSE
0.80525785	-30.140935921792	-	Hmox2	FALSE
-0.995684462	-38.6057637537071	-	Hnf1a	FALSE
-0.724803786	-53.0380514779011	-	Hnf1b	FALSE
-0.922966164	-47.0204989987208	-	Hnrnpa1	FALSE
-3.414325168	-70.2314814814815	-	Hook1	FALSE
1.477217828	-33.9239215207314	-	Hormad1	FALSE
-0.817363591	-40.3069788286699	-	Hormad2	FALSE
1.024382339	-48.4462506841817	-	Hoxd3	FALSE
-2.11741174	-49.9480270369017	-	Hp	FALSE
1.569868806	62.7777777777778	-	Hpgds	FALSE
-0.739758012	44.8337118099999	-	Hps1	FALSE
1.143903299	-34.3480440425593	-	Hrct1	FALSE
-0.660930014	-31.1521369839653	-	Hsd17b11	FALSE
-1.682542924	-42.0885801128962	-	Hspa13	FALSE
0.846083977	-57.8211676778083	-	Hspb1	FALSE
1.011054403	-78.008658008658	-	Hspb2	FALSE
0.606910585	-44.1268900331126	-	Hspg2	FALSE
1.230421676	-46.0068200609152	-	Htr1d	FALSE
1.012116663	-37.9245855676012	-	Htr2b	FALSE
5.04032527	-39.7735625561858	is_unconfirmed	Hunk	FALSE
0.619455125	-36.0093833601962	-	Hvcn1	FALSE
-0.613793254	-51.4782504694786	-	Iba57	FALSE
-0.869834397	-51.1747010951273	-	Ick	FALSE
1.001812492	-32.5561900547396	-	Icosl	FALSE
-1.161647201	-50.9848566098566	-	Iffo1	FALSE
-5.14877215	-62.2465513080157	-	Ifi27l2a	FALSE
-0.614684801	-40.3862148608354	-	Ifitm1	FALSE
-0.934081245	-40.3862148608354	-	Ifitm2	FALSE
-1.09933024	-40.3862148608354	-	Ifitm3	FALSE
-1.02380458	-77.5	-	Ifnar2	FALSE
-0.799428002	33.1398608245168	-	Ift172	FALSE
2.602142815	-42.575351095964	is_nbsx	Ift27	FALSE
-0.66699074	-63.6637205387206	-	Ift43	FALSE
-1.070276594	-70.2314814814815	-	Ift74	FALSE
0.917960019	-56.4532918512582	-	Ift80	FALSE
1.78030433	-34.9558957865489	-	Igdcc3	FALSE
-1.717487371	-42.9427199359701	-	Igf1r	FALSE
1.261316613	73.0703238560381	is_unconfirmed	Igf2	FALSE
1.44799448	73.0703238560381	is_unconfirmed	Igf2os	FALSE
2.01700283	-79.9766547453418	is_unconfirmed	Igf2r	FALSE
0.773743915	-48.5817577484244	-	Ighmbp2	FALSE
-1.160312724	-72.948717948718	-	Igsf9	FALSE
-1.125342182	52.8571428571429	-	Igsf9b	FALSE
3.528365698	-50.9971276026292	-	Ikbke	FALSE
0.971947254	-33.3570173928785	-	Ikzf5	FALSE
-0.731253857	-77.5	-	Il10rb	FALSE
-0.94692546	-39.8149066093981	-	Il17ra	FALSE
-0.838201588	-38.9681208431209	-	Il17rd	FALSE
-0.785443936	-35.4559261657122	-	Il18bp	FALSE
0.850674343	-46.5056206434741	-	Il1a	FALSE
4.611646443	49.8395262145262	-	Il1rn	FALSE
1.232506401	-40.3436230960058	-	Il34	FALSE
4.896282464	-30.846319382426	-	Il4ra	FALSE
-2.592551609	-44.9679595322978	-	Il7	FALSE
1.266837791	35.5323172768619	-	Ildr1	FALSE
-1.441369203	-40.0938363736871	-	Ilvbl	FALSE
-0.665955566	-53.1111043757437	-	Immp1l	FALSE
-0.997702828	-66.4166666666667	-	Immp2l	FALSE
1.093865446	-37.4357771709478	-	Ina	FALSE
-0.590934334	-42.5898882188019	-	Ing3	FALSE
1.640629981	34.4791666666667	is_unconfirmed	Inhbb	FALSE
0.862275308	-34.4037542956635	-	Inpp5a	FALSE
2.011926156	-35.4559261657122	-	Inppl1	FALSE
0.631990809	34.4791666666667	-	Insig2	FALSE
0.840936647	-56.9876811594203	-	Insr	FALSE
-0.591182172	-39.7105265717398	-	Intu	FALSE
-0.803753435	-33.1327169365399	-	Invs	FALSE
1.172927831	-63.4623045804527	-	Ippk	FALSE
-1.088560383	-51.0017303176369	-	Iqcd	FALSE
0.915591782	45.0984484147749	-	Iqce	FALSE
-0.793921255	-47.4987290460156	-	Iqch	FALSE
1.049840913	-74.4004624701346	-	Iqck	FALSE
1.077878343	-43.5384779712141	-	Iqgap2	FALSE
-1.17050855	-46.817243634862	-	Irak3	FALSE
2.281274187	-51.1444382727857	-	Irak4	FALSE
0.827965586	-45.4767628205128	-	Irf2bp2	FALSE
-0.928250669	-44.608731202347	-	Irf9	FALSE
1.408087494	-56.7314814814815	-	Irx2	FALSE
-1.422715762	61.6666666666667	-	Isg20	FALSE
-1.438297348	-30.833163349195	-	Ism2	FALSE
1.036707474	-32.8515152325764	-	Isoc1	FALSE
5.588048072	-66.4166666666667	is_nbix	Ispd	FALSE
6.642086456	-39.132361510207	is_nbix	Isx	FALSE
0.842879991	-56.6663476104266	-	Itga1	FALSE
0.858869398	-30.0787297845438	-	Itga10	FALSE
2.015376723	-47.4987290460156	-	Itga11	FALSE
-0.82268846	-53.5928164447805	-	Itgb3bp	FALSE
-0.756796216	-47.0204989987208	-	Itgb7	FALSE
1.922216559	-59.270082226439	-	Itih5	FALSE
-0.977965758	-57.0648795648796	-	Itm2b	FALSE
-1.126055712	-53.9095997671579	-	Itpka	FALSE
-0.839294314	-70.959595959596	-	Itpr1	FALSE
-0.964111852	-33.914812039812	-	Itpr3	FALSE
1.243152418	-72.7357155671048	-	Itpripl2	FALSE
-0.750963646	-59.4498556998557	-	Izumo1	FALSE
5.070718904	-32.4874686716792	is_confirmed	Jade1	TRUE
0.665179723	-75.970695970696	-	Jak2	FALSE
0.618349848	-46.7857925540143	-	Jazf1	FALSE
2.914586962	-63.6637205387206	-	Jdp2	FALSE
0.616171563	-51.4782504694786	-	Jmjd4	FALSE
4.535784514	-45.9097359939825	-	Jrk	FALSE
-0.681136518	-54.4226579520697	-	Kalrn	FALSE
0.608406982	-55.7066343155053	-	Kank3	FALSE
2.640043938	-32.4856257609562	-	Katnb1	FALSE
0.828360569	-34.9558957865489	-	Kbtbd13	FALSE
-0.962133216	-36.3102360602361	-	Kbtbd3	FALSE
-0.628120238	-70.6971916971917	-	Kbtbd6	FALSE
3.545772421	-46.5056206434741	-	Kcnip3	FALSE
-1.698490622	-41.7524667199324	-	Kcnk1	FALSE
2.097127229	-57.1138758517592	-	Kcnk12	FALSE
3.182129887	-65.9613997113997	-	Kcnn1	FALSE
-2.915481203	-64.8480688307635	-	Kcnn2	FALSE
6.016183763	-90.7312170661506	is_confirmed	Kcnq1ot1	TRUE
1.424298576	-86.3724002578231	-	Kctd1	FALSE
-2.01136822	-52.1378525997547	-	Kctd4	FALSE
-0.846544943	-47.7350427350427	-	Kdelc1	FALSE
-0.786587346	-50.2613644618793	-	Kdm1b	FALSE
1.533624707	-43.1951717074668	-	Kel	FALSE
0.971937034	-44.608731202347	-	Khnyn	FALSE
-0.595044164	-53.9095997671579	-	Kif18a	FALSE
2.149533206	-51.1444382727857	-	Kif21a	FALSE
1.068089288	-44.330053513939	-	Kif21b	FALSE
-1.160739916	-45.7856090086961	-	Kif24	FALSE
-0.665143579	-38.6336509122707	-	Kif3a	FALSE
-0.651765001	-42.9049250459106	-	Kif9	FALSE
2.30249673	-59.4183533857447	-	Kirrel	FALSE
-0.682132768	-38.3256640418987	-	Kiss1r	FALSE
-0.58538602	-58.14942002442	-	Kit	FALSE
1.765132727	-44.5192838125434	-	Klf7	FALSE
-0.60740899	-75.970695970696	-	Klf9	FALSE
-0.912322497	-42.6693561068561	-	Klhdc1	FALSE
1.354148292	38.2971721721722	-	Klhl17	FALSE
-0.719070835	-42.7871453428084	-	Klhl26	FALSE
-0.59613547	-42.6693561068561	-	Klhl28	FALSE
-2.062321934	-31.594292183649	-	Klhl3	FALSE
-0.689123659	-68.5952012383901	-	Klhl42	FALSE
7.134133555	-44.1789104640755	is_nbix	Klk5	FALSE
5.494871486	-44.1789104640755	is_nbix	Klk7	FALSE
1.555493231	-43.1951717074668	-	Klrg2	FALSE
-1.036997139	-62.7375535942346	-	Kmt2e	FALSE
1.098067594	-34.4037542956635	-	Kndc1	FALSE
-0.709027486	-43.5625512831395	-	Kng1	FALSE
-1.000954525	-63.9957119960707	-	Kpna3	FALSE
-0.698422675	-56.4532918512582	-	Kpna4	FALSE
-0.646893161	-30.1127604191831	-	Kptn	FALSE
-0.818209339	-31.5829033298013	-	Krt7	FALSE
0.955218924	-47.0204989987208	-	Krt78	FALSE
3.362033255	-35.4707540418709	-	Krtap3-1	FALSE
1.034433019	-42.6693561068561	-	L2hgdh	FALSE
1.039922456	-34.6731946106946	-	L3mbtl2	FALSE
-0.719833303	-68.6473665223665	-	L3mbtl3	FALSE
-0.589139274	-62.5315656565657	-	LOC100049077	FALSE
-1.678641175	-42.5740940765756	-	LOC102640359	FALSE
5.180806769	-30.8702270392673	is_nbix	LOC105245869	FALSE
-0.914701695	-42.5554838679839	-	Lacc1	FALSE
3.273015779	-44.330053513939	-	Lad1	FALSE
-1.131060976	-86.3724002578231	-	Lama3	FALSE
-1.643356182	-33.532129040636	-	Lama4	FALSE
-0.814378834	-44.9264036144824	-	Lamc2	FALSE
-0.767022942	-71.7915764790765	-	Lancl2	FALSE
-0.597999431	-49.2075163398693	-	Lat2	FALSE
1.005387055	-48.9033141777707	-	Lats1	FALSE
1.500643127	67.7170868347339	-	Lca5	FALSE
-0.838908805	-40.7769862911743	-	Lck	FALSE
1.014719287	-51.5657416178463	-	Lclat1	FALSE
1.143427991	49.8395262145262	-	Lcn9	FALSE
2.529762641	-35.4804865129775	-	Lct	FALSE
-2.747120768	-43.0167604141192	-	Ldhb	FALSE
-2.599306609	35.1645516916555	-	Ldoc1l	FALSE
-0.76300614	-56.4532918512582	-	Lekr1	FALSE
0.703870636	-38.0848455267579	-	Lemd1	FALSE
-1.067120742	-33.914812039812	-	Lemd2	FALSE
-1.759497298	-70.8757977867577	-	Leng9	FALSE
-3.367612805	-56.859112065879	-	Lepr	FALSE
0.833282445	-42.4549411162314	-	Letm2	FALSE
0.701471438	-36.8369574869899	-	Lgals9	FALSE
-0.594164076	-53.0146379818815	-	Lgalsl	FALSE
1.34595734	-53.9095997671579	-	Lgr4	FALSE
-0.604147011	-40.3069788286699	-	Lif	FALSE
-1.147692627	-31.0212691925773	-	Limd2	FALSE
0.7429342	-43.1577768513859	-	Lims2	FALSE
-0.731387717	-31.6814101343098	is_unconfirmed	Lin28a	FALSE
-1.043554287	-31.4434523809524	is_unconfirmed	Lin28b	FALSE
0.722021183	-72.948717948718	-	Lin9	FALSE
1.775388833	-75.970695970696	-	Lipo3	FALSE
-0.753730908	-37.8445484467645	-	Lmbr1l	FALSE
-0.674892638	-44.2166970456444	-	Lmbrd1	FALSE
1.730872601	-37.4260225112929	-	Lmf1	FALSE
2.578007199	-46.8641541026402	-	Lmo4	FALSE
1.171917952	-31.0049461943279	-	Lmx1b	FALSE
-1.59649182	-44.6646910742752	-	Lncbate1	FALSE
2.98564411	-72.8683574879227	-	Lncenc1	FALSE
-1.325245241	-46.3677347650719	-	Lockd	FALSE
-0.638579467	-47.0707334785766	-	Lonrf1	FALSE
1.052775495	-50.9848566098566	-	Lpar5	FALSE
3.957252477	-65.2876984126984	is_nbix	Lpin1	FALSE
-1.183336843	-51.5657416178463	-	Lpin2	FALSE
1.081475862	-33.9500700464057	-	Lpl	FALSE
-2.060401574	-57.0648795648796	-	Lrch1	FALSE
-0.665831948	-34.5739879983403	-	Lrch3	FALSE
-0.985849366	-67.5070028011205	-	Lrif1	FALSE
-0.585669773	-67.5070028011205	-	Lrig2	FALSE
-0.705839364	-47.1482715384469	-	Lrp1	FALSE
1.762263418	-54.3751259763165	-	Lrp8	FALSE
2.771819607	-34.5739879983403	-	Lrrc15	FALSE
2.629338009	-44.608731202347	-	Lrrc16b	FALSE
0.826504239	-42.9049250459106	-	Lrrc2	FALSE
0.651856555	-34.4037542956635	-	Lrrc27	FALSE
-1.956693929	-59.0349048138304	-	Lrrc31	FALSE
-1.651396768	-59.0349048138304	-	Lrrc34	FALSE
0.772757285	-54.3751259763165	-	Lrrc42	FALSE
-0.640644496	49.3110521986572	-	Lrrc45	FALSE
-1.154670692	-35.4559261657122	-	Lrrc51	FALSE
-1.023233378	-40.3862148608354	-	Lrrc56	FALSE
2.442228329	-57.8996447869928	-	Lrrc75b	FALSE
-0.919075879	41.2578557063851	-	Lrrc8a	FALSE
1.031858772	-69.5834060564952	-	Lrrc8b	FALSE
-1.920871494	-32.4588206657645	-	Lrrcc1	FALSE
-1.208621847	-43.1577768513859	-	Lrrtm2	FALSE
1.147763408	-42.4549411162314	-	Lsm1	FALSE
0.639408446	-33.0038951581027	-	Lst1	FALSE
0.832364752	-56.6633161913667	-	Lta4h	FALSE
-0.773535192	-67.5698078783585	-	Ltbp2	FALSE
-1.896271798	-48.5817577484244	-	Ltbp3	FALSE
1.629958075	-40.3339915925359	-	Ltbp4	FALSE
1.068121026	-49.2246710996711	-	Ltbr	FALSE
1.606385358	44.6031746031746	-	Lurap1	FALSE
2.332484308	-45.9097359939825	-	Ly6a	FALSE
4.637615413	-45.9097359939825	is_nbix	Ly6c1	FALSE
1.726275586	-45.9097359939825	is_nbsx	Ly6e	FALSE
3.44982412	-45.9097359939825	is_nbix	Ly6f	FALSE
0.91463469	-33.0038951581027	-	Ly6g5b	FALSE
-0.918866947	-45.9097359939825	-	Ly6i	FALSE
-1.725788869	-42.9427199359701	-	Lysmd4	FALSE
-5.335094109	-50.2778297036235	is_nbix	Lyz2	FALSE
-0.764627333	-33.9500700464057	-	Lzts1	FALSE
-0.809609542	-35.0934707321279	-	Lzts2	FALSE
0.909103833	-34.2406433215863	-	M1ap	FALSE
-0.639418856	-36.8360253509848	-	Macrod2	FALSE
2.749337413	-41.1185682982914	-	Mael	FALSE
-1.758996967	-42.9038765822785	-	Maff	FALSE
1.510983498	45.0984484147749	-	Mafk	FALSE
1.224154193	-51.9390750167531	-	Magef1	FALSE
0.651235124	-56.6908923502061	is_unconfirmed	Magi2	FALSE
-1.004829995	-46.3677347650719	-	Magohb	FALSE
-0.802223529	49.8395262145262	-	Mamdc4	FALSE
2.045950051	-56.4532918512582	is_nbix	Maml3	FALSE
-0.758711658	-56.3057844932845	-	Man2a1	FALSE
1.31430449	-53.6621732026144	-	Man2a2	FALSE
3.017187068	-36.1604604329251	-	Man2b2	FALSE
0.642220079	-39.8268266710867	-	Manba	FALSE
-2.130387964	-38.0291285229026	-	Manea	FALSE
-2.736841511	-53.9095997671579	-	Map1a	FALSE
-2.207543259	45.2676993607933	-	Map2k3os	FALSE
1.927145533	-47.4987290460156	-	Map2k5	FALSE
1.546851525	-56.6663476104266	-	Map3k1	FALSE
0.849624884	-40.3339915925359	-	Map3k10	FALSE
-0.683103259	-35.9172256912682	-	Map3k6	FALSE
1.483297913	-34.9484375247581	-	Map6	FALSE
-3.197644597	63.5714285714286	-	Map9	FALSE
0.821254472	-34.4037542956635	-	Mapk1ip1	FALSE
-0.638091254	-89.4047619047619	-	Mapkap1	FALSE
-1.209148209	-35.4804865129775	-	Mapkapk2	FALSE
0.764361498	-65.2553900348018	-	Mapkapk3	FALSE
0.699213159	-36.0093833601962	-	Mapkapk5	FALSE
-1.09913761	-53.9095997671579	-	Mapkbp1	FALSE
-0.945176235	-49.0141098833921	-	Mapre2	FALSE
1.156696682	-42.4106525094314	-	Marc2	FALSE
5.13190624	-42.4106525094314	is_nbix	Mark1	FALSE
-1.156284569	-37.8619745731512	-	Mast4	FALSE
1.08350931	-42.575351095964	-	Mb	FALSE
2.559449676	-34.5739879983403	-	Mb21d2	FALSE
0.652124656	-66.8290441176471	-	Mbd6	FALSE
0.665620713	-56.7314814814815	-	Mblac2	FALSE
5.940843025	-30.8702270392673	is_confirmed	Mbnl2	TRUE
3.67670369	-38.1380534670008	is_nbix	Mboat1	FALSE
-2.335652165	-47.0707334785766	-	Mboat4	FALSE
0.764034512	-46.5160256410256	-	Mbp	FALSE
1.365741575	-32.0342818096047	-	Mc5r	FALSE
-0.616658336	-64.8480688307635	-	Mcc	FALSE
-1.380260482	-48.0651691232048	-	Mccc1os	FALSE
0.885725172	-61.5099862994199	-	Mcfd2	FALSE
-1.235651437	-35.4804865129775	-	Mcm6	FALSE
-0.606084099	-62.1498854931691	-	Mcmdc2	FALSE
6.950973181	-50.5025790224358	is_confirmed	Mcts2	TRUE
0.782855097	-68.1530486421791	-	Mdfic	FALSE
-0.710373753	-84.6817177712107	-	Mdh1	FALSE
0.606777351	-41.6217247029024	-	Mdm1	FALSE
0.635141289	-41.6217247029024	-	Mdm2	FALSE
-0.936163727	-59.0349048138304	-	Mecom	FALSE
0.69224368	-56.4532918512582	-	Med12l	FALSE
-0.721766678	-43.9304926318353	-	Med19	FALSE
-0.651721749	-45.816729458945	-	Med30	FALSE
-0.79671269	-42.9427199359701	-	Mef2a	FALSE
-5.947932231	52.3327580827581	is_confirmed	Meg3	TRUE
0.62469308	-34.9558957865489	-	Megf11	FALSE
-0.731207826	38.2971721721722	-	Megf6	FALSE
0.678939861	-55.0127386480908	-	Meis1	FALSE
1.620260815	-53.6621732026144	-	Mesdc1	FALSE
1.513392238	-83.3701209235028	is_unconfirmed	Mest	FALSE
0.637197006	-47.3953312769102	-	Mettl10	FALSE
1.137373657	-44.5192838125434	-	Mettl21a	FALSE
0.804737365	-68.8545150501672	-	Mettl25	FALSE
0.741021362	-54.1753671165436	-	Mettl5	FALSE
2.102375177	-52.3706846538441	-	Mettl7a1	FALSE
0.758401217	-52.3706846538441	-	Mettl7a3	FALSE
1.989647502	-31.5192391512571	-	Mfap5	FALSE
1.365304408	-56.0671407052986	-	Mfsd7a	FALSE
-0.687268593	38.3627450980392	-	Mfsd7b	FALSE
-0.749701674	-32.4874686716792	-	Mfsd8	FALSE
-1.425376659	-36.6409234055106	-	Mfsd9	FALSE
-0.598130712	-42.6693561068561	-	Mgat2	FALSE
0.787593741	-59.7370231078096	-	Mgat3	FALSE
-0.746842853	-73.6178613053613	-	Mgl2	FALSE
1.16637203	-44.0214707766618	is_nbsx	Mgll	FALSE
1.253536592	43.5487255799756	-	Mical2	FALSE
-0.653830052	-63.9957119960707	-	Micu2	FALSE
0.893177478	45.2676993607933	-	Mief2	FALSE
-1.425996131	-34.5812770149716	-	Mip	FALSE
0.67919749	-63.9957119960707	-	Mipep	FALSE
-0.64206777	-42.9049250459106	-	Mir6236	FALSE
5.144305411	-59.270082226439	is_confirmed	Mir669d	TRUE
-0.753346533	-41.6264142357465	-	Misp	FALSE
0.859295132	-53.7501786998691	-	Mknk2	FALSE
-0.763926379	-67.5698078783585	-	Mlh3	FALSE
0.948964877	-33.9239215207314	-	Mllt11	FALSE
-1.491805823	-44.6285186459661	-	Mlycd	FALSE
-1.067708337	-56.4532918512582	-	Mme	FALSE
-1.609705191	-36.3102360602361	-	Mmp12	FALSE
-0.830836512	38.2971721721722	-	Mmp23	FALSE
-0.781261077	-50.9667107583774	-	Mnat1	FALSE
2.437703315	63.5714285714286	-	Mnd1	FALSE
1.743957951	-49.2275132275132	-	Mobp	FALSE
1.044601044	-56.6663476104266	-	Mocs2	FALSE
2.477377444	-34.9484375247581	-	Mogat2	FALSE
0.753615398	-34.2406433215863	-	Mogs	FALSE
-0.648952677	-60.8572567783094	-	Mon1b	FALSE
-1.042105136	44.8337118099999	-	Morn4	FALSE
-1.179794762	-64.8480688307635	-	Mospd4	FALSE
-2.633290613	-45.7537270090038	-	Mpdz	FALSE
-3.399241452	-42.5740940765756	-	Mpeg1	FALSE
0.639899074	-45.1894970109256	-	Mplkip	FALSE
-0.981871832	-45.1812169312169	-	Mpv17l	FALSE
-1.085910137	-41.1185682982914	-	Mpzl1	FALSE
1.008175342	-57.742305853761	-	Mpzl3	FALSE
-0.639024173	-48.5817577484244	-	Mrpl21	FALSE
-0.599006744	-43.1951717074668	-	Mrps33	FALSE
-1.437370755	-45.3283484977762	-	Mrps36	FALSE
-2.22641005	33.1398608245168	-	Msantd1	FALSE
0.749345722	-33.1327169365399	-	Msantd3	FALSE
-0.959179499	-36.3102360602361	-	Msantd4	FALSE
1.008744425	-62.1498854931691	-	Msc	FALSE
0.726189144	-53.0369543650794	-	Msl2	FALSE
0.920148397	-36.9146230660315	-	Msra	FALSE
-0.770977942	-31.7324035765783	-	Msrb1	FALSE
1.158513683	49.8395262145262	-	Msrb2	FALSE
-1.337927989	-40.4323587054399	-	Mss51	FALSE
-0.762374895	-36.1604604329251	-	Msx1	FALSE
-0.778323026	-32.4856257609562	-	Mt4	FALSE
1.469119229	-46.0648148148148	-	Mtap	FALSE
0.822797528	-30.2210213078259	-	Mterf4	FALSE
-0.589594941	-46.5575631434015	-	Mthfd1l	FALSE
1.058151354	-34.1851104668935	-	Mthfsd	FALSE
-0.812668981	67.7170868347339	-	Mthfsl	FALSE
-0.688165115	-38.6776201009804	-	Mtmr14	FALSE
1.064356193	-70.6971916971917	-	Mtrf1	FALSE
-1.340146638	37.0498548473844	-	Mturn	FALSE
-1.085056287	-51.7054825869211	-	Mtx1	FALSE
-0.744095743	-48.4462506841817	-	Mtx2	FALSE
1.184328165	-33.1160660794274	-	Mtx3	FALSE
-1.178122979	-48.5572142229751	-	Mul1	FALSE
-1.17038888	-44.325462313977	-	Mut	FALSE
2.027045333	-33.6651828605838	-	Mxd3	FALSE
-0.633170774	49.3110521986572	-	Mxra7	FALSE
0.61801656	-70.8757977867577	-	Myadm	FALSE
-1.168341103	-62.1498854931691	-	Mybl1	FALSE
-0.649551568	-44.1789104640755	-	Mybpc2	FALSE
4.348560125	-60.4275757904197	is_nbix	Myh13	FALSE
0.857330014	-44.1789104640755	-	Myh14	FALSE
-1.37686967	-46.6019716782119	-	Myh7b	FALSE
-0.787047822	-30.9061416966233	-	Myl4	FALSE
1.713157411	-54.4226579520697	-	Mylk	FALSE
4.481303779	-47.1482715384469	is_nbix	Myo1a	TRUE
1.444735925	-51.1747010951273	-	Myo1e	FALSE
-0.859297574	-51.1747010951273	-	Myo5a	FALSE
-1.207128455	-51.1747010951273	-	Myo5c	FALSE
0.908206986	-43.1577768513859	-	Myo7b	FALSE
4.140808432	31.5040336781466	-	Myod1	FALSE
-0.683170307	-51.9390750167531	-	Mzt2	FALSE
0.863598579	-39.1670673076923	-	N4bp2	FALSE
-1.422906419	47.6128296146045	-	N4bp2l1	FALSE
-0.840964163	-53.6529972456112	-	Naa11	FALSE
0.703676485	-44.608731202347	-	Naa30	FALSE
1.189257135	-34.5812770149716	-	Nabp2	FALSE
-0.705016141	49.8395262145262	-	Nacc2	FALSE
-0.625774957	-90.7312170661506	-	Nadsyn1	FALSE
-0.765818506	-59.5175438596491	-	Naga	FALSE
-1.027003498	-48.3660714285714	-	Nampt	FALSE
-1.366954448	-33.9453956108547	-	Nanos1	FALSE
-0.849767532	-68.8545150501672	-	Nap1l1	FALSE
-0.761347849	-36.8360253509848	-	Napb	FALSE
-0.586277456	-65.1172046552481	-	Napepld	FALSE
0.669012828	-45.9097359939825	-	Naprt	FALSE
0.770784445	49.3110521986572	-	Narf	FALSE
1.686319642	-66.8464907006574	-	Nars	FALSE
-3.419690463	-68.8545150501672	is_nbix	Nav3	FALSE
3.41042024	-57.742305853761	-	Ncam1	FALSE
0.696474325	-46.5056206434741	-	Ncaph	FALSE
-2.260316104	-54.358518078284	-	Nceh1	FALSE
0.675289065	-44.9264036144824	-	Ncf2	FALSE
-1.158687421	-53.0369543650794	-	Nck1	FALSE
-0.58916123	-30.9965316814557	-	Ncoa5	FALSE
0.725124466	-46.6019716782119	-	Ncoa6	FALSE
-1.258582592	-68.6473665223665	-	Ncoa7	FALSE
0.616775567	-45.1812169312169	-	Nde1	FALSE
1.599410042	-55.9394336429916	-	Ndrg1	FALSE
1.170775076	-44.608731202347	-	Ndrg2	FALSE
-0.624845975	-37.8614473174807	-	Ndufa11	FALSE
2.513811056	-43.1577768513859	-	Ndufa2	FALSE
-0.680412166	-70.8757977867577	is_nbsx	Ndufa3	FALSE
-1.411767063	-74.0464040203624	-	Ndufb9	FALSE
-1.182163356	-46.6019716782119	-	Necab3	FALSE
0.677364492	-42.9562457700157	-	Nectin2	FALSE
-2.266639266	-72.1776556776557	-	Neil3	FALSE
-0.908381207	-60	-	Nek1	FALSE
-0.671367227	-59.9603174603175	-	Nek11	FALSE
-1.024339595	-74.3796724717777	-	Nek7	FALSE
1.499565707	42.6500326529372	-	Neo1	FALSE
-0.594828045	-38.8041682908041	-	Nes	FALSE
6.434483513	-81.6365546938158	is_confirmed	Nespas	TRUE
-1.981193199	-34.9484375247581	-	Neu3	FALSE
-2.948248683	-37.4357771709478	-	Neurl1a	FALSE
2.237589634	-30.9672829209351	-	Neurl4	FALSE
0.839418715	71.6575091575092	-	Nexn	FALSE
-3.459897669	-45.7537270090038	is_nbsx	Nfib	FALSE
2.38343018	-32.8424852564797	-	Nfic	FALSE
-1.967949645	-34.0086279172314	-	Nfkb2	FALSE
1.66592022	-33.0038951581027	-	Nfkbil1	FALSE
-0.723762057	-57.9232804232804	-	Nfkbiz	FALSE
0.840478527	-57.3776058420819	-	Nfya	FALSE
1.081468712	-40.4323587054399	-	Nid2	FALSE
-0.624717687	-61.4210232960233	-	Nisch	FALSE
2.464655073	-53.0380514779011	-	Nle1	FALSE
1.266209899	-51.5657416178463	-	Nlrc4	FALSE
-0.754526993	-53.6621732026144	-	Nmb	FALSE
-0.593790827	-31.1305169052746	-	Nmnat1	FALSE
2.69611495	-57.742305853761	-	Nnmt	FALSE
0.603681658	-56.4532918512582	-	Noct	FALSE
2.869553286	-72.948717948718	is_nbix	Nos1ap	FALSE
-3.376731735	-62.7375535942346	-	Nos3	FALSE
3.556377068	-58.8008056758057	-	Npas2	FALSE
1.707720558	-81.6365546938158	is_unconfirmed	Npepl1	FALSE
0.776584756	-37.5522643161246	-	Nphp3	FALSE
2.14155503	-34.9274047186933	-	Nptx2	FALSE
-2.406929993	-40.6075847193034	-	Npy	FALSE
-0.717802847	-38.1380534670008	-	Nqo2	FALSE
-2.132975255	-40.4323587054399	-	Nr1d2	FALSE
-1.381656009	-47.80674627475	-	Nr3c1	FALSE
0.608123621	-31.5829033298013	-	Nr4a1	FALSE
-0.617130624	-56.7088164251208	-	Nrap	FALSE
0.739585174	-37.8105590062112	-	Nrde2	FALSE
1.881424723	-47.0707334785766	-	Nrg1	FALSE
0.90137386	-42.0885801128962	-	Nrip1	FALSE
-1.117916502	-49.2246710996711	-	Nrip2	FALSE
-0.768157422	-33.0038951581027	-	Nrm	FALSE
-1.404752546	-74.8472383533359	-	Nsmaf	FALSE
3.612483668	67.7170868347339	-	Nt5e	FALSE
-1.528176165	-51.4782504694786	-	Nt5m	FALSE
-1.078369781	-59.4498556998557	-	Ntf5	FALSE
-0.588751361	-41.7524667199324	-	Ntpcr	FALSE
3.205656652	-57.1720644779651	is_nbix	Ntrk2	TRUE
1.174597169	-51.6994064577398	-	Nuak1	FALSE
0.743807892	-38.0848455267579	-	Nuak2	FALSE
-0.837044398	-43.0760996902513	-	Nubpl	FALSE
-1.012566248	-37.8614473174807	-	Nudt12	FALSE
-0.636844392	33.9013353081752	-	Nudt14	FALSE
-1.970739305	-59.9603174603175	-	Nudt16	FALSE
1.10224892	-42.5740940765756	-	Nudt22	FALSE
-1.04214751	55.8928571428572	-	Nudt6	FALSE
1.807468634	-41.6217247029024	-	Nup107	FALSE
0.871570305	-34.1883760134781	-	Nup210l	FALSE
-0.610474022	-56.9375	-	Nutf2	FALSE
-0.747591481	-41.0991855509404	-	Nwd1	FALSE
1.374238394	-44.608731202347	-	Nynrin	FALSE
1.056080873	48.7083333333333	-	Oaf	FALSE
-0.750445347	-51.0017303176369	-	Oas1a	FALSE
-2.793837332	-51.0017303176369	-	Oas1d	FALSE
-2.221195795	-51.0017303176369	-	Oas1e	FALSE
0.704359488	-51.0017303176369	-	Oas1f	FALSE
0.853923797	-51.0017303176369	-	Oas1g	FALSE
0.678010342	49.8395262145262	-	Obp2a	FALSE
-2.081715142	-44.2166970456444	-	Ogfrl1	FALSE
0.642689875	-63.4623045804527	-	Ogn	FALSE
1.438618807	45.3874332445761	-	Olfm1	FALSE
4.60137886	-52.3284118545235	-	Olfm2	FALSE
-3.507018044	-53.6621732026144	-	Olfr293	FALSE
1.764386477	-33.0038951581027	-	Olfr94	FALSE
2.324908353	-53.8000644315004	-	Opn1sw	FALSE
-1.588304086	-45.3001717256103	-	Orai1	FALSE
2.279876507	-40.6075847193034	is_nbix	Osbpl3	FALSE
3.276676106	-90.7312170661506	is_unconfirmed	Osbpl5	FALSE
1.057160175	-41.1413269472623	-	Osbpl6	FALSE
0.6483213	-64.9992123889183	-	Oser1	FALSE
3.334047272	31.5040336781466	is_unconfirmed	Otog	FALSE
-1.562293252	-62.2465513080157	-	Otub2	FALSE
-0.634023164	49.8395262145262	-	Otud1	FALSE
5.652875032	-44.608731202347	is_confirmed	Otx2	TRUE
-0.663763486	-33.6271272587062	-	Oxct1	FALSE
0.618482113	-32.5585435989885	-	P3h1	FALSE
2.128271877	-38.6336509122707	-	P4ha2	FALSE
1.428349842	-42.9049250459106	-	P4htm	FALSE
-1.062835649	-53.1111043757437	-	Pacsin3	FALSE
-3.446074171	40.4422504578755	is_nbix	Padi6	FALSE
-0.677080638	-32.4588206657645	-	Pag1	FALSE
-0.788704531	-34.9484375247581	-	Pak1	FALSE
1.319081722	34.2986542443064	-	Pald1	FALSE
-1.461612011	-43.4256501535913	-	Palld	FALSE
-0.663076351	-41.6264142357465	-	Palm	FALSE
1.12592124	-30.2210213078259	-	Pam	FALSE
0.796198581	-30.2210213078259	-	Panct2	FALSE
0.634279833	-33.1160660794274	-	Papd4	FALSE
1.027837876	-84.6817177712107	-	Papolg	FALSE
-0.64176676	-53.6529972456112	-	Paqr3	FALSE
-0.93569433	-47.4987290460156	-	Paqr5	FALSE
-0.784512299	-47.6614992694326	-	Pard6a	FALSE
-0.595449445	-79.9766547453418	is_unconfirmed	Park2	FALSE
-0.59729274	35.5323172768619	-	Parp14	FALSE
0.830180912	-54.3751259763165	-	Pars2	FALSE
1.918029621	43.5487255799756	-	Parva	FALSE
1.496500075	-59.0717983962469	-	Pbld2	FALSE
1.112550756	-33.0038951581027	-	Pbx2	FALSE
-0.608164681	-89.4047619047619	-	Pbx3	FALSE
1.522620014	-34.1883760134781	-	Pbxip1	FALSE
-2.368866825	-38.0366361226522	-	Pcbp3	FALSE
-1.157058047	-42.9353632478633	-	Pcca	FALSE
2.04190718	-47.80674627475	-	Pcdh1	FALSE
1.344477902	46.6590030742205	-	Pced1b	FALSE
0.669950038	-50.9667107583774	-	Pcnx4	FALSE
1.684843544	-39.8995455265637	-	Pcolce2	FALSE
1.008176866	-48.5817577484244	-	Pcx	FALSE
-0.632108165	-39.8181772709084	-	Pdcd4	FALSE
0.790305231	-47.0204989987208	-	Pde1b	FALSE
-1.589141548	-35.4559261657122	-	Pde2a	FALSE
-0.859684284	-52.3284118545235	-	Pde4a	FALSE
-1.367668899	-56.6663476104266	is_unconfirmed	Pde4d	FALSE
-0.855571839	-52.2525691900692	-	Pde6a	FALSE
-0.819474295	-53.6621732026144	-	Pde8a	FALSE
1.293471949	-40.8054610733182	-	Pdf	FALSE
0.621318384	59.8611111111111	-	Pdgfa	FALSE
-3.094525327	-59.7370231078096	is_unconfirmed	Pdgfb	FALSE
-1.225991712	-46.5177873277041	-	Pdlim2	FALSE
1.267627544	-38.6336509122707	-	Pdlim4	FALSE
-0.870172779	-58.0153642653643	-	Pdp1	FALSE
1.561413584	44.6031746031746	is_nbsx	Pdzk1ip1	FALSE
-1.751054424	-72.948717948718	-	Pea15a	FALSE
-2.608786968	-54.2132851071696	-	Pebp1	FALSE
-0.679357094	-31.0212691925773	-	Pecam1	FALSE
-0.736361624	-43.0885457753425	-	Pecr	FALSE
6.892946543	-81.3377919947644	is_confirmed	Peg3	TRUE
1.251180476	-44.608731202347	-	Peli2	FALSE
0.859406838	-56.6663476104266	-	Pelo	FALSE
0.59372631	38.2971721721722	-	Pex10	FALSE
-0.621748119	-44.9679595322978	-	Pex2	FALSE
1.32443635	-47.0204989987208	-	Pfdn5	FALSE
0.623047453	-59.270082226439	-	Pfkfb3	FALSE
-0.804987864	-40.9652255639098	-	Pfkp	FALSE
0.713267893	-34.7509260127676	-	Pfn1	FALSE
0.743562041	-41.78955453149	-	Pfn4	FALSE
-2.721538025	-44.5192838125434	is_nbix	Pgap1	FALSE
-1.398300756	-41.0991855509404	-	Pgls	FALSE
-0.808026735	-42.009075250041	-	Pglyrp1	FALSE
-0.623619092	-34.9484375247581	-	Pgm2l1	FALSE
0.592771681	-32.4874686716792	-	Pgrmc2	FALSE
2.03777604	-81.7526093700955	is_unconfirmed	Phactr2	FALSE
1.863032365	-63.9957119960707	is_nbsx	Phf11a	FALSE
-0.959019955	-63.9957119960707	-	Phf11b	FALSE
2.103822661	-89.4047619047619	-	Phf19	FALSE
0.91749612	-69.3055555555556	-	Phf21b	FALSE
0.592095669	-44.2166970456444	-	Phf3	FALSE
0.847286619	-34.4410850386728	-	Phkg2	FALSE
1.585874764	-44.330053513939	-	Phlda3	FALSE
1.458507089	35.5323172768619	-	Phldb2	FALSE
-0.626484808	-72.948717948718	-	Pigm	FALSE
-0.820441656	-35.6197572384074	-	Pigq	FALSE
2.2877509	-53.0380514779011	-	Pigw	FALSE
-0.915345664	-78.008658008658	-	Pih1d2	FALSE
4.265295247	44.8337118099999	is_nbix	Pik3ap1	TRUE
2.491952225	-60.4275757904197	-	Pik3r6	FALSE
0.718596288	-47.3029278644773	-	Pinlyp	FALSE
0.706006539	-75.970695970696	-	Pip5k1b	FALSE
-0.60575655	-36.8369574869899	-	Pipox	FALSE
1.636102373	-40.1753766478343	-	Pisd-ps1	FALSE
-0.597947592	-35.8780876557382	-	Pitpnm2	FALSE
-1.255769967	-40.9652255639098	is_nbsx	Pitrm1	FALSE
-0.607437064	-70.7949735449736	-	Pja2	FALSE
1.523979576	-31.1521369839653	-	Pkd2	FALSE
-2.957743711	-43.1577768513859	-	Pkd2l2	FALSE
-3.162523885	-62.1498854931691	-	Pkhd1	FALSE
0.648278251	-65.6573498964803	-	Pkn1	FALSE
-0.695771009	41.2578557063851	-	Pkn3	FALSE
1.222997121	-31.775453606688	-	Pla2g1b	FALSE
2.602648103	-48.5572142229751	-	Pla2g2f	FALSE
3.140101985	-48.5572142229751	is_nbix	Pla2g5	TRUE
-0.645515063	-44.325462313977	-	Pla2g7	FALSE
-0.942421039	-74.8472383533359	-	Plag1	FALSE
4.403219118	-81.7526093700955	is_unconfirmed	Plagl1	FALSE
-1.108451691	63.5714285714286	-	Platr10	FALSE
5.601686939	-38.6336509122707	is_confirmed	Platr20	TRUE
5.059752968	-32.4874686716792	is_confirmed	Platr4	TRUE
4.264270662	-37.9245855676012	is_nbix	Platr5	FALSE
0.671215841	-47.3029278644773	-	Plaur	FALSE
0.980644091	-46.3677347650719	-	Plbd1	FALSE
3.398992102	-46.5056206434741	-	Plcb4	FALSE
-0.723833273	-51.5476840132561	-	Plcg2	FALSE
1.54210326	38.2971721721722	-	Plch2	FALSE
-0.836053891	-58.4401179453263	-	Pld1	FALSE
1.799628646	-64.2613636363636	-	Plekha2	FALSE
1.34214072	-44.3693024970199	-	Plekhd1os	FALSE
-4.203212805	-46.5575631434015	-	Plekhg1	FALSE
-0.597667118	-38.3622894324404	-	Plekhg2	FALSE
-1.064475353	-64.6504788071596	-	Plekhg5	FALSE
-0.608639691	-59.8488562091503	-	Plekhm2	FALSE
-2.241180736	-56.7088164251208	-	Plekhs1	FALSE
1.199754771	-57.742305853761	-	Plet1	FALSE
1.156157058	-75.970695970696	-	Plgrkt	FALSE
1.056511446	-37.8614473174807	-	Plin4	FALSE
-0.744711781	-41.6264142357465	-	Plpp2	FALSE
-0.617729837	-38.3256640418987	-	Plppr3	FALSE
-1.809853474	-39.8995455265637	-	Pls1	FALSE
-1.182600339	-59.270082226439	-	Plxdc2	FALSE
-1.229027455	-42.9049250459106	-	Plxnb1	FALSE
-1.228671254	-50.9971276026292	-	Pm20d1	FALSE
2.328915273	-68.3913043478261	is_nbix	Pmaip1	TRUE
-0.588969726	-47.7350427350427	-	Pms1	FALSE
0.66495713	-44.608731202347	-	Pnp2	FALSE
-4.161099113	-33.914812039812	is_nbix	Pnpla1	FALSE
-0.597131905	-40.3862148608354	-	Pnpla2	FALSE
-1.225625458	-38.0291285229026	-	Pnrc1	FALSE
4.708443964	-83.3701209235028	-	Podxl	FALSE
-2.625480487	-41.1185682982914	-	Pogk	FALSE
-0.940571185	-32.0342818096047	-	Poli	FALSE
1.857652731	-32.4856257609562	-	Polr2c	FALSE
0.94076273	-30.833163349195	-	Pomt2	FALSE
-0.974569995	-42.5898882188019	-	Pot1a	FALSE
0.687217393	-41.1185682982914	-	Pou2f1	FALSE
0.865970234	-33.0038951581027	-	Pou5f1	FALSE
-1.24840287	-56.7314814814815	-	Pou5f2	FALSE
-0.859397796	-42.8766762452107	-	Pou6f1	FALSE
0.597045967	32.3454763459527	-	Ppcdc	FALSE
-1.13315612	-68.8545150501672	-	Ppfia2	FALSE
1.869176344	-42.5089183847663	-	Ppfia4	FALSE
2.573289915	-57.864281946956	is_nbsx	Ppic	FALSE
0.859561087	-44.5192838125434	-	Ppil3	FALSE
-1.574700911	-67.5070028011205	-	Ppm1j	FALSE
-1.13268413	-59.9603174603175	-	Ppm1m	FALSE
0.864690512	-42.009075250041	-	Ppm1n	FALSE
0.593686632	-36.0093833601962	-	Ppp1cc	FALSE
2.257389332	-38.3622894324404	-	Ppp1r14a	FALSE
0.664267054	-53.9095997671579	-	Ppp1r14d	FALSE
-1.420853701	-47.0204989987208	-	Ppp1r1a	FALSE
3.546271024	-72.342861052467	is_unconfirmed	Ppp1r9a	FALSE
1.570938372	-47.80674627475	is_nbsx	Ppp2r2b	FALSE
0.91675766	-36.1604604329251	-	Ppp2r2c	FALSE
0.77684587	-81.6365546938158	-	Ppp4r1l-ps	FALSE
-0.814167049	-33.0038951581027	-	Ppt2	FALSE
3.357777922	-34.4037542956635	-	Prap1	FALSE
0.69045141	-38.8041682908041	-	Prcc	FALSE
0.819526649	-33.9453956108547	-	Prdx3	FALSE
0.956737994	-41.1185682982914	-	Prdx6	FALSE
-2.69093092	-44.9264036144824	-	Prg4	FALSE
-1.780174854	-60.6196355447557	-	Prickle2	FALSE
-1.026487827	-38.0448341677155	-	Prickle4	FALSE
3.221307744	-65.6573498964803	-	Prkaca	FALSE
0.748494173	59.8611111111111	-	Prkar1b	FALSE
1.19510649	-30.1127604191831	-	Prkd2	FALSE
-0.831224749	-51.6034475186649	-	Prkd3	FALSE
1.311777624	-34.9484375247581	-	Prkrir	FALSE
1.920238746	-45.1812169312169	-	Prm3	FALSE
0.602977828	-31.3028331274556	-	Procr	FALSE
0.726712321	-51.9390750167531	-	Prodh	FALSE
-1.188417652	-38.3622894324404	-	Proser3	FALSE
0.625892906	-33.9239215207314	-	Prpf3	FALSE
3.114201605	-37.8445484467645	-	Prph	FALSE
-4.043321229	-37.8614473174807	-	Prr22	FALSE
1.448894962	-59.1861057695622	-	Prr23a3	FALSE
2.246279388	-33.0038951581027	-	Prr3	FALSE
1.792952043	-32.8515152325764	-	Prrc1	FALSE
-0.841894907	-53.1111043757437	-	Prrg4	FALSE
0.606389405	-45.1894970109256	-	Prss16	FALSE
0.775464576	-42.9049250459106	-	Prss42	FALSE
1.273688832	39.4097222222222	-	Prss48	FALSE
-0.586143444	-40.3339915925359	-	Prx	FALSE
0.845792461	49.8395262145262	-	Psd4	FALSE
0.951716689	-56.9375	-	Pskh1	FALSE
0.631626126	-86.3724002578231	-	Psma8	FALSE
2.084065389	-57.7569152661065	-	Psmb9	FALSE
0.776124807	-33.9239215207314	-	Psmd4	FALSE
-0.744256203	-40.4323587054399	-	Psmd6	FALSE
-0.716388611	-34.8710979993508	-	Psph	FALSE
-0.818037462	-33.738424296283	-	Pstpip2	FALSE
-2.067730134	-75.970695970696	-	Ptar1	FALSE
-0.59450254	-43.2816723573766	-	Ptbp2	FALSE
-0.812602973	-33.653751934817	-	Ptch2	FALSE
-3.772238727	-59.270082226439	is_nbsx	Pter	FALSE
-0.62141423	-39.9740734799796	-	Ptges3l	FALSE
-1.709765242	-89.4047619047619	-	Ptgs1	FALSE
3.187295693	-36.9146230660315	-	Ptk2b	FALSE
0.815357791	-44.2166970456444	-	Ptp4a1	FALSE
2.773092691	38.3627450980392	-	Ptpn14	FALSE
-0.705920198	-42.2544409613375	-	Ptpn18	FALSE
-1.577426283	-42.9049250459106	is_nbix	Ptpn23	FALSE
0.914846905	34.4791666666667	-	Ptpn4	FALSE
0.646066696	-50.9848566098566	-	Ptpn6	FALSE
1.331979789	-48.5817577484244	-	Ptprcap	FALSE
0.749895597	58.8541666666667	-	Ptpre	FALSE
-1.045998776	-53.1111043757437	-	Ptprj	FALSE
-1.684361578	-37.8614473174807	-	Ptprs	FALSE
-2.998380482	-64.9992123889183	-	Ptprtos	FALSE
-0.656762395	31.4079795268135	-	Ptrh1	FALSE
0.95512233	-78.008658008658	-	Pts	FALSE
-1.447196955	-47.0707334785766	-	Purg	FALSE
4.979264654	-51.1444382727857	is_nbsx	Pus7l	FALSE
0.833700622	-38.6336509122707	-	Pwwp2a	FALSE
0.736191282	-34.4037542956635	-	Pwwp2b	FALSE
0.984982898	-38.1380534670008	-	Pxdc1	FALSE
-0.59763421	-35.8252815810308	-	Pxt1	FALSE
0.601735926	-34.2862791304943	-	Pycard	FALSE
2.121858641	-57.3504273504274	-	Pygl	FALSE
-0.612268835	-30.9061416966233	-	Pyy	FALSE
-0.727666145	-41.78955453149	-	Rab10os	FALSE
-0.751996333	-47.7596986332912	-	Rab21	FALSE
-1.313411003	-51.7054825869211	-	Rab25	FALSE
-0.970426358	-31.7324035765783	-	Rab26	FALSE
-3.960410903	-53.6621732026144	is_nbix	Rab38	FALSE
-0.679009031	-78.008658008658	-	Rab39	FALSE
0.946195225	-62.5315656565657	-	Rab3d	FALSE
2.699218584	40.4903378355391	-	Rab43	FALSE
0.974590619	-37.5522643161246	-	Rab6b	FALSE
0.699738476	-44.608731202347	-	Rabggta	FALSE
0.815042091	35.5323172768619	-	Rabl3	FALSE
1.353909549	-52.0831300282222	-	Radil	FALSE
1.4477294	-39.9740734799796	-	Ramp2	FALSE
1.817601227	-75.970695970696	-	Ranbp6	FALSE
-1.320415645	-44.1268900331126	-	Rap1gap	FALSE
-1.052529053	-46.8641541026402	-	Rap1gds1	FALSE
1.011814929	-30.8702270392673	-	Rap2a	FALSE
-0.588751309	-38.6336509122707	-	Rapgef6	FALSE
1.136465569	-51.0017303176369	-	Rasal1	FALSE
2.151443329	-52.8876731123201	-	Rasip1	FALSE
0.951968175	-38.6776201009804	-	Rassf4	FALSE
-0.627137014	-52.3284118545235	-	Raver1	FALSE
-2.018451309	-53.5928164447805	-	Raver2	FALSE
-1.37165319	-52.0831300282222	-	Rbak	FALSE
0.751300876	-43.1690968463244	-	Rbbp8nl	FALSE
0.636055752	-58.0153642653643	-	Rbm12b1	FALSE
0.706330151	-48.5817577484244	-	Rbm4b	FALSE
5.048898066	-54.1753671165436	is_confirmed	Rbms1	TRUE
0.629294821	-60.6196355447557	-	Rbsn	FALSE
-1.150234836	-32.2325499142504	-	Rc3h2	FALSE
-1.054776846	-38.8646013685747	-	Rcan3	FALSE
1.636656874	-57.8317065107237	-	Rcn3	FALSE
-1.675542288	-34.5812770149716	-	Rdh5	FALSE
-0.708078866	-78.008658008658	-	Rdx	FALSE
0.818587585	42.6500326529372	-	Rec114	FALSE
0.972998017	-42.575351095964	-	Recql4	FALSE
-0.668052308	-43.1577768513859	-	Reep5	FALSE
2.818434899	-40.6075847193034	-	Repin1	FALSE
-1.811197635	50.5999410551135	-	Rev1	FALSE
-0.656550929	49.3110521986572	-	Rfng	FALSE
2.416600639	-65.7992921358827	is_unconfirmed	Rftn1	FALSE
-1.087370014	-44.5192838125434	-	Rftn2	FALSE
-0.772590865	-51.1747010951273	-	Rfx7	FALSE
3.414202058	-70.6971916971917	-	Rgcc	FALSE
0.649871152	-44.9264036144824	-	Rgl1	FALSE
1.385791409	61.6666666666667	-	Rgma	FALSE
-1.243984565	-43.1690968463244	-	Rgs19	FALSE
-1.149917804	-35.6121475520229	-	Rgs3	FALSE
-1.955190253	49.3110521986572	-	Rhbdf2	FALSE
-1.234370526	-40.0031234638989	-	Rhbdl3	FALSE
0.677528065	-61.5099862994199	-	Rhoq	FALSE
-1.034099543	-45.9097359939825	-	Rhpn1	FALSE
-4.501081051	52.3327580827581	is_unconfirmed	Rian	FALSE
4.577448278	-66.5088853337945	-	Ric3	FALSE
-0.765836722	-51.6994064577398	-	Ric8b	FALSE
2.061954138	-35.8780876557382	-	Rilpl2	FALSE
1.989132265	-51.9390750167531	-	Rimbp3	FALSE
-1.10311617	-31.5192391512571	-	Rimklb	FALSE
2.530061385	-39.7844458707745	-	Rims2	FALSE
-0.760160139	50.6020074696545	-	Rims3	FALSE
-0.846563218	-48.5817577484244	-	Rin1	FALSE
-1.141558278	-57.7569152661065	-	Ring1	FALSE
-1.015293504	-38.1380534670008	-	Ripk1	FALSE
-1.207972816	-58.0153642653643	-	Ripk2	FALSE
-0.928154273	-40.0164020065391	-	Ripk4	FALSE
0.989084398	50.6020074696545	-	Rlf	FALSE
-0.786843794	-42.6461194784029	-	Rltpr	FALSE
-1.215692248	-58.0153642653643	-	Rmdn1	FALSE
5.117674694	-51.6034475186649	is_nbix	Rmdn2	FALSE
-0.620371347	-57.1720644779651	-	Rmi1	FALSE
2.463464468	-44.9264036144824	-	Rnasel	FALSE
-1.417821198	-37.8445484467645	-	Rnd1	FALSE
-1.459631796	-39.9740734799796	-	Rnd2	FALSE
-0.68671438	-40.0031234638989	-	Rnf135	FALSE
-0.835975098	-74.0464040203624	-	Rnf139	FALSE
-1.043372655	-68.6473665223665	-	Rnf146	FALSE
0.822415066	-44.608731202347	-	Rnf17	FALSE
-0.726537631	-40.1753766478343	-	Rnf185	FALSE
0.980629393	-64.6504788071596	-	Rnf207	FALSE
0.786434934	-50.1078511591662	-	Rnf225	FALSE
0.6284033	-53.0950028232637	-	Rnf25	FALSE
-0.955703174	-46.671859190689	-	Rnf32	FALSE
-0.721723817	-45.3001717256103	-	Rnf34	FALSE
0.629363712	-33.0038951581027	-	Rnf5	FALSE
-0.602470846	-44.5192838125434	-	Rpe	FALSE
-0.978292823	-47.6141697080899	-	Rpgrip1l	FALSE
-0.626188168	-42.530935451812	-	Rpl13	FALSE
-0.683164512	-35.4707540418709	-	Rpl19	FALSE
1.087011908	-57.9232804232804	-	Rpl24	FALSE
1.682045464	-65.7872200263505	-	Rpl32l	FALSE
-0.610165479	-31.775453606688	-	Rpl37rt	FALSE
-1.763001908	-31.6644280874927	-	Rpl38	FALSE
-0.778386761	-62.1498854931691	-	Rpl7	FALSE
-0.877206934	49.8395262145262	-	Rpl7a	FALSE
-0.801628647	32.3454763459527	-	Rpp25	FALSE
-2.454157576	-53.0595903800691	-	Rps15a-ps4	FALSE
-0.687456907	-34.5628323918792	-	Rps15a-ps6	FALSE
2.07226058	-49.3559704184704	-	Rps6ka2	FALSE
0.659819455	-40.9467063461659	-	Rps6ka4	FALSE
1.008755643	38.3627450980392	-	Rps6kc1	FALSE
3.218572012	-67.5698078783585	-	Rps6kl1	FALSE
-0.634581734	-45.7537270090038	-	Rraga	FALSE
0.653207238	-37.1000999546903	-	Rsph1	FALSE
-1.683791929	-59.270082226439	is_nbsx	Rsu1	FALSE
-5.23637122	52.3327580827581	is_unconfirmed	Rtl1	FALSE
4.168928976	-50.9667107583774	is_nbix	Rtn1	TRUE
-0.61677439	-34.5739879983403	-	Rubcn	FALSE
0.639523129	-70.4891774891775	-	Rufy2	FALSE
5.561331762	-44.0381743470484	is_confirmed	Runx1	TRUE
1.152440695	-34.3480440425593	-	Rusc2	FALSE
-0.621775651	-57.7569152661065	-	Rxrb	FALSE
0.831677484	-41.1185682982914	-	Rxrg	FALSE
1.371925119	-38.3622894324404	-	Ryr1	FALSE
-2.648064559	-53.9095997671579	-	Ryr3	FALSE
-0.629656797	-55.2048568715236	-	S100a11	FALSE
1.012403959	-34.1883760134781	-	S100a13	FALSE
0.911691545	-34.1883760134781	-	S100a14	FALSE
0.923532933	-34.1883760134781	-	S100a3	FALSE
-0.610289713	-52.3284118545235	-	S1pr2	FALSE
-1.555801117	31.5040336781466	-	Saa3	FALSE
5.390727157	-36.523067023512	is_nbix	Sall1	FALSE
-2.289336474	-43.9296317959002	is_unconfirmed	Sall3	FALSE
0.865600631	-43.1690968463244	-	Samd10	FALSE
-2.971331642	-48.8958020050125	-	Samd5	FALSE
1.803053485	-30.9672829209351	-	Sat2	FALSE
0.654955746	-40.4323587054399	-	Saysd1	FALSE
-2.006196044	-30.846319382426	-	Sbk1	FALSE
-0.987453914	-34.7847202233732	-	Sbp	FALSE
-0.962942264	-62.1498854931691	-	Sbspon	FALSE
-1.807300435	-33.1060590876667	is_nbsx	Scaper	FALSE
-1.126618718	-66.4166666666667	is_unconfirmed	Scin	FALSE
-0.879775874	-32.4874686716792	-	Sclt1	FALSE
2.178864699	-31.4434523809524	-	Scml4	FALSE
-0.696868418	38.8555784276334	-	Scrib	FALSE
-2.018576008	-59.9565104060973	-	Scrn2	FALSE
1.650018906	-66.5088853337945	-	Scube2	FALSE
-0.695993272	-70.864898989899	-	Scyl2	FALSE
-0.886135864	-41.1185682982914	-	Scyl3	FALSE
0.797155187	-51.9390750167531	-	Sdf2l1	FALSE
-0.632428828	-68.1530486421791	-	Sdhaf3	FALSE
1.165413805	-44.608731202347	-	Sdr39u1	FALSE
2.425968958	-51.5476840132561	-	Sdr42e1	FALSE
2.060912565	-52.8876731123201	-	Sec1	FALSE
-0.621834375	-44.4861177469873	-	Sec11c	FALSE
0.686055621	42.0526485788114	-	Sec22c	FALSE
1.327841042	-43.2816723573766	-	Sec24d	FALSE
0.846017143	-31.4434523809524	-	Sec63	FALSE
0.841909832	-55.2048568715236	-	Selenbp2	FALSE
-1.000676119	-40.1753766478343	-	Selm	FALSE
-0.736305456	-65.2553900348018	-	Sema3b	FALSE
0.65942517	-35.0934707321279	-	Sema4g	FALSE
-1.171292388	-39.7844458707745	-	Sema5a	FALSE
1.083724877	38.77047410584	-	Sepsecs	FALSE
0.992039428	-30.140935921792	-	Sept12	FALSE
1.240966838	-45.3283484977762	-	Serf1	FALSE
[truncated: 605 more rows]
