# Supplementary material for: Genomic imprinting in mouse blastocysts is predominantly associated with H3K27me3
Source: Nat Commun. 2021 Jun 21;12:3804. doi: 10.1038/s41467-021-23510-4 (PMC8217501; doi:10.1038/s41467-021-23510-4)
Supplement: Supplementary file 11 — Source Data [file 41467_2021_23510_MOESM11_ESM.zip › Source Data/source_data_figure_3b.csv]

perc	best_overlap	list_type	variable	list_size
0.276119402985075	> 250kb, outside TAD	published_imprint	published_imprint	134
0.0447761194029851	Same TAD	published_imprint	published_imprint	134
0.104477611940299	Meth:Gene250kb	published_imprint	published_imprint	134
0.134328358208955	Meth:Gene100kb	published_imprint	published_imprint	134
0.119402985074627	H3K27me3; Meth:Gene0kb	published_imprint	published_imprint	134
0.0895522388059701	Meth:Gene0kb	published_imprint	published_imprint	134
0.216417910447761	H3K27me3	published_imprint	published_imprint	134
0.0149253731343284	H3K27me3, same TAD	published_imprint	published_imprint	134
0.0666666666666667	> 250kb, outside TAD	hc_repositories_imprint	hc_repositories_imprint	30
0.0333333333333333	Meth:Gene250kb	hc_repositories_imprint	hc_repositories_imprint	30
0.2	Meth:Gene100kb	hc_repositories_imprint	hc_repositories_imprint	30
0.4	H3K27me3; Meth:Gene0kb	hc_repositories_imprint	hc_repositories_imprint	30
0.2	Meth:Gene0kb	hc_repositories_imprint	hc_repositories_imprint	30
0.1	H3K27me3	hc_repositories_imprint	hc_repositories_imprint	30
0.138888888888889	> 250kb, outside TAD	is_confirmed	is_confirmed	36
0.0555555555555556	Same TAD	is_confirmed	is_confirmed	36
0.0833333333333333	Meth:Gene100kb	is_confirmed	is_confirmed	36
0.166666666666667	H3K27me3; Meth:Gene0kb	is_confirmed	is_confirmed	36
0.0833333333333333	Meth:Gene0kb	is_confirmed	is_confirmed	36
0.416666666666667	H3K27me3	is_confirmed	is_confirmed	36
0.0555555555555556	H3K27me3, same TAD	is_confirmed	is_confirmed	36
0.441441441441441	> 250kb, outside TAD	is_nbsx	is_nbsx	111
0.018018018018018	Same TAD	is_nbsx	is_nbsx	111
0.027027027027027	Meth:Gene250kb	is_nbsx	is_nbsx	111
0.036036036036036	Meth:Gene100kb	is_nbsx	is_nbsx	111
0.027027027027027	Meth:Gene0kb	is_nbsx	is_nbsx	111
0.387387387387387	H3K27me3	is_nbsx	is_nbsx	111
0.0630630630630631	H3K27me3, same TAD	is_nbsx	is_nbsx	111
0.394366197183099	> 250kb, outside TAD	is_nbix	is_nbix	71
0.0140845070422535	Same TAD	is_nbix	is_nbix	71
0.0140845070422535	Meth:Gene250kb	is_nbix	is_nbix	71
0.0140845070422535	Meth:Gene100kb	is_nbix	is_nbix	71
0.028169014084507	Meth:Gene0kb	is_nbix	is_nbix	71
0.464788732394366	H3K27me3	is_nbix	is_nbix	71
0.0704225352112676	H3K27me3, same TAD	is_nbix	is_nbix	71
0.608209997207484	> 250kb, outside TAD	allexpressed	allexpressed	10743
0.049799869682584	Same TAD	allexpressed	allexpressed	10743
0.124732383877874	Meth:Gene250kb	allexpressed	allexpressed	10743
0.116541003444103	Meth:Gene100kb	allexpressed	allexpressed	10743
0.00381643861118868	H3K27me3; Meth:Gene0kb	allexpressed	allexpressed	10743
0.031741599180862	Meth:Gene0kb	allexpressed	allexpressed	10743
0.0543609792422973	H3K27me3	allexpressed	allexpressed	10743
0.010797728753607	H3K27me3, same TAD	allexpressed	allexpressed	10743
0.624627976190476	> 250kb, outside TAD	is_equivalent_0.1	is_equivalent_0.1	5376
0.0535714285714286	Same TAD	is_equivalent_0.1	is_equivalent_0.1	5376
0.13188244047619	Meth:Gene250kb	is_equivalent_0.1	is_equivalent_0.1	5376
0.124627976190476	Meth:Gene100kb	is_equivalent_0.1	is_equivalent_0.1	5376
0.00148809523809524	H3K27me3; Meth:Gene0kb	is_equivalent_0.1	is_equivalent_0.1	5376
0.0249255952380952	Meth:Gene0kb	is_equivalent_0.1	is_equivalent_0.1	5376
0.0319940476190476	H3K27me3	is_equivalent_0.1	is_equivalent_0.1	5376
0.00688244047619048	H3K27me3, same TAD	is_equivalent_0.1	is_equivalent_0.1	5376
0.326530612244898	> 250kb, outside TAD	is_unconfirmed	is_unconfirmed	98
0.0408163265306122	Same TAD	is_unconfirmed	is_unconfirmed	98
0.142857142857143	Meth:Gene250kb	is_unconfirmed	is_unconfirmed	98
0.153061224489796	Meth:Gene100kb	is_unconfirmed	is_unconfirmed	98
0.102040816326531	H3K27me3; Meth:Gene0kb	is_unconfirmed	is_unconfirmed	98
0.0918367346938776	Meth:Gene0kb	is_unconfirmed	is_unconfirmed	98
0.142857142857143	H3K27me3	is_unconfirmed	is_unconfirmed	98
