# Supplementary material for: Genomic imprinting in mouse blastocysts is predominantly associated with H3K27me3
Source: Nat Commun. 2021 Jun 21;12:3804. doi: 10.1038/s41467-021-23510-4 (PMC8217501; doi:10.1038/s41467-021-23510-4)
Supplement: Supplementary file 11 — Source Data [file 41467_2021_23510_MOESM11_ESM.zip › Source Data/source_data_figure_4a.csv]

rn	dir	gene_list	gamete	icm
Meg3	-1	is_confirmed	2	0
Fhit	-1	is_nbix	0	2
Thrsp	-1	is_nbix	0	0
Snx7	-1	is_nbix	0	0
Rab38	-1	is_nbix	0	0
Ptpn23	-1	is_nbix	0	0
Pgap1	-1	is_nbix	0	0
Nav3	-1	is_nbix	0	0
Lyz2	-1	is_nbix	0	0
Gulp1	-1	is_nbix	0	0
Asz1	-1	is_nbix	0	0
Emc2	-1	is_nbix	0	0
Pnpla1	-1	is_nbix	2	0
Padi6	-1	is_nbix	2	0
Elavl2	-1	is_nbix	2	0
Grin3a	-1	is_nbix	2	0
Srgap1	-1	is_nbsx	2	0
Nfib	-1	is_nbsx	2	0
Bnc2	-1	is_nbsx	2	0
Ndufa3	-1	is_nbsx	2	0
Akr1c21	-1	is_nbsx	0	1
Zc2hc1a	-1	is_nbsx	0	0
Tet3	-1	is_nbsx	0	0
Tbc1d5	-1	is_nbsx	0	0
Sri	-1	is_nbsx	0	0
Scaper	-1	is_nbsx	0	0
Rsu1	-1	is_nbsx	0	0
Pter	-1	is_nbsx	0	0
Pitrm1	-1	is_nbsx	0	0
Foxp1	-1	is_nbsx	0	0
Fancl	-1	is_nbsx	0	0
Bglap3	-1	is_nbsx	0	0
3830406C13Rik	-1	is_nbsx	0	0
Bend7	-1	is_nbsx	0	0
Smoc1	1	is_confirmed	-2	-2
Rbms1	1	is_confirmed	-2	-2
Platr4	1	is_confirmed	-2	-2
Platr20	1	is_confirmed	-2	-2
Mbnl2	1	is_confirmed	-2	-2
Jade1	1	is_confirmed	-2	-2
Gab1	1	is_confirmed	-2	-2
Casd1	1	is_confirmed	-2	-2
2400006E01Rik	1	is_confirmed	-2	-2
Fam198b	1	is_confirmed	-2	0
Slc38a2	1	is_confirmed	-2	1
Mir669d	1	is_confirmed	-2	1
Etv6	1	is_confirmed	-2	-2
Zfp64	1	is_confirmed	0	0
Peg3	1	is_confirmed	2	-2
Fkbp6	1	is_confirmed	2	-2
Nespas	1	is_confirmed	2	-2
Snurf/Snrpn	1	is_confirmed	0	-2
Airn	1	is_confirmed	0	-2
Kcnq1ot1	1	is_confirmed	0	-2
Zdbf2	1	is_confirmed	1	-2
Slc38a1	1	is_confirmed	1	-2
Sfmbt2	1	is_confirmed	1	-2
Runx1	1	is_confirmed	1	-2
Gramd1b	1	is_confirmed	1	-2
E2f3	1	is_confirmed	1	-2
Bbx	1	is_confirmed	1	-2
Mcts2	1	is_confirmed	0	1
Snhg14	1	is_confirmed	0	0
2410003L11Rik	1	is_confirmed	0	0
Slc38a4	1	is_confirmed	1	1
1700017J07Rik	1	is_confirmed	2	0
Sox21	1	is_confirmed	1	0
Otx2	1	is_confirmed	1	0
Epas1	1	is_confirmed	1	0
Zfp202	1	is_nbix	-2	-2
Zfp2	1	is_nbix	-2	-2
Wfdc15a	1	is_nbix	-2	-2
Tcf4	1	is_nbix	-2	-2
Rtn1	1	is_nbix	-2	-2
Rmdn2	1	is_nbix	-2	-2
Pik3ap1	1	is_nbix	-2	-2
Myh13	1	is_nbix	-2	-2
Ly6f	1	is_nbix	-2	-2
Isx	1	is_nbix	-2	-2
Ispd	1	is_nbix	-2	-2
H6pd	1	is_nbix	-2	-2
Fez2	1	is_nbix	-2	-2
Dubr	1	is_nbix	-2	-2
Cblb	1	is_nbix	-2	-2
Adgrl2	1	is_nbix	-2	-2
Abca1	1	is_nbix	-2	-2
Aard	1	is_nbix	-2	-2
4930591A17Rik	1	is_nbix	-2	-2
Pmaip1	1	is_nbix	-2	0
Mboat1	1	is_nbix	-2	0
Mark1	1	is_nbix	-2	0
1700108F19Rik	1	is_nbix	-2	0
Bin1	1	is_nbix	-2	0
Nos1ap	1	is_nbix	-2	1
Cers3	1	is_nbix	-2	1
Timp3	1	is_nbix	1	-2
Slc29a4	1	is_nbix	1	-2
Sfxn1	1	is_nbix	1	-2
Pla2g5	1	is_nbix	1	-2
Osbpl3	1	is_nbix	1	-2
Lpin1	1	is_nbix	1	-2
Grik3	1	is_nbix	1	-2
Fam19a5	1	is_nbix	1	-2
Epb41l4a	1	is_nbix	1	-2
Engase	1	is_nbix	1	-2
Ednra	1	is_nbix	1	-2
Cemip	1	is_nbix	1	-2
Cd109	1	is_nbix	1	-2
C330024D21Rik	1	is_nbix	1	-2
Bend4	1	is_nbix	1	-2
App	1	is_nbix	1	-2
Asic2	1	is_nbix	1	-2
Platr5	1	is_nbix	0	0
Ly6c1	1	is_nbix	0	0
Gm2381	1	is_nbix	0	0
Apol10a	1	is_nbix	0	0
Smyd2	1	is_nbix	1	1
Sall1	1	is_nbix	1	1
Ntrk2	1	is_nbix	1	1
Klk5	1	is_nbix	1	1
Klk7	1	is_nbix	1	1
Myo1a	1	is_nbix	2	0
Maml3	1	is_nbix	1	0
LOC105245869	1	is_nbix	1	0
Abcc4	1	is_nbix	1	0
Tmem144	1	is_nbsx	-2	-2
Srgap3	1	is_nbsx	-2	-2
Ppp2r2b	1	is_nbsx	-2	-2
Ift27	1	is_nbsx	-2	-2
Galnt7	1	is_nbsx	-2	-2
Arhgap32	1	is_nbsx	-2	-2
9230009I02Rik	1	is_nbsx	-2	-2
Ado	1	is_nbsx	-2	-2
Pus7l	1	is_nbsx	-2	1
Pdzk1ip1	1	is_nbsx	-2	0
Ly6e	1	is_nbsx	-2	0
Dap	1	is_nbsx	-2	0
Cyp4f13	1	is_nbsx	-2	0
Cdc20b	1	is_nbsx	-2	0
Creb3l2	1	is_nbsx	-2	0
Ppic	1	is_nbsx	1	-2
Ephb2	1	is_nbsx	1	-2
Mgll	1	is_nbsx	1	-2
Phf11a	1	is_nbsx	0	0
Wrap53	1	is_nbsx	0	0
Ankrd33b	1	is_nbsx	1	1
Steap3	1	is_nbsx	1	0
