# Supplementary material for: Genomic imprinting in mouse blastocysts is predominantly associated with H3K27me3
Source: Nat Commun. 2021 Jun 21;12:3804. doi: 10.1038/s41467-021-23510-4 (PMC8217501; doi:10.1038/s41467-021-23510-4)
Supplement: Supplementary file 11 — Source Data [file 41467_2021_23510_MOESM11_ESM.zip › Source Data/source_data_figure_4b.csv]

gene_selection	dev_stage	status	perc	N
is_robust_expr	h3k27me3_gamete_status	-	0.711719259052406	10743
is_robust_expr	h3k27me3_gamete_status	P	0.138601880294145	10743
is_robust_expr	h3k27me3_gamete_status	both	0.0820999720748394	10743
is_robust_expr	h3k27me3_gamete_status	M	0.0675788885786093	10743
is_robust_expr	h3k27me3_icm_status	-	0.914362840919669	10743
is_robust_expr	h3k27me3_icm_status	both	0.0266219864097552	10743
is_robust_expr	h3k27me3_icm_status	P	0.0105184771479103	10743
is_robust_expr	h3k27me3_icm_status	M	0.0484966955226659	10743
