# Supplementary material for: Genomic imprinting in mouse blastocysts is predominantly associated with H3K27me3
Source: Nat Commun. 2021 Jun 21;12:3804. doi: 10.1038/s41467-021-23510-4 (PMC8217501; doi:10.1038/s41467-021-23510-4)
Supplement: Supplementary file 11 — Source Data [file 41467_2021_23510_MOESM11_ESM.zip › Source Data/source_data_figure_4c.csv]

gene_selection	dev_stage	status	perc	N
is_confirmed_-1	h3k27me3_gamete_status	P	1	1
is_nbix_-1	h3k27me3_gamete_status	-	0.733333333333333	15
is_nbix_-1	h3k27me3_gamete_status	P	0.266666666666667	15
is_nbsx_-1	h3k27me3_gamete_status	-	0.757575757575758	33
is_nbsx_-1	h3k27me3_gamete_status	P	0.242424242424242	33
is_confirmed_-1	h3k27me3_icm_status	-	1	1
is_nbix_-1	h3k27me3_icm_status	-	0.933333333333333	15
is_nbix_-1	h3k27me3_icm_status	P	0.0666666666666667	15
is_nbsx_-1	h3k27me3_icm_status	-	0.939393939393939	33
is_nbsx_-1	h3k27me3_icm_status	both	0.0303030303030303	33
is_nbsx_-1	h3k27me3_icm_status	P	0.0303030303030303	33
