# Supplementary material for: Genomic imprinting in mouse blastocysts is predominantly associated with H3K27me3
Source: Nat Commun. 2021 Jun 21;12:3804. doi: 10.1038/s41467-021-23510-4 (PMC8217501; doi:10.1038/s41467-021-23510-4)
Supplement: Supplementary file 11 — Source Data [file 41467_2021_23510_MOESM11_ESM.zip › Source Data/source_data_figure_4d.csv]

gene_selection	dev_stage	status	perc	N
is_confirmed_1	h3k27me3_gamete_status	P	0.114285714285714	35
is_confirmed_1	h3k27me3_gamete_status	M	0.371428571428571	35
is_confirmed_1	h3k27me3_gamete_status	-	0.2	35
is_confirmed_1	h3k27me3_gamete_status	both	0.314285714285714	35
is_nbix_1	h3k27me3_gamete_status	M	0.464285714285714	56
is_nbix_1	h3k27me3_gamete_status	both	0.446428571428571	56
is_nbix_1	h3k27me3_gamete_status	-	0.0714285714285714	56
is_nbix_1	h3k27me3_gamete_status	P	0.0178571428571429	56
is_nbsx_1	h3k27me3_gamete_status	M	0.525641025641026	78
is_nbsx_1	h3k27me3_gamete_status	both	0.384615384615385	78
is_nbsx_1	h3k27me3_gamete_status	-	0.0769230769230769	78
is_nbsx_1	h3k27me3_gamete_status	P	0.0128205128205128	78
is_confirmed_1	h3k27me3_icm_status	-	0.228571428571429	35
is_confirmed_1	h3k27me3_icm_status	M	0.657142857142857	35
is_confirmed_1	h3k27me3_icm_status	both	0.114285714285714	35
is_nbix_1	h3k27me3_icm_status	-	0.232142857142857	56
is_nbix_1	h3k27me3_icm_status	M	0.642857142857143	56
is_nbix_1	h3k27me3_icm_status	both	0.125	56
is_nbsx_1	h3k27me3_icm_status	-	0.282051282051282	78
is_nbsx_1	h3k27me3_icm_status	M	0.602564102564103	78
is_nbsx_1	h3k27me3_icm_status	both	0.115384615384615	78
