# Supplementary material for: Genomic imprinting in mouse blastocysts is predominantly associated with H3K27me3
Source: Nat Commun. 2021 Jun 21;12:3804. doi: 10.1038/s41467-021-23510-4 (PMC8217501; doi:10.1038/s41467-021-23510-4)
Supplement: Supplementary file 11 — Source Data [file 41467_2021_23510_MOESM11_ESM.zip › Source Data/source_data_figure_5a.csv]

rn	list_type	chen_ctr	chen_ko	chen_diff	inoue_ctr	inoue_ko	inoue_diff	padj_chen_ctrl	padj_chen_mko	padj_inoue_ctrl	padj_inoue_mko	padj_chen_x	padj_inoue_x
2400006E01Rik	is_confirmed	-2.31467710961712	-2.77553393415192	-0.460856824534806				0.074098374297158	0.72642259399526			0.539398197737872
Bbx	is_confirmed	2.47096449073048	5.53076249967947	3.05979800894899	2.9303899276823	-0.182604968991043	-3.11299489667335	1.32945580694186e-19	2.2361655274486e-09	4.39503912269918e-21	1	0.0430027381527489	5.42087169526683e-11
E2f3	is_confirmed	2.05961684330477	1.93076355185948		2.69966320085522	1.03932031462416	-1.66034288623106	0.275077501391059	0.972440934333255	0.0452629261832598	1		0.101961544356037
Etv6	is_confirmed	1.39411428871766	1.08956706519757		2.93700798001655	0.689608176115524	-2.24739980390103	0.447122823384464	1	0.0861804529666638	1		0.0693120736482608
Fam198b	is_confirmed	5.29314215310928	6.36720063943672	1.07405848632744	5.19731444178237	1.4691592722056	-3.72815516957677	2.70540672801665e-05	2.38291456888091e-05	3.10011681673971e-07	0.3254585248667	0.370889436298764	6.99141817525187e-07
Fkbp6	is_confirmed	6.01391879057584	0.718088082154416	-5.29583070842142	7.26795785046699	6.87186064794243	-0.396097202524552	3.89225231949448e-33	1	3.03940949197267e-14	8.63917440144934e-18	8.31487400658491e-17	0.00700817227767996
Gab1	is_confirmed	3.68650165757154	5.64096872079083	1.95446706321929	4.19396982738602	0.331015149426904	-3.86295467795911	9.8457676107661e-39	1.30370445137395e-11	1.64949060345339e-32	1	0.890036810823891	2.42925426990309e-18
Gramd1b	is_confirmed	4.31418917367073	5.52041566484127	1.20622649117054	3.87507759651616	0.719541323286321	-3.15553627322984	0.000660692441237498	0.00163617144926334	0.0125293586585875	1	0.971257039036899	0.00126757881679049
Jade1	is_confirmed	2.31296118411414	2.85644412576257	0.543482941648425				0.0522227947147394	0.0548470003269474			0.909499619289882
Kcnq1ot1	is_confirmed	6.82629974482815	-0.0457496349992432	-6.87204937982739	7.48239993285902	6.51182224740997	-0.970577685449054	0.0539774647723348	1	1.05208493732809e-09	1.21823671978998e-12	1.1396970918618e-09	0.01100950772377
Peg3	is_confirmed	2.97096640739849	0.587604171917659		3.56499773996372	3.57245682984847	0.00745908988474753	0.11201648572787	1	0.000160211859808663	0.00424744718152356		0.555116790240247
Platr4	is_confirmed	-4.48394619880695	0.210720284797145	4.6946664836041				0.00256503989852401	1			0.0300787082853147
Runx1	is_confirmed	4.40788253985381	3.71493815123532	-0.692944388618487	4.23719645830537	1.220769670687	-3.01642678761837	0.000668079570633635	0.200363882653846	0.00104199169003926	0.99865671693399	0.0751168089840469	0.012076314011651
Sfmbt2	is_confirmed	4.20715038290508	4.55312122666066	0.345970843755582	5.27412838688646	0.583812108568581	-4.69031627831788	0.00269051812283176	0.049002885400481	8.65579929814227e-06	1	0.330958565937204	3.82361571209035e-06
Slc38a4	is_confirmed	3.70368066572859	3.72047921570856	0.0167985499799754	4.25513799333473	1.46039245614399	-2.79474553719074	0.00417499683708471	0.28369386616918	0.000160211859808663	1	0.909499619289882	0.00416320975665115
Snhg14	is_confirmed	8.58744861413402	1.06642705981088	-7.52102155432315				3.4425826156011e-64	0.72642259399526			2.3034172442072e-29
Snurf/Snrpn	is_confirmed	8.50270564750768	1.03568827793156	-7.46701736957612	7.55393677333828	7.79039984487714	0.236463071538858	1.51819856143141e-57	0.793523279140204	1.03827957612228e-36	2.3738063627174e-27	1.23579926348295e-29	0.00416320975665115
Sox21	is_confirmed	2.96911998676194	2.61222943338273	-0.356890553379211	3.96844749327164	0.395669568862715	-3.57277792440892	0.0222314965234702	0.597723548987066	0.00623282473642095	1	0.421222356944591	0.00416283897118283
Zdbf2	is_confirmed	4.20033022222751	0.152962108529625	-4.04736811369789	3.90602135010921	2.73580938280463	-1.17021196730457	0.00193492531111499	1	0.00187894273633341	0.0718320677367544	0.000181633373472213	0.0327768219069362
Zfp64	is_confirmed	1.92379247199622	0.536328790739021		2.36183353746927	1.77501923838772	-0.586814299081552	0.311530224126047	1	0.0386466413769416	0.607188872390726		0.199721113508842
Aard	is_nbix	3.41382538324321	0.470657704742037	-2.94316767850117	3.13577138662194	0.845293995630794	-2.29047739099115	0.0217134078650608	1	0.0349951628535226	1	0.330958565937204	0.101961544356037
Abca1	is_nbix	1.96731288356764	1.89310437206746		2.5241197620762	0.757575745509895	-1.7665440165663	0.200262468058938	0.793523279140204	0.0047184317183468	1		0.00416320975665115
App	is_nbix	3.1955461193626	2.38365784946467	-0.811888269897926	2.37753859971585	0.605982757323372	-1.77155584239248	0.0307201306028654	0.961935500116441	0.0649826394447361	1	0.421222356944591	0.0546886288179556
Bend4	is_nbix	1.42261608554293	0.723911905969793		3.22346239876521	0.00192931562901633	-3.2215330831362	0.61197638187947	1	0.00280595760195972	1		0.00587872034497669
Cblb	is_nbix	1.34528262087271	1.79844095997487		2.8850980911524	1.90873809807478	-0.976359993077613	0.750341490232748	0.972440934333255	0.0894121687008993	0.674989616896318		0.141765076811051
Cd109	is_nbix	3.65065351965965	3.07304785111302	-0.577605668546624	3.05987214037646	2.96648816361496	-0.0933839767615008	0.00922656321329046	0.597723548987066	0.0073307989894837	0.0722342927214408	0.57986946702493	0.381486713430145
Fez2	is_nbix	1.34421152851285	2.32938461223552	0.985173083722669	0.999716933327707	0.934878517343503		0.033492020348129	0.132078999316306	0.351594699243356	1	0.909499619289882
Ly6c1	is_nbix	5.02775587483681	3.99788966114249	-1.02986621369431	7.3333488654345	5.22705882975964	-2.10629003567486	4.34151861433918e-06	0.203405947012356	1.6610421724866e-31	1.79960972182265e-14	0.57134276175842	1.76999360578201e-05
Ly6f	is_nbix	2.42297491175479	2.03271551039148	-0.390259401363312	3.08097793845493	1.63165763703543	-1.4493203014195	0.0374936032319263	0.72642259399526	0.000121461569821128	0.267132630782517	0.330958565937204	0.0482893691710644
Pmaip1	is_nbix	-1.39992118736318	-0.181220607003205	1.21870058035998	-0.76396375635991	-2.38462121447752		0.000446841824479819	1	1	0.000141142041786097	0.00798893612164095
Rab38	is_nbix	-2.99461048935468	-4.47327439179247	-1.4786639024378	-3.1174556529944	0.0496021679413907	3.16705782093579	0.014277320754503	0.109777597236511	0.037887352568079	1	0.909499619289882	0.012076314011651
Sall1	is_nbix	3.5370936221038	2.17506543370481	-1.36202818839899	4.01501037049955	-0.172167421919812	-4.18717779241936	0.0138102760228751	0.597723548987066	0.000789366866434175	1	0.330958565937204	0.00136951061250695
Zfp2	is_nbix	1.33764414977011	3.14624175699064		2.9005162665505	1.25684723686972	-1.64366902968078	0.647547026048967	0.597723548987066	0.037887352568079	1		0.0690663538911403
9230009I02Rik	is_nbsx_not_nbix	2.27196557243928	3.7055710843385		3.08918653807046	-1.08353270822366	-4.17271924629411	0.194336019511554	0.28369386616918	0.0438181586006543	1		0.00416320975665115
Akr1c21	is_nbsx_not_nbix	2.1625771922732	3.49765487898331		3.94478509572861	4.64467482982844	0.699889734099829	0.173163094401557	0.0816380355413735	0.0162589381569495	1.09523757695831e-06		0.59532969514285
Bglap3	is_nbsx_not_nbix	-3.92286802372675	-4.08024051333566	-0.157372489608904				0.00346137175691181	0.220589687925845			0.458077784333732
Galnt7	is_nbsx_not_nbix	2.59647133942343	2.93814089332388		2.53300931917413	1.15062609106505	-1.38238322810909	0.188464599539309	0.597723548987066	0.0894121687008993	1		0.0838662442478396
Ly6e	is_nbsx_not_nbix	4.02465937141167	3.95854533424308	-0.0661140371685858	3.57003192045137	1.32169921154688	-2.24833270890449	4.54112035832111e-33	0.00863437133404408	5.265078808138e-22	0.337830135767841	0.796176008207563	3.82361571209035e-06
Pter	is_nbsx_not_nbix	-2.42213390350898	-0.323118573121359	2.09901533038762	-1.40923772834031	-1.04963713389861		0.0294778881782413	1	0.237927890560006	1	0.221976566947423
Steap3	is_nbsx_not_nbix	2.29374720588176	2.24440831001073	-0.0493388958710339	0.900291306453239	1.60295926179948		0.0990349666902382	0.597723548987066	0.776882768504818	0.376612661086839	0.57986946702493
Tmem144	is_nbsx_not_nbix	3.1188582955829	2.88607398552031	-0.232784310062588	2.92600109751229	-0.483200705305677	-3.40920180281797	5.77645540771536e-13	0.109053489919024	0.00575464423856864	1	0.330958565937204	3.82361571209035e-06
Zc2hc1a	is_nbsx_not_nbix	-3.58017699280651	-3.14088604386993	0.439290948936575				0.00782753898398794	0.597723548987066			0.421222356944591
