# Supplementary material for: Genomic imprinting in mouse blastocysts is predominantly associated with H3K27me3
Source: Nat Commun. 2021 Jun 21;12:3804. doi: 10.1038/s41467-021-23510-4 (PMC8217501; doi:10.1038/s41467-021-23510-4)
Supplement: Supplementary file 11 — Source Data [file 41467_2021_23510_MOESM11_ESM.zip › Source Data/source_data_figure_5d.csv]

gene_symbol	Abs_L2FC_Chen_CTRL	Abs_L2FC_Chen_mKO	Abs_L2FC_Inoue_CTRL	Abs_L2FC_Inoue_mKO	is_nbsx	is_confirmed	is_Inoue_all	hc_repositories_imprint	delta_abs_L2FC_Chen	delta_abs_L2FC_Inoue
2400006E01Rik	2.711307289	2.39445547	NA	NA	FALSE	TRUE	FALSE	FALSE	0.316851819	NA
Bbx	2.36282369	5.884185984	2.892138336	0.257473443	FALSE	TRUE	TRUE	FALSE	-3.521362294	2.634664893
E2f3	3.56793809	2.529764195	4.109463728	1.176953499	FALSE	TRUE	TRUE	FALSE	1.038173895	2.932510229
Etv6	1.707104957	1.230198782	2.961030074	0.72144177	FALSE	TRUE	TRUE	FALSE	0.476906175	2.239588304
Fam198b	8.91277025	9.664298977	6.106835736	1.475905554	FALSE	TRUE	TRUE	FALSE	-0.751528727	4.630930182
Fkbp6	6.180308775	0.788791372	8.847915951	7.637897106	FALSE	TRUE	FALSE	FALSE	5.391517403	1.210018845
Gab1	3.629899071	6.012068645	4.252199291	0.264281177	FALSE	TRUE	TRUE	FALSE	-2.382169574	3.987918114
Gramd1b	5.764244959	8.808356954	5.195786241	0.685423201	FALSE	TRUE	TRUE	FALSE	-3.044111995	4.51036304
Jade1	2.286868783	3.684922989	NA	NA	FALSE	TRUE	TRUE	FALSE	-1.398054206	NA
Kcnq1ot1	10.61798551	0.447535019	9.818392665	7.36208655	FALSE	TRUE	FALSE	TRUE	10.17045049	2.456306115
Peg3	4.588720776	0.807086721	3.896968306	4.381484724	FALSE	TRUE	FALSE	TRUE	3.781634055	-0.484516418
Platr4	7.657736971	1.700953902	NA	NA	FALSE	TRUE	TRUE	FALSE	5.956783069	NA
Runx1	8.142845961	4.652679039	6.494334479	1.570624072	FALSE	TRUE	TRUE	FALSE	3.490166922	4.923710407
Sfmbt2	7.614791094	6.080273833	8.656663304	0.557747623	FALSE	TRUE	TRUE	TRUE	1.534517261	8.098915681
Slc38a4	4.486332527	6.881665643	5.881990787	1.334163134	FALSE	TRUE	TRUE	TRUE	-2.395333116	4.547827653
Snhg14	9.176329452	1.186389739	NA	NA	FALSE	TRUE	FALSE	FALSE	7.989939713	NA
Snurf/Snrpn	9.156784629	1.122481951	8.11418589	8.311529162	FALSE	TRUE	FALSE	TRUE	8.034302678	-0.197343272
Sox21	3.610447786	2.966450955	5.251111494	0.442994695	FALSE	TRUE	TRUE	FALSE	0.643996831	4.808116799
Zdbf2	6.208951787	0.20950614	7.172982184	3.410200845	FALSE	TRUE	FALSE	TRUE	5.999445647	3.762781339
Zfp64	2.234798716	0.690313709	2.924236124	2.047331067	FALSE	TRUE	FALSE	FALSE	1.544485007	0.876905057
