# Supplementary material for: Genomic imprinting in mouse blastocysts is predominantly associated with H3K27me3
Source: Nat Commun. 2021 Jun 21;12:3804. doi: 10.1038/s41467-021-23510-4 (PMC8217501; doi:10.1038/s41467-021-23510-4)
Supplement: Supplementary file 11 — Source Data [file 41467_2021_23510_MOESM11_ESM.zip › Source Data/source_data_figure_5e.csv]

gene_symbol	Abs_L2FC_Chen_CTRL	Abs_L2FC_Chen_mKO	Abs_L2FC_Inoue_CTRL	Abs_L2FC_Inoue_mKO	is_nbsx	is_confirmed	is_Inoue_all	hc_repositories_imprint	delta_abs_L2FC_Chen	delta_abs_L2FC_Inoue
9230009I02Rik	4.712592012	6.926943411	4.757701705	1.442753073	TRUE	FALSE	FALSE	FALSE	-2.214351399	3.314948632
Aard	6.951725696	2.812946289	5.361842647	1.172024495	TRUE	FALSE	FALSE	FALSE	4.138779407	4.189818152
Abca1	2.070787326	2.058380376	2.785297408	0.702904762	TRUE	FALSE	FALSE	FALSE	0.01240695	2.082392646
Akr1c21	1.932902216	5.223352963	4.119147436	5.399915241	TRUE	FALSE	FALSE	FALSE	-3.290450747	-1.280767805
App	4.946239436	3.229473467	2.993929065	0.018906023	TRUE	FALSE	FALSE	FALSE	1.716765969	2.975023042
Bend4	2.351693785	1.629843134	4.163343235	0.033592065	TRUE	FALSE	FALSE	FALSE	0.721850651	4.12975117
Bglap3	7.573775045	6.77330869	NA	NA	TRUE	FALSE	FALSE	FALSE	0.800466355	NA
Cblb	4.406402166	3.717857282	5.779853663	3.035252716	TRUE	FALSE	FALSE	FALSE	0.688544884	2.744600947
Cd109	7.292448046	6.190213232	3.971839648	4.313219169	TRUE	FALSE	FALSE	FALSE	1.102234814	-0.341379521
Fez2	1.266304523	2.416330506	0.938015114	0.921923789	TRUE	FALSE	FALSE	FALSE	-1.150025983	0.016091325
Galnt7	4.193674024	4.914024316	4.669417328	1.512233134	TRUE	FALSE	FALSE	FALSE	-0.720350292	3.157184194
Ly6c1	6.345510428	6.209526571	8.045512524	5.588190432	TRUE	FALSE	FALSE	FALSE	0.135983857	2.457322092
Ly6e	4.022309768	4.811908699	3.595028474	1.412729775	TRUE	FALSE	FALSE	FALSE	-0.789598931	2.182298699
Ly6f	2.879370592	2.224750718	3.570426279	2.219687454	TRUE	FALSE	FALSE	FALSE	0.654619874	1.350738825
Pmaip1	1.580173658	0.088155048	0.028062419	2.549796875	TRUE	FALSE	FALSE	FALSE	1.49201861	-2.521734456
Pter	2.835427691	0.305701607	1.528516609	1.275193479	TRUE	FALSE	FALSE	FALSE	2.529726084	0.25332313
Rab38	3.907573761	7.203144254	4.908165824	0.207354176	TRUE	FALSE	FALSE	FALSE	-3.295570493	4.700811648
Sall1	7.13736838	3.958709767	7.371737924	0.047566488	TRUE	FALSE	FALSE	FALSE	3.178658613	7.324171436
Steap3	2.388619693	2.432428294	1.087271908	1.629577717	TRUE	FALSE	FALSE	FALSE	-0.043808601	-0.542305809
Tmem144	3.079947697	3.032761851	4.378739641	0.485266175	TRUE	FALSE	FALSE	FALSE	0.047185846	3.893473466
Zc2hc1a	5.517850778	6.190944409	NA	NA	TRUE	FALSE	FALSE	FALSE	-0.673093631	NA
Zfp2	3.209497371	5.908971679	4.476890873	1.515611275	TRUE	FALSE	FALSE	FALSE	-2.699474308	2.961279598
