# Supplementary material for: Genomic imprinting in mouse blastocysts is predominantly associated with H3K27me3
Source: Nat Commun. 2021 Jun 21;12:3804. doi: 10.1038/s41467-021-23510-4 (PMC8217501; doi:10.1038/s41467-021-23510-4)
Supplement: Supplementary file 11 — Source Data [file 41467_2021_23510_MOESM11_ESM.zip › Source Data/source_data_figure_5g.csv]

Group	Dependent_on_mDnmt3l	Dependent_on_mEed	Dependent_on_both	Non_dependent
Proximal DMR	1	0	0	1
H3K27me3 on TSS	0	5	0	8
Proximal DMR & H3K27me3 on TSS	0	0	0	0
no mark	0	3	0	4
