# Supplementary material for: Genomic imprinting in mouse blastocysts is predominantly associated with H3K27me3
Source: Nat Commun. 2021 Jun 21;12:3804. doi: 10.1038/s41467-021-23510-4 (PMC8217501; doi:10.1038/s41467-021-23510-4)
Supplement: Supplementary file 11 — Source Data [file 41467_2021_23510_MOESM11_ESM.zip › Source Data/source_data_figure_6a.csv]

id	cluster_label	type	y	lbl	imprint	start	end
5	cluster 23	gene	4	9230009I02Rik	1	51085086	51091835
5	cluster 23	gene	3.85714285714286	Adamts2	1	50602084	50807573
5	cluster 23	gene	3.71428571428571	Clk4	0	51263113	51270418
5	cluster 23	gene	3.57142857142857	Platr20	1	51189832	51220418
5	cluster 23	gene	3.42857142857143	Zfp2	1	50897264	50916672
5	cluster 23	gene	3.28571428571429	Zfp354a	0	51059224	51072799
5	cluster 23	gene	3.14285714285714	Zfp454	0	50872717	50887635
5	cluster 23	h3k27me3	3		-1	50556835	50569137
5	cluster 23	h3k27me3	2.92307692307692		-1	50575813	50582139
5	cluster 23	h3k27me3	2.84615384615385		-1	50588455	50803153
5	cluster 23	h3k27me3	2.76923076923077		-1	50809669	50834448
5	cluster 23	h3k27me3	2.69230769230769		-1	50845944	50894173
5	cluster 23	h3k27me3	2.61538461538462		-1	50900224	50931286
5	cluster 23	h3k27me3	2.53846153846154		-1	50940684	51011952
5	cluster 23	h3k27me3	2.46153846153846		-1	51065634	51104070
5	cluster 23	h3k27me3	2.38461538461538		-1	51110263	51114709
5	cluster 23	h3k27me3	2.30769230769231		-1	51190546	51205076
5	cluster 23	h3k27me3	2.23076923076923		-1	51212902	51225147
5	cluster 23	h3k27me3	2.15384615384615		-1	51242374	51253106
5	cluster 23	h3k27me3	2.07692307692308		1	50896780	50902228
8	cluster 24	gene	4	E2f3	1	29906574	29986119
8	cluster 24	gene	3.5	Mboat1	1	30136448	30246694
8	cluster 24	h3k27me3	3		-1	29869592	29880560
8	cluster 24	h3k27me3	2.9		-1	29886722	29891772
8	cluster 24	h3k27me3	2.8		-1	29897995	29905878
8	cluster 24	h3k27me3	2.7		-1	29912876	29924992
8	cluster 24	h3k27me3	2.6		-1	29930077	29941807
8	cluster 24	h3k27me3	2.5		-1	29947233	29985250
8	cluster 24	h3k27me3	2.4		-1	29991311	30078034
8	cluster 24	h3k27me3	2.3		-1	30089575	30108616
8	cluster 24	h3k27me3	2.2		-1	30143249	30180366
8	cluster 24	h3k27me3	2.1		-1	30214064	30296694
9	cluster 25	gene	4	Abcc4	1	118482691	118706689
9	cluster 25	gene	3.66666666666667	LOC105245869	1	118236231	118261199
9	cluster 25	gene	3.33333333333333	Sox21	1	118233232	118237030
9	cluster 25	h3k27me3	3		-1	118184965	118192146
9	cluster 25	h3k27me3	2.875		-1	118197561	118225270
9	cluster 25	h3k27me3	2.75		-1	118248797	118366084
9	cluster 25	h3k27me3	2.625		-1	118372872	118472107
9	cluster 25	h3k27me3	2.5		-1	118747653	118756689
9	cluster 25	h3k27me3	2.375		1	118301066	118308224
9	cluster 25	h3k27me3	2.25		1	118485527	118498173
9	cluster 25	h3k27me3	2.125		1	118530955	118543507
21	cluster 26	gene	4	Fam198b	1	79884472	79946278
21	cluster 26	gene	3.5	Tmem144	1	79812563	79852789
21	cluster 26	h3k27me3	3		-1	79771181	79799029
21	cluster 26	h3k27me3	2.85714285714286		-1	79819245	79842006
21	cluster 26	h3k27me3	2.71428571428571		-1	79855834	79878761
21	cluster 26	h3k27me3	2.57142857142857		-1	79894924	79928673
21	cluster 26	h3k27me3	2.42857142857143		-1	79934747	79944720
21	cluster 26	h3k27me3	2.28571428571429		-1	79950028	79955486
21	cluster 26	h3k27me3	2.14285714285714		-1	79966837	79996278
32	cluster 27	gene	4	Gramd1b	1	40293232	40531488
32	cluster 27	gene	3.5	Zfp202	1	40191170	40213604
32	cluster 27	h3k27me3	3		-1	40141170	40167903
32	cluster 27	h3k27me3	2.875		-1	40175839	40193903
32	cluster 27	h3k27me3	2.75		-1	40199886	40254144
32	cluster 27	h3k27me3	2.625		-1	40268009	40401368
32	cluster 27	h3k27me3	2.5		-1	40430003	40452177
32	cluster 27	h3k27me3	2.375		-1	40484398	40491431
32	cluster 27	h3k27me3	2.25		-1	40504822	40512780
32	cluster 27	h3k27me3	2.125		1	40154150	40164047
