# Supplementary material for: Genomic imprinting in mouse blastocysts is predominantly associated with H3K27me3
Source: Nat Commun. 2021 Jun 21;12:3804. doi: 10.1038/s41467-021-23510-4 (PMC8217501; doi:10.1038/s41467-021-23510-4)
Supplement: Supplementary file 11 — Source Data [file 41467_2021_23510_MOESM11_ESM.zip › Source Data/source_data_figure_6b.csv]

id	cluster_label	type	y	lbl	imprint	start	end
10	cluster 28	gene	4	Ankrd33b	1	31291478	31368095
10	cluster 28	gene	3.5	Dap	1	31224384	31274338
10	cluster 28	h3k27me3	3		-1	31174384	31180741
10	cluster 28	h3k27me3	2.75		-1	31194678	31200679
10	cluster 28	h3k27me3	2.5		-1	31330927	31346088
10	cluster 28	h3k27me3	2.25		-1	31381298	31388138
12	cluster 29	gene	4	Ly6a	0	74994876	74998031
12	cluster 29	gene	3.8	Ly6c1	1	75044017	75048853
12	cluster 29	gene	3.6	Ly6e	1	74955050	74959905
12	cluster 29	gene	3.4	Ly6f	1	75268371	75272237
12	cluster 29	gene	3.2	Ly6i	0	74979537	74983502
12	cluster 29	h3k27me3	3		-1	74905050	74921938
12	cluster 29	h3k27me3	2.83333333333333		-1	74961938	74986394
12	cluster 29	h3k27me3	2.66666666666667		-1	75003268	75010335
12	cluster 29	h3k27me3	2.5		-1	75263012	75281355
12	cluster 29	h3k27me3	2.33333333333333		-1	75303854	75322237
12	cluster 29	h3k27me3	2.16666666666667		1	75003553	75005710
16	cluster 30	gene	4	Cubn	0	13276337	13321416
16	cluster 30	gene	3.66666666666667	Pter	-1	12924033	13003454
16	cluster 30	gene	3.33333333333333	Rsu1	-1	13076966	13271416
16	cluster 30	h3k27me3	3		1	12900014	12910008
16	cluster 30	h3k27me3	2.5		1	13283505	13302097
23	cluster 32	gene	4	Bend4	1	67392146	67428404
23	cluster 32	gene	3.66666666666667	C330024D21Rik	1	67463897	67477899
23	cluster 32	gene	3.33333333333333	Slc30a9	0	67342146	67356834
23	cluster 32	h3k27me3	3		-1	67360039	67384202
23	cluster 32	h3k27me3	2.75		-1	67391589	67425590
23	cluster 32	h3k27me3	2.5		-1	67431687	67465382
23	cluster 32	h3k27me3	2.25		-1	67471543	67527899
27	cluster 31	gene	4	Klk5	1	43834156	43851181
27	cluster 31	gene	3.5	Klk7	1	43811293	43816387
