# Supplementary material for: Genomic imprinting in mouse blastocysts is predominantly associated with H3K27me3
Source: Nat Commun. 2021 Jun 21;12:3804. doi: 10.1038/s41467-021-23510-4 (PMC8217501; doi:10.1038/s41467-021-23510-4)
Supplement: Supplementary file 11 — Source Data [file 41467_2021_23510_MOESM11_ESM.zip › Source Data/source_data_figure_6c.csv]

type	chrom	start	end	label
icr	chr1	63176830	63314576	cluster 1
icr	chr10	13090787	13474517	cluster 13
icr	chr11	11814100	12464960	cluster 14
icr	chr11	22834738	22983108	cluster 15
icr	chr11	50602084	51220418	cluster 23
icr	chr12	109540995	109661716	cluster 2
icr	chr12	110447178	110666944	cluster 16
icr	chr13	29906574	30246694	cluster 24
icr	chr14	118233232	118706689	cluster 25
icr	chr15	31224384	31368095	cluster 28
icr	chr15	72589619	73184947	cluster 17
icr	chr15	74955050	75272237	cluster 29
icr	chr15	96571417	96699724	cluster 3
icr	chr17	12682405	12859884	cluster 4
icr	chr2	10370436	10595253	cluster 5
icr	chr2	12924033	13271416	cluster 30
icr	chr2	152669435	152895321	cluster 6
icr	chr2	168925360	168978906	cluster 7
icr	chr2	174076260	174346744	cluster 8
icr	chr3	41487680	41616864	cluster 9
icr	chr3	79812563	79946278	cluster 26
icr	chr4	150920154	151861768	cluster 18
icr	chr5	67392146	67477899	cluster 32
icr	chr6	4902743	5433022	cluster 19
icr	chr6	30733505	30896832	cluster 20
icr	chr7	6703891	6967220	cluster 10
icr	chr7	43811293	43851181	cluster 31
icr	chr7	59969576	60140219	cluster 11
icr	chr7	128523582	128696437	cluster 21
icr	chr7	142650767	142670356	cluster 22
icr	chr7	143052749	143848410	cluster 12
icr	chr9	40191170	40531488	cluster 27
dmr	chr8	123590142	123625177	r1
dmr	chr7	114927014	114927695	r10
dmr	chr8	105978511	105979424	r100
dmr	chr7	68347619	68361605	r1000
dmr	chr16	22547580	22549775	r1006
dmr	chr5	76340370	76341098	r1007
dmr	chr3	87755921	87758387	r101
dmr	chr4	137934146	137935350	r1010
dmr	chr11	65158063	65158987	r1013
dmr	chr5	111429657	111440764	r1014
dmr	chr8	113434037	113434732	r1015
dmr	chr16	35556839	35560367	r1016
dmr	chr4	91372416	91372700	r1017
dmr	chr18	67291527	67301792	r1018
dmr	chr6	125710917	125713217	r1020
dmr	chr9	119663969	119668357	r1025
dmr	chr15	98590154	98601506	r1026
dmr	chr13	103591930	103593640	r1029
dmr	chr10	80314628	80319343	r103
dmr	chr7	123419183	123421954	r1031
dmr	chr12	99547653	99550055	r1032
dmr	chr6	122828900	122845031	r1033
dmr	chr8	11732728	11738438	r1034
dmr	chr10	94582436	94591585	r1035
dmr	chr8	105713642	105718048	r1036
dmr	chr7	14304804	14307404	r1037
dmr	chr10	61831292	61834523	r1038
dmr	chr11	113391764	113398788	r1040
dmr	chr4	142297933	142304980	r1042
dmr	chr3	138797618	138811661	r1045
dmr	chr3	35405720	35409451	r1046
dmr	chr8	13745825	13748231	r1047
dmr	chr7	137588854	137591142	r1048
dmr	chr5	66469683	66472164	r1049
dmr	chr7	44838199	44845688	r105
dmr	chr1	34675378	34675996	r1051
dmr	chr7	141209497	141213634	r1053
dmr	chr10	119436490	119439504	r1054
dmr	chr8	77327281	77332663	r1056
dmr	chr14	70438969	70441420	r1057
dmr	chr5	105756170	105759582	r1058
dmr	chr16	56153466	56153661	r1059
dmr	chr19	48181353	48181674	r1060
dmr	chr8	110369430	110373173	r1061
dmr	chr1	182923023	182929493	r1063
dmr	chr5	119541898	119544675	r1064
dmr	chr8	25485891	25497864	r1068
dmr	chr4	140318739	140323953	r1069
dmr	chr10	127710359	127716145	r107
dmr	chr14	76452146	76453700	r1070
dmr	chr19	58814513	58820060	r1071
dmr	chr13	38458094	38468437	r1072
dmr	chr9	7976838	7979779	r1074
dmr	chr5	119546920	119547739	r1077
dmr	chr3	87951572	87955191	r1078
dmr	chr13	70003622	70003859	r1079
dmr	chr5	148287607	148289836	r108
dmr	chr15	25779142	25783649	r1080
dmr	chr9	29596265	29596437	r1081
dmr	chr3	87535207	87536579	r1082
dmr	chr4	137679902	137682622	r1084
dmr	chr6	83351196	83355387	r1085
dmr	chr5	127359420	127362299	r1086
dmr	chr5	102146595	102148713	r1087
dmr	chr18	80235174	80237016	r1090
dmr	chr3	138830382	138832645	r1091
dmr	chr7	133858006	133862361	r1092
dmr	chr2	158712514	158714580	r1093
dmr	chr1	87470420	87475886	r1094
dmr	chr10	121341310	121343076	r1096
dmr	chr10	58600080	58603162	r1097
dmr	chr4	40173366	40176385	r1099
dmr	chr14	106106261	106107486	r11
dmr	chr5	103539031	103545828	r1101
dmr	chr17	47908751	47911181	r1104
dmr	chr14	24874375	24877501	r1105
dmr	chr8	4249066	4250545	r1107
dmr	chr4	118107129	118117109	r1109
dmr	chr11	11768876	11769651	r111
dmr	chr6	140307590	140307835	r1111
dmr	chr11	69227406	69228583	r1113
dmr	chr17	25834707	25841675	r1114
dmr	chr8	48287683	48287988	r1116
dmr	chr15	53309336	53312269	r1117
dmr	chr6	52457669	52459360	r1118
dmr	chr9	45768252	45769235	r1119
dmr	chr12	84648356	84650095	r112
dmr	chr14	21553807	21556871	r1121
dmr	chr12	102253972	102255579	r1122
dmr	chr16	21608474	21613786	r1123
dmr	chr17	15268542	15270602	r1125
dmr	chr6	39255217	39257384	r1126
dmr	chr7	137599785	137607772	r1127
dmr	chr10	120356634	120358330	r1129
dmr	chr17	64087059	64087388	r1131
dmr	chr4	86341098	86343129	r1133
dmr	chr5	38123956	38128602	r1137
dmr	chr1	39345688	39346265	r1139
dmr	chr5	148076944	148080164	r114
dmr	chr11	60989738	60994790	r1140
dmr	chr4	126748461	126751846	r1142
dmr	chr15	97785714	97797070	r1143
dmr	chr7	46038053	46045356	r1148
dmr	chr9	121271018	121279846	r115
dmr	chr4	34718987	34721660	r1152
dmr	chr13	58730548	58734279	r1154
dmr	chr5	138363331	138365073	r1159
dmr	chr9	108106483	108108914	r1161
dmr	chr3	36514026	36514411	r1163
dmr	chr8	110460627	110462779	r1165
dmr	chr6	29089409	29093421	r1166
dmr	chr6	88256437	88261574	r1167
dmr	chr19	45736029	45739293	r1171
dmr	chr7	60002806	60003937	r1173
dmr	chr2	76734104	76743659	r1174
dmr	chr3	9693209	9704404	r1175
dmr	chr3	129733311	129738871	r1176
dmr	chr18	39118760	39124291	r1178
dmr	chr10	23920606	23921082	r1179
dmr	chr5	128780237	128785673	r1181
dmr	chr7	80215207	80221159	r1183
dmr	chr4	102921106	102921678	r1190
dmr	chr9	14554568	14565209	r1192
dmr	chr5	138897808	138900741	r1194
dmr	chr7	127866236	127873444	r1195
dmr	chr12	109526791	109534020	r1196
dmr	chr8	116319546	116322113	r1197
dmr	chr4	122008168	122009213	r1199
dmr	chr1	139928199	139929549	r12
dmr	chr16	5884825	5885462	r120
dmr	chr15	72004948	72007145	r1203
dmr	chr18	60617617	60630884	r1206
dmr	chr6	67548515	67549437	r1207
dmr	chr10	94809952	94812561	r1208
dmr	chr9	44018088	44020945	r121
dmr	chr1	192848063	192849096	r1210
dmr	chr18	82228306	82230057	r1211
dmr	chr8	106163110	106164173	r1214
dmr	chr1	73124778	73126119	r1215
dmr	chr17	65758933	65763957	r1216
dmr	chr7	13259961	13261625	r122
dmr	chr17	3414094	3414998	r1221
dmr	chr11	101164489	101170874	r1226
dmr	chr7	35868992	35871422	r1228
dmr	chr2	164984344	164998384	r123
dmr	chr2	32332455	32338233	r1231
dmr	chr7	128007651	128013978	r1235
dmr	chr4	149549401	149560142	r1236
dmr	chr2	4603397	4605682	r124
dmr	chr7	24302786	24304886	r1243
dmr	chr17	85415998	85416139	r1244
dmr	chr9	103550585	103561034	r1246
dmr	chr4	149056567	149059030	r1247
dmr	chr15	12310879	12312357	r1248
dmr	chr5	90608412	90609938	r1249
dmr	chr5	113860675	113891263	r125
dmr	chr5	115163003	115170701	r1252
dmr	chr1	36558941	36566544	r1254
dmr	chr7	126948288	126960307	r1255
dmr	chr1	183423554	183427134	r1256
dmr	chr8	24418002	24420080	r1257
dmr	chr13	102731954	102740238	r1258
dmr	chr11	113820178	113823412	r1259
dmr	chr17	87133915	87135867	r126
dmr	chr10	127370146	127370981	r1260
dmr	chr10	83189455	83191208	r1261
dmr	chr10	42688120	42688958	r1265
dmr	chr6	48096430	48099988	r1266
dmr	chr2	72252555	72255590	r1267
dmr	chr5	111473266	111476680	r1269
dmr	chr16	33576760	33578030	r1270
dmr	chr18	65638724	65640185	r1271
dmr	chr1	34861325	34866269	r1272
dmr	chr10	70031176	70033622	r1274
dmr	chr14	78646487	78650977	r1276
dmr	chr9	121015374	121018265	r1278
dmr	chr19	55889408	55915718	r128
dmr	chr5	147038639	147047707	r1282
dmr	chr8	25245506	25245877	r1284
dmr	chr10	80123403	80136524	r129
dmr	chr9	67376703	67380673	r1290
dmr	chr5	146350384	146352508	r1291
dmr	chr7	45439402	45440018	r1292
dmr	chr10	22729686	22731978	r1293
dmr	chr17	67461085	67461348	r1298
dmr	chr7	6187496	6189910	r1299
dmr	chr17	30865696	30880385	r13
dmr	chr6	33077309	33078866	r130
dmr	chr5	119687296	119689572	r1300
dmr	chr13	46751598	46753229	r1301
dmr	chr17	51556982	51558451	r1302
dmr	chr3	97587027	97598086	r1303
dmr	chr8	127252186	127252883	r1306
dmr	chr13	102665040	102672065	r1308
dmr	chr8	3679031	3680316	r1309
dmr	chr9	108110171	108116318	r131
dmr	chr1	189840178	189840993	r1312
dmr	chr13	6597515	6601100	r1313
dmr	chr2	180658868	180661249	r1314
dmr	chr8	4216296	4216934	r1318
dmr	chr8	13365071	13375307	r1319
dmr	chr15	96007654	96013723	r1320
dmr	chr5	131572482	131588453	r1321
dmr	chr4	139782066	139785679	r1322
dmr	chr18	74217770	74222859	r1324
dmr	chr12	81917420	81919311	r1328
dmr	chr1	131182082	131195736	r1329
dmr	chr1	72399110	72406936	r1330
dmr	chr5	144914495	144916091	r1331
dmr	chr1	40263167	40271976	r1332
dmr	chr13	34131600	34134884	r1334
dmr	chr8	61322521	61324127	r1336
dmr	chr1	36743367	36749089	r1338
dmr	chr1	42743759	42744177	r1343
dmr	chr4	132789415	132797338	r1344
dmr	chr7	12970758	12972635	r1345
dmr	chr3	40652490	40656566	r1346
dmr	chr17	64540374	64543150	r1347
dmr	chr11	80470628	80480199	r135
dmr	chr7	79905207	79906656	r1352
dmr	chr5	148292565	148293365	r1355
dmr	chr19	41036287	41042427	r1358
dmr	chr9	90204521	90220955	r1359
dmr	chr18	53471353	53474247	r136
dmr	chr5	149271226	149273905	r1360
dmr	chr4	45469830	45476823	r1361
dmr	chr5	20680972	20682368	r1362
dmr	chr11	79112137	79123323	r1368
dmr	chr10	18531485	18531931	r137
dmr	chr5	114594083	114600416	r1372
dmr	chr10	71473379	71477436	r1374
dmr	chr8	13836795	13838544	r1375
dmr	chr5	121043572	121046237	r1380
dmr	chr7	25091292	25098149	r1383
dmr	chr9	55242105	55242325	r1385
dmr	chr16	34465809	34467677	r1386
dmr	chr2	165379573	165386896	r1387
dmr	chr14	52313165	52314502	r1389
dmr	chr7	128687551	128688536	r139
dmr	chr2	69670039	69671075	r1390
dmr	chr16	89894213	89903070	r1397
dmr	chr17	84085725	84087125	r1398
dmr	chr17	30807249	30827019	r14
dmr	chr2	157551266	157563681	r140
dmr	chr13	56395083	56400547	r1400
dmr	chr13	6689739	6692775	r1402
dmr	chr8	110788213	110789974	r1404
dmr	chr2	156693445	156708262	r1405
dmr	chr19	55926693	55930120	r1407
dmr	chr5	118415540	118419686	r1408
dmr	chr13	60760667	60761715	r141
dmr	chr10	122683616	122686366	r1414
dmr	chr8	118626994	118628994	r1416
dmr	chr15	81271687	81277176	r1419
dmr	chr2	73355989	73357261	r142
dmr	chr5	146878744	146879594	r1421
dmr	chr11	85955060	85956667	r1422
dmr	chr16	22497162	22501672	r1424
dmr	chr8	122333576	122341815	r143
dmr	chr4	153339517	153344157	r1431
dmr	chr1	34471753	34472908	r1432
dmr	chr8	79363049	79372488	r1434
dmr	chr16	92152118	92160407	r1435
dmr	chr7	78399150	78399348	r1438
dmr	chr6	58906058	58907019	r1439
dmr	chr18	75644037	75655151	r1441
dmr	chr4	121467766	121468461	r1443
dmr	chr7	35849819	35852468	r1445
dmr	chr7	15968843	15974942	r1446
dmr	chr1	33896391	33897848	r1449
dmr	chr6	73086453	73089171	r1451
dmr	chr16	22184859	22188037	r1452
dmr	chr15	99402126	99411190	r1453
dmr	chr8	36583732	36584956	r1456
dmr	chr5	114533382	114535135	r146
dmr	chr1	119886623	119886889	r1461
dmr	chr9	105767267	105767435	r1463
dmr	chr10	119270277	119270417	r1464
dmr	chr13	55520982	55524386	r1465
dmr	chr10	7837662	7840111	r1467
dmr	chr2	178406973	178407504	r1468
dmr	chr7	6728115	6731226	r147
dmr	chr8	87469060	87471081	r1471
dmr	chr2	168542296	168544403	r1472
dmr	chr5	107830049	107830562	r1475
dmr	chr9	89879764	89879924	r1477
dmr	chr4	130337472	130338968	r1478
dmr	chr5	26069541	26072076	r148
dmr	chr17	67869801	67870402	r1481
dmr	chr14	122378861	122379263	r1487
dmr	chr10	61228628	61229748	r1489
dmr	chr11	96723335	96724618	r149
dmr	chr10	59071833	59072727	r1490
dmr	chr7	141803931	141807172	r1494
dmr	chr4	145314774	145315106	r150
dmr	chr2	174325832	174329149	r151
dmr	chr18	64555762	64557010	r153
dmr	chr1	155231469	155242872	r154
dmr	chr5	130838881	130841667	r155
dmr	chr5	146582979	146587075	r159
dmr	chr1	69376816	69378472	r16
dmr	chr9	107193458	107194332	r163
dmr	chr10	81189834	81193952	r169
dmr	chr5	92937409	92943408	r17
dmr	chr15	97054891	97055991	r170
dmr	chr18	52693791	52695098	r174
dmr	chr10	75666730	75670424	r178
dmr	chr7	44851598	44854506	r179
dmr	chr3	40744454	40745031	r180
dmr	chr5	105478562	105482908	r182
dmr	chr5	114037076	114043832	r188
dmr	chr11	22971765	22974429	r19
dmr	chr8	107042806	107049101	r193
dmr	chr5	119658775	119663613	r195
dmr	chr6	5423091	5423804	r196
dmr	chr5	121960648	121982150	r199
dmr	chr2	174294409	174301320	r2
dmr	chr6	30735608	30739354	r20
dmr	chr15	80365375	80370570	r200
dmr	chr2	152680242	152690777	r205
dmr	chr10	126791963	126794466	r206
dmr	chr2	157020584	157023665	r208
dmr	chr15	101039310	101040394	r209
dmr	chr6	48022835	48025341	r21
dmr	chr7	6130603	6133508	r211
dmr	chr10	90049850	90050418	r212
dmr	chr18	6300855	6301422	r213
dmr	chr5	135132418	135134297	r214
dmr	chr8	125071882	125091946	r217
dmr	chr13	55962174	55968424	r218
dmr	chr12	54066865	54069043	r219
dmr	chr6	47903501	47906998	r22
dmr	chr2	27127600	27130320	r223
dmr	chr8	105702189	105706699	r224
dmr	chr9	96983565	96996311	r225
dmr	chr11	68212277	68214820	r227
dmr	chr16	89953811	89969431	r229
dmr	chr15	76102620	76113721	r23
dmr	chr13	48489280	48491356	r230
dmr	chr18	66084748	66085213	r232
dmr	chr15	97057645	97063737	r233
dmr	chr9	21230133	21234023	r236
dmr	chr10	119465782	119468318	r237
dmr	chr10	76218871	76227523	r238
dmr	chr18	53575229	53578453	r239
dmr	chr10	79965316	79980055	r24
dmr	chr11	3758365	3761903	r240
dmr	chr15	83686328	83700878	r241
dmr	chr5	117840545	117843575	r242
dmr	chr14	79212590	79214209	r243
dmr	chr17	30703044	30708482	r244
dmr	chr6	48526684	48532786	r246
dmr	chr5	19503695	19506548	r248
dmr	chr7	143295093	143296904	r25
dmr	chr15	12370173	12380283	r250
dmr	chr8	11560249	11565154	r251
dmr	chr4	152315609	152316317	r252
dmr	chr17	5013908	5015369	r253
dmr	chr5	111215537	111229892	r255
dmr	chr1	136945956	136949135	r258
dmr	chr10	121379152	121403610	r259
dmr	chr1	10993523	10994521	r26
dmr	chr13	95248712	95250880	r261
dmr	chr13	55942160	55958927	r262
dmr	chr13	58067952	58071649	r263
dmr	chr4	139206238	139226305	r268
dmr	chr8	104309361	104310889	r269
dmr	chr17	12741303	12743328	r27
dmr	chr2	151591759	151606107	r270
dmr	chr9	72944270	72946676	r271
dmr	chr4	136288947	136295148	r273
dmr	chr1	64734881	64736109	r277
dmr	chr6	101198703	101198932	r278
dmr	chr8	108785349	108802402	r28
dmr	chr10	82866968	82867388	r281
dmr	chr2	130634045	130637098	r284
dmr	chr2	34544859	34545256	r285
dmr	chr4	138706394	138709619	r286
dmr	chr8	119863755	119878773	r287
dmr	chr4	100440615	100442968	r289
dmr	chr10	120414652	120415502	r29
dmr	chr11	64009772	64011734	r290
dmr	chr2	76717379	76727063	r292
dmr	chr9	118856398	118864929	r293
dmr	chr2	168949418	168962993	r294
dmr	chr7	45819617	45820608	r295
dmr	chr10	63583674	63585123	r296
dmr	chr11	79014993	79025325	r297
dmr	chr13	37856956	37859755	r299
dmr	chr11	12023119	12026959	r3
dmr	chr6	4746094	4748838	r30
dmr	chr12	5209946	5217910	r301
dmr	chr17	63936106	63936955	r302
dmr	chr8	108922799	108934624	r303
dmr	chr8	70328040	70333851	r304
dmr	chr8	8997552	9000384	r305
dmr	chr5	105730398	105733766	r307
dmr	chr15	98718979	98725428	r308
dmr	chr18	12972811	12975659	r31
dmr	chr1	92914391	92922918	r310
dmr	chr9	121658887	121663178	r311
dmr	chr1	131199589	131206541	r312
dmr	chr3	109059419	109060339	r313
dmr	chr6	48619401	48623894	r314
dmr	chr8	61759216	61760223	r315
dmr	chr2	168474757	168483987	r317
dmr	chr5	123844343	123846885	r318
dmr	chr10	70514380	70519188	r319
dmr	chr1	5071694	5072711	r32
dmr	chr10	121602065	121614670	r321
dmr	chr10	117594207	117596948	r322
dmr	chr15	79617028	79621661	r324
dmr	chr5	114945735	114952706	r326
dmr	chr10	94916545	94930776	r327
dmr	chr4	132113503	132113971	r329
dmr	chr10	62124126	62134548	r33
dmr	chr12	112173852	112181858	r330
dmr	chr17	67846750	67850703	r331
dmr	chr8	45043028	45044579	r332
dmr	chr15	101362849	101384617	r333
dmr	chr4	11399279	11400728	r334
dmr	chr11	3996190	3998808	r336
dmr	chr8	87772418	87783691	r337
dmr	chr10	61827255	61828810	r338
dmr	chr13	95222043	95224136	r340
dmr	chr10	75608170	75610736	r347
dmr	chr6	120958024	120965943	r349
dmr	chr17	47920410	47923585	r350
dmr	chr15	97745257	97747169	r352
dmr	chr1	133277122	133286764	r354
dmr	chr19	6826534	6832310	r355
dmr	chr14	99441650	99442585	r357
dmr	chr14	36917504	36919523	r358
dmr	chr10	13089125	13092028	r36
dmr	chr11	113655954	113658536	r360
dmr	chr9	58535552	58538650	r361
dmr	chr19	6852997	6858673	r362
dmr	chr11	50227346	50235621	r364
dmr	chr10	70734109	70735093	r365
dmr	chr10	94261398	94263385	r366
dmr	chr15	81235509	81242918	r369
dmr	chr15	75883483	75888681	r37
dmr	chr5	97084164	97088555	r371
dmr	chr11	116226840	116228172	r372
dmr	chr4	45900016	45911347	r373
dmr	chr3	26936971	26938880	r374
dmr	chr16	59529514	59530459	r375
dmr	chr15	7877668	7882047	r376
dmr	chr5	112091510	112092975	r378
dmr	chr9	119660304	119662789	r380
dmr	chr19	46577883	46582953	r382
dmr	chr17	33305237	33306273	r383
dmr	chr3	26331164	26334101	r385
dmr	chr7	105617046	105622135	r386
dmr	chr12	110541259	110558457	r387
dmr	chr4	150876985	150879985	r388
dmr	chr10	4352501	4355936	r389
dmr	chr12	117150792	117156467	r39
dmr	chr3	9445960	9453453	r390
dmr	chr13	55835575	55837732	r391
dmr	chr17	8525573	8528839	r393
dmr	chr4	142430610	142441887	r394
dmr	chr1	36777091	36791921	r396
dmr	chr14	30040851	30057366	r397
dmr	chr4	32858366	32871585	r398
dmr	chr10	7860481	7864327	r399
dmr	chr8	123539304	123576170	r4
dmr	chr10	79726995	79744159	r40
dmr	chr12	69789119	69791320	r401
dmr	chr11	102305366	102315190	r402
dmr	chr15	62218170	62221254	r404
dmr	chr4	101875603	101876113	r405
dmr	chr14	121252423	121268470	r407
dmr	chr16	33552801	33566615	r408
dmr	chr10	80306111	80313608	r41
dmr	chr7	142580547	142582858	r411
dmr	chr5	100762371	100771788	r413
dmr	chr10	127741200	127748090	r414
dmr	chr11	33058516	33060018	r415
dmr	chr6	52315349	52316076	r416
dmr	chr8	125102422	125109382	r418
dmr	chr12	98688341	98692590	r426
dmr	chr9	118838901	118841484	r427
dmr	chr12	104474193	104478860	r428
dmr	chr6	146312281	146319278	r429
dmr	chr13	55822291	55834022	r43
dmr	chr19	45023780	45029327	r430
dmr	chr8	48274538	48279513	r431
dmr	chr6	143267434	143273775	r432
dmr	chr7	111470748	111474224	r433
dmr	chr3	31309358	31311038	r434
dmr	chr15	102095371	102100886	r436
dmr	chr12	4458579	4460777	r437
dmr	chr5	22724705	22727329	r44
dmr	chr10	120319583	120320104	r441
dmr	chr6	28414819	28420899	r443
dmr	chr4	43422026	43431225	r445
dmr	chr10	61943379	61958012	r447
dmr	chr8	120504417	120514725	r449
dmr	chr12	69907846	69908751	r45
dmr	chr9	100617094	100619302	r450
dmr	chr8	109214710	109217703	r451
dmr	chr4	115916170	115916446	r453
dmr	chr2	179550646	179559849	r454
dmr	chr15	76851052	76855475	r455
dmr	chr2	101796093	101798056	r456
dmr	chr9	13534314	13534926	r458
dmr	chr8	108943154	108955917	r46
dmr	chr16	9195463	9196411	r460
dmr	chr8	110449991	110450365	r462
dmr	chr10	80806703	80807103	r463
dmr	chr17	88815057	88815684	r464
dmr	chr10	4707148	4710277	r465
dmr	chr4	130974997	130986808	r466
dmr	chr17	66692993	66698112	r467
dmr	chr6	124809467	124813374	r473
dmr	chr10	69952882	69956633	r475
dmr	chr9	118761928	118764830	r476
dmr	chr7	19522451	19525548	r479
dmr	chr5	77434216	77435782	r481
dmr	chr16	89881069	89886141	r489
dmr	chr11	72265196	72267138	r49
dmr	chr13	111748678	111752668	r491
dmr	chr18	61256911	61258354	r492
dmr	chr10	42223760	42227043	r493
dmr	chr15	97048883	97053774	r494
dmr	chr15	83345133	83346501	r497
dmr	chr8	117955898	117961677	r499
dmr	chr6	55095628	55101337	r501
dmr	chr4	151451477	151452485	r502
dmr	chr17	45690634	45698611	r507
dmr	chr13	96748304	96748735	r508
dmr	chr5	90594528	90596862	r509
dmr	chr12	104471250	104472314	r51
dmr	chr4	107683457	107684245	r510
dmr	chr15	100936215	100937578	r512
dmr	chr6	53817289	53818338	r513
dmr	chr10	80892819	80898196	r515
dmr	chr10	90132904	90135339	r516
dmr	chr5	116191898	116201188	r517
dmr	chr6	88080413	88082254	r519
dmr	chr11	20010931	20021685	r52
dmr	chr11	114543848	114562573	r520
dmr	chr8	9206257	9208532	r521
dmr	chr18	53487270	53493753	r522
dmr	chr2	179075457	179079188	r525
dmr	chr13	55897384	55902631	r526
dmr	chr5	135344331	135352995	r527
dmr	chr3	96645622	96658112	r529
dmr	chr8	105687794	105692927	r530
dmr	chr17	30690371	30697710	r531
dmr	chr17	5325665	5342926	r532
dmr	chr17	23818476	23823657	r533
dmr	chr15	80371594	80375613	r534
dmr	chr5	111957675	111958413	r536
dmr	chr5	116178907	116184157	r538
dmr	chr8	123577459	123582138	r539
dmr	chr4	62602748	62632338	r54
dmr	chr16	21904710	21911274	r543
dmr	chr14	63458675	63464591	r544
dmr	chr2	168980942	168994661	r545
dmr	chr17	71271930	71275108	r546
dmr	chr2	168969833	168971758	r547
dmr	chr10	120102647	120106079	r548
dmr	chr14	99521700	99522220	r55
dmr	chr7	68211331	68226086	r551
dmr	chr19	53838801	53845601	r552
dmr	chr4	133526584	133536851	r553
dmr	chr18	53660827	53661819	r554
dmr	chr2	76899633	76903878	r555
dmr	chr7	128682301	128683437	r556
dmr	chr7	99910260	99919468	r557
dmr	chr12	91537546	91541204	r559
dmr	chr16	91169990	91170146	r561
dmr	chr12	29957015	29958142	r562
dmr	chr7	109082371	109084093	r563
dmr	chr5	53699484	53703384	r564
dmr	chr8	25553225	25559224	r565
dmr	chr17	34625025	34631781	r566
dmr	chr3	122500977	122505198	r567
dmr	chr10	99126476	99129314	r568
dmr	chr10	81359985	81374339	r57
dmr	chr4	142587609	142588695	r571
dmr	chr10	78160723	78167584	r572
dmr	chr11	59545320	59548946	r573
dmr	chr19	55931126	55931869	r575
dmr	chr4	96463641	96464054	r576
dmr	chr13	48390350	48391601	r577
dmr	chr1	154396221	154404522	r578
dmr	chr9	97272365	97275621	r58
dmr	chr2	113363848	113365771	r580
dmr	chr12	100877616	100879538	r581
dmr	chr14	33098987	33100818	r582
dmr	chr10	127047269	127057676	r583
dmr	chr12	106691548	106697849	r585
dmr	chr14	76463429	76468180	r589
dmr	chr5	122986191	122988238	r59
dmr	chr4	152946886	152948101	r590
dmr	chr13	99430097	99434273	r591
dmr	chr13	60484487	60490412	r592
dmr	chr11	5060672	5064598	r595
dmr	chr11	113826290	113832137	r598
dmr	chr10	122448043	122449669	r60
dmr	chr10	89695209	89695482	r600
dmr	chr13	55878489	55884342	r601
dmr	chr16	5538967	5543643	r602
dmr	chr4	139513290	139526856	r603
dmr	chr17	66956859	66957944	r605
dmr	chr3	90267448	90283177	r607
dmr	chr13	57391655	57395939	r61
dmr	chr3	157312319	157313048	r610
dmr	chr17	25824382	25828957	r611
dmr	chr3	83633192	83633304	r616
dmr	chr12	83951778	83953469	r618
dmr	chr1	40099304	40101792	r623
dmr	chr10	116328086	116334463	r625
dmr	chr8	70069991	70073176	r626
dmr	chr4	148593329	148595065	r628
dmr	chr5	52912313	52915997	r629
dmr	chr8	71455029	71462024	r63
dmr	chr8	95698014	95712097	r630
dmr	chr9	120440993	120445736	r631
dmr	chr8	105327201	105338910	r634
dmr	chr4	129617365	129619341	r635
dmr	chr5	33234438	33239994	r637
dmr	chr5	130280294	130293162	r638
dmr	chr10	128515159	128524856	r639
dmr	chr9	106883513	106886156	r64
dmr	chr10	94536680	94538200	r640
dmr	chr9	58232658	58235406	r641
dmr	chr11	85110996	85111753	r642
dmr	chr12	71247024	71249498	r645
dmr	chr13	9494754	9495000	r646
dmr	chr9	41968982	41969761	r649
dmr	chr6	92244380	92248299	r650
dmr	chr1	133071178	133079814	r652
dmr	chr10	77337583	77343900	r655
dmr	chr9	56198609	56207272	r657
dmr	chr11	19475021	19475692	r659
dmr	chr2	76709359	76716239	r66
dmr	chr5	21614124	21615340	r660
dmr	chr15	98602649	98604550	r664
dmr	chr2	169783445	169783756	r665
dmr	chr15	34838499	34840296	r668
dmr	chr7	130668288	130680896	r669
dmr	chr8	14878658	14883520	r67
dmr	chr13	56331826	56341903	r670
dmr	chr14	30352009	30353092	r672
dmr	chr7	46102692	46111392	r673
dmr	chr5	54229763	54230370	r675
dmr	chr2	162822108	162824368	r676
dmr	chr14	73312958	73314485	r678
dmr	chr8	119784119	119786334	r679
dmr	chr10	7866166	7868236	r68
dmr	chr19	45242530	45245847	r681
dmr	chr1	34284338	34295283	r683
dmr	chr4	141217120	141218228	r684
dmr	chr9	119956288	119961310	r687
dmr	chr15	83101557	83102370	r689
dmr	chr8	123420649	123421529	r69
dmr	chr9	121344863	121349484	r690
dmr	chr7	68061338	68064901	r691
dmr	chr18	34862280	34863734	r693
dmr	chr10	117664762	117669927	r694
dmr	chr13	55986598	56000339	r695
dmr	chr12	35850259	35850836	r696
dmr	chr2	169838546	169842585	r699
dmr	chr15	72806996	72811003	r7
dmr	chr10	111669715	111670878	r70
dmr	chr1	34802538	34808015	r704
dmr	chr8	123115808	123120745	r705
dmr	chr10	117683157	117685719	r706
dmr	chr3	88239512	88243613	r707
dmr	chr8	107852614	107852762	r709
dmr	chr1	183221291	183223727	r71
dmr	chr8	25365898	25369704	r711
dmr	chr19	55468948	55470114	r712
dmr	chr17	57072548	57083641	r713
dmr	chr16	97950325	97952730	r715
dmr	chr5	124809019	124819471	r717
dmr	chr10	78313454	78320323	r719
dmr	chr7	122219444	122222199	r72
dmr	chr3	55116164	55117713	r721
dmr	chr8	110519122	110522533	r723
dmr	chr7	34545821	34547252	r724
dmr	chr1	42491435	42491761	r725
dmr	chr8	25411547	25415294	r727
dmr	chr17	5417437	5418799	r728
dmr	chr10	69976056	69977798	r729
dmr	chr8	110736640	110740574	r731
dmr	chr2	179147138	179150816	r732
dmr	chr13	45567354	45568461	r733
dmr	chr11	114269962	114279638	r734
dmr	chr17	84096425	84106048	r735
dmr	chr8	44948509	44953902	r737
dmr	chr14	62587290	62588385	r74
dmr	chr17	34392100	34392429	r742
dmr	chr11	101263337	101265539	r743
dmr	chr11	101075598	101081359	r745
dmr	chr10	122856926	122857450	r746
dmr	chr10	67127526	67127867	r747
dmr	chr9	43318689	43319850	r748
dmr	chr5	27841451	27843128	r749
dmr	chr18	84040030	84045303	r751
dmr	chr13	44530896	44536612	r752
dmr	chr12	12912092	12912267	r753
dmr	chr18	82067912	82068997	r757
dmr	chr19	55612352	55634500	r758
dmr	chr7	68008620	68013203	r759
dmr	chr4	133484079	133488335	r76
dmr	chr11	3774897	3777035	r760
dmr	chr11	70461826	70468185	r761
dmr	chr16	91156407	91157094	r762
dmr	chr10	120682467	120685259	r764
dmr	chr10	69210209	69212967	r765
dmr	chr5	140597377	140600404	r766
dmr	chr13	58008982	58020058	r767
dmr	chr10	111782363	111793164	r768
dmr	chr2	168752605	168757783	r769
dmr	chr5	137782448	137785478	r770
dmr	chr8	22791075	22792974	r771
dmr	chr1	36758230	36770948	r774
dmr	chr5	143126962	143129866	r776
dmr	chr15	76355087	76357558	r779
dmr	chr9	22299981	22300443	r78
dmr	chr2	27783660	27787504	r780
dmr	chr7	136995959	137001966	r782
dmr	chr4	117897503	117909346	r783
dmr	chr8	91445717	91446939	r785
dmr	chr7	19518409	19520451	r786
dmr	chr11	98844957	98852437	r789
dmr	chr8	47906351	47909875	r790
dmr	chr10	120869257	120874583	r792
dmr	chr7	30853928	30855848	r793
dmr	chr4	133210242	133213125	r795
dmr	chr19	26640392	26640533	r796
dmr	chr1	181923604	181923859	r797
dmr	chr8	8751279	8751912	r799
dmr	chr7	110625281	110631757	r80
dmr	chr19	48043476	48047569	r800
dmr	chr5	103883117	103887529	r802
dmr	chr2	38668243	38672295	r804
dmr	chr4	142316421	142319917	r806
dmr	chr6	118050587	118055275	r810
dmr	chr17	45660824	45662956	r811
dmr	chr6	146820383	146820763	r812
dmr	chr5	124184779	124195056	r814
dmr	chr17	88164294	88168819	r815
dmr	chr5	114476902	114480266	r816
dmr	chr5	124085460	124093911	r817
dmr	chr15	85734332	85734565	r818
dmr	chr2	154645668	154646531	r819
dmr	chr4	5798527	5799425	r82
dmr	chr13	12192233	12194658	r823
dmr	chr3	84612302	84613470	r824
dmr	chr9	56885288	56888693	r825
dmr	chr15	81041723	81046417	r826
dmr	chr13	12153213	12158100	r83
dmr	chr13	37930430	37932517	r830
dmr	chr13	51753497	51769149	r831
dmr	chr11	69553130	69564377	r834
dmr	chr2	7080807	7082692	r836
dmr	chr8	108910737	108912846	r837
dmr	chr3	95239175	95245743	r839
dmr	chr10	58617292	58619990	r841
dmr	chr4	9269279	9270571	r842
dmr	chr15	99930302	99932036	r843
dmr	chr8	110741884	110749438	r844
dmr	chr5	123814533	123821818	r845
dmr	chr8	119625034	119629337	r846
dmr	chr9	119464327	119475983	r847
dmr	chr10	121432532	121437181	r849
dmr	chr12	116919137	116920810	r850
dmr	chr7	136195984	136196117	r851
dmr	chr7	102083185	102090049	r852
dmr	chr18	24940243	24944587	r854
dmr	chrX	73421880	73422704	r856
dmr	chr9	67027475	67030368	r857
dmr	chr11	70272816	70273517	r859
dmr	chr2	170325509	170332146	r860
dmr	chr19	5415531	5416217	r865
dmr	chr1	37645218	37647473	r866
dmr	chr11	96524927	96528151	r868
dmr	chr2	152701751	152707055	r869
dmr	chr8	87449663	87450776	r87
dmr	chr18	47246571	47249489	r870
dmr	chr3	27641447	27644183	r871
dmr	chr15	62036177	62037553	r877
dmr	chr2	31816413	31818121	r878
dmr	chr6	135732231	135734155	r880
dmr	chr5	138956034	138956353	r883
dmr	chr17	15247146	15248199	r885
dmr	chr10	95273163	95276669	r888
dmr	chr2	33753570	33761558	r891
dmr	chr11	90345769	90347013	r892
dmr	chr17	64466485	64467351	r895
dmr	chr10	62498190	62498550	r896
dmr	chr8	121633975	121640163	r897
dmr	chr5	74032456	74032904	r898
dmr	chr15	100795718	100798991	r899
dmr	chr8	122863085	122868682	r90
dmr	chr2	170818127	170819141	r900
dmr	chr8	108241300	108241572	r901
dmr	chr12	86192176	86192970	r902
dmr	chr2	6523356	6525230	r904
dmr	chr2	44556542	44557095	r905
dmr	chr12	107422168	107426087	r908
dmr	chr15	97096947	97099426	r909
dmr	chr5	118212661	118237994	r91
dmr	chr3	138936642	138939457	r910
dmr	chr9	120333290	120336784	r913
dmr	chr16	91906596	91913047	r915
dmr	chr7	139978109	139980349	r917
dmr	chr17	9667999	9669475	r918
dmr	chr7	80264601	80266707	r923
dmr	chr8	71404912	71409328	r924
dmr	chr10	116113045	116114215	r927
dmr	chr15	98097802	98129172	r93
dmr	chr6	116669691	116678147	r930
dmr	chr4	140112151	140115995	r932
dmr	chr17	27139630	27145199	r935
dmr	chr5	117866502	117867577	r936
dmr	chr11	108926654	108942913	r938
dmr	chr15	101003274	101014447	r94
dmr	chr3	94779212	94780659	r940
dmr	chr8	124906470	124910680	r942
dmr	chrX	12916421	12917125	r945
dmr	chr10	93793622	93795564	r948
dmr	chr10	9855582	9857492	r949
dmr	chr10	121286694	121302255	r95
dmr	chr16	4640018	4653721	r950
dmr	chr5	112166810	112176015	r952
dmr	chr14	122426475	122428597	r954
dmr	chr8	60859258	60859946	r955
dmr	chr10	39495251	39520473	r96
dmr	chr19	46512226	46516678	r963
dmr	chr12	86121179	86122209	r964
dmr	chr3	35886207	35888012	r966
dmr	chr12	7927512	7928412	r967
dmr	chr10	8169688	8171745	r968
dmr	chr12	91646933	91648588	r97
dmr	chr12	83976197	83981880	r970
dmr	chr12	86513033	86522044	r971
dmr	chr9	60869940	60872740	r972
dmr	chr16	89921651	89927711	r973
dmr	chr4	136440140	136443572	r978
dmr	chr13	95334771	95336933	r979
dmr	chr6	101150736	101152050	r98
dmr	chr9	121191844	121195258	r980
dmr	chr8	70842604	70843068	r981
dmr	chr3	26601700	26602219	r982
dmr	chr12	117159237	117160969	r985
dmr	chr2	4847360	4848609	r987
dmr	chr12	117954615	117955804	r988
dmr	chr2	169004910	169006788	r99
dmr	chr17	24500631	24507019	r994
dmr	chr13	45916681	45917812	r995
dmr	chr4	10438743	10439453	r996
dmr	chr2	170564017	170566665	r998
known_dmr	chr8	122864539	122865917	Cdh15
known_dmr	chr11	22971895	22973136	Commd1
known_dmr	chr12	109526740	109529760	Dlk1
known_dmr	chr2	174326930	174329007	Gnas
known_dmr	chr11	12025515	12026351	Grb10
known_dmr	chr7	142580263	142582695	H19/Igf2
known_dmr	chr17	12741297	12742707	Igf2r
known_dmr	chr18	12971749	12974325	Impact
known_dmr	chr7	128687968	128688584	Inpp5f
known_dmr	chr15	72808840	72810685	KcnK9 (Peg13)
known_dmr	chr7	143295309	143295849	Kcnq1
known_dmr	chr7	143296095	143297095	Kcnq1ot1
known_dmr	chr1	63200357	63200675	Liz1/Zdbf2
known_dmr	chr2	152686755	152687275	Mcts2/H13
known_dmr	chr6	30736488	30739335	Mest (Peg1)
known_dmr	chr6	58906696	58907062	Nap1L5
known_dmr	chr2	174295707	174300981	Nespas
known_dmr	chr2	157560050	157561662	Nnat
known_dmr	chr6	4747209	4748300	Peg10
known_dmr	chr10	13090437	13091326	Plagl1 (Zac1)
known_dmr	chr9	89876812	89885505	Rasgrf1
known_dmr	chr15	97054197	97055313	Slc38a4
known_dmr	chr7	60004992	60005415	Snrpn
known_dmr	chr7	6729433	6730510	Zim2 (Peg3)
bsx	chr2	168978268	168978906	1700017J07Rik
bsx	chr14	76677567	76687108	1700108F19Rik
bsx	chr3	41500930	41528474	2400006E01Rik
bsx	chr11	97598510	97622893	2410003L11Rik
bsx	chr14	12284152	12324492	3830406C13Rik
bsx	chr2	179414935	179416880	4930591A17Rik
bsx	chr11	51085086	51091835	9230009I02Rik
bsx	chr15	52040106	52045722	Aard
bsx	chr4	53030788	53159988	Abca1
bsx	chr14	118482691	118706689	Abcc4
bsx	chr3	148815585	148988730	Adgrl2
bsx	chr10	67544510	67548955	Ado
bsx	chr17	12741310	12859884	Airn
bsx	chr13	4574074	4586543	Akr1c21
bsx	chr15	31291478	31368095	Ankrd33b
bsx	chr15	77476952	77491069	Apol10a
bsx	chr16	84952665	85173952	App
bsx	chr9	32016880	32268443	Arhgap32
bsx	chr11	80880162	81968396	Asic2
bsx	chr6	18050963	18109061	Asz1
bsx	chr16	50191843	50432461	Bbx
bsx	chr5	67392146	67428404	Bend4
bsx	chr2	4717830	4802224	Bend7
bsx	chr3	88368615	88372741	Bglap3
bsx	chr18	32377197	32435740	Bin1
bsx	chr4	84266803	84676354	Bnc2
bsx	chr5	67463897	67477899	C330024D21Rik
bsx	chr6	4600562	4643381	Casd1
bsx	chr16	52031229	52208047	Cblb
bsx	chr9	78615545	78716260	Cd109
bsx	chr13	113032953	113121019	Cdc20b
bsx	chr7	83932856	84086693	Cemip
bsx	chr7	66733104	66823692	Cers3
bsx	chr6	37327254	37442192	Creb3l2
bsx	chr17	32924687	32947415	Cyp4f13
bsx	chr15	31224384	31274338	Dap
bsx	chr16	50726750	50732773	Dubr
bsx	chr13	29906574	29986119	E2f3
bsx	chr8	77663028	77724452	Ednra
bsx	chr4	91250765	91400059	Elavl2
bsx	chr15	43477228	43527777	Emc2
bsx	chr11	118476065	118489209	Engase
bsx	chr17	86753863	86833410	Epas1
bsx	chr18	33796326	34007676	Epb41l4a
bsx	chr4	136647535	136836012	Ephb2
bsx	chr6	134035699	134270158	Etv6
bsx	chr3	79884472	79946278	Fam198b
bsx	chr15	87544298	87759364	Fam19a5
bsx	chr11	26387083	26471883	Fancl
bsx	chr17	78369211	78418152	Fez2
bsx	chr14	9550091	11162052	Fhit
bsx	chr5	135291703	135351810	Fkbp6
bsx	chr6	98925341	99522820	Foxp1
bsx	chr8	80764430	80880519	Gab1
bsx	chr8	57523824	57653055	Galnt7
bsx	chr7	42816826	42867234	Gm2381
bsx	chr9	40293232	40531488	Gramd1b
bsx	chr4	125490205	125714173	Grik3
bsx	chr4	49661610	49845769	Grin3a
bsx	chr1	44551496	44796838	Gulp1
bsx	chr4	149979473	150009023	H6pd
bsx	chr15	78159462	78174108	Ift27
bsx	chr12	36380334	36689503	Ispd
bsx	chr8	74873173	74893506	Isx
bsx	chr3	41555733	41616864	Jade1
bsx	chr7	143213110	143296547	Kcnq1ot1
bsx	chr7	43834156	43851181	Klk5
bsx	chr7	43811293	43816387	Klk7
bsx	chr14	118236231	118261199	LOC105245869
bsx	chr12	16535668	16646969	Lpin1
bsx	chr15	75044017	75048853	Ly6c1
bsx	chr15	74955050	74959905	Ly6e
bsx	chr15	75268371	75272237	Ly6f
bsx	chr10	117277540	117282272	Lyz2
bsx	chr3	51687319	52105086	Maml3
bsx	chr1	184896423	184999571	Mark1
bsx	chr14	120275661	120431698	Mbnl2
bsx	chr13	30136448	30246694	Mboat1
bsx	chr2	152687147	152687946	Mcts2
bsx	chr12	109540995	109571729	Meg3
bsx	chr6	88724411	88828360	Mgll
bsx	chr2	10468342	10468463	Mir669d
bsx	chr11	67327102	67371502	Myh13
bsx	chr10	127703436	127720940	Myo1a
bsx	chr10	109681572	110455897	Nav3
bsx	chr7	3617372	3620161	Ndufa3
bsx	chr2	174281236	174295436	Nespas
bsx	chr4	82290172	82505779	Nfib
bsx	chr1	170314699	170589849	Nos1ap
bsx	chr13	58806568	59133970	Ntrk2
bsx	chr6	50293326	50456354	Osbpl3
bsx	chr14	48657451	48667644	Otx2
bsx	chr4	140727354	140742643	Padi6
bsx	chr4	115088707	115093894	Pdzk1ip1
bsx	chr7	6703891	6730441	Peg3
bsx	chr1	54472999	54557684	Pgap1
bsx	chr14	59276912	59297523	Phf11a
bsx	chr19	41272540	41385070	Pik3ap1
bsx	chr13	6548121	6580158	Pitrm1
bsx	chr4	138799246	138863469	Pla2g5
bsx	chr11	51189832	51220418	Platr20
bsx	chr3	41487680	41493199	Platr4
bsx	chr1	88754889	88755733	Platr5
bsx	chr18	66458603	66465558	Pmaip1
bsx	chr17	28857964	28890308	Pnpla1
bsx	chr18	53406340	53418007	Ppic
bsx	chr18	42645220	43059471	Ppp2r2b
bsx	chr2	12924033	13003454	Pter
bsx	chr9	110385083	110408210	Ptpn23
bsx	chr15	94522639	94543563	Pus7l
bsx	chr7	88430272	88491572	Rab38
bsx	chr2	60750192	60963450	Rbms1
bsx	chr17	79578597	79685067	Rmdn2
bsx	chr2	13076966	13271416	Rsu1
bsx	chr12	72211748	72409054	Rtn1
bsx	chr16	92601465	92826074	Runx1
bsx	chr8	89027238	89044162	Sall1
bsx	chr9	55549878	55938158	Scaper
bsx	chr2	10370436	10595253	Sfmbt2
bsx	chr13	54071824	54108346	Sfxn1
bsx	chr5	142692477	142722490	Slc29a4
bsx	chr15	96571417	96642913	Slc38a1
bsx	chr15	96687391	96699724	Slc38a2
bsx	chr15	96994822	97055956	Slc38a4
bsx	chr12	81026807	81186414	Smoc1
bsx	chr1	189880491	189922376	Smyd2
bsx	chr7	59969576	59974431	Snhg14
bsx	chr7	59982500	60140219	Snurf/Snrpn
bsx	chr3	117781496	117868936	Snx7
bsx	chr14	118233232	118237030	Sox21
bsx	chr10	121780990	122047315	Srgap1
bsx	chr6	112717970	112947444	Srgap3
bsx	chr5	8046077	8069314	Sri
bsx	chr1	120226413	120271082	Steap3
bsx	chr17	50733123	51180147	Tbc1d5
bsx	chr18	69344487	69687967	Tcf4
bsx	chr6	83362372	83457242	Tet3
bsx	chr7	97412932	97417550	Thrsp
bsx	chr10	86300411	86349505	Timp3
bsx	chr3	79812563	79852789	Tmem144
bsx	chr2	164198871	164200117	Wfdc15a
bsx	chr11	69561753	69580364	Wrap53
bsx	chr3	7503414	7553848	Zc2hc1a
bsx	chr1	63200357	63314576	Zdbf2
bsx	chr11	50897264	50916672	Zfp2
bsx	chr9	40191170	40213604	Zfp202
bsx	chr2	168925360	168955587	Zfp64
published_deg	chr2	168978268	168978906	1700017J07Rik
published_deg	chr3	41500930	41528474	2400006E01Rik
published_deg	chr11	97598510	97622893	2410003L11Rik
published_deg	chr13	60842611	60864416	4930486L24Rik
published_deg	chr12	80167541	80260485	Actn1
published_deg	chr11	50602084	50807573	Adamts2
published_deg	chr11	62248983	62266452	Adora2b
published_deg	chr15	73101624	73184947	Ago2
published_deg	chr10	43950306	44148927	Aim1
published_deg	chr17	12741310	12859884	Airn
published_deg	chr12	76324400	76334517	Akap5
published_deg	chr17	4994190	5347656	Arid1b
published_deg	chr6	5383385	5433022	Asb4
published_deg	chr11	22834738	22860336	B3gnt2
published_deg	chr10	7678970	7681158	BC020402
published_deg	chr7	128523582	128546981	Bag3
published_deg	chr16	50191843	50432461	Bbx
published_deg	chr2	152758731	152834797	Bcl2l1
published_deg	chr4	151059522	151861768	Camta1
published_deg	chr6	4600562	4643381	Casd1
published_deg	chr11	119228571	119265248	Ccdc40
published_deg	chr7	143052749	143067930	Cd81
published_deg	chr8	122848373	122867397	Cdh15
published_deg	chr15	73090411	73094075	Chrac1
published_deg	chr11	12236675	12464960	Cobl
published_deg	chr11	22899727	22983108	Commd1
published_deg	chr6	30747553	30896832	Copg2
published_deg	chr9	90054266	90076095	Ctsh
published_deg	chr11	11814100	11898144	Ddc
published_deg	chr7	143823166	143848410	Dhcr7
published_deg	chr12	110601394	110666944	Dync1h1
published_deg	chr13	29906574	29986119	E2f3
published_deg	chr1	63176830	63180486	Eef1b2
published_deg	chr10	80179481	80190010	Efna2
published_deg	chr13	97241104	97253040	Enc1
published_deg	chr17	86753863	86833410	Epas1
published_deg	chr6	134035699	134270158	Etv6
published_deg	chr3	79884472	79946278	Fam198b
published_deg	chr11	78750505	78751729	Fam58b
published_deg	chr5	135291703	135351810	Fkbp6
published_deg	chr8	80764430	80880519	Gab1
published_deg	chr15	100689914	100729376	Galnt6
published_deg	chr3	108107274	108146152	Gnai3
published_deg	chr2	174284305	174346744	Gnas
published_deg	chr9	40293232	40531488	Gramd1b
published_deg	chr11	11930498	12037422	Grb10
published_deg	chr2	152669435	152708668	H13
published_deg	chr6	58831453	58920398	Herc3
published_deg	chr13	23583669	23621124	Hist1h2be
published_deg	chr16	90386396	90499555	Hunk
published_deg	chr2	152736233	152737410	Id1
published_deg	chr7	142650767	142666816	Igf2
published_deg	chr7	142659692	142670356	Igf2os
published_deg	chr17	12682405	12769706	Igf2r
published_deg	chr5	30013113	30019975	Il6
published_deg	chr18	12962941	12992950	Impact
published_deg	chr1	119415464	119422248	Inhbb
published_deg	chr7	128610777	128696437	Inpp5f
published_deg	chr3	41555733	41616864	Jade1
published_deg	chr7	143213110	143296547	Kcnq1ot1
published_deg	chr6	30401854	30455179	Klhdc10
published_deg	chr4	134003329	134019202	Lin28a
published_deg	chr10	45376616	45487304	Lin28b
published_deg	chr11	62604883	62648582	Lrrc75a
published_deg	chr5	19226613	20704792	Magi2
published_deg	chr11	104231272	104332090	Mapt
published_deg	chr14	120275661	120431698	Mbnl2
published_deg	chr2	152687147	152687946	Mcts2
published_deg	chr12	109540995	109571729	Meg3
published_deg	chr6	30733505	30748466	Mest
published_deg	chr2	10468342	10468463	Mir669d
published_deg	chr7	143513578	143549196	Nap1l4
published_deg	chr2	174281236	174295436	Nespas
published_deg	chr2	174110337	174122702	Npepl1
published_deg	chr7	143688761	143756980	Osbpl5
published_deg	chr7	46240986	46311434	Otog
published_deg	chr14	48657451	48667644	Otx2
published_deg	chr17	10840358	12063370	Park2
published_deg	chr13	108654176	109955969	Pde4d
published_deg	chr15	79995864	80024778	Pdgfb
published_deg	chr7	6703891	6730441	Peg3
published_deg	chr10	13207716	13474517	Phactr2
published_deg	chr10	13090787	13131694	Plagl1
published_deg	chr11	51189832	51220418	Platr20
published_deg	chr3	41487680	41493199	Platr4
published_deg	chr6	5264619	5298373	Pon2
published_deg	chr6	4902743	5165661	Ppp1r9a
published_deg	chr11	94991211	95006898	Ppp1r9b
published_deg	chr12	110447178	110583075	Ppp2r5c
published_deg	chr17	10206470	10319361	Qk
published_deg	chr2	60750192	60963450	Rbms1
published_deg	chr17	49993257	50190497	Rftn1
published_deg	chr12	109603944	109661716	Rian
published_deg	chr12	109590168	109595403	Rtl1
published_deg	chr16	92601465	92826074	Runx1
published_deg	chr18	80966358	80986951	Sall3
published_deg	chr12	40059768	40134228	Scin
published_deg	chr9	50596339	50603849	Sdhd
published_deg	chr2	10370436	10595253	Sfmbt2
published_deg	chr7	82259907	82307420	Sh3gl3
published_deg	chr13	56437963	56472367	Slc25a48
published_deg	chr15	96571417	96642913	Slc38a1
published_deg	chr15	96687391	96699724	Slc38a2
published_deg	chr15	96994822	97055956	Slc38a4
published_deg	chr12	81026807	81186414	Smoc1
published_deg	chr7	59969576	59974431	Snhg14
published_deg	chr7	59982500	60140219	Snurf/Snrpn
published_deg	chr9	88376746	88444128	Snx14
published_deg	chr14	118233232	118237030	Sox21
published_deg	chr5	104435110	104441053	Spp1
published_deg	chr2	174076260	174099771	Stx16
published_deg	chr1	155158676	155207567	Stx6
published_deg	chr19	38836578	38919923	Tbc1d12
published_deg	chr17	14665499	14694262	Thbs2
published_deg	chr9	61372325	61418497	Tle3
published_deg	chr13	98634977	98637410	Tmem174
published_deg	chr7	143634807	143649664	Tnfrsf22
published_deg	chr7	143665806	143686435	Tnfrsf23
published_deg	chr4	150920154	150946104	Tnfrsf9
published_deg	chr2	152847963	152895321	Tpx2
published_deg	chr15	72589619	73061244	Trappc9
published_deg	chr11	88999397	89020293	Trim25
published_deg	chr7	143068091	143071093	Tssc4
published_deg	chr4	21757381	21767211	Tstd3
published_deg	chr7	59228749	59306733	Ube3a
published_deg	chr7	6730559	6967220	Usp29
published_deg	chr12	108860029	108894174	Wars
published_deg	chr9	52109582	52168730	Zc3h12c
published_deg	chr1	63200357	63314576	Zdbf2
published_deg	chr15	68083713	68259266	Zfat
published_deg	chr16	3861543	3884559	Zfp597
published_deg	chr2	168925360	168955587	Zfp64
published_deg	chr7	29932660	29954441	Zfp74
published_deg	chr11	22972004	22976496	Zrsr1
h3k27me3	chr18	10842036	11252567	FALSE
h3k27me3	chr17	34750234	35152471	FALSE
h3k27me3	chr5	114608195	115013976	FALSE
h3k27me3	chr1	151684523	152290320	FALSE
h3k27me3	chr6	41484345	41885717	FALSE
h3k27me3	chr18	74295677	74731124	FALSE
h3k27me3	chr11	116471659	116875798	FALSE
h3k27me3	chr10	77778529	78185438	FALSE
h3k27me3	chr12	79920545	80332844	FALSE
h3k27me3	chr3	41300930	41728474	FALSE
h3k27me3	chr11	62402876	62804806	FALSE
h3k27me3	chr14	70652932	71073954	FALSE
h3k27me3	chr5	118045226	118463114	FALSE
h3k27me3	chr6	149108911	149535663	FALSE
h3k27me3	chr10	100372273	100789387	FALSE
h3k27me3	chr9	58255172	58669623	FALSE
h3k27me3	chr2	179214935	179616880	FALSE
h3k27me3	chr5	100220841	100629535	FALSE
h3k27me3	chr7	44284516	44685413	FALSE
h3k27me3	chr3	127669687	128096323	FALSE
h3k27me3	chr1	136013521	136434293	FALSE
h3k27me3	chr2	148582008	148985936	FALSE
h3k27me3	chr12	100579070	101072610	FALSE
h3k27me3	chr11	50885086	51291835	FALSE
h3k27me3	chr13	50897737	51300727	FALSE
h3k27me3	chr1	130531920	130944622	FALSE
h3k27me3	chr15	51840106	52245722	FALSE
h3k27me3	chr4	52830788	53359988	FALSE
h3k27me3	chr7	45904522	46380039	FALSE
h3k27me3	chr6	58384490	58892451	FALSE
h3k27me3	chr16	56277800	56890135	FALSE
h3k27me3	chr19	56833263	57515204	FALSE
h3k27me3	chr19	55051883	55496628	FALSE
h3k27me3	chr1	36499199	36910017	FALSE
h3k27me3	chr2	158424622	158839211	FALSE
h3k27me3	chr11	45854501	46347347	FALSE
h3k27me3	chr11	50402084	51007573	FALSE
h3k27me3	chr9	30742561	31163838	FALSE
h3k27me3	chr10	80139792	80549039	FALSE
h3k27me3	chr3	148615585	149188730	FALSE
h3k27me3	chr10	67344510	67748955	FALSE
h3k27me3	chr11	62048983	62466452	FALSE
h3k27me3	chr5	35693317	36203923	FALSE
h3k27me3	chr4	155965289	156397519	FALSE
h3k27me3	chr10	13447053	14069037	FALSE
h3k27me3	chr17	12541310	13059884	FALSE
h3k27me3	chr4	101218846	101667771	FALSE
h3k27me3	chr6	34103929	34517489	FALSE
h3k27me3	chr13	4374074	4786543	FALSE
h3k27me3	chr3	121091711	121563096	FALSE
h3k27me3	chr11	70144146	70582635	FALSE
h3k27me3	chr5	149065003	149488153	FALSE
h3k27me3	chr3	126721606	127700347	FALSE
h3k27me3	chr12	35957123	36397291	FALSE
h3k27me3	chr14	33885978	34300571	FALSE
h3k27me3	chr13	20594102	21236617	FALSE
h3k27me3	chr18	62722326	63153195	FALSE
h3k27me3	chr16	84752665	85373952	FALSE
h3k27me3	chr10	83400032	83848860	FALSE
h3k27me3	chr8	77050365	77717953	FALSE
h3k27me3	chr14	33014003	33569936	FALSE
h3k27me3	chr11	97204392	97702402	FALSE
h3k27me3	chr11	103131483	103563692	FALSE
h3k27me3	chr9	31816880	32468443	FALSE
h3k27me3	chr11	64802038	65363124	FALSE
h3k27me3	chr8	14708493	15201085	FALSE
h3k27me3	chr6	43065643	43489320	FALSE
h3k27me3	chr9	108402941	108849530	FALSE
h3k27me3	chr3	95234367	95697240	FALSE
h3k27me3	chr7	112978469	113514126	FALSE
h3k27me3	chr7	68536993	68949238	FALSE
h3k27me3	chr15	63886839	64582919	FALSE
h3k27me3	chr3	153644246	154053615	FALSE
h3k27me3	chr11	80680162	82168396	FALSE
h3k27me3	chr6	7475164	7893182	FALSE
h3k27me3	chr11	73104986	73526867	FALSE
h3k27me3	chr6	113543841	114242613	FALSE
h3k27me3	chr12	69524926	69944665	FALSE
h3k27me3	chr6	37605974	38007107	FALSE
h3k27me3	chr6	120595243	121022685	FALSE
h3k27me3	chr18	80534140	81134079	FALSE
h3k27me3	chr19	57410962	58333343	FALSE
h3k27me3	chr12	32947597	33576408	FALSE
h3k27me3	chr4	128730232	129162460	FALSE
h3k27me3	chr17	45233830	45642544	FALSE
h3k27me3	chr3	69373918	69798960	FALSE
h3k27me3	chr17	33749911	34151488	FALSE
h3k27me3	chr9	92338800	92742869	FALSE
h3k27me3	chr7	140861273	141272119	FALSE
h3k27me3	chr18	74805273	75209934	FALSE
h3k27me3	chr16	87498953	87933346	FALSE
h3k27me3	chr16	49991843	50632461	FALSE
h3k27me3	chr3	145724261	146134366	FALSE
h3k27me3	chr5	67192146	67628404	FALSE
h3k27me3	chr2	143626527	144115240	FALSE
h3k27me3	chr10	70722836	71359690	FALSE
h3k27me3	chr15	83326788	83744635	FALSE
h3k27me3	chr19	40728926	41194535	FALSE
h3k27me3	chr5	36547373	36948679	FALSE
h3k27me3	chr14	70274554	70720713	FALSE
h3k27me3	chr2	25506878	25907721	FALSE
h3k27me3	chr16	44285044	44758870	FALSE
h3k27me3	chr2	153990817	154420343	FALSE
h3k27me3	chr1	133874864	134279155	FALSE
h3k27me3	chr7	131360369	131771895	FALSE
h3k27me3	chr7	27474660	27906484	FALSE
h3k27me3	chr5	67263897	67677899	FALSE
h3k27me3	chr17	34609091	35023454	FALSE
h3k27me3	chr5	76457778	77073554	FALSE
h3k27me3	chr11	97801507	98222975	FALSE
h3k27me3	chr11	95898915	96324624	FALSE
h3k27me3	chr6	34398495	34975469	FALSE
h3k27me3	chr4	150859522	152061768	FALSE
h3k27me3	chr10	118998811	119440055	FALSE
h3k27me3	chr15	78575122	79003075	FALSE
h3k27me3	chr15	4896919	5316365	FALSE
h3k27me3	chr6	4400562	4843381	FALSE
h3k27me3	chr19	56196633	56642348	FALSE
h3k27me3	chr4	148604366	149154893	FALSE
h3k27me3	chr16	51831229	52408047	FALSE
h3k27me3	chr6	51270446	51683704	FALSE
h3k27me3	chr15	102991545	103439904	FALSE
h3k27me3	chr1	54050660	54568727	FALSE
h3k27me3	chr19	56587484	57022488	FALSE
h3k27me3	chr11	119028571	119465248	FALSE
h3k27me3	chr11	102484683	102897946	FALSE
h3k27me3	chr9	121289823	121695694	FALSE
h3k27me3	chr6	126925161	127352188	FALSE
h3k27me3	chr4	10990297	11404779	FALSE
h3k27me3	chr11	43328748	43786999	FALSE
h3k27me3	chr9	78415545	78916260	FALSE
h3k27me3	chr10	43379168	43784265	FALSE
h3k27me3	chr7	43327398	43737424	FALSE
h3k27me3	chr5	43668808	44112374	FALSE
h3k27me3	chr9	44781768	45187052	FALSE
h3k27me3	chr9	44769571	45180431	FALSE
h3k27me3	chr16	49655252	50112424	FALSE
h3k27me3	chr7	142852749	143267930	FALSE
h3k27me3	chr2	93219101	93662950	FALSE
h3k27me3	chr17	45191886	45633734	FALSE
h3k27me3	chr8	106310851	106756911	FALSE
h3k27me3	chr5	4603383	5580251	FALSE
h3k27me3	chr8	116368722	116932991	FALSE
h3k27me3	chr7	83732856	84286693	FALSE
h3k27me3	chr10	41518839	42009868	FALSE
h3k27me3	chr4	155198046	155666823	FALSE
h3k27me3	chr1	133911241	134351541	FALSE
h3k27me3	chr2	73363280	73780338	FALSE
h3k27me3	chr10	82785381	83395904	FALSE
h3k27me3	chr7	34474467	35012711	FALSE
h3k27me3	chr9	54345351	54760079	FALSE
h3k27me3	chr6	128808802	129221342	FALSE
h3k27me3	chr12	104563113	105065076	FALSE
h3k27me3	chr8	117057018	117661506	FALSE
h3k27me3	chr11	88773934	89191613	FALSE
h3k27me3	chr5	136541758	137083376	FALSE
h3k27me3	chr11	22699727	23183108	FALSE
h3k27me3	chr15	76699940	77101297	FALSE
h3k27me3	chr15	35731975	36138246	FALSE
h3k27me3	chr6	127361063	127873733	FALSE
h3k27me3	chr2	92203645	92634214	FALSE
h3k27me3	chr18	60896808	61331139	FALSE
h3k27me3	chr6	117907451	118339140	FALSE
h3k27me3	chr2	65645766	66231546	FALSE
h3k27me3	chr10	110720175	111139514	FALSE
h3k27me3	chr2	148620059	149030410	FALSE
h3k27me3	chr18	80207958	80676229	FALSE
h3k27me3	chr2	174227493	174639039	FALSE
h3k27me3	chr9	53414581	53867507	FALSE
h3k27me3	chr7	26465226	26886430	FALSE
h3k27me3	chr17	32336544	32751798	FALSE
h3k27me3	chr3	145446970	145849985	FALSE
h3k27me3	chr7	3018783	3421015	FALSE
h3k27me3	chr8	35894624	36347787	FALSE
h3k27me3	chr5	104325734	104754211	FALSE
h3k27me3	chr15	6099787	6640715	FALSE
h3k27me3	chr2	35358457	35930994	FALSE
h3k27me3	chr6	118975249	119421614	FALSE
h3k27me3	chr8	47899091	48341667	FALSE
h3k27me3	chr18	60326158	60758762	FALSE
h3k27me3	chr5	73281026	73760794	FALSE
h3k27me3	chr3	145558691	146094277	FALSE
h3k27me3	chr3	106282430	106703030	FALSE
h3k27me3	chr11	70807439	71219841	FALSE
h3k27me3	chr4	106361037	106789113	FALSE
h3k27me3	chr7	15997219	16422079	FALSE
h3k27me3	chr12	31131561	31551471	FALSE
h3k27me3	chr17	69769059	71021413	FALSE
h3k27me3	chr2	156413632	156964363	FALSE
h3k27me3	chr1	88004731	88405748	FALSE
h3k27me3	chr2	18006332	18592853	FALSE
h3k27me3	chr4	101296021	101842799	FALSE
h3k27me3	chr1	80301067	80958706	FALSE
h3k27me3	chr2	62130072	62612318	FALSE
h3k27me3	chr6	122426423	122830271	FALSE
h3k27me3	chr15	39568484	40057470	FALSE
h3k27me3	chr16	50526750	50932773	FALSE
h3k27me3	chr2	125047247	125459049	FALSE
h3k27me3	chr10	118655601	119089245	FALSE
h3k27me3	chr5	111534283	111961728	FALSE
h3k27me3	chr13	29706574	30186119	FALSE
h3k27me3	chr10	110545423	110987384	FALSE
h3k27me3	chr11	44418099	45208096	FALSE
h3k27me3	chr4	107965436	108379308	FALSE
h3k27me3	chr8	77463028	77924452	FALSE
h3k27me3	chr10	95740660	96245518	FALSE
h3k27me3	chr9	78278452	78681724	FALSE
h3k27me3	chr13	38445690	38859028	FALSE
h3k27me3	chr14	54716542	55127025	FALSE
h3k27me3	chr12	85019480	85426628	FALSE
h3k27me3	chr11	69466935	69872423	FALSE
h3k27me3	chr16	22907401	23314132	FALSE
h3k27me3	chr8	27060326	27475656	FALSE
h3k27me3	chr2	103211692	103650989	FALSE
h3k27me3	chr13	19890506	20808353	FALSE
h3k27me3	chr12	83949167	84418881	FALSE
h3k27me3	chr12	108171001	108739576	FALSE
h3k27me3	chr13	97041104	97453040	FALSE
h3k27me3	chr11	118276065	118689209	FALSE
h3k27me3	chr10	24437913	24912159	FALSE
h3k27me3	chr18	33596326	34207676	FALSE
h3k27me3	chr4	136447535	137036012	FALSE
h3k27me3	chr8	13825881	14290338	FALSE
h3k27me3	chr14	74532296	74950765	FALSE
h3k27me3	chr12	86161116	86721628	FALSE
h3k27me3	chr1	133163489	133580318	FALSE
h3k27me3	chr6	133835699	134470158	FALSE
h3k27me3	chr13	30589515	31174273	FALSE
h3k27me3	chr14	64852058	65349899	FALSE
h3k27me3	chr3	121523536	121935052	FALSE
h3k27me3	chr12	32911710	33347586	FALSE
h3k27me3	chr3	10044208	10501528	FALSE
h3k27me3	chr3	9993622	10397283	FALSE
h3k27me3	chr2	151769395	152180219	FALSE
h3k27me3	chr15	87344298	87959364	FALSE
h3k27me3	chr13	3366034	3811806	FALSE
h3k27me3	chr9	85120438	85527150	FALSE
h3k27me3	chr15	63729093	64260452	FALSE
h3k27me3	chr15	57784559	58210706	FALSE
h3k27me3	chr7	45521210	45929492	FALSE
h3k27me3	chr18	84734551	85181476	FALSE
h3k27me3	chr15	57975878	58414892	FALSE
h3k27me3	chr11	115068023	115477102	FALSE
h3k27me3	chr17	78169211	78618152	FALSE
h3k27me3	chr14	9350091	11362052	FALSE
h3k27me3	chr5	135091703	135551810	FALSE
h3k27me3	chr5	114054163	114474600	FALSE
h3k27me3	chr10	41981844	42476746	FALSE
h3k27me3	chr13	31358169	31760976	FALSE
h3k27me3	chr3	53313937	53857355	FALSE
h3k27me3	chr2	3817687	4814043	FALSE
h3k27me3	chr6	97086866	97817657	FALSE
h3k27me3	chr7	81334353	81766981	FALSE
h3k27me3	chr8	80564430	81080519	FALSE
h3k27me3	chr6	129333191	129742331	FALSE
h3k27me3	chr8	111740702	112152915	FALSE
h3k27me3	chr12	80318276	80803896	FALSE
h3k27me3	chr8	57323824	57853055	FALSE
h3k27me3	chr7	51662262	52195005	FALSE
h3k27me3	chr1	160835165	161238537	FALSE
h3k27me3	chr14	62998913	63471715	FALSE
h3k27me3	chr18	10852509	11285636	FALSE
h3k27me3	chr1	89727961	90131176	FALSE
h3k27me3	chr19	17126140	17572844	FALSE
h3k27me3	chr7	99181414	99660984	FALSE
h3k27me3	chr11	49594154	50038620	FALSE
h3k27me3	chr8	23026609	23437668	FALSE
h3k27me3	chr8	83452677	83864789	FALSE
h3k27me3	chr4	127125234	127530836	FALSE
h3k27me3	chr4	146301999	146739395	FALSE
h3k27me3	chr3	95227348	95631085	FALSE
h3k27me3	chr14	67104887	67518858	FALSE
h3k27me3	chr13	119288038	119810459	FALSE
h3k27me3	chr1	59316263	59836417	FALSE
h3k27me3	chr10	41852557	42255453	FALSE
h3k27me3	chr2	174084305	174546744	FALSE
h3k27me3	chr19	54867634	55327233	FALSE
h3k27me3	chr4	149887502	150305927	FALSE
h3k27me3	chr7	30930126	31355936	FALSE
h3k27me3	chr9	40093232	40731488	FALSE
h3k27me3	chr11	11730498	12237422	FALSE
h3k27me3	chr4	125290205	125914173	FALSE
h3k27me3	chr17	27222386	27713678	FALSE
h3k27me3	chr19	3840287	4242221	FALSE
h3k27me3	chr5	69356906	69775777	FALSE
h3k27me3	chr4	149779473	150209023	FALSE
h3k27me3	chr14	54341784	54754361	FALSE
h3k27me3	chr2	152908467	153351441	FALSE
h3k27me3	chr4	129930216	130339694	FALSE
h3k27me3	chr1	91728778	92395670	FALSE
h3k27me3	chr15	97592663	98044502	FALSE
h3k27me3	chr5	135206517	135745320	FALSE
h3k27me3	chr6	38487511	39076190	FALSE
h3k27me3	chr10	13765778	14351378	FALSE
h3k27me3	chr10	62068854	62579916	FALSE
h3k27me3	chr10	62183136	62622464	FALSE
h3k27me3	chr15	103040396	103446698	FALSE
h3k27me3	chr6	51260433	51670315	FALSE
h3k27me3	chr14	51873379	52304028	FALSE
h3k27me3	chr6	117700339	118125622	FALSE
h3k27me3	chr2	74511992	74948271	FALSE
h3k27me3	chr7	30898724	31315326	FALSE
h3k27me3	chr3	19795944	20235380	FALSE
h3k27me3	chr12	110491035	110896395	FALSE
h3k27me3	chr17	45367777	45773261	FALSE
h3k27me3	chr4	137268763	137770630	FALSE
h3k27me3	chr16	90186396	90699555	FALSE
h3k27me3	chr4	139330547	139820382	FALSE
h3k27me3	chr11	101248411	101658701	FALSE
h3k27me3	chr15	77959462	78374108	FALSE
h3k27me3	chr9	64941120	65387031	FALSE
h3k27me3	chr7	67751832	68433668	FALSE
h3k27me3	chr6	67091316	67576293	FALSE
h3k27me3	chr2	24136859	24551491	FALSE
h3k27me3	chr8	110541828	111005945	FALSE
h3k27me3	chr16	36493977	36926804	FALSE
h3k27me3	chr6	71631089	72075266	FALSE
h3k27me3	chr18	12762941	13192950	FALSE
h3k27me3	chr1	119215464	119622248	FALSE
h3k27me3	chr7	128410777	128896437	FALSE
h3k27me3	chr1	121104352	121532589	FALSE
h3k27me3	chr5	120386942	120807243	FALSE
h3k27me3	chr8	126388295	126793436	FALSE
h3k27me3	chr6	29326129	29741869	FALSE
h3k27me3	chr13	72428796	72834196	FALSE
h3k27me3	chr12	36180334	36889503	FALSE
h3k27me3	chr8	74673173	75093506	FALSE
h3k27me3	chr13	114758078	115301964	FALSE
h3k27me3	chr9	62477854	62983979	FALSE
h3k27me3	chr2	9953535	10456529	FALSE
h3k27me3	chr3	41355733	41816864	FALSE
h3k27me3	chr12	85398613	85839878	FALSE
h3k27me3	chr7	44267979	44671658	FALSE
h3k27me3	chr15	74502411	74909322	FALSE
h3k27me3	chr2	127256497	127722094	FALSE
h3k27me3	chr7	143013110	143496547	FALSE
h3k27me3	chr18	14768684	15351446	FALSE
h3k27me3	chr6	41486328	41904334	FALSE
h3k27me3	chr9	72901382	73306631	FALSE
h3k27me3	chr15	90733274	91250208	FALSE
h3k27me3	chr3	86878591	87374747	FALSE
h3k27me3	chr5	64603522	65032903	FALSE
h3k27me3	chr14	99098690	99513412	FALSE
h3k27me3	chr1	63829447	64322328	FALSE
h3k27me3	chr4	151808890	152217677	FALSE
h3k27me3	chr4	88518291	88922508	FALSE
h3k27me3	chr7	139694695	140141540	FALSE
h3k27me3	chr11	99940809	100345926	FALSE
h3k27me3	chr11	99366026	99766630	FALSE
h3k27me3	chr12	69490435	69924874	FALSE
h3k27me3	chr1	13425897	13860605	FALSE
h3k27me3	chr17	67497126	68022645	FALSE
h3k27me3	chr7	132410613	132906420	FALSE
h3k27me3	chr5	65191496	65610423	FALSE
h3k27me3	chr5	66545839	67257159	FALSE
h3k27me3	chr17	25379173	25862831	FALSE
h3k27me3	chr13	97234969	97697664	FALSE
h3k27me3	chr12	16335668	16846969	FALSE
h3k27me3	chr7	35000877	35415493	FALSE
h3k27me3	chr7	139012863	139442979	FALSE
h3k27me3	chr2	32725214	33161654	FALSE
h3k27me3	chr19	5540903	5958532	FALSE
h3k27me3	chr6	125106570	125513870	FALSE
h3k27me3	chr15	75068371	75472237	FALSE
h3k27me3	chr15	74779537	75183502	FALSE
h3k27me3	chr6	82746907	83230309	FALSE
h3k27me3	chr5	33135571	33573294	FALSE
h3k27me3	chr1	166001384	166438744	FALSE
h3k27me3	chr5	19026613	20904792	FALSE
h3k27me3	chr19	5984327	6425885	FALSE
h3k27me3	chr5	36606812	37030649	FALSE
h3k27me3	chr13	111546432	112018269	FALSE
h3k27me3	chr10	19734164	20342750	FALSE
h3k27me3	chr11	104031272	104532090	FALSE
h3k27me3	chr7	19225101	19658797	FALSE
h3k27me3	chr16	28626175	29129698	FALSE
h3k27me3	chr14	120075661	120631698	FALSE
h3k27me3	chr17	87054442	87465947	FALSE
h3k27me3	chr10	59246983	59816692	FALSE
h3k27me3	chr6	15520660	16002169	FALSE
h3k27me3	chr3	29751295	30709783	FALSE
h3k27me3	chr2	26705261	27110672	FALSE
h3k27me3	chr7	25116735	25565917	FALSE
h3k27me3	chr6	30533505	30948466	FALSE
h3k27me3	chr6	88524411	89028360	FALSE
h3k27me3	chr2	144070855	144481232	FALSE
h3k27me3	chr7	136694467	137328193	FALSE
h3k27me3	chr7	112025835	112555194	FALSE
h3k27me3	chr11	70819610	71227371	FALSE
h3k27me3	chr6	39197803	39623299	FALSE
h3k27me3	chr5	114231033	114644075	FALSE
h3k27me3	chr3	63095223	63583713	FALSE
h3k27me3	chr3	83887932	84355786	FALSE
h3k27me3	chr4	34749073	35357493	FALSE
h3k27me3	chr9	119949689	120381329	FALSE
h3k27me3	chr6	49910240	50398598	FALSE
h3k27me3	chr2	106493458	107068360	FALSE
h3k27me3	chr1	4573197	4985749	FALSE
h3k27me3	chr7	142332723	142740747	FALSE
h3k27me3	chr3	8602145	9123857	FALSE
h3k27me3	chr17	87472556	87923713	FALSE
h3k27me3	chr3	153657140	154106138	FALSE
h3k27me3	chr5	37620490	38024585	FALSE
h3k27me3	chr8	93972617	94373567	FALSE
h3k27me3	chr6	54481623	54903855	FALSE
h3k27me3	chr5	114244262	114660591	FALSE
h3k27me3	chr11	67127102	67571502	FALSE
h3k27me3	chr16	34545198	35202436	FALSE
h3k27me3	chr9	70007349	70600067	FALSE
h3k27me3	chr18	74242379	74972698	FALSE
h3k27me3	chr2	148493984	148932420	FALSE
h3k27me3	chr12	13069100	13837380	FALSE
h3k27me3	chr15	66729317	67169641	FALSE
h3k27me3	chr17	33624571	34038316	FALSE
h3k27me3	chr9	104962155	105595524	FALSE
h3k27me3	chr5	33698178	34136258	FALSE
h3k27me3	chr2	174081236	174495436	FALSE
h3k27me3	chr5	72313300	72759713	FALSE
h3k27me3	chr14	19551256	20011787	FALSE
h3k27me3	chr3	51024446	51451654	FALSE
h3k27me3	chr5	24164818	24584474	FALSE
h3k27me3	chr2	26257901	26703822	FALSE
h3k27me3	chr1	38993714	39563240	FALSE
h3k27me3	chr11	32952497	33363206	FALSE
h3k27me3	chr6	49622709	50029507	FALSE
h3k27me3	chr18	39210544	39719416	FALSE
h3k27me3	chr1	136642561	137160448	FALSE
h3k27me3	chr19	56120036	56590063	FALSE
h3k27me3	chr1	62503316	63018692	FALSE
h3k27me3	chr13	58606568	59333970	FALSE
h3k27me3	chr10	84170899	84640471	FALSE
h3k27me3	chr1	132116124	132533488	FALSE
h3k27me3	chr9	47962000	48600025	FALSE
h3k27me3	chr5	120647366	121057986	FALSE
h3k27me3	chr7	132357474	132776398	FALSE
h3k27me3	chr2	25497575	25903326	FALSE
h3k27me3	chr5	143819806	144250640	FALSE
h3k27me3	chr9	20467690	20946307	FALSE
h3k27me3	chr1	58262770	58705109	FALSE
h3k27me3	chr6	50093326	50656354	FALSE
h3k27me3	chr7	143488761	143956980	FALSE
h3k27me3	chr4	15797120	16214660	FALSE
h3k27me3	chr15	35096083	35503308	FALSE
h3k27me3	chr15	41247424	42061051	FALSE
h3k27me3	chr2	130374519	130777054	FALSE
h3k27me3	chr7	25095047	25497973	FALSE
h3k27me3	chr4	134196319	134627412	FALSE
h3k27me3	chr10	61119655	61583535	FALSE
h3k27me3	chr1	97621090	98295658	FALSE
h3k27me3	chr4	154764122	155180940	FALSE
h3k27me3	chr19	32395644	32867187	FALSE
h3k27me3	chr9	61753737	62226790	FALSE
h3k27me3	chr14	32001970	32498657	FALSE
h3k27me3	chr7	112227705	112791688	FALSE
h3k27me3	chr11	3089130	3509083	FALSE
h3k27me3	chr14	122284356	123089944	FALSE
h3k27me3	chr9	95437627	95895551	FALSE
h3k27me3	chr9	65146067	65559643	FALSE
h3k27me3	chr7	101221690	101712829	FALSE
h3k27me3	chr13	108454176	110155969	FALSE
h3k27me3	chr8	104391467	104799026	FALSE
h3k27me3	chr7	6503891	6930441	FALSE
h3k27me3	chr14	47920776	48481578	FALSE
h3k27me3	chr13	114888354	115290158	FALSE
h3k27me3	chr7	34712406	35244708	FALSE
h3k27me3	chr5	3396065	3837230	FALSE
h3k27me3	chr11	98188671	98600490	FALSE
h3k27me3	chr4	128454672	128952881	FALSE
h3k27me3	chr4	151789630	152196179	FALSE
h3k27me3	chr1	135566084	135969134	FALSE
h3k27me3	chr16	45546229	46153702	FALSE
h3k27me3	chr7	141238112	141645744	FALSE
h3k27me3	chr19	41072540	41585070	FALSE
h3k27me3	chr11	68303018	68752698	FALSE
h3k27me3	chr5	104253994	104705819	FALSE
h3k27me3	chr2	163458385	163926158	FALSE
h3k27me3	chr4	138550532	138957598	FALSE
h3k27me3	chr4	138599246	139063469	FALSE
h3k27me3	chr17	43368080	43812202	FALSE
h3k27me3	chr11	50989832	51420418	FALSE
h3k27me3	chr3	41287680	41693199	FALSE
h3k27me3	chr2	135458661	136214602	FALSE
h3k27me3	chr4	154783114	155264091	FALSE
h3k27me3	chr15	75970973	76431378	FALSE
h3k27me3	chr7	115923484	116508383	FALSE
h3k27me3	chr9	92342222	92808428	FALSE
h3k27me3	chr13	96188293	96617211	FALSE
h3k27me3	chr6	31319492	31763937	FALSE
h3k27me3	chr14	24248693	24687188	FALSE
h3k27me3	chr10	106270269	107133468	FALSE
h3k27me3	chr18	53206340	53618007	FALSE
h3k27me3	chr19	10274234	10691452	FALSE
h3k27me3	chr18	42445220	43259471	FALSE
h3k27me3	chr19	3254927	3775749	FALSE
h3k27me3	chr6	92170890	92906341	FALSE
h3k27me3	chr5	24662734	25301041	FALSE
h3k27me3	chr5	138817303	139350697	FALSE
h3k27me3	chr12	73384795	73978185	FALSE
h3k27me3	chr8	12860580	13275006	FALSE
h3k27me3	chr12	64836308	65263386	FALSE
h3k27me3	chr18	57154732	57592956	FALSE
h3k27me3	chr2	24167558	24609870	FALSE
h3k27me3	chr17	33982029	34387330	FALSE
h3k27me3	chr1	86326735	86730698	FALSE
h3k27me3	chr1	189528214	190076695	FALSE
h3k27me3	chr7	135337823	135886294	FALSE
h3k27me3	chr17	56212425	56676480	FALSE
h3k27me3	chr13	34427839	34853133	FALSE
h3k27me3	chr17	28733985	29142262	FALSE
h3k27me3	chr12	3035790	3450374	FALSE
h3k27me3	chr11	79391020	79898023	FALSE
h3k27me3	chr3	153707288	154112966	FALSE
h3k27me3	chr11	48600359	49006241	FALSE
h3k27me3	chr5	142284838	142751098	FALSE
h3k27me3	chr1	119270304	119704782	FALSE
h3k27me3	chr8	75013943	75424113	FALSE
h3k27me3	chr7	45427536	45839092	FALSE
h3k27me3	chr2	60550192	61163450	FALSE
h3k27me3	chr2	164203193	164615448	FALSE
h3k27me3	chr1	15905881	16332550	FALSE
h3k27me3	chr5	117179144	117589023	FALSE
h3k27me3	chr17	49793257	50390497	FALSE
h3k27me3	chr15	75504284	75914419	FALSE
h3k27me3	chr17	33820791	34224680	FALSE
h3k27me3	chr17	79378597	79885067	FALSE
h3k27me3	chr1	39351293	39777438	FALSE
h3k27me3	chr7	99720253	100180694	FALSE
h3k27me3	chr4	117071462	117697052	FALSE
h3k27me3	chr14	51904098	52361339	FALSE
h3k27me3	chr11	75630991	76167250	FALSE
h3k27me3	chr17	28128470	28531033	FALSE
h3k27me3	chr2	32761711	33164045	FALSE
h3k27me3	chr8	122902349	123305244	FALSE
h3k27me3	chr7	44925562	45328745	FALSE
h3k27me3	chr18	74798977	75203381	FALSE
h3k27me3	chr7	45518070	45920835	FALSE
h3k27me3	chr11	97823079	98230493	FALSE
h3k27me3	chr5	146632889	147037032	FALSE
h3k27me3	chr11	97577525	97982439	FALSE
h3k27me3	chr11	101242244	101645596	FALSE
h3k27me3	chr15	79877780	80283406	FALSE
h3k27me3	chr3	130526826	130930398	FALSE
h3k27me3	chr15	4916612	5319140	FALSE
h3k27me3	chr1	72511259	72913813	FALSE
h3k27me3	chr11	114467817	114872331	FALSE
h3k27me3	chr16	9970196	10374911	FALSE
h3k27me3	chr9	63973386	64378562	FALSE
h3k27me3	chr1	15901294	16304433	FALSE
h3k27me3	chr2	26710724	27113312	FALSE
h3k27me3	chr15	76704070	77106318	FALSE
h3k27me3	chr5	65188363	65591431	FALSE
h3k27me3	chr9	61713282	62114510	FALSE
h3k27me3	chr7	141247463	141651350	FALSE
h3k27me3	chr17	27430419	27835481	FALSE
h3k27me3	chr7	44922387	45324389	FALSE
h3k27me3	chr10	23585182	23987209	FALSE
h3k27me3	chr18	60574595	60978546	FALSE
h3k27me3	chr7	117904373	118316147	FALSE
h3k27me3	chr17	33751998	34155641	FALSE
h3k27me3	chr7	24684375	25089806	FALSE
h3k27me3	chr4	3631583	4035655	FALSE
h3k27me3	chr13	90723121	91124732	FALSE
h3k27me3	chr14	24290632	24696146	FALSE
h3k27me3	chr10	128424528	128826506	FALSE
h3k27me3	chr17	33623035	34024562	FALSE
h3k27me3	chr7	99277895	99683709	FALSE
h3k27me3	chr3	85937939	86342668	FALSE
h3k27me3	chr12	84935248	85351275	FALSE
h3k27me3	chr4	116953835	117356132	FALSE
h3k27me3	chr7	3503953	3906897	FALSE
h3k27me3	chr9	119927765	120332369	FALSE
h3k27me3	chr12	72011748	72609054	FALSE
h3k27me3	chr11	29492897	29944414	FALSE
h3k27me3	chr16	92401465	93026074	FALSE
h3k27me3	chr3	120955399	121371782	FALSE
h3k27me3	chr1	167398361	167839623	FALSE
h3k27me3	chr3	90360355	90802706	FALSE
h3k27me3	chr18	80766358	81186951	FALSE
h3k27me3	chr10	8522216	9227745	FALSE
h3k27me3	chr4	86244424	86758303	FALSE
h3k27me3	chr10	42660303	43160782	FALSE
h3k27me3	chr7	109598689	110065679	FALSE
h3k27me3	chr7	30121408	30522375	FALSE
h3k27me3	chr11	113576373	114267135	FALSE
h3k27me3	chr10	42561495	43032514	FALSE
h3k27me3	chr16	35341153	35864261	FALSE
h3k27me3	chr7	127014441	127432987	FALSE
h3k27me3	chr11	116999660	117562325	FALSE
h3k27me3	chr4	130053494	130479200	FALSE
h3k27me3	chr2	163423272	163845149	FALSE
h3k27me3	chr3	51315317	51760823	FALSE
h3k27me3	chr2	10170436	10795253	FALSE
h3k27me3	chr13	53871824	54308346	FALSE
h3k27me3	chr3	131118984	131691271	FALSE
h3k27me3	chr8	63724693	64152170	FALSE
h3k27me3	chr8	68076527	68547704	FALSE
h3k27me3	chr9	54334139	54745030	FALSE
h3k27me3	chr10	58612386	59338916	FALSE
h3k27me3	chr2	129392664	129832228	FALSE
h3k27me3	chr6	35067952	35508126	FALSE
h3k27me3	chr14	54706726	55113725	FALSE
h3k27me3	chr11	53749960	54180820	FALSE
h3k27me3	chr11	53783122	54229383	FALSE
h3k27me3	chr9	108462097	108884641	FALSE
h3k27me3	chr5	142492477	142922490	FALSE
h3k27me3	chr17	45363878	45767671	FALSE
h3k27me3	chr2	92252763	92660518	FALSE
h3k27me3	chr19	38195979	38605607	FALSE
h3k27me3	chr11	54924814	55351726	FALSE
h3k27me3	chr15	96371417	96842913	FALSE
h3k27me3	chr2	65116632	65564026	FALSE
h3k27me3	chr19	8506881	8923369	FALSE
h3k27me3	chr6	121142598	121565773	FALSE
h3k27me3	chr6	121100295	121537721	FALSE
h3k27me3	chr8	121681145	122107686	FALSE
h3k27me3	chr2	174265075	174672991	FALSE
h3k27me3	chr2	164154069	164556507	FALSE
h3k27me3	chr11	28972589	29420797	FALSE
h3k27me3	chr12	80826807	81386414	FALSE
h3k27me3	chr4	83217699	83673019	FALSE
h3k27me3	chr9	63979296	64382688	FALSE
h3k27me3	chr19	8523486	8926326	FALSE
h3k27me3	chr15	55438504	56107304	FALSE
h3k27me3	chr7	59782500	60340219	FALSE
h3k27me3	chr18	53043931	53590837	FALSE
h3k27me3	chr2	144050122	144470902	FALSE
h3k27me3	chr7	115270871	116241138	FALSE
h3k27me3	chr11	61756762	62423013	FALSE
h3k27me3	chr3	54912073	55337332	FALSE
h3k27me3	chr7	45509462	45918002	FALSE
h3k27me3	chr13	50900507	51352562	FALSE
h3k27me3	chr5	33013517	33418254	FALSE
h3k27me3	chr5	104235110	104641053	FALSE
h3k27me3	chr6	112517970	113147444	FALSE
h3k27me3	chr9	102988032	103402065	FALSE
h3k27me3	chr19	5530305	5931732	FALSE
h3k27me3	chr6	17492939	18143023	FALSE
h3k27me3	chr7	83432016	83842328	FALSE
h3k27me3	chr11	100659350	101085169	FALSE
h3k27me3	chr11	100580730	101059004	FALSE
h3k27me3	chr10	12739982	13164498	FALSE
h3k27me3	chr3	108593179	109040502	FALSE
h3k27me3	chr2	26713377	27116530	FALSE
h3k27me3	chr2	26716364	27120172	FALSE
h3k27me3	chr3	102618498	103136100	FALSE
h3k27me3	chr17	33987555	34397225	FALSE
h3k27me3	chr5	119470318	119884724	FALSE
h3k27me3	chr18	69144487	69887967	FALSE
h3k27me3	chr8	13752007	14175453	FALSE
h3k27me3	chr8	48025664	49135162	FALSE
h3k27me3	chr1	15604981	16044052	FALSE
h3k27me3	chr11	87205059	87755823	FALSE
h3k27me3	chr9	115887694	116375363	FALSE
h3k27me3	chr2	148204470	148608188	FALSE
h3k27me3	chr17	14465499	14894262	FALSE
h3k27me3	chr17	3126295	3719397	FALSE
h3k27me3	chr6	126885115	127309552	FALSE
h3k27me3	chr14	31980165	32401891	FALSE
h3k27me3	chr10	86100411	86549505	FALSE
h3k27me3	chr4	129965599	130375122	FALSE
h3k27me3	chr8	66311739	66719199	FALSE
h3k27me3	chr3	83636271	84041824	FALSE
h3k27me3	chr4	48385113	48863131	FALSE
h3k27me3	chr3	79612563	80052789	FALSE
h3k27me3	chr9	37008222	37423228	FALSE
h3k27me3	chr6	115529130	115962466	FALSE
h3k27me3	chr7	109772186	110186230	FALSE
h3k27me3	chr4	128905518	129311626	FALSE
h3k27me3	chr4	15065819	15486753	FALSE
h3k27me3	chr1	135808218	136235030	FALSE
h3k27me3	chr10	104987662	105774479	FALSE
h3k27me3	chr6	125149722	125562483	FALSE
h3k27me3	chr11	117454124	117963439	FALSE
h3k27me3	chr1	73710230	74324529	FALSE
h3k27me3	chr15	75457028	75878819	FALSE
h3k27me3	chr2	30752938	31163458	FALSE
h3k27me3	chr5	120334156	120788698	FALSE
h3k27me3	chr11	58754701	59173097	FALSE
h3k27me3	chr3	83960438	84505841	FALSE
h3k27me3	chr6	37669879	38168445	FALSE
h3k27me3	chr9	8343930	8880752	FALSE
h3k27me3	chr19	18530176	19092521	FALSE
h3k27me3	chr6	41451660	41881453	FALSE
h3k27me3	chr7	98150667	98561391	FALSE
h3k27me3	chr17	87082686	87581770	FALSE
h3k27me3	chr15	83283768	83718919	FALSE
h3k27me3	chr6	145415962	145821477	FALSE
h3k27me3	chr7	30213787	30617582	FALSE
h3k27me3	chr9	44723126	45165600	FALSE
h3k27me3	chr7	100293357	100699629	FALSE
h3k27me3	chr14	118781764	119299450	FALSE
h3k27me3	chr19	29830434	30293726	FALSE
h3k27me3	chr5	110584488	111010121	FALSE
h3k27me3	chr17	30754647	31210710	FALSE
h3k27me3	chr7	140635022	141037968	FALSE
h3k27me3	chr7	6530559	7167220	FALSE
h3k27me3	chr4	137394148	137858537	FALSE
h3k27me3	chr17	47430689	47884067	FALSE
h3k27me3	chr7	139743855	140145112	FALSE
h3k27me3	chr3	101953582	102405017	FALSE
h3k27me3	chr6	83511263	83938304	FALSE
h3k27me3	chr6	83492805	83912201	FALSE
h3k27me3	chr16	65615014	66066368	FALSE
h3k27me3	chr6	114660620	115169989	FALSE
h3k27me3	chr17	33755784	34166495	FALSE
h3k27me3	chr5	149284231	149811894	FALSE
h3k27me3	chr2	163998871	164400117	FALSE
h3k27me3	chr2	164362560	164768510	FALSE
h3k27me3	chr7	81371221	81796837	FALSE
h3k27me3	chr15	85335436	85781821	FALSE
h3k27me3	chr4	153942355	154356818	FALSE
h3k27me3	chr11	79039381	79454695	FALSE
h3k27me3	chr16	42675816	43842590	FALSE
h3k27me3	chr1	160808791	161234864	FALSE
h3k27me3	chr6	38105285	38555571	FALSE
h3k27me3	chr8	121398696	121852716	FALSE
h3k27me3	chr14	25511639	25968856	FALSE
h3k27me3	chr1	63000357	63514576	FALSE
h3k27me3	chr7	48589002	49027437	FALSE
h3k27me3	chr4	82598737	83059944	FALSE
h3k27me3	chr5	143035162	143448834	FALSE
h3k27me3	chr11	50697264	51116672	FALSE
h3k27me3	chr9	39991170	40413604	FALSE
h3k27me3	chr9	19422037	19849743	FALSE
h3k27me3	chr5	105676567	106115818	FALSE
h3k27me3	chr7	29921564	30340758	FALSE
h3k27me3	chr9	122648909	123086851	FALSE
h3k27me3	chr11	50672717	51087635	FALSE
h3k27me3	chr7	127033254	127438042	FALSE
h3k27me3	chr4	134043305	134445591	FALSE
h3k27me3	chr7	27659825	28103063	FALSE
h3k27me3	chr8	109879690	110292753	FALSE
h3k27me3	chr3	9227009	9810085	FALSE
h3k27me3	chr15	36797026	37207402	FALSE
h3k27me3	chr7	127044479	127454807	FALSE
h3k27me3	chr17	32565495	32988287	FALSE
h3k27me3	chr7	140607452	141022203	FALSE
h3k27me3	chr2	166835789	167263015	FALSE
h3k27me3	chr11	22772004	23176496	FALSE
h3k27me3	chr9	63937143	64372931	FALSE
h3k27me3	chr4	108027754	108501138	FALSE
dmr_background	chr8	123590142	123625177
dmr_background	chr7	114927014	114927695
dmr_background	chr8	105978511	105979424
dmr_background	chr7	68347619	68361605
dmr_background	chr18	65879888	65880320
dmr_background	chr3	87602277	87603111
dmr_background	chr13	39349726	39350990
dmr_background	chr11	107640289	107642092
dmr_background	chr18	38625623	38627415
dmr_background	chr17	31221721	31224305
dmr_background	chr3	138320699	138322472
dmr_background	chr4	26168547	26169563
dmr_background	chr6	42838039	42838511
dmr_background	chr6	117773131	117774822
dmr_background	chr1	87869786	87870968
dmr_background	chr2	128879846	128883096
dmr_background	chr9	59284137	59284371
dmr_background	chr11	72063178	72064473
dmr_background	chr8	87509637	87511615
dmr_background	chr15	34215721	34217597
dmr_background	chr3	67668491	67670337
dmr_background	chr16	5742880	5743971
dmr_background	chr1	39468810	39475327
dmr_background	chr1	155191187	155192032
dmr_background	chr1	177611561	177612780
dmr_background	chr7	58038153	58038667
dmr_background	chr14	7846710	7848522
dmr_background	chr9	109907575	109908920
dmr_background	chr18	69691319	69692155
dmr_background	chr19	37753132	37754268
dmr_background	chr4	150492748	150492921
dmr_background	chr2	173205284	173206005
dmr_background	chr15	91642883	91643785
dmr_background	chr5	101420467	101421619
dmr_background	chr8	122660990	122665905
dmr_background	chr13	58290643	58292896
dmr_background	chr12	9068454	9071532
dmr_background	chr10	117211406	117218864
dmr_background	chr2	149970394	149971421
dmr_background	chr12	105689453	105690059
dmr_background	chr16	92656140	92657459
dmr_background	chr9	121496960	121498281
dmr_background	chr8	110159950	110162948
dmr_background	chr8	115490516	115493148
dmr_background	chr9	68335596	68336957
dmr_background	chr19	53275332	53275832
dmr_background	chr7	84812701	84814064
dmr_background	chr2	31320746	31322121
dmr_background	chr5	148422525	148423140
dmr_background	chr2	171125892	171127249
dmr_background	chr2	180355614	180358189
dmr_background	chr13	53543097	53544009
dmr_background	chr8	4214732	4214961
dmr_background	chr17	50017792	50021367
dmr_background	chr9	97539848	97543167
dmr_background	chr13	73007796	73010594
dmr_background	chr4	53929043	53929272
dmr_background	chr6	147062531	147065678
dmr_background	chr13	41233381	41233648
dmr_background	chr11	119663072	119665735
dmr_background	chr8	114880631	114881916
dmr_background	chr18	61922169	61923290
[truncated: 88,039 more rows]
