# Supplementary material for: Genomic imprinting in mouse blastocysts is predominantly associated with H3K27me3
Source: Nat Commun. 2021 Jun 21;12:3804. doi: 10.1038/s41467-021-23510-4 (PMC8217501; doi:10.1038/s41467-021-23510-4)
Supplement: Supplementary file 11 — Source Data [file 41467_2021_23510_MOESM11_ESM.zip › Source Data/source_data_list.txt]

1a: source_data_figure_1a.csv
1b: source_data_figure_1b.csv
1c-f: -
1g: source_data_figure_1g.csv

s1a: -
s1b: source_data_supplementary_figure_1b.csv
s1c: source_data_supplementary_figure_1c.csv
s1d: source_data_supplementary_figure_1d.csv
s1e-i: -
s2a: source_data_supplementary_figure_2a.csv
s2b: source_data_supplementary_figure_2b.csv


----

2a: source_data_figure_2a.csv
2b: source_data_figure_2b.csv
2c: source_data_figure_2c.csv 
2d: source_data_figure_2d.csv
2e: source_data_figure_2e.csv
2f: source_data_figure_2f.csv

s3a: -
s3b: source_data_supplementary_figure_3b.csv
s3c: -
s3d: source_data_supplementary_figure_3d.csv 
s3e: source_data_supplementary_figure_3e.csv
s3f: source_data_supplementary_figure_3f.csv 
s3g: source_data_supplementary_figure_3g.csv
s3h: source_data_supplementary_figure_3h.csv
s4a: -
s4b: -
s4c: source_data_supplementary_figure_4c.csv

----

3a: source_data_figure_3a.csv 
3b: source_data_figure_3b.csv 

s5a: source_data_supplementary_figure_5a.csv
s5b: source_data_supplementary_figure_5b.csv
s3c: source_data_supplementary_figure_5c.csv
s5d: source_data_supplementary_figure_5d.xlsx
s5e: source_data_supplementary_figure_5e.csv

----

4a: source_data_figure_4a.csv 
4b: source_data_figure_4b.csv 
4c: source_data_figure_4c.csv 
4d: source_data_figure_4d.csv 

s6: same as source_data_figure_4a.csv

----

5a: source_data_figure_5a.csv
5b: -
5c: -
5d: source_data_figure_5d.csv
5e: source_data_figure_5e.csv
5f: source_data_figure_5f.csv
5g: source_data_figure_5g.csv

s7a: source_data_supplementary_figure_7a.csv
s7b: -
s7c: source_data_supplementary_figure_7c.csv
s7d: source_data_supplementary_figure_7d.csv
s7e: source_data_supplementary_figure_7e.csv

----

6a: source_data_figure_6a.csv
6b: source_data_figure_6b.csv
6c: source_data_figure_6c.csv

s8a: source_data_supplementary_figure_8a.csv
s8b: source_data_supplementary_figure_8b.csv
