# Supplementary material for: Genomic imprinting in mouse blastocysts is predominantly associated with H3K27me3
Source: Nat Commun. 2021 Jun 21;12:3804. doi: 10.1038/s41467-021-23510-4 (PMC8217501; doi:10.1038/s41467-021-23510-4)
Supplement: Supplementary file 11 — Source Data [file 41467_2021_23510_MOESM11_ESM.zip › Source Data/source_data_supplementary_figure_1b.csv]

gene_list	gene	mat	pat
is_nbsx	1700108F19Rik	0.01953125	0.353001064743367
is_nbsx	3830406C13Rik	0.606247049511279	0.279957106644861
is_nbsx	4930591A17Rik	0.0293633780720077	0.496822182583982
is_nbsx	9230009I02Rik	0.000525891372738235	0.274425640470323
is_nbsx	Aard	0.117359269702906	0.553969259155449
is_nbsx	Abca1	0.0531186778319301	0.443987070979473
is_nbsx	Abcc4	0.0236437985194386	0.575439016972586
is_nbsx	Adgrl2	0.0187309953714347	0.228479532994364
is_nbsx	Ado	0.154627013300315	0.536100208366457
is_nbsx	Akr1c21	0.320036424253409	0.00649581226918078
is_nbsx	Ankrd33b	0.147346327162584	0.49856958578322
is_nbsx	Apol10a	0.0346989846054511	0.35213527037886
is_nbsx	App	0.0623351324033048	0.639154885431504
is_nbsx	Arhgap32	0.170886026111059	0.579460473285755
is_nbsx	Asic2	0.0545962571596018	0.651749740783371
is_nbsx	Asz1	0.554553324780248	0
is_nbsx	Bend4	0.0564220496101822	0.474166175001834
is_nbsx	Bend7	0.313392353095234	0.13956225365964
is_nbsx	Bglap3	0.355748256103223	0.0447822198734283
is_nbsx	Bin1	0.06701460919776	0.562564199374577
is_nbsx	Bnc2	0.413377833966429	0.0899453536194074
is_nbsx	C330024D21Rik	0	0.15498852954683
is_nbsx	Cblb	0.0395577027753294	0.465519474442658
is_nbsx	Cd109	0.14628276329699	0.612000029149277
is_nbsx	Cdc20b	0.0432548450791101	0.368664408702995
is_nbsx	Cemip	0.0342119717525142	0.417886521285023
is_nbsx	Cers3	0.0765034091689814	0.473625756384377
is_nbsx	Creb3l2	0.144730055094238	0.568521883396157
is_nbsx	Cyp4f13	0.0845635045025602	0.501217028160404
is_nbsx	Dap	0.216471037996177	0.676708575065319
is_nbsx	Dubr	0.0040319095020685	0.458618387286556
is_nbsx	Ednra	0	0.324881522832277
is_nbsx	Elavl2	0.253017334193798	0.0097165805091861
is_nbsx	Emc2	0.608573176020945	0.0882107771064761
is_nbsx	Engase	0.0228974008192462	0.379832410896552
is_nbsx	Epb41l4a	0.0693208776292815	0.5044846435161
is_nbsx	Ephb2	0.0943691151190692	0.51306212194758
is_nbsx	Fam19a5	0.00402465753644644	0.173246631817339
is_nbsx	Fancl	0.659526868963716	0.239170206807267
is_nbsx	Fez2	0.137611402384855	0.6753804191214
is_nbsx	Fhit	0.20073217577136	0.0371430346840912
is_nbsx	Foxp1	0.354159058183568	0.0493243355808292
is_nbsx	Galnt7	0.00744103306389382	0.196168038461806
is_nbsx	Gm2381	0.0592598181626738	0.303369293035605
is_nbsx	Grik3	0.0552364896646366	0.68886770400938
is_nbsx	Grin3a	0.414731021028674	0.0171402752616593
is_nbsx	Gulp1	0.252860212291627	0.0625170942085555
is_nbsx	H6pd	0.0105142545164775	0.483027136639252
is_nbsx	Ift27	0.0953556160829698	0.498231855764608
is_nbsx	Ispd	0.00702668102165388	0.351562718731533
is_nbsx	Isx	0	0.509034870256568
is_nbsx	Klk5	0	0.230368063730201
is_nbsx	Klk7	0.00949774117625117	0.413725010240713
is_nbsx	LOC105245869	0.00868941302009952	0.445673807284935
is_nbsx	Lpin1	0.0638609233194589	0.509512699755787
is_nbsx	Ly6c1	0.0259952291436974	0.48520005025568
is_nbsx	Ly6e	0.161891023041367	0.616707397898495
is_nbsx	Ly6f	0.027989041394045	0.287780194035291
is_nbsx	Lyz2	0.136859281471135	0.000741680006292538
is_nbsx	Maml3	0.0874934647057365	0.449428497005058
is_nbsx	Mark1	0.0175562704028312	0.368764412909466
is_nbsx	Mboat1	0.119782340987405	0.603224020571248
is_nbsx	Mgll	0.301085931126394	0.716772627014234
is_nbsx	Myh13	0.0267857142857143	0.608804794232467
is_nbsx	Myo1a	0.0258425324887739	0.555112606784462
is_nbsx	Nav3	0.307212045570155	0.0176520832791437
is_nbsx	Ndufa3	0.8080573365172	0.497766178085183
is_nbsx	Nfib	0.262744152608319	0.0988871405255138
is_nbsx	Nos1ap	0.0317777741880247	0.253861347122136
is_nbsx	Ntrk2	0.0610754553100767	0.470742585861499
is_nbsx	Osbpl3	0.130167439660077	0.607833316291305
is_nbsx	Padi6	0.452200095379419	0.0408172987964133
is_nbsx	Pdzk1ip1	0.29771563574799	0.670366585621508
is_nbsx	Pgap1	0.470285741524169	0.0728015859239041
is_nbsx	Phf11a	0.266104541392198	0.570562911962779
is_nbsx	Pik3ap1	0.0257491947342306	0.376849761049443
is_nbsx	Pitrm1	0.680778800628406	0.410796994383058
is_nbsx	Pla2g5	0.020605955046143	0.353645072873703
is_nbsx	Platr5	0.0261903565352554	0.357502605204746
is_nbsx	Pmaip1	0.0890778689735398	0.466591123119781
is_nbsx	Pnpla1	0.324610919688943	0.00462962962962963
is_nbsx	Ppic	0.090069766172867	0.40583058777019
is_nbsx	Ppp2r2b	0.200367138067275	0.554286531077963
is_nbsx	Pter	0.515748434530812	0.0907063397365448
is_nbsx	Ptpn23	0.374882717512638	0.114755533531033
is_nbsx	Pus7l	0.00770404861779859	0.304071652352909
is_nbsx	Rab38	0.274342045929627	0.011770715851972
is_nbsx	Rmdn2	0.00572293552685726	0.434887614475502
is_nbsx	Rsu1	0.382932390523887	0.144209378579
is_nbsx	Rtn1	0.0479059320548922	0.305819214018202
is_nbsx	Sall1	0.00996571087056015	0.469690752635389
is_nbsx	Scaper	0.263267586224296	0.0648883234802831
is_nbsx	Sfxn1	0.0624074599915002	0.667502155650526
is_nbsx	Slc29a4	0.0174110259032334	0.400241265353715
is_nbsx	Smyd2	0.0486148006871782	0.806859889435359
is_nbsx	Snx7	0.334496564172991	0.0503444523872434
is_nbsx	Srgap1	0.515461411036213	0.241858119006846
is_nbsx	Srgap3	0.168003740922298	0.522220617438779
is_nbsx	Sri	0.55949145853328	0.160269208877194
is_nbsx	Steap3	0.157082668280628	0.518640981819507
is_nbsx	Tbc1d5	0.479884642726138	0.201477222236008
is_nbsx	Tcf4	0.0278522651261272	0.39001982837098
is_nbsx	Tet3	0.452379568384102	0.122675703662977
is_nbsx	Thrsp	0.375494249315795	0.0107716222538949
is_nbsx	Timp3	0.00642579397305773	0.40448379695029
is_nbsx	Tmem144	0.122548594758744	0.771163769977649
is_nbsx	Wfdc15a	0.0079640681015341	0.351542317764424
is_nbsx	Wrap53	0.44663106830565	0.798251602728226
is_nbsx	Zc2hc1a	0.373060143809359	0.0517614250828872
is_nbsx	Zfp2	0.0354618746007056	0.403921749050917
is_nbsx	Zfp202	0	0.399805781322308
is_nbsx_not_nbix	3830406C13Rik	0.606247049511279	0.279957106644861
is_nbsx_not_nbix	9230009I02Rik	0.000525891372738235	0.274425640470323
is_nbsx_not_nbix	Ado	0.154627013300315	0.536100208366457
is_nbsx_not_nbix	Akr1c21	0.320036424253409	0.00649581226918078
is_nbsx_not_nbix	Ankrd33b	0.147346327162584	0.49856958578322
is_nbsx_not_nbix	Arhgap32	0.170886026111059	0.579460473285755
is_nbsx_not_nbix	Bend7	0.313392353095234	0.13956225365964
is_nbsx_not_nbix	Bglap3	0.355748256103223	0.0447822198734283
is_nbsx_not_nbix	Bnc2	0.413377833966429	0.0899453536194074
is_nbsx_not_nbix	Cdc20b	0.0432548450791101	0.368664408702995
is_nbsx_not_nbix	Creb3l2	0.144730055094238	0.568521883396157
is_nbsx_not_nbix	Cyp4f13	0.0845635045025602	0.501217028160404
is_nbsx_not_nbix	Dap	0.216471037996177	0.676708575065319
is_nbsx_not_nbix	Ephb2	0.0943691151190692	0.51306212194758
is_nbsx_not_nbix	Fancl	0.659526868963716	0.239170206807267
is_nbsx_not_nbix	Foxp1	0.354159058183568	0.0493243355808292
is_nbsx_not_nbix	Galnt7	0.00744103306389382	0.196168038461806
is_nbsx_not_nbix	Ift27	0.0953556160829698	0.498231855764608
is_nbsx_not_nbix	Ly6e	0.161891023041367	0.616707397898495
is_nbsx_not_nbix	Mgll	0.301085931126394	0.716772627014234
is_nbsx_not_nbix	Ndufa3	0.8080573365172	0.497766178085183
is_nbsx_not_nbix	Nfib	0.262744152608319	0.0988871405255138
is_nbsx_not_nbix	Pdzk1ip1	0.29771563574799	0.670366585621508
is_nbsx_not_nbix	Phf11a	0.266104541392198	0.570562911962779
is_nbsx_not_nbix	Pitrm1	0.680778800628406	0.410796994383058
is_nbsx_not_nbix	Ppic	0.090069766172867	0.40583058777019
is_nbsx_not_nbix	Ppp2r2b	0.200367138067275	0.554286531077963
is_nbsx_not_nbix	Pter	0.515748434530812	0.0907063397365448
is_nbsx_not_nbix	Pus7l	0.00770404861779859	0.304071652352909
is_nbsx_not_nbix	Rsu1	0.382932390523887	0.144209378579
is_nbsx_not_nbix	Scaper	0.263267586224296	0.0648883234802831
is_nbsx_not_nbix	Srgap1	0.515461411036213	0.241858119006846
is_nbsx_not_nbix	Srgap3	0.168003740922298	0.522220617438779
is_nbsx_not_nbix	Sri	0.55949145853328	0.160269208877194
is_nbsx_not_nbix	Steap3	0.157082668280628	0.518640981819507
is_nbsx_not_nbix	Tbc1d5	0.479884642726138	0.201477222236008
is_nbsx_not_nbix	Tet3	0.452379568384102	0.122675703662977
is_nbsx_not_nbix	Tmem144	0.122548594758744	0.771163769977649
is_nbsx_not_nbix	Wrap53	0.44663106830565	0.798251602728226
is_nbsx_not_nbix	Zc2hc1a	0.373060143809359	0.0517614250828872
