# Supplementary material for: Genomic imprinting in mouse blastocysts is predominantly associated with H3K27me3
Source: Nat Commun. 2021 Jun 21;12:3804. doi: 10.1038/s41467-021-23510-4 (PMC8217501; doi:10.1038/s41467-021-23510-4)
Supplement: Supplementary file 11 — Source Data [file 41467_2021_23510_MOESM11_ESM.zip › Source Data/source_data_supplementary_figure_1c.csv]

BsX	BiX
1700017J07Rik	1700017J07Rik
1700108F19Rik	1700108F19Rik
2400006E01Rik	2400006E01Rik
2410003L11Rik	2410003L11Rik
3830406C13Rik	4930591A17Rik
4930591A17Rik	Aard
9230009I02Rik	Abca1
Aard	Abcc4
Abca1	Adgrl2
Abcc4	Airn
Adgrl2	Apol10a
Ado	App
Airn	Asic2
Akr1c21	Asz1
Ankrd33b	Bbx
Apol10a	Bend4
App	Bin1
Arhgap32	C330024D21Rik
Asic2	Casd1
Asz1	Cblb
Bbx	Cd109
Bend4	Cemip
Bend7	Cers3
Bglap3	Dubr
Bin1	E2f3
Bnc2	Ednra
C330024D21Rik	Elavl2
Casd1	Emc2
Cblb	Engase
Cd109	Epas1
Cdc20b	Epb41l4a
Cemip	Fam198b
Cers3	Fam19a5
Creb3l2	Fez2
Cyp4f13	Fhit
Dap	Fkbp6
Dubr	Gab1
E2f3	Gm2381
Ednra	Gramd1b
Elavl2	Grik3
Emc2	Grin3a
Engase	Gulp1
Epas1	H6pd
Epb41l4a	Ispd
Ephb2	Isx
Etv6	Jade1
Fam198b	Kcnq1ot1
Fam19a5	Klk5
Fancl	Klk7
Fez2	LOC105245869
Fhit	Lpin1
Fkbp6	Ly6c1
Foxp1	Ly6f
Gab1	Lyz2
Galnt7	Maml3
Gm2381	Mark1
Gramd1b	Mbnl2
Grik3	Mboat1
Grin3a	Mcts2
Gulp1	Meg3
H6pd	Mir669d
Ift27	Myh13
Ispd	Myo1a
Isx	Nav3
Jade1	Nespas
Kcnq1ot1	Nos1ap
Klk5	Ntrk2
Klk7	Osbpl3
LOC105245869	Otx2
Lpin1	Padi6
Ly6c1	Peg3
Ly6e	Pgap1
Ly6f	Pik3ap1
Lyz2	Pla2g5
Maml3	Platr20
Mark1	Platr4
Mbnl2	Platr5
Mboat1	Pmaip1
Mcts2	Pnpla1
Meg3	Ptpn23
Mgll	Rab38
Mir669d	Rbms1
Myh13	Rmdn2
Myo1a	Rtn1
Nav3	Runx1
Ndufa3	Sall1
Nespas	Sfmbt2
Nfib	Sfxn1
Nos1ap	Slc29a4
Ntrk2	Slc38a1
Osbpl3	Slc38a2
Otx2	Slc38a4
Padi6	Smoc1
Pdzk1ip1	Smyd2
Peg3	Snhg14
Pgap1	Snurf/Snrpn
Phf11a	Snx7
Pik3ap1	Sox21
Pitrm1	Tcf4
Pla2g5	Thrsp
Platr20	Timp3
Platr4	Wfdc15a
Platr5	Zdbf2
Pmaip1	Zfp2
Pnpla1	Zfp202
Ppic
Ppp2r2b
Pter
Ptpn23
Pus7l
Rab38
Rbms1
Rmdn2
Rsu1
Rtn1
Runx1
Sall1
Scaper
Sfmbt2
Sfxn1
Slc29a4
Slc38a1
Slc38a2
Slc38a4
Smoc1
Smyd2
Snhg14
Snurf/Snrpn
Snx7
Sox21
Srgap1
Srgap3
Sri
Steap3
Tbc1d5
Tcf4
Tet3
Thrsp
Timp3
Tmem144
Wfdc15a
Wrap53
Zc2hc1a
Zdbf2
Zfp2
Zfp202
Zfp64
