# Supplementary material for: Genomic imprinting in mouse blastocysts is predominantly associated with H3K27me3
Source: Nat Commun. 2021 Jun 21;12:3804. doi: 10.1038/s41467-021-23510-4 (PMC8217501; doi:10.1038/s41467-021-23510-4)
Supplement: Supplementary file 11 — Source Data [file 41467_2021_23510_MOESM11_ESM.zip › Source Data/source_data_supplementary_figure_1d.csv]

nBsX	nBiX
1700108F19Rik	1700108F19Rik
3830406C13Rik	4930591A17Rik
4930591A17Rik	Aard
9230009I02Rik	Abca1
Aard	Abcc4
Abca1	Adgrl2
Abcc4	Apol10a
Adgrl2	App
Ado	Asic2
Akr1c21	Asz1
Ankrd33b	Bend4
Apol10a	Bin1
App	C330024D21Rik
Arhgap32	Cblb
Asic2	Cd109
Asz1	Cemip
Bend4	Cers3
Bend7	Dubr
Bglap3	Ednra
Bin1	Elavl2
Bnc2	Emc2
C330024D21Rik	Engase
Cblb	Epb41l4a
Cd109	Fam19a5
Cdc20b	Fez2
Cemip	Fhit
Cers3	Gm2381
Creb3l2	Grik3
Cyp4f13	Grin3a
Dap	Gulp1
Dubr	H6pd
Ednra	Ispd
Elavl2	Isx
Emc2	Klk5
Engase	Klk7
Epb41l4a	LOC105245869
Ephb2	Lpin1
Fam19a5	Ly6c1
Fancl	Ly6f
Fez2	Lyz2
Fhit	Maml3
Foxp1	Mark1
Galnt7	Mboat1
Gm2381	Myh13
Grik3	Myo1a
Grin3a	Nav3
Gulp1	Nos1ap
H6pd	Ntrk2
Ift27	Osbpl3
Ispd	Padi6
Isx	Pgap1
Klk5	Pik3ap1
Klk7	Pla2g5
LOC105245869	Platr5
Lpin1	Pmaip1
Ly6c1	Pnpla1
Ly6e	Ptpn23
Ly6f	Rab38
Lyz2	Rmdn2
Maml3	Rtn1
Mark1	Sall1
Mboat1	Sfxn1
Mgll	Slc29a4
Myh13	Smyd2
Myo1a	Snx7
Nav3	Tcf4
Ndufa3	Thrsp
Nfib	Timp3
Nos1ap	Wfdc15a
Ntrk2	Zfp2
Osbpl3	Zfp202
Padi6
Pdzk1ip1
Pgap1
Phf11a
Pik3ap1
Pitrm1
Pla2g5
Platr5
Pmaip1
Pnpla1
Ppic
Ppp2r2b
Pter
Ptpn23
Pus7l
Rab38
Rmdn2
Rsu1
Rtn1
Sall1
Scaper
Sfxn1
Slc29a4
Smyd2
Snx7
Srgap1
Srgap3
Sri
Steap3
Tbc1d5
Tcf4
Tet3
Thrsp
Timp3
Tmem144
Wfdc15a
Wrap53
Zc2hc1a
Zfp2
Zfp202
