# Supplementary material for: Genomic imprinting in mouse blastocysts is predominantly associated with H3K27me3
Source: Nat Commun. 2021 Jun 21;12:3804. doi: 10.1038/s41467-021-23510-4 (PMC8217501; doi:10.1038/s41467-021-23510-4)
Supplement: Supplementary file 11 — Source Data [file 41467_2021_23510_MOESM11_ESM.zip › Source Data/source_data_supplementary_figure_2a.csv]

rn	list_type	log2fc	Oo_B6_4	Oo_B6_18	Oo_B6_20	Oo_B6_21	Oo_Cast_10	Oo_Cast_11	Oo_Cast_12	2C_BC_9	2C_BC_10	2C_CB_6	2C_BC_11	2C_CB_2	2C_CB_4	4C_BC_2	4C_BC_3	4C_BC_5	4C_BC_50A	4C_BC_51A	4C_CB_29	4C_CB_32	4C_CB_33	4C_BC_50C	4C_BC_51C	8C_BC_1	8C_BC_2	8C_BC_3	8C_BC_4	8C_BC_5	8C_BC_8	8C_BC_9	8C_BC_11	8C_BC_31	8C_BC_32	8C_BC_33	8C_BC_38	8C_BC_39	8C_BC_40	8C_BC_41	8C_BC_42	8C_BC_43	8C_BC_44	8C_BC_45	8C_CB_17	8C_CB_19	8C_CB_20	8C_CB_21	8C_BC_14
stage			Oo	Oo	Oo	Oo	Oo	Oo	Oo	2C	2C	2C	2C	2C	2C	4C	4C	4C	4C	4C	4C	4C	4C	4C	4C	8C	8C	8C	8C	8C	8C	8C	8C	8C	8C	8C	8C	8C	8C	8C	8C	8C	8C	8C	8C	8C	8C	8C	8C
genotype			WT	WT	WT	WT	WT	WT	WT	WT	WT	WT	WT	WT	WT	WT	WT	WT	WT	WT	WT	WT	WT	WT	WT	WT	WT	WT	WT	WT	WT	WT	WT	WT	WT	WT	WT	WT	WT	WT	WT	WT	WT	WT	WT	WT	WT	WT	WT
cross			B6	B6	B6	B6	Cast	Cast	Cast	BC	BC	CB	BC	CB	CB	BC	BC	BC	BC	BC	CB	CB	CB	BC	BC	BC	BC	BC	BC	BC	BC	BC	BC	BC	BC	BC	BC	BC	BC	BC	BC	BC	BC	BC	CB	CB	CB	CB	BC
Meg3	is_confirmed	-5.947932231	NA	NA	-1.00000	NA	NA	NA	NA	NA	NA	NA	NA	NA	NA	NA	NA	NA	NA	NA	NA	NA	NA	NA	NA	NA	NA	NA	NA	NA	NA	NA	NA	NA	NA	NA	NA	NA	NA	NA	NA	NA	NA	NA	NA	NA	NA	NA	NA
Zfp64	is_confirmed	2.628554165	NA	NA	NA	NA	-0.94555	-1.00000	-1.00000	0.58496	NA	NA	NA	NA	NA	NA	NA	NA	NA	NA	NA	NA	NA	NA	NA	NA	NA	NA	NA	NA	NA	NA	NA	NA	0.58496	NA	NA	NA	-1.00000	0.58496	0.58496	0.58496	NA	0.41732	NA	NA	0.58496	NA	0.58496
2410003L11Rik	is_confirmed	3.196040171	NA	NA	NA	NA	NA	NA	NA	NA	NA	NA	NA	NA	NA	NA	0.58496	NA	NA	NA	NA	NA	NA	NA	NA	NA	NA	NA	NA	NA	NA	NA	NA	0.58496	NA	NA	NA	NA	NA	NA	NA	NA	NA	NA	NA	NA	NA	NA	NA
Casd1	is_confirmed	3.412605284	NA	NA	NA	NA	NA	NA	NA	NA	NA	NA	NA	NA	NA	NA	NA	NA	NA	NA	NA	NA	NA	NA	NA	NA	NA	NA	NA	NA	NA	NA	NA	NA	NA	NA	NA	NA	NA	NA	NA	NA	NA	NA	NA	NA	NA	NA	NA
Sox21	is_confirmed	3.694513993	NA	NA	NA	NA	NA	NA	NA	NA	NA	NA	NA	NA	NA	NA	0.58496	0.58496	0.58496	0.58496	0.58496	NA	0.57258	0.56670	0.58496	0.58496	NA	0.58496	NA	NA	NA	NA	0.58496	0.58496	0.58496	0.58496	0.58496	0.58496	0.58496	0.58496	0.58496	0.58496	0.58496	0.58496	NA	0.53051	NA	NA	NA
E2f3	is_confirmed	3.969404807	NA	NA	NA	NA	NA	NA	NA	NA	NA	NA	NA	NA	NA	NA	NA	NA	NA	NA	NA	NA	NA	NA	NA	NA	NA	NA	NA	NA	NA	NA	NA	NA	NA	NA	NA	NA	NA	NA	NA	NA	NA	NA	NA	NA	NA	NA	NA
Slc38a2	is_confirmed	4.213233536	NA	NA	NA	NA	NA	NA	NA	NA	NA	NA	0.58496	NA	NA	NA	NA	NA	0.58496	NA	NA	NA	NA	NA	NA	NA	NA	NA	NA	NA	NA	NA	NA	NA	NA	NA	NA	NA	NA	NA	NA	NA	NA	NA	NA	0.11930	NA	-0.89308	NA
Etv6	is_confirmed	4.278031563	NA	NA	NA	NA	NA	NA	NA	NA	NA	NA	0.58496	0.36040	0.58496	0.58496	0.58163	0.57595	0.58356	0.58496	0.58295	0.57577	0.58496	0.56188	0.58496	0.58496	0.56343	0.58496	0.58095	NA	0.58496	0.58496	0.58496	NA	0.58496	0.58496	0.58496	0.57997	0.58496	0.27477	0.58211	0.58496	0.58496	0.48628	NA	0.58496	0.49476	0.58496	0.58496
Zdbf2	is_confirmed	4.49225914	NA	NA	NA	NA	NA	NA	NA	NA	NA	NA	NA	NA	NA	NA	NA	NA	NA	NA	NA	0.57096	NA	NA	NA	NA	NA	NA	NA	NA	NA	NA	NA	NA	NA	NA	0.58496	NA	NA	NA	NA	0.58496	NA	NA	NA	NA	NA	NA	NA
Fkbp6	is_confirmed	4.92492437	NA	NA	NA	NA	NA	NA	NA	0.58496	0.55552	-1.00000	0.53605	0.41971	0.42786	0.50901	0.58259	0.58496	0.58273	0.58369	0.58496	0.58496	0.58496	0.58026	0.58496	0.58496	0.58496	0.58496	0.58496	0.58496	0.57032	0.58496	0.58496	0.58496	0.58193	0.57956	0.30599	0.58173	0.58496	0.58289	0.58496	0.51457	0.32431	0.58189	0.58496	0.58035	0.58496	0.58496	0.57511
Rbms1	is_confirmed	5.048898066	NA	NA	NA	NA	NA	NA	NA	NA	NA	NA	NA	NA	NA	NA	NA	NA	NA	NA	NA	NA	NA	NA	NA	NA	NA	NA	NA	NA	NA	NA	NA	NA	0.58496	0.58496	NA	NA	NA	NA	NA	NA	NA	NA	NA	-1.00000	NA	NA	0.58496
Platr4	is_confirmed	5.059752968	NA	NA	NA	NA	NA	NA	NA	NA	-1.00000	0.58496	NA	NA	NA	0.58496	0.58496	NA	-0.19265	NA	-1.00000	NA	NA	NA	NA	NA	NA	NA	NA	NA	NA	NA	0.54543	NA	NA	NA	NA	NA	NA	NA	NA	NA	NA	0.58496	NA	NA	NA	NA	NA
Jade1	is_confirmed	5.070718904	NA	NA	NA	NA	NA	NA	NA	NA	NA	0.58496	NA	0.58496	0.58496	NA	0.58496	0.58496	0.58088	0.58202	0.58496	0.57274	0.58496	0.55667	0.58496	0.58496	NA	NA	0.58496	0.57854	NA	NA	0.57949	0.58496	0.58496	0.58496	NA	0.58496	NA	NA	NA	NA	NA	NA	0.57511	NA	0.58496	0.43296	0.58496
Fam198b	is_confirmed	5.367144832	NA	NA	NA	NA	NA	NA	NA	NA	NA	NA	NA	NA	NA	NA	NA	NA	NA	NA	0.42223	0.22239	NA	NA	NA	NA	NA	NA	NA	NA	NA	NA	0.00000	NA	NA	NA	NA	NA	NA	NA	NA	NA	NA	NA	-0.46949	-1.00000	NA	NA	NA
Snhg14	is_confirmed	5.427459082	NA	NA	NA	NA	NA	NA	NA	NA	NA	NA	NA	NA	NA	0.58496	NA	NA	0.57661	NA	0.58496	NA	0.58496	0.34395	0.58496	0.57847	0.58496	NA	0.58496	0.58496	0.56294	0.58496	NA	0.58496	NA	NA	NA	0.58496	0.58496	0.58496	0.58496	0.58496	0.58496	0.58496	NA	NA	0.58496	0.58496	0.58496
Smoc1	is_confirmed	5.487527331	NA	NA	NA	NA	NA	NA	NA	0.58496	0.58496	NA	NA	NA	NA	NA	NA	NA	0.58496	NA	NA	NA	NA	NA	NA	NA	NA	NA	NA	NA	NA	NA	NA	NA	NA	NA	NA	0.58496	NA	NA	NA	NA	NA	NA	NA	NA	0.22239	NA	NA
Runx1	is_confirmed	5.561331762	NA	NA	NA	NA	NA	NA	NA	NA	NA	NA	NA	NA	NA	NA	NA	NA	NA	NA	NA	NA	NA	NA	NA	NA	NA	NA	NA	NA	NA	NA	NA	NA	NA	NA	NA	NA	NA	NA	NA	NA	NA	NA	NA	NA	NA	NA	NA
Platr20	is_confirmed	5.601686939	NA	NA	NA	NA	NA	NA	NA	NA	NA	NA	NA	NA	NA	NA	NA	NA	NA	NA	NA	NA	NA	NA	NA	NA	NA	NA	NA	NA	NA	NA	NA	NA	NA	NA	NA	NA	NA	NA	NA	NA	NA	NA	NA	0.58496	NA	NA	NA
Otx2	is_confirmed	5.652875032	NA	NA	NA	NA	NA	NA	NA	NA	NA	NA	NA	NA	NA	NA	NA	NA	NA	NA	NA	NA	NA	NA	NA	NA	NA	NA	NA	NA	NA	NA	NA	NA	NA	NA	NA	NA	NA	NA	NA	NA	NA	NA	NA	NA	NA	NA	NA
Gab1	is_confirmed	5.826085896	NA	NA	-1.00000	NA	NA	-1.00000	NA	0.58496	NA	NA	0.55873	0.58496	NA	0.58496	NA	0.58496	0.58319	0.58371	0.58154	0.57808	0.58496	0.58496	0.58496	NA	0.58496	0.58496	0.57116	0.58496	NA	NA	0.57630	0.58145	0.58496	0.58496	0.58496	NA	0.58496	0.58496	0.58496	0.58496	NA	0.57882	NA	0.57961	0.58109	0.32088	0.03103
Mbnl2	is_confirmed	5.940843025	NA	NA	NA	NA	NA	NA	NA	NA	NA	NA	NA	NA	NA	NA	NA	NA	NA	NA	NA	NA	NA	NA	NA	NA	NA	NA	NA	NA	NA	NA	NA	NA	NA	NA	NA	NA	NA	NA	NA	NA	NA	NA	NA	NA	NA	NA	NA
2400006E01Rik	is_confirmed	5.941210907	NA	NA	NA	NA	NA	NA	NA	NA	0.58496	0.58496	NA	0.58496	0.58496	0.58496	0.58496	0.58496	0.58496	0.58496	0.58228	0.58033	0.58496	0.58496	NA	NA	NA	NA	0.58496	0.58496	NA	NA	0.57173	0.55459	0.58496	NA	0.55254	NA	NA	0.58496	0.58496	0.58496	0.58496	NA	NA	0.58496	0.58496	0.58496	0.58496
Kcnq1ot1	is_confirmed	6.016183763	NA	NA	NA	NA	NA	NA	NA	NA	NA	NA	-1.00000	-0.73697	NA	-0.41504	-0.15200	-1.00000	0.40439	0.16439	0.46323	-0.02346	0.50901	0.21539	0.26460	0.27646	-0.01480	-0.53703	-0.29078	0.20681	-0.41504	0.22239	-0.33257	0.00000	0.52583	-1.00000	-1.00000	-0.19265	0.32193	-0.63743	-1.00000	-1.00000	NA	-1.00000	-0.67807	-1.00000	-1.00000	-0.33257	0.45066
Bbx	is_confirmed	6.089484667	NA	NA	NA	NA	NA	NA	NA	NA	NA	NA	NA	NA	NA	0.57135	0.58496	0.58496	0.58352	0.58496	0.58496	0.57225	0.58496	0.29546	0.52399	0.58265	0.57942	0.58496	0.58097	0.58496	0.58496	0.58496	0.58496	0.58496	NA	NA	0.58496	0.58496	0.58496	0.55325	0.58496	0.58496	0.58496	0.58496	0.58496	0.58496	NA	0.58496	0.58496
Slc38a1	is_confirmed	6.312015416	NA	NA	NA	NA	NA	NA	NA	NA	NA	NA	NA	NA	NA	NA	NA	NA	NA	NA	NA	NA	NA	NA	NA	NA	NA	NA	NA	NA	NA	NA	NA	NA	NA	-1.00000	NA	NA	NA	NA	NA	NA	NA	NA	NA	NA	NA	NA	NA
Nespas	is_confirmed	6.434483513	NA	NA	NA	NA	NA	NA	NA	NA	NA	NA	NA	NA	NA	NA	NA	NA	NA	0.51937	NA	NA	NA	NA	NA	NA	NA	NA	NA	NA	NA	NA	NA	NA	NA	NA	NA	NA	NA	NA	NA	NA	NA	NA	NA	NA	NA	NA	NA
Epas1	is_confirmed	6.533962858	NA	NA	NA	NA	NA	NA	NA	NA	NA	0.58496	NA	NA	NA	NA	NA	NA	0.58496	0.58496	NA	0.57541	0.54432	0.58496	0.58496	NA	NA	NA	NA	NA	0.58496	NA	0.55639	0.58496	0.56174	0.57233	0.58496	0.58281	0.58496	0.58496	0.58496	0.58496	0.58496	0.58496	NA	0.47777	0.58496	0.58496	0.58496
Mcts2	is_confirmed	6.950973181	NA	NA	NA	NA	NA	NA	NA	NA	0.58496	0.50589	NA	NA	NA	0.58496	0.58496	0.58496	0.58496	0.58496	0.57699	0.58496	0.58496	0.29546	0.57173	0.50901	NA	0.58496	NA	0.58496	NA	NA	0.58496	0.58496	0.58496	0.58496	0.58496	0.58496	0.58496	0.58496	0.58496	0.58496	0.58496	NA	NA	0.58496	NA	0.58496	0.58496
Sfmbt2	is_confirmed	7.57320015	NA	NA	NA	NA	NA	NA	NA	NA	NA	NA	NA	NA	NA	0.58496	NA	NA	0.58496	0.58496	NA	NA	NA	NA	NA	0.58496	NA	NA	NA	NA	NA	0.58496	0.58496	NA	NA	0.58496	NA	NA	NA	NA	NA	NA	NA	0.58496	NA	NA	NA	0.58496	NA
Slc38a4	is_confirmed	9.035097913	NA	NA	NA	NA	NA	NA	NA	NA	NA	NA	NA	0.58496	NA	NA	NA	0.58496	0.58496	NA	0.58496	0.58496	NA	0.58496	NA	NA	0.57242	0.58496	NA	0.58496	NA	0.58496	0.58496	0.58496	NA	NA	0.58496	0.57541	0.58496	NA	NA	NA	NA	0.58496	0.58496	0.58496	0.58496	0.58496	0.58496
Asz1	is_nbix	-7.011694552	NA	NA	NA	NA	NA	NA	NA	NA	NA	NA	NA	NA	NA	NA	NA	-1.00000	-0.60730	-0.98599	NA	NA	NA	NA	NA	-1.00000	NA	NA	NA	-1.00000	NA	-1.00000	-0.93441	-1.00000	NA	NA	NA	NA	NA	-1.00000	NA	-1.00000	-1.00000	NA	NA	NA	-1.00000	-1.00000	NA
Lyz2	is_nbix	-5.335094109	NA	NA	NA	NA	NA	NA	NA	NA	NA	NA	NA	-1.00000	NA	NA	NA	NA	-1.00000	NA	NA	NA	NA	NA	NA	NA	NA	NA	NA	NA	NA	NA	NA	-1.00000	NA	NA	NA	NA	NA	NA	NA	NA	NA	NA	NA	-1.00000	-0.97982	-1.00000	NA
Thrsp	is_nbix	-5.098116131	NA	NA	NA	NA	NA	NA	NA	NA	NA	NA	NA	NA	NA	NA	NA	NA	NA	NA	NA	NA	NA	NA	NA	NA	NA	NA	NA	NA	NA	NA	NA	-1.00000	NA	NA	NA	NA	NA	-1.00000	NA	NA	NA	NA	NA	-1.00000	NA	NA	NA
Grin3a	is_nbix	-4.687681582	NA	NA	NA	NA	NA	NA	NA	NA	NA	NA	NA	NA	NA	NA	NA	NA	NA	NA	NA	NA	NA	NA	NA	NA	NA	NA	NA	NA	NA	NA	NA	NA	NA	NA	NA	NA	NA	NA	NA	NA	NA	NA	NA	NA	NA	NA	NA
Elavl2	is_nbix	-4.412512761	NA	-1.00000	NA	NA	NA	NA	-1.00000	NA	NA	NA	NA	NA	NA	-1.00000	NA	NA	-1.00000	-1.00000	-1.00000	NA	NA	NA	NA	NA	NA	NA	NA	NA	NA	NA	-1.00000	NA	NA	NA	NA	NA	NA	NA	NA	NA	NA	NA	NA	NA	NA	NA	NA
Pnpla1	is_nbix	-4.161099113	NA	NA	NA	NA	NA	NA	NA	NA	NA	NA	NA	NA	NA	NA	-0.57817	NA	NA	NA	NA	NA	NA	NA	NA	NA	NA	NA	NA	NA	NA	NA	NA	NA	NA	NA	NA	NA	NA	NA	NA	NA	NA	NA	NA	NA	NA	NA	0.58496
Rab38	is_nbix	-3.960410903	-1.00000	NA	NA	NA	NA	NA	NA	NA	NA	NA	-1.00000	NA	NA	NA	NA	NA	-0.98895	NA	NA	NA	NA	-1.00000	NA	NA	NA	-1.00000	NA	NA	NA	NA	NA	-0.93860	NA	NA	NA	NA	NA	NA	NA	-1.00000	NA	NA	NA	-1.00000	NA	NA	NA
Padi6	is_nbix	-3.446074171	-0.98689	-0.90047	-0.89691	-1.00000	-1.00000	-0.99128	-1.00000	-0.40906	-0.81688	-0.54922	-0.32079	-0.35541	-0.44870	-0.84130	-0.56577	-0.79355	-0.89860	-0.56723	-0.46949	-0.93963	-0.28918	-0.81097	-0.66849	NA	-0.90980	-1.00000	NA	-0.91511	NA	-0.73207	-1.00000	-0.83289	0.19555	-0.65208	-1.00000	-0.85798	-0.18484	-0.38143	-0.91187	-1.00000	-1.00000	-0.57525	-1.00000	-0.35336	-0.45943	-0.91983	-0.97056
Nav3	is_nbix	-3.419690463	NA	NA	NA	NA	NA	NA	NA	NA	NA	NA	NA	NA	NA	-1.00000	-1.00000	NA	-1.00000	NA	NA	NA	NA	NA	NA	-1.00000	NA	-1.00000	NA	NA	NA	NA	NA	NA	NA	NA	NA	NA	NA	NA	NA	NA	-1.00000	NA	NA	NA	-1.00000	-1.00000	NA
Emc2	is_nbix	-2.852816438	NA	NA	NA	NA	NA	-1.00000	-1.00000	NA	NA	NA	NA	-1.00000	NA	-0.90837	-0.81557	-0.47237	-0.80131	-0.83650	NA	NA	-0.96897	-1.00000	NA	-1.00000	-0.18556	-1.00000	-1.00000	-0.95992	-0.93988	-1.00000	-0.91254	-0.79718	-0.53660	-1.00000	-0.17688	-1.00000	-1.00000	-1.00000	-1.00000	-1.00000	-1.00000	-1.00000	-0.85062	-1.00000	-1.00000	-1.00000	-1.00000
Snx7	is_nbix	-2.832459934	NA	NA	NA	-1.00000	-1.00000	-1.00000	-0.96994	NA	NA	NA	-1.00000	NA	NA	NA	NA	NA	NA	NA	NA	NA	NA	-1.00000	NA	NA	NA	NA	NA	NA	NA	NA	NA	NA	NA	NA	NA	NA	NA	NA	NA	NA	NA	NA	NA	NA	NA	NA	NA
Pgap1	is_nbix	-2.721538025	NA	NA	NA	NA	NA	NA	NA	-1.00000	NA	NA	NA	NA	NA	NA	NA	NA	NA	-1.00000	NA	NA	NA	NA	NA	NA	NA	NA	NA	NA	NA	NA	NA	NA	NA	NA	NA	NA	NA	NA	NA	NA	NA	NA	NA	NA	NA	NA	NA
Ptpn23	is_nbix	-1.577426283	NA	NA	NA	NA	NA	NA	NA	NA	NA	NA	NA	NA	NA	NA	-0.37197	-0.05658	-0.18286	-0.01612	-0.15200	0.05184	NA	NA	NA	NA	NA	NA	NA	NA	NA	NA	-0.70555	-0.78588	-0.03847	0.32193	0.28951	-0.41504	-0.63743	-1.00000	0.43296	NA	NA	0.44057	0.49476	-0.66879	-0.61298	-0.66879	-0.06711
Cd109	is_nbix	2.067729838	NA	NA	NA	NA	NA	NA	NA	NA	NA	NA	NA	NA	NA	NA	NA	NA	NA	NA	NA	0.58027	NA	NA	NA	NA	NA	NA	NA	NA	NA	NA	NA	NA	-1.00000	NA	NA	NA	NA	NA	NA	NA	NA	NA	NA	NA	NA	NA	NA
Osbpl3	is_nbix	2.279876507	NA	NA	NA	NA	NA	NA	NA	NA	NA	NA	NA	NA	NA	NA	NA	NA	0.57787	NA	NA	NA	NA	0.58496	0.58496	NA	NA	NA	NA	NA	NA	NA	NA	NA	NA	0.58496	NA	NA	NA	NA	NA	NA	NA	NA	NA	NA	NA	NA	0.58496
Aard	is_nbix	2.314436263	NA	NA	NA	NA	NA	NA	NA	NA	-1.00000	NA	NA	NA	NA	NA	NA	NA	NA	NA	NA	NA	NA	NA	NA	NA	NA	NA	NA	NA	NA	NA	NA	NA	NA	NA	NA	0.58496	NA	NA	NA	NA	NA	NA	NA	NA	NA	NA	NA
Pmaip1	is_nbix	2.328915273	NA	NA	NA	NA	NA	NA	NA	0.16439	0.56009	0.56131	0.58496	NA	NA	NA	NA	NA	0.58496	NA	NA	NA	NA	NA	NA	NA	NA	NA	NA	0.58496	NA	NA	NA	NA	NA	NA	NA	NA	NA	NA	NA	NA	NA	NA	NA	NA	NA	NA	NA
Fez2	is_nbix	2.558546523	NA	NA	NA	NA	NA	NA	NA	NA	NA	NA	NA	0.58496	NA	NA	0.58496	0.58496	NA	0.57686	NA	0.58496	NA	NA	NA	0.58496	NA	0.58496	NA	NA	NA	NA	NA	0.58496	NA	NA	0.58496	NA	0.57890	0.58496	0.58496	0.58496	0.58496	0.58496	0.58496	NA	0.58496	0.26810	0.34001
Abca1	is_nbix	2.596340348	NA	NA	NA	NA	NA	NA	NA	NA	NA	NA	NA	NA	NA	NA	NA	NA	0.58496	NA	NA	NA	NA	NA	NA	NA	NA	NA	NA	NA	NA	NA	NA	NA	NA	NA	NA	0.58496	NA	NA	NA	NA	NA	NA	NA	NA	NA	NA	NA
Bend4	is_nbix	2.880847813	NA	NA	NA	NA	NA	NA	NA	NA	0.58496	NA	NA	NA	NA	NA	0.58496	NA	0.58294	0.58015	0.57314	0.58496	NA	NA	NA	NA	NA	NA	NA	0.58496	0.57760	NA	0.58496	0.58496	0.58011	0.58496	0.58496	0.58496	NA	NA	0.58496	NA	0.58496	0.58064	NA	0.58496	0.58496	0.58496	0.58496
Gm2381	is_nbix	3.021149629	NA	NA	NA	NA	NA	NA	NA	NA	NA	NA	NA	NA	NA	-1.00000	-0.62803	0.15754	0.01560	NA	0.02748	0.00000	NA	-0.21759	0.00000	-0.08823	NA	0.11548	NA	NA	NA	NA	0.55943	NA	0.16993	0.49260	NA	0.40439	NA	-0.18057	NA	-1.00000	NA	NA	NA	NA	NA	NA	NA
Epb41l4a	is_nbix	3.110067025	NA	NA	NA	NA	NA	NA	NA	NA	NA	NA	NA	NA	NA	NA	NA	NA	NA	NA	NA	NA	NA	NA	NA	NA	NA	NA	NA	NA	NA	NA	NA	NA	NA	NA	NA	NA	NA	NA	NA	NA	NA	NA	NA	NA	-1.00000	NA	NA
Pla2g5	is_nbix	3.140101985	NA	NA	NA	NA	NA	NA	NA	NA	0.58496	NA	NA	NA	NA	NA	NA	NA	0.58496	0.58496	NA	NA	0.58496	-1.00000	NA	NA	NA	NA	0.58496	NA	NA	NA	NA	0.58496	0.58496	NA	NA	NA	NA	-1.00000	NA	NA	NA	NA	NA	NA	NA	NA	NA
App	is_nbix	3.307371044	NA	NA	NA	NA	NA	NA	NA	NA	0.58496	NA	NA	NA	NA	NA	NA	NA	NA	NA	NA	NA	-1.00000	NA	NA	NA	NA	NA	NA	NA	NA	NA	NA	-1.00000	0.58496	NA	NA	NA	NA	NA	NA	NA	NA	NA	NA	-1.00000	-1.00000	-1.00000	NA
Bin1	is_nbix	3.396056351	NA	NA	NA	NA	NA	NA	NA	NA	NA	NA	NA	NA	NA	NA	NA	NA	NA	NA	NA	NA	NA	NA	NA	NA	NA	NA	NA	NA	NA	NA	NA	NA	NA	NA	NA	NA	NA	NA	NA	NA	NA	NA	NA	NA	-1.00000	NA	NA
Ly6f	is_nbix	3.44982412	NA	NA	NA	NA	NA	NA	NA	NA	NA	NA	NA	NA	NA	NA	NA	NA	NA	NA	NA	NA	NA	NA	NA	NA	NA	NA	NA	NA	NA	NA	NA	NA	NA	NA	NA	NA	NA	NA	NA	NA	NA	NA	NA	NA	NA	NA	NA
Mboat1	is_nbix	3.67670369	NA	NA	NA	NA	NA	NA	NA	NA	NA	NA	NA	NA	NA	NA	NA	0.58496	0.57741	NA	0.58054	NA	0.58496	0.57299	0.58496	0.58496	0.56974	0.58496	0.57480	0.58496	NA	NA	0.58496	NA	NA	0.58496	NA	NA	NA	0.58496	0.58496	NA	NA	NA	0.56405	NA	NA	NA	NA
Zfp2	is_nbix	3.720759993	NA	NA	NA	NA	NA	NA	NA	NA	NA	NA	NA	NA	NA	NA	NA	NA	NA	NA	NA	NA	NA	NA	NA	NA	NA	NA	NA	0.58496	NA	NA	NA	NA	NA	NA	NA	NA	NA	NA	NA	NA	NA	NA	NA	NA	NA	NA	NA
Sfxn1	is_nbix	3.773524069	NA	NA	NA	NA	NA	NA	NA	NA	0.58496	NA	NA	NA	NA	NA	0.58496	0.58496	0.58496	0.51937	NA	-0.34792	NA	NA	NA	NA	0.58496	0.58496	NA	NA	NA	NA	0.58496	0.58496	NA	0.31991	0.57274	NA	0.58496	NA	0.49354	0.58496	NA	0.58496	NA	0.51457	0.58496	0.56560	0.58496
Lpin1	is_nbix	3.957252477	NA	NA	NA	NA	NA	NA	NA	NA	NA	-0.65486	NA	NA	NA	NA	NA	NA	NA	NA	NA	NA	NA	NA	NA	NA	NA	NA	NA	NA	NA	NA	NA	NA	NA	0.57840	NA	NA	0.58496	NA	NA	0.58496	0.58496	NA	NA	0.58496	-1.00000	-0.96277	NA
Tcf4	is_nbix	4.002381126	NA	NA	NA	NA	NA	NA	NA	NA	NA	NA	NA	NA	NA	NA	NA	NA	NA	0.58496	NA	NA	NA	NA	NA	NA	NA	NA	NA	0.58496	NA	NA	NA	NA	NA	NA	NA	NA	NA	NA	NA	NA	NA	NA	NA	NA	NA	NA	NA
Engase	is_nbix	4.052448311	NA	NA	NA	NA	NA	NA	NA	NA	NA	NA	NA	NA	NA	NA	NA	NA	NA	NA	NA	NA	NA	NA	NA	NA	NA	NA	NA	NA	NA	NA	NA	NA	0.25054	NA	NA	NA	NA	NA	NA	NA	NA	NA	NA	NA	NA	NA	NA
Cblb	is_nbix	4.075576721	NA	NA	NA	NA	NA	NA	NA	NA	NA	NA	NA	NA	NA	NA	NA	NA	NA	NA	NA	NA	NA	NA	NA	NA	NA	NA	NA	NA	NA	NA	NA	NA	NA	NA	NA	NA	NA	NA	NA	NA	NA	NA	NA	NA	NA	NA	NA
Smyd2	is_nbix	4.078685741	NA	NA	NA	NA	NA	NA	NA	NA	NA	NA	NA	NA	NA	NA	NA	NA	NA	NA	NA	0.57699	0.58496	NA	NA	NA	0.58496	NA	NA	0.58496	NA	NA	0.58496	0.56560	0.58496	NA	NA	-1.00000	0.58496	NA	0.58496	0.58496	0.58496	-1.00000	NA	0.36556	NA	0.17834	0.58496
H6pd	is_nbix	4.145800916	NA	NA	NA	NA	NA	NA	NA	NA	NA	NA	NA	NA	NA	NA	NA	NA	NA	NA	NA	NA	NA	NA	NA	NA	NA	NA	NA	NA	NA	NA	NA	-1.00000	NA	NA	NA	NA	NA	NA	NA	NA	NA	NA	NA	NA	NA	NA	NA
Rtn1	is_nbix	4.168928976	NA	NA	NA	NA	NA	NA	NA	NA	NA	NA	NA	NA	NA	NA	NA	NA	NA	NA	NA	NA	NA	NA	NA	NA	NA	NA	NA	NA	NA	NA	NA	NA	-1.00000	NA	NA	NA	NA	-1.00000	NA	NA	NA	NA	NA	NA	NA	-1.00000	NA
4930591A17Rik	is_nbix	4.203844704	NA	NA	NA	NA	NA	NA	NA	NA	NA	NA	NA	NA	NA	NA	NA	NA	NA	NA	NA	NA	0.58496	NA	0.58496	NA	NA	0.58496	NA	NA	NA	NA	0.58496	NA	NA	NA	NA	NA	NA	NA	NA	NA	NA	NA	NA	NA	0.58496	NA	NA
Platr5	is_nbix	4.264270662	NA	NA	NA	NA	NA	NA	NA	NA	NA	NA	NA	NA	NA	NA	-0.15200	NA	NA	0.58496	NA	NA	NA	NA	NA	NA	NA	NA	NA	NA	NA	NA	NA	NA	NA	NA	NA	NA	NA	0.58496	NA	NA	NA	NA	NA	NA	NA	NA	NA
Pik3ap1	is_nbix	4.265295247	NA	NA	NA	NA	NA	NA	NA	NA	NA	NA	NA	NA	NA	NA	NA	NA	NA	NA	NA	NA	NA	NA	NA	NA	NA	NA	NA	NA	NA	NA	NA	NA	NA	0.58496	NA	NA	NA	NA	NA	NA	NA	NA	NA	NA	NA	NA	NA
Myh13	is_nbix	4.348560125	NA	NA	NA	NA	NA	NA	NA	NA	NA	NA	NA	NA	NA	NA	NA	NA	NA	NA	NA	NA	NA	NA	NA	NA	NA	NA	NA	NA	NA	NA	NA	NA	NA	NA	NA	NA	NA	NA	NA	NA	NA	NA	NA	NA	NA	NA	NA
Slc29a4	is_nbix	4.373276856	NA	NA	NA	NA	NA	NA	NA	NA	NA	NA	NA	-0.73697	0.27009	NA	NA	NA	NA	NA	NA	NA	NA	NA	NA	NA	NA	NA	NA	NA	NA	NA	NA	NA	NA	NA	NA	NA	NA	NA	NA	NA	NA	NA	NA	NA	NA	-0.31194	NA
Fam19a5	is_nbix	4.432148948	NA	NA	NA	NA	NA	NA	NA	NA	NA	NA	NA	NA	NA	NA	NA	NA	NA	NA	NA	NA	NA	NA	NA	NA	NA	NA	NA	NA	NA	NA	NA	NA	NA	NA	NA	NA	NA	NA	NA	NA	NA	NA	NA	NA	NA	NA	NA
Myo1a	is_nbix	4.481303779	NA	NA	NA	NA	NA	NA	NA	NA	NA	-0.92785	NA	NA	0.40110	NA	NA	NA	NA	NA	NA	NA	NA	NA	NA	NA	NA	NA	NA	NA	NA	NA	NA	NA	NA	NA	NA	-1.00000	NA	NA	-1.00000	NA	NA	NA	NA	NA	NA	NA	NA
1700108F19Rik	is_nbix	4.592252502	NA	NA	NA	NA	NA	NA	NA	NA	NA	NA	NA	NA	NA	NA	NA	NA	NA	NA	0.57458	NA	NA	NA	NA	NA	NA	NA	NA	NA	NA	NA	NA	NA	NA	NA	NA	NA	NA	NA	NA	NA	NA	NA	NA	NA	NA	NA	NA
Ly6c1	is_nbix	4.637615413	NA	NA	NA	NA	NA	NA	NA	NA	NA	NA	NA	0.58496	0.58496	NA	NA	NA	NA	NA	NA	NA	NA	NA	NA	NA	NA	NA	NA	NA	NA	NA	NA	NA	NA	-1.00000	NA	NA	NA	NA	NA	NA	NA	NA	NA	NA	NA	NA	NA
Rmdn2	is_nbix	5.117674694	NA	NA	NA	NA	NA	NA	NA	NA	NA	NA	0.58496	NA	NA	NA	NA	NA	0.58496	NA	NA	0.57154	NA	NA	NA	NA	NA	NA	NA	NA	NA	0.58496	NA	NA	NA	NA	NA	NA	NA	NA	0.58496	NA	NA	NA	NA	NA	NA	NA	NA
Mark1	is_nbix	5.13190624	NA	NA	NA	NA	NA	NA	NA	NA	NA	NA	NA	NA	NA	NA	NA	0.55722	0.58257	0.58496	0.58170	0.58188	NA	NA	NA	0.58496	NA	0.58496	NA	NA	0.58496	NA	0.58496	0.58496	0.58026	0.58496	0.58496	NA	0.58204	0.37701	NA	0.57909	NA	0.58496	NA	0.58496	0.58496	0.58496	0.57550
LOC105245869	is_nbix	5.180806769	NA	NA	NA	NA	NA	NA	NA	NA	NA	NA	NA	NA	0.58496	NA	0.58496	0.58496	0.58496	NA	0.58496	NA	NA	0.56294	0.58496	NA	NA	NA	NA	NA	NA	NA	0.58496	NA	NA	NA	NA	0.58496	NA	0.38143	NA	NA	NA	0.57191	NA	0.58496	0.58496	NA	NA
Wfdc15a	is_nbix	5.18924915	NA	NA	-1.00000	NA	NA	NA	NA	NA	-1.00000	-1.00000	NA	NA	NA	NA	-0.75899	NA	0.45943	NA	NA	0.18443	NA	NA	NA	NA	NA	NA	NA	NA	NA	NA	0.58496	NA	NA	NA	NA	NA	NA	NA	NA	NA	0.58496	NA	NA	0.58496	NA	NA	NA
Sall1	is_nbix	5.390727157	NA	NA	NA	NA	NA	NA	NA	NA	NA	NA	NA	NA	NA	NA	NA	NA	NA	0.58496	NA	NA	NA	0.58496	0.58496	0.58496	NA	NA	NA	NA	NA	NA	0.55800	NA	0.58496	0.58496	0.58496	NA	0.51937	NA	0.58496	NA	NA	0.58496	NA	NA	NA	NA	0.58496
Adgrl2	is_nbix	5.431231728	NA	NA	NA	NA	NA	NA	NA	NA	NA	NA	NA	NA	NA	NA	NA	NA	NA	0.58496	NA	NA	NA	NA	NA	NA	NA	NA	NA	NA	0.58496	NA	NA	NA	NA	NA	NA	NA	NA	NA	NA	NA	NA	NA	NA	NA	NA	NA	NA
Ednra	is_nbix	5.870369966	NA	NA	NA	NA	NA	NA	NA	NA	NA	NA	NA	NA	NA	NA	NA	NA	NA	NA	NA	NA	NA	NA	NA	NA	NA	NA	NA	NA	NA	NA	NA	NA	NA	NA	NA	NA	NA	NA	NA	NA	NA	NA	NA	NA	NA	NA	NA
Zfp202	is_nbix	5.893980715	NA	NA	NA	NA	NA	NA	NA	NA	0.00000	NA	0.58496	NA	0.58496	NA	0.58496	NA	NA	NA	NA	-1.00000	NA	NA	NA	NA	NA	NA	NA	NA	NA	NA	NA	NA	NA	0.58496	NA	NA	NA	NA	NA	NA	NA	NA	NA	NA	NA	NA	NA
Abcc4	is_nbix	6.079761	-1.00000	NA	-1.00000	-0.94937	NA	NA	NA	NA	-1.00000	NA	NA	NA	NA	NA	0.58496	NA	-1.00000	NA	NA	NA	NA	NA	NA	NA	NA	NA	0.58496	NA	NA	NA	NA	NA	NA	NA	NA	NA	NA	NA	NA	NA	NA	NA	NA	NA	NA	NA	NA
Timp3	is_nbix	6.274028827	NA	NA	NA	NA	NA	NA	NA	NA	NA	NA	NA	NA	NA	NA	NA	NA	NA	NA	NA	NA	NA	NA	NA	NA	NA	NA	NA	0.58496	NA	NA	NA	NA	NA	-0.92600	NA	NA	NA	NA	NA	NA	NA	NA	NA	NA	-1.00000	-1.00000	NA
Dubr	is_nbix	6.580040027	NA	NA	NA	NA	NA	NA	NA	NA	NA	NA	0.58496	NA	NA	NA	NA	NA	NA	NA	NA	NA	NA	NA	NA	NA	NA	NA	NA	NA	NA	NA	NA	NA	NA	0.58496	NA	NA	NA	NA	NA	NA	NA	NA	NA	NA	NA	NA	NA
C330024D21Rik	is_nbix	7.065240659	NA	NA	NA	NA	NA	NA	NA	NA	0.58496	NA	-0.95420	NA	NA	NA	NA	NA	0.58496	NA	0.57145	NA	0.58496	NA	NA	NA	0.58496	0.22239	NA	NA	NA	NA	NA	NA	NA	0.58496	NA	0.58496	NA	0.58496	NA	NA	NA	NA	NA	NA	NA	0.58496	NA
Klk5	is_nbix	7.134133555	NA	NA	NA	NA	NA	NA	NA	NA	NA	NA	NA	NA	NA	NA	NA	NA	NA	NA	NA	NA	NA	NA	NA	NA	NA	NA	NA	NA	NA	NA	NA	NA	NA	NA	NA	NA	NA	NA	NA	NA	NA	NA	NA	NA	NA	NA	NA
Akr1c21	is_nbsx_not_nbix	-4.929683236	NA	NA	NA	NA	NA	NA	NA	NA	NA	NA	NA	NA	NA	NA	NA	0.58496	NA	NA	NA	NA	-1.00000	-1.00000	-1.00000	0.58496	NA	NA	NA	NA	NA	NA	NA	NA	NA	NA	NA	NA	0.58496	NA	NA	NA	0.58496	NA	NA	0.58496	NA	NA	NA
Pter	is_nbsx_not_nbix	-3.772238727	NA	NA	NA	NA	NA	NA	NA	NA	NA	NA	NA	NA	NA	NA	NA	-1.00000	-0.97303	-1.00000	NA	NA	NA	NA	NA	NA	NA	NA	NA	NA	NA	NA	NA	NA	NA	NA	NA	NA	NA	NA	NA	NA	NA	NA	NA	NA	NA	NA	NA
Bnc2	is_nbsx_not_nbix	-3.464320789	NA	-1.00000	-0.75899	NA	-0.88897	-1.00000	-1.00000	NA	NA	-1.00000	NA	NA	NA	NA	NA	NA	-1.00000	NA	NA	NA	NA	NA	NA	NA	NA	NA	NA	NA	NA	NA	-1.00000	NA	NA	NA	NA	NA	NA	NA	NA	NA	NA	NA	NA	NA	NA	NA	-1.00000
Nfib	is_nbsx_not_nbix	-3.459897669	NA	NA	NA	NA	NA	NA	NA	NA	NA	-1.00000	NA	NA	NA	NA	NA	NA	NA	NA	NA	NA	NA	NA	NA	NA	NA	NA	NA	NA	NA	NA	NA	NA	NA	-1.00000	NA	NA	NA	-1.00000	NA	NA	NA	NA	NA	NA	NA	NA	-1.00000
Bglap3	is_nbsx_not_nbix	-2.926246996	NA	NA	NA	NA	NA	NA	NA	NA	0.00000	NA	NA	NA	NA	NA	NA	NA	NA	NA	NA	NA	NA	NA	NA	NA	NA	NA	NA	NA	NA	NA	NA	NA	NA	NA	NA	NA	NA	NA	NA	NA	NA	NA	NA	NA	NA	NA	NA
Zc2hc1a	is_nbsx_not_nbix	-2.580757618	NA	NA	NA	NA	NA	NA	NA	-1.00000	NA	NA	NA	NA	-1.00000	NA	NA	NA	NA	NA	NA	NA	NA	NA	NA	NA	NA	NA	NA	NA	NA	NA	NA	NA	-1.00000	NA	NA	NA	NA	NA	NA	NA	NA	-1.00000	NA	NA	NA	NA	NA
Bend7	is_nbsx_not_nbix	-2.328377602	NA	NA	NA	NA	NA	NA	NA	NA	NA	NA	NA	-1.00000	NA	NA	NA	NA	NA	NA	NA	NA	NA	NA	NA	NA	NA	NA	NA	NA	NA	NA	NA	NA	NA	NA	NA	NA	NA	NA	NA	NA	NA	NA	NA	NA	NA	NA	NA
Fancl	is_nbsx_not_nbix	-2.196223667	NA	NA	NA	NA	NA	NA	NA	NA	NA	NA	NA	NA	NA	-0.13125	-0.09954	-0.05247	-0.23413	-1.00000	-1.00000	0.56009	NA	NA	NA	-1.00000	NA	NA	NA	0.58496	-0.64636	NA	-1.00000	-1.00000	-0.14202	0.21459	-0.52466	0.42450	-1.00000	-0.77052	0.30256	0.57154	-1.00000	0.36751	-1.00000	-1.00000	-1.00000	-1.00000	-0.88452
3830406C13Rik	is_nbsx_not_nbix	-2.164664127	NA	NA	NA	NA	NA	NA	NA	NA	NA	NA	NA	NA	NA	NA	NA	NA	NA	NA	-1.00000	NA	NA	NA	NA	NA	NA	NA	NA	NA	NA	NA	0.58496	NA	NA	NA	-1.00000	-1.00000	NA	NA	NA	NA	NA	NA	0.58496	NA	-1.00000	-1.00000	NA
Sri	is_nbsx_not_nbix	-2.047362572	NA	NA	NA	NA	NA	NA	NA	0.58496	NA	-1.00000	NA	NA	-1.00000	NA	NA	NA	NA	NA	NA	NA	-1.00000	NA	NA	NA	NA	NA	NA	NA	NA	NA	NA	-1.00000	NA	NA	NA	NA	NA	NA	NA	NA	NA	-1.00000	NA	-1.00000	-1.00000	-1.00000	-1.00000
Tet3	is_nbsx_not_nbix	-1.834383307	-0.97491	-0.99116	-0.98460	-0.99200	-0.98978	-0.97863	-0.99342	-0.67807	-1.00000	-0.93587	NA	-0.95269	-1.00000	NA	-0.32193	NA	-1.00000	NA	NA	NA	NA	NA	-1.00000	NA	NA	NA	NA	NA	NA	NA	NA	NA	NA	NA	NA	NA	NA	NA	NA	-1.00000	NA	NA	NA	NA	NA	NA	-1.00000
Scaper	is_nbsx_not_nbix	-1.807300435	NA	NA	NA	NA	NA	NA	NA	NA	NA	NA	NA	NA	NA	-1.00000	-1.00000	NA	-1.00000	NA	NA	NA	-1.00000	-0.92405	NA	NA	NA	NA	NA	NA	NA	NA	NA	NA	NA	NA	NA	NA	-1.00000	NA	NA	NA	-1.00000	NA	NA	-1.00000	NA	NA	NA
Rsu1	is_nbsx_not_nbix	-1.683791929	-0.91870	-1.00000	-0.95025	-0.97171	-1.00000	-1.00000	-1.00000	-0.41504	-1.00000	-1.00000	NA	NA	0.58496	NA	NA	NA	0.58496	NA	NA	NA	-1.00000	NA	-1.00000	NA	NA	-1.00000	NA	NA	NA	NA	NA	-1.00000	-1.00000	-0.01687	-0.12029	NA	NA	NA	NA	NA	-1.00000	NA	-1.00000	NA	NA	NA	NA
Tbc1d5	is_nbsx_not_nbix	-1.351360408	NA	NA	NA	NA	NA	NA	NA	NA	NA	NA	NA	NA	NA	NA	NA	NA	-1.00000	NA	0.03037	NA	NA	NA	-1.00000	NA	NA	NA	NA	NA	-0.86876	NA	NA	NA	NA	NA	NA	NA	NA	NA	NA	NA	NA	0.58496	NA	NA	0.58496	NA	NA
Srgap1	is_nbsx_not_nbix	-1.310970345	NA	NA	NA	NA	NA	NA	NA	NA	NA	-1.00000	NA	-1.00000	NA	-1.00000	NA	NA	-1.00000	-1.00000	-1.00000	NA	NA	NA	NA	-1.00000	NA	NA	NA	NA	NA	NA	NA	NA	NA	NA	NA	NA	-1.00000	NA	NA	NA	NA	NA	NA	NA	NA	NA	-1.00000
Pitrm1	is_nbsx_not_nbix	-1.255769967	NA	NA	NA	NA	NA	NA	NA	0.07429	0.06228	-1.00000	-1.00000	NA	-1.00000	-0.95067	-0.92405	-0.82345	-0.93699	-0.43556	-0.29037	0.55531	0.02106	0.39514	-0.96721	-1.00000	NA	0.58496	NA	NA	NA	NA	-1.00000	NA	0.29639	-0.62646	-1.00000	NA	0.58496	NA	NA	NA	NA	NA	NA	0.58092	-0.26652	0.19264	0.58496
Ndufa3	is_nbsx_not_nbix	-0.680412166	-1.00000	NA	NA	NA	NA	NA	NA	-0.41504	NA	NA	NA	NA	-1.00000	NA	NA	NA	-0.31019	-0.28379	-0.16840	0.18624	NA	0.16439	NA	NA	0.07800	-1.00000	NA	NA	NA	NA	NA	-0.37197	0.14439	0.47805	0.11818	NA	-0.09311	0.07039	0.45066	0.27563	0.07276	-0.16992	-0.61298	-0.66558	NA	-0.29956	-0.51457
Wrap53	is_nbsx_not_nbix	0.853305605	NA	NA	NA	NA	NA	NA	NA	-0.01367	-0.04485	0.09398	-0.71621	-0.27652	0.20163	NA	-0.92961	0.14202	-0.54543	0.46467	0.41301	-0.16992	-0.36773	0.20645	-0.19745	NA	NA	0.03562	NA	NA	-0.37851	NA	-0.07189	0.19607	-1.00000	0.51120	0.53411	-0.78182	NA	-0.33082	-0.29759	0.48210	0.54597	-1.00000	-0.05810	0.34104	0.27534	-0.18371	0.00000
Mgll	is_nbsx_not_nbix	1.16637203	NA	NA	NA	NA	NA	NA	NA	NA	NA	NA	NA	NA	NA	NA	NA	NA	NA	NA	NA	NA	NA	NA	NA	NA	NA	NA	NA	NA	NA	NA	NA	NA	NA	NA	NA	NA	NA	NA	NA	NA	NA	NA	NA	NA	NA	NA	NA
Srgap3	is_nbsx_not_nbix	1.4884315	NA	NA	NA	NA	NA	NA	NA	NA	NA	NA	NA	NA	NA	NA	NA	NA	NA	NA	NA	NA	NA	NA	NA	NA	NA	NA	NA	NA	NA	NA	NA	NA	NA	NA	NA	NA	NA	NA	NA	NA	NA	NA	NA	NA	NA	NA	NA
Steap3	is_nbsx_not_nbix	1.561167138	NA	NA	NA	NA	NA	NA	NA	0.58496	NA	0.58496	0.58496	NA	NA	NA	NA	NA	0.58496	0.58146	0.58496	0.58496	NA	0.58496	0.58496	0.58496	0.52356	0.58496	0.58496	0.58496	NA	NA	0.57521	0.58496	0.58496	NA	0.58052	0.54803	0.58496	0.58496	0.58496	0.58496	0.58496	0.58496	0.51457	0.29269	0.58496	0.58178	0.58496
Pdzk1ip1	is_nbsx_not_nbix	1.561413584	NA	NA	NA	NA	NA	NA	NA	NA	NA	NA	NA	NA	NA	NA	NA	NA	NA	NA	NA	NA	NA	NA	NA	NA	NA	NA	NA	NA	NA	NA	NA	NA	NA	-1.00000	NA	NA	NA	NA	NA	NA	NA	NA	NA	NA	-1.00000	-1.00000	NA
Ppp2r2b	is_nbsx_not_nbix	1.570938372	NA	NA	NA	NA	NA	NA	NA	-0.02915	0.34792	-0.21150	-1.00000	-0.41504	NA	0.29834	0.51457	NA	0.39975	0.58496	0.58496	0.16146	NA	NA	NA	NA	NA	0.58496	NA	-0.97056	NA	NA	NA	-1.00000	-1.00000	0.28011	NA	NA	NA	-1.00000	NA	NA	-1.00000	NA	NA	-1.00000	-0.86876	NA	0.58496
Ly6e	is_nbsx_not_nbix	1.726275586	NA	NA	NA	NA	NA	NA	NA	NA	NA	0.33342	NA	-0.15200	NA	NA	-1.00000	0.58496	NA	NA	NA	NA	0.49881	0.46609	0.58496	NA	NA	NA	NA	NA	NA	NA	NA	-1.00000	-1.00000	-1.00000	NA	NA	NA	-1.00000	NA	NA	NA	NA	NA	-1.00000	-1.00000	-0.81872	-1.00000
Ado	is_nbsx_not_nbix	1.726365506	-0.26303	NA	NA	NA	NA	NA	NA	0.35364	NA	NA	0.29956	NA	0.58496	NA	NA	NA	0.58496	0.58496	NA	0.58496	NA	NA	0.42223	NA	NA	NA	NA	0.58496	NA	0.58496	NA	NA	NA	-1.00000	NA	NA	0.58496	NA	0.58496	0.58496	0.58496	0.58496	-1.00000	NA	0.58496	NA	NA
Dap	is_nbsx_not_nbix	1.733757436	-1.00000	NA	NA	NA	NA	-0.90046	-1.00000	NA	NA	-1.00000	NA	NA	NA	NA	NA	NA	NA	NA	NA	NA	0.53842	NA	NA	NA	NA	NA	NA	NA	NA	NA	0.58496	-0.23163	0.58081	-1.00000	NA	NA	0.58496	0.39333	NA	NA	-0.10016	0.58496	NA	-1.00000	-1.00000	-1.00000	NA
Phf11a	is_nbsx_not_nbix	1.863032365	NA	NA	NA	NA	NA	NA	NA	NA	NA	NA	NA	NA	NA	NA	NA	NA	-1.00000	NA	NA	NA	NA	NA	NA	NA	NA	NA	NA	NA	NA	NA	NA	NA	NA	NA	NA	NA	-1.00000	NA	NA	NA	NA	NA	NA	NA	-0.49750	NA	NA
Creb3l2	is_nbsx_not_nbix	2.190085129	NA	NA	NA	NA	NA	NA	NA	NA	NA	NA	NA	NA	NA	NA	NA	NA	NA	NA	NA	NA	NA	NA	NA	NA	NA	NA	NA	NA	NA	NA	NA	NA	NA	NA	NA	NA	NA	NA	NA	NA	NA	NA	NA	NA	NA	NA	NA
Ppic	is_nbsx_not_nbix	2.573289915	NA	NA	NA	NA	NA	NA	NA	NA	NA	NA	NA	NA	NA	NA	NA	NA	NA	NA	NA	0.58496	NA	NA	0.58496	NA	NA	NA	NA	NA	NA	NA	NA	NA	-1.00000	NA	NA	NA	NA	NA	NA	NA	NA	NA	NA	0.58496	NA	0.58496	0.58496
Ankrd33b	is_nbsx_not_nbix	2.596018859	NA	NA	NA	NA	NA	NA	NA	0.58496	NA	NA	NA	NA	NA	NA	NA	NA	NA	NA	NA	NA	NA	NA	NA	NA	NA	NA	NA	NA	NA	NA	NA	0.41063	0.58496	NA	NA	0.58496	NA	NA	NA	NA	NA	NA	NA	NA	NA	NA	NA
Ift27	is_nbsx_not_nbix	2.602142815	NA	NA	NA	NA	NA	NA	NA	NA	0.19264	NA	NA	NA	NA	NA	NA	NA	NA	NA	NA	NA	NA	NA	NA	NA	NA	NA	NA	NA	NA	NA	NA	0.58496	NA	NA	NA	NA	NA	-1.00000	NA	NA	NA	NA	NA	-1.00000	NA	NA	NA
Cyp4f13	is_nbsx_not_nbix	2.82425989	NA	NA	NA	NA	NA	NA	NA	NA	NA	NA	NA	NA	NA	NA	NA	NA	NA	NA	NA	NA	NA	NA	NA	NA	NA	NA	NA	NA	NA	NA	NA	NA	NA	NA	NA	NA	NA	NA	NA	NA	NA	NA	NA	NA	NA	NA	NA
Tmem144	is_nbsx_not_nbix	3.084656272	NA	NA	NA	NA	NA	NA	NA	NA	NA	NA	NA	NA	NA	0.58496	NA	NA	NA	NA	0.58496	0.58496	NA	0.58496	0.58496	0.58496	NA	NA	NA	NA	0.58496	NA	NA	NA	NA	NA	0.58496	NA	NA	NA	NA	NA	NA	NA	NA	NA	NA	NA	NA
Ephb2	is_nbsx_not_nbix	3.3055563	NA	NA	NA	NA	NA	-1.00000	-1.00000	NA	NA	NA	-1.00000	NA	NA	NA	NA	NA	NA	NA	NA	NA	NA	NA	NA	NA	NA	NA	NA	NA	NA	NA	NA	NA	NA	NA	NA	NA	NA	NA	NA	NA	NA	NA	NA	NA	NA	NA	NA
Cdc20b	is_nbsx_not_nbix	3.338854548	NA	NA	NA	NA	NA	NA	NA	NA	NA	NA	NA	NA	NA	NA	NA	NA	NA	NA	NA	NA	NA	NA	NA	NA	NA	NA	NA	NA	NA	NA	NA	NA	NA	NA	NA	NA	NA	NA	NA	NA	NA	NA	NA	NA	NA	NA	NA
Arhgap32	is_nbsx_not_nbix	3.595283835	NA	NA	NA	NA	NA	NA	NA	0.58496	0.00000	NA	NA	NA	NA	NA	NA	0.58496	NA	NA	0.58496	0.58496	NA	NA	0.58496	NA	NA	0.58496	NA	NA	NA	NA	0.58496	NA	0.58496	0.58496	0.58496	0.57424	NA	0.58496	0.58496	NA	NA	0.58496	NA	0.58496	0.58496	NA	0.58496
Galnt7	is_nbsx_not_nbix	4.034126609	NA	NA	NA	NA	NA	NA	NA	NA	NA	NA	NA	NA	NA	NA	NA	NA	NA	NA	NA	NA	0.55800	NA	0.58496	NA	NA	NA	NA	NA	NA	NA	NA	NA	NA	NA	NA	NA	NA	NA	NA	NA	NA	NA	NA	NA	NA	NA	NA
Pus7l	is_nbsx_not_nbix	4.979264654	-1.00000	NA	-1.00000	-1.00000	-1.00000	-1.00000	-0.96930	NA	0.58496	NA	NA	0.52356	NA	NA	0.58496	0.58496	0.58310	0.58108	0.58496	0.56242	0.08746	NA	NA	NA	NA	0.58496	NA	NA	0.58496	NA	NA	NA	0.58496	0.58366	NA	0.57435	NA	0.58496	0.57905	NA	NA	0.58496	NA	NA	NA	NA	0.58496
9230009I02Rik	is_nbsx_not_nbix	7.379284125	NA	NA	NA	NA	NA	NA	NA	NA	NA	NA	NA	NA	NA	NA	NA	NA	NA	NA	NA	NA	NA	NA	NA	NA	NA	NA	NA	NA	NA	0.56478	NA	0.58496	NA	NA	NA	NA	NA	NA	NA	0.58496	NA	NA	NA	NA	NA	NA	NA
Rian	is_unconfirmed	-4.501081051	NA	NA	NA	NA	NA	NA	NA	NA	NA	NA	NA	NA	NA	NA	NA	NA	NA	NA	NA	NA	NA	NA	NA	NA	NA	NA	NA	NA	NA	NA	NA	NA	NA	NA	NA	NA	NA	NA	NA	NA	NA	NA	NA	NA	NA	NA	NA
Pdgfb	is_unconfirmed	-3.094525327	NA	NA	NA	NA	-1.00000	-1.00000	-1.00000	NA	NA	NA	NA	-1.00000	-0.67807	NA	-0.88897	NA	0.58496	-0.69188	NA	-1.00000	0.37851	NA	NA	NA	NA	NA	NA	NA	NA	NA	NA	0.58496	NA	NA	NA	0.58496	-0.83494	NA	NA	-1.00000	NA	NA	NA	NA	NA	NA	NA
Cobl	is_unconfirmed	-2.360639208	NA	-1.00000	-1.00000	-0.98063	NA	NA	NA	-1.00000	-1.00000	-0.95346	NA	NA	NA	-1.00000	-1.00000	NA	NA	NA	NA	NA	NA	NA	NA	NA	NA	NA	NA	NA	NA	NA	NA	-1.00000	NA	NA	NA	NA	NA	NA	NA	NA	NA	NA	NA	NA	NA	-1.00000	NA
Cdh15	is_unconfirmed	-2.288412282	NA	NA	NA	NA	NA	NA	NA	NA	NA	NA	NA	-1.00000	NA	NA	NA	NA	NA	NA	NA	NA	NA	NA	NA	NA	NA	NA	NA	NA	NA	NA	NA	NA	NA	NA	NA	NA	NA	NA	NA	NA	NA	NA	NA	NA	NA	NA	NA
Cd81	is_unconfirmed	-2.068558623	NA	NA	NA	NA	NA	NA	NA	NA	NA	NA	NA	NA	NA	NA	NA	NA	NA	NA	NA	NA	NA	NA	NA	NA	NA	NA	NA	NA	NA	NA	NA	-1.00000	-1.00000	-1.00000	NA	NA	NA	NA	-1.00000	NA	NA	NA	NA	-1.00000	-1.00000	-1.00000	NA
Pde4d	is_unconfirmed	-1.367668899	NA	NA	NA	NA	NA	-1.00000	NA	NA	NA	NA	-1.00000	-1.00000	NA	NA	NA	NA	-1.00000	NA	NA	NA	NA	NA	NA	NA	NA	NA	NA	NA	NA	NA	NA	NA	NA	NA	NA	NA	NA	NA	NA	NA	NA	NA	NA	NA	NA	-1.00000	NA
Scin	is_unconfirmed	-1.126618718	-1.00000	-1.00000	NA	NA	NA	NA	NA	-1.00000	NA	-0.80735	NA	NA	NA	NA	NA	NA	NA	NA	NA	NA	NA	NA	NA	NA	NA	NA	NA	NA	NA	NA	NA	NA	NA	NA	NA	NA	NA	NA	NA	NA	NA	NA	NA	NA	NA	NA	NA
Lin28b	is_unconfirmed	-1.043554287	NA	NA	NA	NA	NA	NA	-1.00000	NA	NA	NA	NA	NA	NA	-1.00000	NA	-1.00000	-1.00000	-1.00000	-0.98984	NA	NA	NA	-1.00000	NA	-1.00000	NA	NA	NA	0.58496	NA	-1.00000	NA	NA	NA	NA	NA	NA	-1.00000	NA	NA	NA	NA	NA	NA	NA	NA	NA
Grb10	is_unconfirmed	-0.997183559	NA	NA	NA	NA	NA	NA	NA	0.06413	NA	-0.21150	NA	NA	NA	0.39855	-0.41504	0.58496	0.17834	NA	0.58496	-0.05658	NA	NA	0.00000	0.58496	NA	0.09954	NA	NA	NA	NA	-1.00000	-0.08246	NA	0.53343	NA	NA	NA	NA	NA	NA	NA	NA	0.58496	NA	NA	NA	0.58496
Ube3a	is_unconfirmed	-0.741815339	NA	-1.00000	NA	NA	NA	NA	NA	NA	-1.00000	-1.00000	NA	-0.32193	NA	-0.83494	NA	NA	-0.67807	NA	-0.78182	NA	NA	NA	-1.00000	-0.05445	0.36257	NA	-0.39961	-1.00000	NA	-0.15200	NA	NA	NA	NA	NA	NA	NA	NA	NA	-0.90378	NA	NA	NA	NA	NA	NA	NA
Lin28a	is_unconfirmed	-0.731387717	NA	NA	NA	NA	NA	NA	NA	-1.00000	NA	NA	NA	NA	NA	NA	0.20163	NA	-1.00000	-1.00000	NA	NA	NA	NA	NA	NA	NA	NA	NA	NA	NA	-0.32193	NA	NA	0.58496	NA	NA	0.54253	-1.00000	-1.00000	-1.00000	NA	NA	-0.26303	NA	NA	NA	NA	NA
B3gnt2	is_unconfirmed	-0.707121111	NA	-1.00000	-1.00000	-1.00000	NA	NA	-1.00000	NA	NA	-1.00000	NA	NA	NA	-0.83007	-0.79355	-0.83007	-1.00000	0.20353	-1.00000	-0.79355	NA	NA	NA	NA	NA	NA	NA	-1.00000	NA	NA	NA	NA	NA	NA	NA	NA	NA	-0.38995	NA	NA	NA	NA	NA	NA	NA	-1.00000	NA
Asb4	is_unconfirmed	-0.618980108	-0.96523	-1.00000	-0.98282	-0.94705	-1.00000	NA	NA	NA	-1.00000	NA	NA	NA	NA	NA	NA	NA	-0.20138	NA	0.58496	0.58496	NA	NA	NA	NA	NA	NA	0.58496	NA	NA	-1.00000	NA	NA	NA	NA	-1.00000	NA	NA	NA	NA	NA	NA	NA	-1.00000	0.58496	NA	NA	NA
Aim1	is_unconfirmed	-0.608934543	NA	NA	NA	NA	NA	NA	NA	-0.96100	-0.97924	-0.69282	NA	NA	0.58496	NA	-0.31093	-0.12553	-1.00000	-1.00000	-1.00000	0.44057	NA	NA	NA	NA	NA	-1.00000	-1.00000	0.58496	NA	-1.00000	-1.00000	NA	NA	NA	NA	NA	-1.00000	NA	NA	-1.00000	NA	NA	0.58496	NA	NA	NA	NA
Akap5	is_unconfirmed	-0.605840988	NA	NA	NA	NA	NA	NA	NA	-1.00000	-1.00000	-1.00000	0.27854	0.38702	-1.00000	-0.69515	NA	NA	-1.00000	NA	-0.97353	-1.00000	0.58496	0.54820	0.58496	NA	NA	NA	NA	0.36678	NA	NA	NA	NA	NA	NA	NA	NA	NA	NA	NA	NA	NA	NA	NA	NA	NA	NA	NA
Park2	is_unconfirmed	-0.595449445	NA	NA	NA	NA	NA	NA	NA	NA	NA	NA	NA	NA	NA	NA	NA	NA	NA	NA	NA	NA	NA	NA	NA	NA	NA	NA	NA	NA	NA	NA	NA	NA	NA	NA	NA	-1.00000	-1.00000	NA	NA	NA	NA	NA	NA	NA	NA	NA	NA
H13	is_unconfirmed	-0.595106156	NA	NA	NA	NA	NA	NA	-1.00000	NA	NA	NA	0.02466	NA	NA	NA	NA	NA	-0.86876	-0.09954	-0.64195	0.04182	-0.41504	NA	-0.26303	NA	NA	NA	NA	NA	NA	NA	-1.00000	0.11757	-1.00000	0.58496	-0.51457	0.20945	0.00000	NA	NA	-1.00000	0.24793	0.01668	NA	0.18688	-0.51887	-0.39734	0.04439
4930486L24Rik	is_unconfirmed	-0.561882745	NA	NA	NA	NA	NA	-1.00000	-1.00000	NA	NA	NA	NA	NA	NA	NA	NA	NA	NA	NA	NA	NA	NA	NA	NA	NA	NA	NA	NA	NA	NA	NA	NA	NA	NA	NA	NA	NA	-1.00000	NA	NA	NA	NA	NA	NA	NA	NA	NA	NA
Tssc4	is_unconfirmed	-0.557255966	-1.00000	NA	NA	NA	-1.00000	-1.00000	-1.00000	-0.30123	0.24431	-0.27772	-0.53958	-0.14938	-0.32484	NA	0.02748	NA	-0.79355	-0.19391	0.34645	0.58496	0.28630	-0.08642	-0.17688	NA	NA	NA	NA	NA	-0.39428	NA	0.58496	-0.85798	-0.02823	0.18443	0.55459	-1.00000	0.55722	-0.70755	0.57266	NA	-0.91187	-0.30448	NA	-1.00000	0.52725	-1.00000	0.58496
Arid1b	is_unconfirmed	-0.475425866	NA	NA	NA	NA	NA	NA	NA	NA	NA	-1.00000	NA	NA	NA	-1.00000	NA	NA	-1.00000	NA	NA	-0.56390	NA	NA	NA	NA	NA	NA	NA	0.58496	NA	NA	NA	NA	NA	-0.07400	0.58496	0.58496	0.58496	NA	0.58496	NA	0.58496	NA	NA	NA	NA	0.58496	NA
Tbc1d12	is_unconfirmed	-0.414210332	NA	NA	NA	NA	NA	NA	NA	0.13750	-1.00000	-1.00000	NA	0.58496	NA	NA	-1.00000	NA	NA	NA	NA	NA	NA	NA	NA	0.58496	NA	NA	NA	NA	NA	NA	NA	NA	NA	NA	NA	NA	NA	NA	-1.00000	NA	NA	NA	NA	NA	NA	-0.10988	NA
Trappc9	is_unconfirmed	-0.35859124	NA	-1.00000	-1.00000	-0.80735	-1.00000	-1.00000	-1.00000	-0.79884	-0.75506	-0.81013	0.41208	0.48784	0.52469	-0.87167	-0.97719	-0.96236	-0.93914	-0.92287	-0.93471	-0.98154	0.55761	0.50771	0.57718	-1.00000	-1.00000	-1.00000	-0.97085	-1.00000	-0.93657	-1.00000	-0.88042	-0.95611	-1.00000	-1.00000	-0.96979	-1.00000	-0.91312	-0.98303	-0.99051	-0.58353	-1.00000	-1.00000	-0.97278	-1.00000	-0.97225	-1.00000	-1.00000
Ppp1r9b	is_unconfirmed	-0.294731165	-1.00000	NA	NA	NA	NA	NA	NA	-0.79355	NA	-0.83007	NA	NA	NA	NA	NA	NA	NA	NA	NA	NA	NA	NA	NA	NA	NA	NA	NA	NA	NA	NA	NA	NA	NA	NA	NA	-1.00000	NA	NA	NA	NA	NA	NA	NA	NA	NA	NA	NA
Wars	is_unconfirmed	-0.244272401	-0.96963	-1.00000	-0.96178	-0.96301	-1.00000	-1.00000	-0.98966	-0.65896	-0.41504	-0.18286	-0.34639	NA	-0.77761	NA	-0.13566	0.17321	0.07962	0.09599	0.04813	0.23811	0.01707	NA	0.22239	NA	NA	0.35205	NA	NA	0.00000	NA	-0.35320	0.24986	-0.39232	0.20853	0.53671	0.57381	-0.16718	0.45943	0.03132	0.56319	0.58496	0.31415	-0.02591	0.37213	0.27956	-0.15776	0.03800
Lrrc75a	is_unconfirmed	-0.213975206	NA	NA	NA	NA	NA	NA	NA	NA	NA	-1.00000	NA	NA	NA	NA	NA	NA	NA	NA	NA	NA	NA	NA	NA	NA	NA	NA	NA	NA	NA	NA	NA	NA	NA	NA	NA	NA	NA	NA	NA	NA	NA	NA	NA	NA	-1.00000	NA	NA
Efna2	is_unconfirmed	-0.21355316	NA	NA	NA	NA	NA	NA	NA	NA	NA	NA	NA	NA	NA	NA	NA	NA	NA	NA	NA	NA	NA	NA	NA	NA	NA	NA	NA	NA	NA	NA	NA	0.54157	NA	0.50250	0.58496	-0.29313	0.09954	NA	-1.00000	0.36790	-0.43252	0.55141	NA	-0.75064	NA	-1.00000	0.25376
Chrac1	is_unconfirmed	-0.203868417	NA	NA	NA	NA	NA	NA	NA	-1.00000	0.18220	0.58496	-0.32681	0.42223	0.14886	NA	-0.04307	0.05889	-0.36257	-0.51457	NA	0.03395	0.13750	NA	-0.30812	NA	NA	0.24793	NA	NA	NA	NA	NA	0.24793	NA	-1.00000	-0.56112	-0.57942	0.00000	-0.90047	0.50007	0.18443	0.58496	0.44746	0.58496	0.36257	0.17365	0.28379	0.50901
Ctsh	is_unconfirmed	-0.17760627	-1.00000	-0.82491	-0.96252	-1.00000	-0.93988	-1.00000	-1.00000	0.20821	-0.15414	-0.52983	0.24286	-0.35729	-0.13365	-0.47846	-0.49634	0.03570	-0.23480	-0.35230	0.07812	0.37216	-0.31451	-0.03847	-0.99205	NA	-1.00000	0.29897	-0.96721	-1.00000	-0.40484	-0.78850	0.25175	0.19219	-0.91480	-0.69638	0.49444	0.45970	0.14906	-0.79982	-0.51033	0.04439	0.06033	-0.35964	-0.34792	0.18443	-0.26620	0.00394	0.42922
Mapt	is_unconfirmed	-0.176252743	NA	NA	NA	NA	NA	NA	NA	NA	NA	NA	NA	NA	NA	NA	0.29546	0.42884	0.53628	-0.67807	0.58496	0.08746	NA	NA	-1.00000	0.58496	NA	NA	NA	0.58496	0.58496	NA	0.37228	0.38827	0.58496	0.57984	0.58496	0.58496	NA	NA	NA	0.55943	0.58496	0.58496	NA	NA	-0.35069	0.30887	0.58496
Nap1l4	is_unconfirmed	-0.150205828	-0.83254	-1.00000	-1.00000	-1.00000	-0.97353	-0.98150	-1.00000	-0.41296	-0.25470	-0.19772	0.06490	0.00774	-0.03422	-0.26303	-0.09142	0.13245	0.32193	0.05915	0.32936	-0.27563	-0.40512	-0.18184	-0.23061	-0.71049	NA	0.18443	0.05445	-0.48153	0.13124	-0.22948	-0.07400	0.24868	0.52607	-0.14958	0.43093	0.37627	0.07800	0.56616	0.31217	-0.12068	0.11757	0.07039	0.05445	-0.67986	0.10692	0.09311	-0.06022
Ago2	is_unconfirmed	-0.139176732	NA	NA	NA	NA	NA	NA	NA	NA	NA	NA	NA	NA	-1.00000	NA	-0.01770	-0.28630	0.01355	0.04589	-0.51457	0.58496	-0.43440	-1.00000	0.38286	-0.10384	0.58496	-0.51457	NA	NA	-1.00000	NA	0.42450	0.32490	NA	-0.70044	-0.13006	-1.00000	0.58496	0.58496	-0.97469	-0.81943	0.29834	-0.02203	-0.18286	-0.61667	0.14244	0.01141	NA
Dhcr7	is_unconfirmed	-0.135881433	NA	NA	NA	NA	NA	NA	NA	NA	NA	NA	0.58496	NA	NA	NA	NA	NA	NA	-1.00000	NA	NA	NA	NA	NA	NA	NA	NA	NA	NA	NA	NA	NA	-1.00000	NA	NA	NA	NA	NA	-1.00000	NA	NA	0.00934	NA	-1.00000	-1.00000	-0.92785	-1.00000	NA
Camta1	is_unconfirmed	-0.13376889	NA	NA	NA	NA	NA	NA	NA	-1.00000	NA	NA	NA	NA	NA	NA	NA	NA	NA	NA	0.58496	NA	NA	NA	NA	NA	NA	NA	NA	NA	NA	0.58496	NA	NA	NA	NA	NA	NA	NA	NA	NA	NA	NA	NA	NA	NA	NA	NA	NA
Dync1h1	is_unconfirmed	-0.130239738	NA	NA	NA	NA	NA	NA	NA	-0.69515	-0.41845	-0.07885	-0.33949	-0.31411	0.11289	NA	-0.61298	-0.43296	-0.72906	-1.00000	0.51190	-1.00000	0.16227	NA	NA	NA	NA	NA	NA	NA	NA	NA	-0.50043	-0.03116	-0.16325	-0.18845	0.12928	0.58496	NA	-1.00000	NA	NA	-1.00000	-0.88095	NA	-0.16175	0.14987	0.28773	-0.06373
Actn1	is_unconfirmed	-0.120771299	NA	NA	-1.00000	-1.00000	NA	NA	NA	0.04610	0.52675	-0.45599	0.10434	-0.51111	0.50250	NA	NA	NA	-1.00000	NA	NA	NA	NA	NA	NA	NA	NA	NA	NA	NA	NA	NA	NA	0.52725	NA	NA	NA	NA	0.58496	0.17779	NA	NA	NA	NA	NA	-1.00000	NA	NA	NA
Tnfrsf9	is_unconfirmed	-0.103177602	NA	NA	NA	NA	NA	NA	NA	NA	NA	NA	NA	NA	NA	NA	NA	NA	-0.94656	NA	-1.00000	NA	NA	NA	NA	NA	NA	NA	NA	NA	NA	NA	NA	NA	NA	NA	NA	-1.00000	NA	NA	NA	NA	NA	NA	NA	NA	NA	-1.00000	NA
Ppp2r5c	is_unconfirmed	-0.085426604	NA	-1.00000	-1.00000	-0.91983	-1.00000	-1.00000	-0.98465	-1.00000	-1.00000	-0.94753	NA	-1.00000	-1.00000	-1.00000	-0.90837	-0.98162	-0.98322	-0.63477	-1.00000	-1.00000	0.20053	-0.65208	0.30666	-0.75673	NA	-1.00000	-0.43440	NA	NA	NA	-0.97056	NA	-0.36257	-0.42742	-0.87447	NA	-0.71460	-1.00000	0.37529	-1.00000	-0.97491	-1.00000	-1.00000	-0.87447	NA	-0.86876	-0.64924
Usp29	is_unconfirmed	-0.027023943	NA	NA	NA	-1.00000	NA	-1.00000	-1.00000	-0.32862	0.32193	-0.58954	-0.05324	0.01073	-0.22239	0.43010	0.36418	0.29305	0.35912	0.43314	0.35412	0.37647	-0.93327	-0.59930	-0.25839	0.55262	-0.93288	0.36364	0.45457	0.58496	0.56520	-0.20030	0.58170	0.06140	0.45275	0.50826	0.58496	0.58496	0.34628	0.58496	0.56635	0.58496	0.58496	0.43376	NA	0.24961	0.12481	0.13750	0.33880
Fam58b	is_unconfirmed	-0.026334455	-0.55254	NA	NA	-1.00000	NA	NA	NA	0.24222	0.38056	0.20501	0.28305	0.30641	0.07881	NA	0.03748	-0.33257	0.04103	-1.00000	-1.00000	-0.39642	-0.33587	NA	0.51190	NA	NA	NA	NA	NA	NA	NA	0.42360	0.12029	-0.12683	-0.56156	0.02076	-0.36613	0.40854	0.11636	NA	-1.00000	NA	-0.00813	NA	-0.05772	-0.46638	-0.09516	-0.42000
Klhdc10	is_unconfirmed	0.006114759	NA	NA	NA	NA	NA	NA	NA	0.58496	NA	0.06413	0.14886	NA	NA	NA	0.13124	NA	0.21604	0.47805	0.53051	-1.00000	NA	-1.00000	0.03395	-1.00000	NA	-1.00000	0.03103	NA	-0.37197	NA	0.55722	NA	NA	0.41504	0.45943	-0.43812	-1.00000	NA	0.21396	0.15754	-1.00000	-1.00000	-0.22948	-0.97328	-0.17177	0.42626	0.21459
Eef1b2	is_unconfirmed	0.006453178	-0.84800	-0.68854	-0.84958	-1.00000	-0.97171	-0.98332	-1.00000	-0.25716	-0.17253	-0.23258	-0.74930	-0.26594	-0.19833	0.22239	-0.04717	-0.08474	-0.00653	-0.12213	-0.11474	-0.03794	-0.12924	-0.00176	-0.03092	0.31316	0.05445	0.05714	-0.19573	-0.10309	-0.12629	-0.04622	0.14040	0.03444	-0.01695	-0.02426	0.04807	-0.06434	-0.00341	0.07886	-0.04420	0.07605	0.05835	0.04176	-0.42245	-0.23416	0.06744	0.07771	-0.00326
Tpx2	is_unconfirmed	0.044611139	-0.95000	-0.96475	-0.97374	-0.98579	-0.97785	-0.99151	-0.98670	-0.17777	-0.02654	-0.28147	-0.00319	-0.16199	0.16350	-0.04563	-0.08043	-0.11077	-0.10309	0.06253	-0.06477	-0.39777	-0.08151	0.10938	0.22048	-0.02621	-0.58221	-0.25348	-0.23463	0.14570	-0.03295	0.05320	0.04762	-0.03221	-0.48006	-0.19745	-0.15458	0.22418	-0.11457	-0.11334	-0.36763	-0.52230	-0.33814	-0.17798	-0.10852	0.18478	-0.20740	-0.13931	0.17609
Qk	is_unconfirmed	0.075351456	NA	NA	NA	NA	NA	NA	NA	NA	-1.00000	-0.33518	NA	-0.31411	NA	-1.00000	-1.00000	-0.46949	-0.18895	NA	-0.35206	NA	-0.18286	0.51706	-0.88452	-0.47325	-0.69515	-0.32193	0.00000	0.58496	NA	-0.26303	0.50901	-0.15200	NA	-1.00000	NA	0.28951	0.37851	0.18443	-0.80735	-0.22239	NA	NA	-1.00000	0.15754	-0.46949	0.10962	NA
Ddc	is_unconfirmed	0.077696206	NA	NA	NA	NA	NA	NA	NA	NA	NA	NA	NA	NA	NA	NA	NA	NA	NA	NA	NA	NA	NA	NA	NA	NA	NA	NA	NA	NA	NA	NA	NA	NA	NA	NA	NA	NA	NA	NA	NA	NA	NA	NA	NA	NA	NA	NA	NA
Pon2	is_unconfirmed	0.079222999	NA	NA	NA	NA	NA	NA	NA	NA	NA	NA	NA	NA	NA	NA	NA	NA	NA	NA	-1.00000	NA	NA	NA	NA	NA	NA	NA	NA	NA	NA	NA	NA	NA	NA	NA	NA	NA	NA	NA	NA	NA	NA	NA	NA	-1.00000	NA	NA	NA
Zfat	is_unconfirmed	0.127028344	NA	NA	NA	NA	NA	NA	NA	NA	NA	NA	0.58496	NA	NA	NA	NA	NA	-0.18641	NA	-1.00000	NA	-0.50696	NA	NA	NA	NA	NA	NA	NA	NA	NA	NA	NA	NA	NA	NA	NA	NA	NA	-1.00000	-1.00000	NA	0.14359	-1.00000	NA	NA	NA	NA
Trim25	is_unconfirmed	0.127539484	NA	NA	NA	NA	NA	NA	NA	NA	-0.79355	0.38930	-0.41504	-1.00000	-0.13750	NA	-0.21150	0.29418	0.25639	0.58496	-1.00000	0.52330	-0.04427	-1.00000	-0.14381	NA	NA	NA	0.58496	-0.20353	0.32610	NA	NA	0.28951	-0.19994	-0.30470	0.34395	NA	0.58496	-1.00000	0.58496	NA	NA	0.58496	-0.85025	NA	0.58496	-0.16350	-0.50269
Gnai3	is_unconfirmed	0.149781452	NA	-1.00000	-1.00000	-0.98652	-1.00000	-0.98803	-0.99041	-0.93587	-0.31774	-0.33703	-0.17897	-0.24101	-0.21150	-0.06093	-0.13327	-0.02915	0.19448	0.02926	-0.01836	NA	0.41301	-0.05171	-0.36923	NA	-0.04580	0.03748	0.58496	-1.00000	0.58496	0.18194	-1.00000	-0.36773	-0.08246	-0.03514	0.14775	0.08092	-0.16255	0.09811	-0.52911	0.32193	0.50779	-0.24731	NA	-0.30995	0.13750	0.14975	0.18662
Commd1	is_unconfirmed	0.16651605	NA	NA	NA	NA	NA	NA	NA	NA	NA	NA	NA	NA	NA	NA	NA	NA	NA	NA	NA	NA	NA	NA	NA	NA	NA	NA	NA	NA	NA	NA	NA	NA	NA	NA	NA	NA	NA	NA	NA	NA	NA	NA	NA	NA	NA	NA	NA
Bag3	is_unconfirmed	0.201966806	NA	NA	NA	NA	NA	NA	NA	0.55254	0.58496	0.58496	-0.35510	0.17389	0.01668	0.49033	-0.57619	0.55552	0.14318	0.17185	0.58496	0.42450	-0.89691	-0.30812	-0.54057	NA	0.34395	NA	NA	NA	NA	-1.00000	0.18443	0.19033	-0.03847	NA	NA	0.48332	0.58496	NA	NA	NA	NA	-0.63743	0.55639	-0.33257	0.58496	NA	0.58496
Slc25a48	is_unconfirmed	0.246529224	NA	NA	NA	NA	NA	NA	NA	NA	NA	NA	NA	NA	NA	NA	NA	NA	NA	NA	NA	NA	NA	NA	NA	NA	NA	NA	NA	NA	NA	NA	NA	NA	NA	NA	NA	NA	NA	NA	NA	NA	NA	NA	NA	NA	NA	NA	NA
Id1	is_unconfirmed	0.260287825	NA	NA	NA	NA	NA	NA	NA	0.46467	-0.28951	0.40718	-0.25353	-0.32509	-0.80069	NA	NA	NA	NA	NA	NA	-0.73697	NA	NA	-1.00000	NA	NA	NA	NA	NA	NA	NA	NA	0.32193	NA	-0.41504	-0.51457	0.36257	0.00000	0.31520	0.23447	NA	0.22239	0.58496	NA	-1.00000	-0.63743	-0.16350	0.27009
Zfp74	is_unconfirmed	0.294233266	-1.00000	-1.00000	-1.00000	NA	-1.00000	-1.00000	-1.00000	NA	0.58496	-0.05377	NA	NA	-1.00000	NA	0.32895	NA	0.16993	-1.00000	NA	NA	-0.94656	-1.00000	NA	NA	-1.00000	NA	NA	NA	NA	NA	NA	NA	NA	NA	NA	NA	NA	NA	NA	NA	0.58496	NA	0.58496	-0.94753	NA	NA	NA
Impact	is_unconfirmed	0.320898795	NA	NA	NA	NA	NA	NA	NA	NA	NA	NA	NA	NA	NA	0.57851	0.57603	0.52973	0.58345	0.58295	0.43035	0.57573	0.58496	0.58496	0.54674	0.48543	0.57333	0.43884	0.55094	0.26371	0.58496	0.39232	0.58496	0.58496	0.47249	0.58496	0.58496	0.58496	0.21481	0.05733	0.58496	0.58496	0.58496	0.39734	0.58496	0.57521	0.55920	0.54988	0.58496
Bcl2l1	is_unconfirmed	0.343018835	NA	NA	NA	NA	NA	-1.00000	-1.00000	NA	NA	NA	NA	NA	NA	NA	NA	NA	NA	0.39855	NA	NA	NA	NA	-0.65896	NA	NA	NA	NA	NA	NA	NA	NA	-0.02915	-1.00000	0.55873	-0.87971	NA	0.36257	-1.00000	-0.25733	-0.58496	-0.07800	NA	NA	-0.32862	0.32193	-0.50524	-0.54057
Inpp5f	is_unconfirmed	0.385910091	NA	NA	-1.00000	NA	NA	NA	NA	0.05445	NA	-0.27872	NA	NA	NA	NA	NA	-0.32193	0.58019	-1.00000	-0.68966	NA	NA	-1.00000	0.58496	NA	NA	NA	NA	NA	0.58496	0.58496	-0.49750	NA	NA	NA	NA	NA	NA	NA	NA	NA	NA	-1.00000	NA	NA	-0.17099	0.58496	NA
Copg2	is_unconfirmed	0.436043773	NA	-1.00000	NA	-1.00000	NA	NA	-1.00000	NA	NA	-1.00000	NA	NA	NA	-1.00000	-1.00000	NA	-1.00000	-0.40828	-0.14684	0.56961	NA	-0.41504	NA	NA	NA	0.58496	NA	-1.00000	NA	NA	NA	0.52725	NA	NA	NA	NA	NA	-1.00000	NA	NA	NA	NA	NA	NA	NA	-0.26303	NA
Galnt6	is_unconfirmed	0.438244859	-1.00000	NA	NA	NA	-1.00000	-0.98897	-0.98729	NA	-0.03477	NA	-0.12553	-1.00000	-1.00000	NA	NA	-0.50043	0.54415	0.36955	0.58197	0.58496	-0.02346	NA	-0.24831	NA	NA	NA	NA	NA	0.55141	NA	NA	0.58496	0.58496	0.26361	NA	-0.05550	NA	NA	NA	-1.00000	-0.97746	0.31871	0.58496	0.58496	0.58496	0.58496	0.58496
Tstd3	is_unconfirmed	0.457278213	NA	NA	NA	NA	NA	NA	NA	NA	-1.00000	NA	0.43610	NA	NA	-0.03847	-0.31853	-0.22013	0.07039	-0.01862	-0.08774	0.35448	-0.44361	0.16581	0.58496	0.58496	-0.56937	0.58496	NA	0.58496	0.48543	0.45251	-0.42245	0.37851	0.48187	-0.18709	-0.63566	0.19264	NA	0.13750	-0.78850	0.57582	0.00000	NA	0.15200	-0.64307	NA	NA	0.29418
Snx14	is_unconfirmed	0.514439022	-1.00000	-1.00000	-1.00000	-0.70302	NA	NA	NA	0.08406	NA	-1.00000	-1.00000	NA	-0.26303	0.12199	-0.16992	0.58496	NA	0.58496	0.57191	0.58496	-1.00000	NA	-1.00000	0.58496	-0.33703	0.12354	0.27633	0.58496	NA	0.34395	-0.50659	0.18057	0.58496	0.58496	0.58496	0.58496	0.58496	0.53973	0.58496	-1.00000	0.58496	0.58496	0.11451	0.58496	0.58496	0.58496	0.57611
Gnas	is_unconfirmed	0.609830528	NA	NA	NA	NA	NA	NA	-1.00000	NA	NA	NA	NA	NA	NA	NA	-1.00000	-0.65208	0.22913	-1.00000	-1.00000	NA	-0.49304	0.02857	-0.03395	NA	-1.00000	0.08746	-0.41504	NA	NA	NA	-0.52195	-0.50404	-0.37959	0.37177	-0.94847	0.36134	0.46609	-0.92724	0.04350	-0.95191	-1.00000	0.36257	NA	-0.45686	-0.84246	-0.59401	-0.12553
Hist1h2be	is_unconfirmed	0.612148262	NA	NA	NA	NA	NA	NA	NA	NA	NA	NA	NA	-1.00000	NA	NA	NA	NA	NA	NA	NA	NA	NA	NA	NA	NA	NA	NA	NA	NA	NA	NA	NA	NA	NA	NA	NA	NA	NA	NA	NA	NA	NA	NA	NA	NA	-1.00000	NA	NA
Stx16	is_unconfirmed	0.613268896	NA	NA	NA	NA	NA	NA	NA	NA	NA	NA	NA	NA	NA	NA	NA	NA	0.29546	-0.19444	-0.95878	NA	NA	NA	NA	NA	NA	NA	NA	NA	-0.51457	NA	NA	NA	NA	NA	NA	NA	NA	NA	NA	NA	NA	NA	NA	NA	NA	NA	NA
Magi2	is_unconfirmed	0.651235124	-1.00000	NA	-0.87447	-1.00000	NA	-1.00000	-1.00000	NA	NA	NA	NA	NA	NA	NA	NA	NA	NA	NA	NA	NA	NA	NA	NA	NA	NA	NA	NA	NA	NA	NA	NA	NA	NA	NA	NA	NA	NA	NA	NA	NA	NA	NA	NA	NA	NA	NA	NA
BC020402	is_unconfirmed	0.88905716	NA	NA	NA	NA	NA	NA	NA	NA	NA	NA	NA	NA	NA	NA	NA	NA	NA	NA	NA	NA	NA	NA	NA	NA	-0.95693	NA	NA	NA	NA	NA	NA	NA	NA	NA	NA	NA	NA	NA	NA	NA	NA	NA	NA	NA	NA	NA	NA
Zfp597	is_unconfirmed	1.200296438	NA	NA	NA	NA	NA	NA	NA	NA	NA	-0.22948	NA	NA	NA	-0.26303	NA	0.13750	-0.01981	-1.00000	NA	NA	-0.12553	0.00000	0.16439	-1.00000	-1.00000	NA	-1.00000	0.58496	NA	NA	NA	0.16993	NA	NA	NA	NA	-1.00000	0.35990	NA	NA	0.58496	NA	NA	NA	-1.00000	-0.31719	-0.67807
Zc3h12c	is_unconfirmed	1.201086224	NA	NA	-1.00000	-1.00000	NA	-1.00000	-1.00000	NA	NA	0.00000	NA	NA	NA	0.45066	0.26303	NA	0.44652	NA	0.51404	NA	-0.09311	0.49750	0.47393	-0.54543	0.37851	0.54749	0.58496	NA	0.34395	NA	-0.11165	NA	NA	-0.14018	NA	NA	NA	0.58496	-0.51457	0.58496	NA	NA	0.58496	NA	NA	NA	NA
Herc3	is_unconfirmed	1.24940764	NA	NA	NA	NA	NA	NA	NA	NA	NA	NA	NA	NA	NA	NA	-1.00000	NA	NA	-1.00000	NA	NA	NA	NA	-1.00000	NA	NA	NA	NA	NA	NA	NA	NA	NA	NA	NA	NA	NA	NA	NA	NA	NA	NA	NA	NA	NA	NA	NA	NA
Stx6	is_unconfirmed	1.258720207	NA	NA	-1.00000	-0.88897	-1.00000	-1.00000	-1.00000	-1.00000	NA	NA	NA	NA	NA	NA	NA	NA	NA	-1.00000	-0.89691	-1.00000	NA	NA	-1.00000	NA	NA	NA	NA	NA	NA	NA	NA	-0.26303	NA	NA	NA	NA	NA	NA	-1.00000	NA	0.58496	NA	NA	NA	NA	NA	0.58496
Mest	is_unconfirmed	1.513392238	NA	-1.00000	NA	-1.00000	NA	NA	-1.00000	NA	NA	NA	NA	NA	NA	-1.00000	-1.00000	NA	-1.00000	-0.29373	0.56598	0.56961	NA	-0.41504	NA	NA	NA	NA	NA	-1.00000	NA	NA	NA	0.52725	NA	NA	NA	NA	NA	-1.00000	NA	NA	NA	NA	NA	NA	NA	-0.26303	NA
Tnfrsf22	is_unconfirmed	1.589885404	NA	NA	NA	NA	NA	NA	NA	-1.00000	-0.98282	-0.97512	0.58496	0.58496	0.58496	-0.99050	-0.99540	-0.99719	-0.98974	-0.93277	-0.97565	-0.98449	0.58244	0.58277	0.58276	-1.00000	-0.99405	-0.99064	-0.99139	-0.99568	-0.98415	-1.00000	-0.99658	-1.00000	-0.82667	-0.99210	-1.00000	-1.00000	-1.00000	-1.00000	-0.67678	-1.00000	-1.00000	-1.00000	-0.98834	-1.00000	-0.97785	-1.00000	-0.95474
Inhbb	is_unconfirmed	1.640629981	NA	NA	NA	NA	NA	NA	NA	NA	NA	NA	NA	NA	NA	NA	NA	NA	NA	NA	NA	NA	NA	NA	NA	NA	NA	NA	NA	NA	NA	NA	NA	0.58496	0.58496	NA	NA	0.58496	NA	NA	NA	NA	NA	NA	NA	NA	NA	NA	NA
Npepl1	is_unconfirmed	1.707720558	NA	NA	NA	NA	NA	NA	NA	0.40718	NA	0.58496	0.58496	NA	-0.19265	NA	NA	NA	NA	NA	NA	NA	NA	NA	NA	NA	NA	NA	NA	NA	NA	NA	NA	NA	NA	NA	0.58496	NA	NA	NA	NA	NA	NA	NA	NA	-1.00000	-1.00000	-1.00000	-1.00000
Ccdc40	is_unconfirmed	1.788137474	NA	NA	NA	NA	NA	NA	NA	NA	NA	-0.59234	0.58496	NA	NA	NA	NA	NA	-0.92785	NA	-1.00000	-1.00000	0.58496	NA	0.58496	NA	NA	NA	NA	NA	NA	NA	NA	-1.00000	NA	-1.00000	NA	NA	-1.00000	0.58496	NA	NA	NA	NA	-1.00000	NA	-0.09077	-0.59790	0.56560
Igf2r	is_unconfirmed	2.01700283	NA	NA	NA	NA	NA	NA	NA	NA	NA	NA	NA	NA	NA	NA	-0.46234	-0.64853	0.58496	-1.00000	0.47393	-1.00000	NA	NA	0.58496	-0.34792	NA	-0.78182	NA	NA	0.32193	NA	-0.49070	NA	NA	NA	NA	NA	NA	NA	NA	0.58496	0.58496	NA	0.54749	NA	NA	NA	NA
Phactr2	is_unconfirmed	2.03777604	NA	NA	NA	NA	NA	NA	NA	NA	NA	NA	NA	NA	NA	NA	NA	NA	NA	NA	-1.00000	NA	NA	NA	0.58496	NA	NA	NA	NA	NA	NA	NA	NA	NA	NA	NA	NA	NA	NA	NA	NA	NA	NA	NA	NA	NA	NA	NA	NA
Spp1	is_unconfirmed	2.261371773	NA	NA	NA	NA	NA	NA	NA	NA	NA	NA	NA	0.58496	NA	NA	NA	NA	NA	NA	NA	NA	NA	NA	NA	NA	NA	NA	NA	NA	NA	NA	NA	-0.58496	-1.00000	NA	NA	NA	NA	NA	NA	NA	NA	NA	NA	NA	NA	NA	NA
Enc1	is_unconfirmed	2.511240886	NA	NA	NA	NA	NA	NA	NA	NA	NA	0.58496	NA	NA	NA	-0.41504	NA	0.50901	NA	NA	-1.00000	0.58496	0.58496	0.57333	0.58496	NA	NA	NA	0.58496	0.58496	NA	NA	0.56670	0.58496	NA	0.58496	NA	0.58496	NA	NA	NA	NA	NA	NA	0.58496	-1.00000	0.58496	NA	NA
Tnfrsf23	is_unconfirmed	2.74856946	NA	NA	NA	NA	NA	NA	NA	NA	NA	NA	NA	NA	NA	NA	NA	NA	NA	NA	0.56917	NA	NA	NA	NA	NA	NA	NA	NA	NA	NA	NA	NA	NA	NA	NA	NA	NA	NA	NA	NA	NA	NA	NA	NA	NA	NA	NA	NA
Tle3	is_unconfirmed	2.752963547	NA	NA	NA	NA	NA	NA	NA	NA	NA	0.58496	NA	NA	NA	NA	NA	NA	0.58496	0.58496	NA	0.58496	NA	NA	0.58496	NA	NA	0.58496	0.58496	NA	NA	NA	NA	0.58496	NA	NA	NA	0.58496	0.56704	0.53577	0.58496	NA	0.58496	0.58496	NA	NA	0.04182	NA	NA
Adamts2	is_unconfirmed	3.064137393	NA	NA	NA	NA	NA	NA	NA	-0.65727	-0.72469	-0.74906	0.47249	0.46680	0.49791	-0.69928	-0.75621	-0.71242	-0.71768	-0.77104	-0.75456	-0.85094	0.51967	0.47370	0.48119	-0.60537	-0.64121	-0.62863	-0.62803	-0.79105	-1.00000	-0.60407	-0.60634	-0.67616	-0.62051	-0.73829	-1.00000	-0.76296	-0.63743	-0.80550	-0.71049	-1.00000	-0.87167	-1.00000	-0.79662	-0.71621	-0.61973	-0.82597	-1.00000
Osbpl5	is_unconfirmed	3.276676106	-1.00000	NA	NA	NA	NA	NA	NA	-1.00000	NA	-1.00000	NA	-1.00000	NA	NA	NA	NA	NA	NA	NA	NA	NA	NA	NA	NA	NA	NA	NA	NA	NA	NA	NA	NA	NA	NA	NA	NA	NA	NA	NA	NA	NA	NA	NA	-1.00000	NA	NA	NA
Otog	is_unconfirmed	3.334047272	NA	NA	NA	NA	NA	NA	NA	NA	NA	NA	NA	NA	NA	NA	NA	NA	0.58496	NA	NA	NA	NA	NA	NA	NA	NA	NA	NA	NA	NA	NA	NA	NA	NA	NA	NA	NA	NA	0.58496	NA	NA	NA	0.58496	NA	NA	NA	NA	NA
Ppp1r9a	is_unconfirmed	3.546271024	-1.00000	-1.00000	-1.00000	-1.00000	NA	NA	NA	NA	-1.00000	NA	NA	NA	NA	NA	-0.64636	0.58496	-0.99382	-1.00000	NA	-1.00000	NA	NA	NA	NA	NA	NA	NA	NA	NA	NA	NA	-1.00000	-1.00000	NA	NA	-1.00000	NA	-1.00000	NA	-0.08927	-1.00000	0.28868	NA	0.34792	NA	-0.04891	NA
Adora2b	is_unconfirmed	3.661605616	NA	NA	NA	NA	NA	NA	NA	0.58496	NA	0.58496	NA	NA	NA	NA	NA	NA	NA	NA	NA	NA	NA	NA	NA	NA	NA	NA	NA	NA	NA	NA	NA	NA	NA	NA	NA	NA	NA	NA	NA	NA	NA	NA	NA	NA	NA	NA	NA
Zrsr1	is_unconfirmed	4.078502468	NA	NA	NA	NA	NA	NA	NA	0.58496	0.58496	NA	0.58496	0.58496	0.58496	0.58496	0.55873	NA	0.58496	0.58496	0.56986	0.58496	NA	0.58496	0.58496	NA	0.58496	NA	NA	0.58496	0.47393	NA	0.58496	NA	NA	NA	NA	0.58496	NA	NA	0.58496	NA	NA	NA	0.58496	NA	0.58496	NA	NA
Plagl1	is_unconfirmed	4.403219118	-1.00000	NA	NA	NA	NA	NA	NA	NA	NA	NA	NA	NA	NA	NA	NA	NA	NA	NA	NA	NA	NA	NA	NA	NA	NA	NA	NA	NA	NA	NA	NA	NA	NA	NA	NA	NA	NA	NA	NA	NA	NA	NA	NA	NA	NA	NA	NA
Hunk	is_unconfirmed	5.04032527	NA	NA	NA	NA	NA	NA	NA	NA	NA	NA	NA	NA	NA	NA	NA	NA	NA	NA	NA	NA	NA	-1.00000	NA	NA	NA	NA	NA	NA	NA	NA	NA	-1.00000	NA	NA	NA	NA	NA	NA	NA	NA	NA	NA	NA	NA	-1.00000	NA	NA
[truncated: 135 more columns]
