# Supplementary material for: Genomic imprinting in mouse blastocysts is predominantly associated with H3K27me3
Source: Nat Commun. 2021 Jun 21;12:3804. doi: 10.1038/s41467-021-23510-4 (PMC8217501; doi:10.1038/s41467-021-23510-4)
Supplement: Supplementary file 11 — Source Data [file 41467_2021_23510_MOESM11_ESM.zip › Source Data/source_data_supplementary_figure_2b.csv]

names	log2FCs	group
Gnai3	0.21602159231517	all expressed genes
Cdc45	-0.127946889854807	all expressed genes
Narf	0.573289699504497	all expressed genes
Klf6	0.446008911500668	all expressed genes
Scmh1	-0.285070263553378	all expressed genes
Cox5a	-0.69494799432937	all expressed genes
Fer	0.0210390294025833	all expressed genes
Xpo6	-0.0281516221851189	all expressed genes
Axin2	-1.88968136974168	all expressed genes
Brat1	-0.126690780134025	all expressed genes
Gna12	0.0195783580344333	all expressed genes
Dlat	-0.209463563813299	all expressed genes
Sdhd	-0.198808529135385	all expressed genes
Ccnd2	0.664096752317106	all expressed genes
Gpr107	-0.610627779484281	all expressed genes
Gmpr	-0.250234233283063	all expressed genes
Trim25	-0.55967868631273	all expressed genes
Mnt	0.121218248815347	all expressed genes
Hddc2	0.0636551221289949	all expressed genes
Pemt	-0.0376709462788911	all expressed genes
Cdh1	0.0925524037769933	all expressed genes
Cdh4	0.880235298751292	all expressed genes
Ckmt1	-1.76453774692529	all expressed genes
Alox12	-0.192866778726337	all expressed genes
Arvcf	-0.741553517323551	all expressed genes
Comt	-0.487635908082256	all expressed genes
Rtca	-0.140117475252038	all expressed genes
Dbt	0.0373876490768298	all expressed genes
Dazap2	-0.344255273442273	all expressed genes
Rnf17	0.500785369675642	all expressed genes
Trappc10	0.519780047258257	all expressed genes
Ccm2	0.42620502855545	all expressed genes
Tbrg4	0.067477011441158	all expressed genes
Ndufa9	-0.152576115192121	all expressed genes
Lck	0.475305865659003	all expressed genes
Galnt1	-0.503409049660694	all expressed genes
Mkrn2	-0.229710957990833	all expressed genes
Raf1	-0.0319598842017036	all expressed genes
Sept1	-0.607823103234959	all expressed genes
Pdgfb	-0.0580316559490566	all expressed genes
Tom1l2	-0.0373769286905079	all expressed genes
Gpa33	0.409205942986135	all expressed genes
Zfp385a	0.0766953708325336	all expressed genes
Itga5	-0.330501954260558	all expressed genes
Wdr77	0.0647749088853664	all expressed genes
Hnrnpd	0.154671006768563	all expressed genes
C1d	-0.157864271273757	all expressed genes
Gm2a	-0.415414048208281	all expressed genes
Krit1	0.111372759314145	all expressed genes
Hk2	0.0254816735599466	all expressed genes
Myo18a	-0.394783599397596	all expressed genes
Kat2b	0.107320928112983	all expressed genes
Rab5b	-0.570917074422685	all expressed genes
Dnmt3l	2.32313433000252	all expressed genes
Icosl	1.2343423282763	all expressed genes
Spg7	0.103088819736246	all expressed genes
Sult5a1	-0.370097516043048	all expressed genes
Rpl13	-0.0926958098623629	all expressed genes
Chmp1a	-0.127413144138405	all expressed genes
Rpa1	-0.00383736296671873	all expressed genes
Tubgcp3	-0.250203587461598	all expressed genes
Polr3d	0.152742403083966	all expressed genes
Usp32	0.0852258544550392	all expressed genes
Car4	5.11217376049398	all expressed genes
Dnajc5	-0.0728470168912126	all expressed genes
Tpd52l2	-0.0202595977872871	all expressed genes
Pxmp4	-0.265409650738944	all expressed genes
Gnb1l	-0.272140730388267	all expressed genes
Smarcb1	0.126258699712647	all expressed genes
Hip1r	-0.569062161957263	all expressed genes
Nsun5	0.0600846472490982	all expressed genes
Top1mt	0.208532514845667	all expressed genes
Slc7a7	2.26956678512482	all expressed genes
Oxa1l	-0.503097877878514	all expressed genes
Heatr6	0.0965010455376636	all expressed genes
Icam4	0.242625088778328	all expressed genes
Ilf2	-0.00417541324782911	all expressed genes
Chtop	0.0720657633615662	all expressed genes
Snapin	0.0480862851348954	all expressed genes
S100a6	0.437925562685023	all expressed genes
Mapk7	0.394193239844362	all expressed genes
Epn2	0.326855937429426	all expressed genes
B9d1	0.731671791969576	all expressed genes
Sec24b	0.118908733300214	all expressed genes
N4bp3	-0.769832139380018	all expressed genes
Rmnd5b	-0.679716756570149	all expressed genes
Nhp2	0.144823594070882	all expressed genes
Vps9d1	-0.580843149103552	all expressed genes
Zfp276	-0.679847744332055	all expressed genes
C1ql4	-0.000844234748030692	all expressed genes
Mfsd10	-0.240998207628838	all expressed genes
Luzp1	0.112129383416054	all expressed genes
Slc13a2	-1.81161206156621	all expressed genes
Kctd10	-0.232564220461294	all expressed genes
Poldip2	-0.0984116126298136	all expressed genes
Ift20	0.019134644650481	all expressed genes
Pcbp3	0.287187477688237	all expressed genes
Lgals9	1.21896711283218	all expressed genes
Cnnm3	0.132746265365593	all expressed genes
Lman2l	-0.200568658746983	all expressed genes
Mcm3ap	0.0583424918875677	all expressed genes
Pcnt	0.0347936696134181	all expressed genes
Mxd1	-0.127137523649603	all expressed genes
Gmcl1	-0.246650834156944	all expressed genes
Calm1	0.201686019181519	all expressed genes
Agpat3	0.574865758678134	all expressed genes
Uhrf1	0.0155230334329614	all expressed genes
Dpp9	0.257491379759116	all expressed genes
Ramp2	0.500334752799672	all expressed genes
Lsr	0.958584375809199	all expressed genes
Gramd1a	-0.757084977849906	all expressed genes
Hpn	2.11179362489776	all expressed genes
Ckb	-3.04679242420054	all expressed genes
Sp1	0.316743650744608	all expressed genes
Itgb7	0.0263587829485433	all expressed genes
Pfdn5	-0.123329563628536	all expressed genes
Efnb2	3.75220856575319	all expressed genes
Rrp15	0.0707698162423457	all expressed genes
Rnd2	0.0600984957513294	all expressed genes
Srr	-0.415961905609225	all expressed genes
Sync	-1.29300042185905	all expressed genes
Fndc5	1.57760168907881	all expressed genes
Acp5	-0.517676027723317	all expressed genes
Fbxo9	-0.0797500330676126	all expressed genes
Vps50	0.073519816803423	all expressed genes
Hars	0.191431288748738	all expressed genes
Zmat2	0.070794846776568	all expressed genes
Ube2c	0.0793453545402698	all expressed genes
Smg5	-0.11941708456727	all expressed genes
Cct3	0.0610400460530695	all expressed genes
Glmp	-0.591739480616117	all expressed genes
Mef2d	-0.107587793694277	all expressed genes
Tmem79	0.969299564120091	all expressed genes
Snd1	0.139007690049706	all expressed genes
Slc19a1	0.0859287839984678	all expressed genes
Kpnb1	0.361797860677855	all expressed genes
Npepps	-0.0840867764247595	all expressed genes
Mrpl10	0.00482924111273961	all expressed genes
Cyp51	0.519166767717406	all expressed genes
Tcf25	0.234777779404591	all expressed genes
Tubb6	0.209472346205302	all expressed genes
Def8	-0.293377352111905	all expressed genes
Irx2	-1.00988606108763	all expressed genes
Itga3	1.18587390603679	all expressed genes
Foxm1	-0.136248153771615	all expressed genes
Itfg2	0.114414499979776	all expressed genes
Tulp3	-0.129293013962188	all expressed genes
Tubb5	0.0229003806231	all expressed genes
Ell2	0.0557109582075363	all expressed genes
Jup	-0.681028658259214	all expressed genes
Klhl10	0.227116441276782	all expressed genes
Nom1	0.157107668437206	all expressed genes
Ergic1	-0.297518896534455	all expressed genes
Tcea3	-0.748200132896553	all expressed genes
Ifrd1	0.414492665847926	all expressed genes
Stk38l	0.013022615332151	all expressed genes
Brpf1	-0.0602977224209458	all expressed genes
Akr1b3	0.524529858670537	all expressed genes
Ddt	0.129896655767913	all expressed genes
Marveld3	0.199220910528386	all expressed genes
Ddx18	0.090363048018053	all expressed genes
Ubl3	0.126577843115483	all expressed genes
Eef1e1	0.0340052442013858	all expressed genes
Akt1	-0.191170325213366	all expressed genes
Coasy	-0.202476599476613	all expressed genes
Tspan33	0.511107382722607	all expressed genes
Crnkl1	-0.0150505615582738	all expressed genes
Rin2	0.188652755149194	all expressed genes
Chordc1	-0.145746102553498	all expressed genes
Rtcb	-0.0832056939809014	all expressed genes
Pwp1	0.124639320008015	all expressed genes
Fbxo7	-0.0625130030444847	all expressed genes
Capns1	-0.494987982313273	all expressed genes
Lrp3	-0.0375377401658908	all expressed genes
Folr1	0.258043510646489	all expressed genes
Clpb	0.113541612049332	all expressed genes
Sept7	0.143934752071796	all expressed genes
Zdhhc4	-0.236135995441819	all expressed genes
Rac1	0.09688371648526	all expressed genes
Ugp2	-0.132593828564901	all expressed genes
Trmt1	0.0660773661554535	all expressed genes
Nacc1	0.277935567643134	all expressed genes
Slc1a5	-0.148128114464689	all expressed genes
Siae	-0.210151886708806	all expressed genes
Esam	1.31762438264898	all expressed genes
Spa17	-0.100706931997479	all expressed genes
Taco1	-0.137583225165046	all expressed genes
Grik3	-0.898327293154683	all expressed genes
Sipa1l2	-0.345883075471603	all expressed genes
Ap4e1	0.154750440797885	all expressed genes
Blvra	-0.622282409274368	all expressed genes
Fam98a	0.0477953557809606	all expressed genes
Kmt2a	0.167208847171699	all expressed genes
Ift46	-0.225673202928267	all expressed genes
Trappc6a	-0.0798586440693209	all expressed genes
Supt6	0.620407671791498	all expressed genes
Spag5	-0.0625026749925774	all expressed genes
Unc119	0.0947756078628955	all expressed genes
Sdf2	0.324678361740741	all expressed genes
Ccne1	0.734004956062074	all expressed genes
Hsf2bp	0.420846288088767	all expressed genes
Psmc3	-0.0889687426949831	all expressed genes
Acp2	-0.196235882269477	all expressed genes
Slc39a13	-0.190869488564874	all expressed genes
Ddb2	0.0396390446689901	all expressed genes
Spi1	-0.211701377209377	all expressed genes
Sf3a1	-0.0718674595412473	all expressed genes
Stat6	0.0876006335731772	all expressed genes
Vrk3	-0.200014710873633	all expressed genes
Smg9	-0.168686584626849	all expressed genes
Paxip1	-0.364520812541911	all expressed genes
Rmnd5a	0.234040790264164	all expressed genes
Mov10	-1.17036960751769	all expressed genes
Ppm1j	1.07873173493965	all expressed genes
Rhoc	1.17903449458451	all expressed genes
Tead3	0.854044675242266	all expressed genes
Ppard	0.00516461546282021	all expressed genes
Def6	-0.259161956456647	all expressed genes
Peg3	1.37135579426343	all expressed genes
Lmf1	-0.376616873633273	all expressed genes
Angptl4	-0.134705419418275	all expressed genes
Dbf4	0.0597889543789594	all expressed genes
Daxx	0.349976749678546	all expressed genes
Cd320	-0.00590746842857602	all expressed genes
Ipo4	0.176316743914514	all expressed genes
Tm9sf1	-0.368979820043666	all expressed genes
Rec8	-0.715073878560483	all expressed genes
Irf9	-0.994089072491954	all expressed genes
Gmpr2	-0.145513062201998	all expressed genes
Mdp1	-0.284722216368415	all expressed genes
Dhrs1	-0.546567411523116	all expressed genes
Tmem161a	-0.427297924810384	all expressed genes
Armc6	0.304027462120814	all expressed genes
Borcs8	-0.255881691863196	all expressed genes
Slc25a42	-0.406543702192685	all expressed genes
Snx9	-0.159930499994961	all expressed genes
Ranbp3	0.138506808546004	all expressed genes
Ndufa11	-0.250153890049281	all expressed genes
Bmp8b	0.252159567714171	all expressed genes
Nr2f6	0.425569244979092	all expressed genes
Use1	0.262435086377391	all expressed genes
Ocel1	-0.154875189085961	all expressed genes
Dyrk1b	0.0743126075715038	all expressed genes
Braf	0.829628439549196	all expressed genes
Ndufb2	0.0333078818237705	all expressed genes
Hltf	0.144659980053666	all expressed genes
Prpf6	-0.043183122007024	all expressed genes
Rgs19	0.150320251857091	all expressed genes
Snrpd1	0.0877770212261997	all expressed genes
Tchp	-0.301928921314757	all expressed genes
Tiam1	-0.080745853945389	all expressed genes
Tsc2	0.00826005511122662	all expressed genes
Slc9a3r2	-0.431004031625988	all expressed genes
Puf60	0.0141563336603009	all expressed genes
Golga2	-0.499464080475253	all expressed genes
Uck1	0.163244614853013	all expressed genes
Scin	1.35713323647618	all expressed genes
Mien1	-0.292880208156003	all expressed genes
Ccdc97	-0.275829777832817	all expressed genes
Zfp40	-0.0781322630773937	all expressed genes
Pdcd2l	0.106596294725241	all expressed genes
Gtf2f1	-0.22150338796948	all expressed genes
Clpp	-0.0151470898056815	all expressed genes
Alkbh7	-0.155811056882427	all expressed genes
Med6	-0.128720572339334	all expressed genes
Cse1l	0.146555041640216	all expressed genes
Naa20	0.221331150498911	all expressed genes
Plekha3	-0.193013520212124	all expressed genes
Ykt6	0.134887920274297	all expressed genes
Baz1b	-0.0978412769514669	all expressed genes
Pex6	-0.0436193333385311	all expressed genes
Mrpl2	-0.00316765002878947	all expressed genes
Mea1	0.188432967688613	all expressed genes
Grin2d	0.501569486647855	all expressed genes
Kdelr1	-0.488126497607967	all expressed genes
Tmem143	0.136365471255422	all expressed genes
Ggct	0.0855479622685943	all expressed genes
Jag2	0.458617341124562	all expressed genes
Btbd6	0.242147239298225	all expressed genes
Nudt14	0.311738250537428	all expressed genes
Flii	-0.162827565048384	all expressed genes
Top3a	-0.220316791403165	all expressed genes
Atg4d	-0.250845890089537	all expressed genes
Qtrt1	-0.207542166308705	all expressed genes
Chaf1a	0.0199725264372069	all expressed genes
Adprh	0.321078549297995	all expressed genes
Mcm2	0.107488426213761	all expressed genes
Tpra1	-0.363240885339895	all expressed genes
Nab1	-0.462537426210475	all expressed genes
Adgre5	-1.03663580808231	all expressed genes
Il17ra	0.0406862936801027	all expressed genes
Lamb1	0.0981636044391654	all expressed genes
Kcnn1	-0.768597675468058	all expressed genes
Arrdc2	0.208405598051909	all expressed genes
Map2k7	-0.0701108390872407	all expressed genes
Timm44	-0.179687618319443	all expressed genes
Ap2a2	-0.252373505801627	all expressed genes
Pnkp	-0.200543905446342	all expressed genes
Med25	0.0077113894006671	all expressed genes
Clptm1	-0.275251670411056	all expressed genes
Relb	-1.73115474860469	all expressed genes
Tomm40	0.0192367272054159	all expressed genes
Apoe	-0.702055811125036	all expressed genes
Hbp1	0.327767357060915	all expressed genes
Klf4	-2.39250020478564	all expressed genes
Ap1m1	-0.285021729408746	all expressed genes
Rab8a	-0.22255134349723	all expressed genes
Fam32a	0.180585452384054	all expressed genes
Elf3	-2.85137157394937	all expressed genes
Stard3nl	-0.344222959998515	all expressed genes
Stk11	0.281161999818262	all expressed genes
Efna2	-0.978542924542906	all expressed genes
Atp5d	-0.220500124475827	all expressed genes
Ppp5c	0.156162853456542	all expressed genes
Cdk12	0.0583391617606457	all expressed genes
Lipe	-0.154815831612383	all expressed genes
Pafah1b2	0.0504091414207639	all expressed genes
Tbc1d8	-1.07214625502534	all expressed genes
Cnot11	-0.422054760665165	all expressed genes
Slc2a3	-1.27141677001073	all expressed genes
Foxj2	-0.608530338408426	all expressed genes
Sri	-0.597977760414709	all expressed genes
Dgcr2	-0.0885487254417057	all expressed genes
Irf3	-0.410453950604688	all expressed genes
Bcl2l12	-0.250465456286787	all expressed genes
Zfp959	0.0109011287954526	all expressed genes
Mpnd	0.128947172385071	all expressed genes
Sh3gl1	-0.251892070067668	all expressed genes
Ranbp2	0.158998234571033	all expressed genes
Grk5	0.597960323647161	all expressed genes
Dvl3	-0.298837486406027	all expressed genes
Abcf3	-0.201797801948858	all expressed genes
Eif2b5	-0.312367000553913	all expressed genes
Cyth2	0.0309450744504093	all expressed genes
Sult2b1	-0.203331900790532	all expressed genes
Plag1	-0.249695208748505	all expressed genes
Hck	-0.427474841949387	all expressed genes
Mrpl4	-0.1527639225171	all expressed genes
Keap1	-0.844044274464105	all expressed genes
Ap1m2	-0.498032678363911	all expressed genes
Btbd2	0.107901105086701	all expressed genes
Csnk1g2	0.185216232398863	all expressed genes
Abhd17a	-0.096003456802968	all expressed genes
Mob3a	0.111184047934387	all expressed genes
Cacnb3	0.677258021448472	all expressed genes
Fkbp11	0.607565490416234	all expressed genes
Ddx23	-0.0282805228839813	all expressed genes
Pld3	-0.473468426791579	all expressed genes
Grik5	1.11296571462789	all expressed genes
Rabac1	-0.331159423871518	all expressed genes
Etv3	-0.257049080731765	all expressed genes
Prkcsh	-0.221202294865621	all expressed genes
Rab3b	-0.30581751997461	all expressed genes
Fcgrt	-0.792921991357063	all expressed genes
Nosip	-0.0801462278884125	all expressed genes
Pih1d1	0.0103373609932987	all expressed genes
Rps11	-0.0363749451500135	all expressed genes
Supt5	0.060793841611288	all expressed genes
Dll3	0.169017588352649	all expressed genes
Paf1	0.149842993719188	all expressed genes
Timm50	0.0516186744222774	all expressed genes
Med29	0.00202216511250165	all expressed genes
Ncstn	-0.307106353718383	all expressed genes
Pex19	0.0960279384560361	all expressed genes
Impdh1	0.291648599940666	all expressed genes
Dusp3	0.756279983705207	all expressed genes
Prodh	0.447371104232752	all expressed genes
Slc25a1	0.149333707118322	all expressed genes
Dgcr6	-0.145773444581596	all expressed genes
Ddr1	0.731627452683572	all expressed genes
Klc4	0.0554005200668254	all expressed genes
Ercc1	-0.246115423850587	all expressed genes
As3mt	0.300905277799536	all expressed genes
Crtc1	-0.152313573992767	all expressed genes
Rnf215	-0.263545941622451	all expressed genes
Sec14l2	0.503032288189372	all expressed genes
Aven	-0.407679812247446	all expressed genes
Crot	-0.71347148446725	all expressed genes
Rps6ka1	0.030402605597247	all expressed genes
Snrnp200	0.169819705383093	all expressed genes
Ciao1	-0.132606585155193	all expressed genes
Taf6l	-0.251585258204814	all expressed genes
Insig2	-0.0740718835695051	all expressed genes
Kpna6	0.302470756911926	all expressed genes
Itpkc	-0.268845052496075	all expressed genes
Brd8	0.0731935995184755	all expressed genes
Kif20a	-0.187881525825277	all expressed genes
Farsa	0.00533866570776859	all expressed genes
Gcdh	-0.113316716160405	all expressed genes
Mast2	-0.213988020424727	all expressed genes
Dnase2a	-0.355516726752022	all expressed genes
Rad23a	0.0422681664759226	all expressed genes
Calr	-0.218886566502351	all expressed genes
Syce2	0.495116391646272	all expressed genes
Nfat5	0.464380919039453	all expressed genes
Nob1	0.145252121211392	all expressed genes
Nqo1	-0.205627476739423	all expressed genes
Gys1	-0.0744970816544282	all expressed genes
Ruvbl2	0.173907438372733	all expressed genes
Bax	0.11901897590233	all expressed genes
Tfam	0.181197291451117	all expressed genes
Zfp81	0.260345878946378	all expressed genes
Fam162a	0.502035274913786	all expressed genes
Rpl8	-0.0639961535625059	all expressed genes
Ssbp2	1.64075700353167	all expressed genes
Fancl	0.43566432287207	all expressed genes
Gstm5	0.403758418022592	all expressed genes
Gstm7	-0.134726330466423	all expressed genes
Gstm3	-2.72146862144678	all expressed genes
Stat3	-0.590731688030136	all expressed genes
Stat5a	-0.608189873089303	all expressed genes
Map3k11	-0.421358318269266	all expressed genes
Akt2	-0.262062536603644	all expressed genes
Dnaja3	0.0176032447855703	all expressed genes
Hmox2	0.183922254550526	all expressed genes
Cdip1	-0.137813859164111	all expressed genes
Cwc15	-0.168028867436847	all expressed genes
Dnmt1	0.0103598601225059	all expressed genes
Ppan	-0.0961905532192518	all expressed genes
Cacna1b	2.60521357300933	all expressed genes
Trmt10a	0.0998038048518732	all expressed genes
Etv1	1.44992001811483	all expressed genes
Psap	-0.520803700478701	all expressed genes
Wars2	-0.439083782803409	all expressed genes
Atn1	-0.415602073834272	all expressed genes
Phb2	-0.000607569895210422	all expressed genes
Ptpn6	-0.926861423975303	all expressed genes
Eno2	-0.189725009339068	all expressed genes
Emg1	0.114440669836811	all expressed genes
Lpcat3	-0.390583393252672	all expressed genes
Atp6v1f	3.15985426692506e-05	all expressed genes
Clcn3	0.225756349776313	all expressed genes
Utp20	0.337478493228412	all expressed genes
Spic	-4.79362916696507	all expressed genes
Cul3	0.134530760373056	all expressed genes
Ddx56	0.249473703233031	all expressed genes
Tmed4	-0.161608104455372	all expressed genes
Bid	-0.449819611860126	all expressed genes
Ralb	-1.20019959738918	all expressed genes
Ppp1cc	0.0396764576412967	all expressed genes
Dnajb11	-0.105438698691103	all expressed genes
Tbccd1	0.0114732661864478	all expressed genes
Zfp324	-0.168962977740809	all expressed genes
Coro1c	0.240863969964012	all expressed genes
Tax1bp1	-0.0869757357762888	all expressed genes
Ndrg2	-0.356859649507926	all expressed genes
Mettl17	-0.119830851061717	all expressed genes
Pnpla6	0.0385875135267518	all expressed genes
Mcoln1	-0.157478676593428	all expressed genes
Arhgef18	-0.388437305092527	all expressed genes
Pkn2	0.148176797879424	all expressed genes
Etfb	-0.0727521954944571	all expressed genes
Stxbp2	0.0408952606364009	all expressed genes
Chn2	-0.6172584870076	all expressed genes
Wwox	-0.253787785160176	all expressed genes
Slbp	-0.0633857348466184	all expressed genes
Arid3b	-0.159657538941397	all expressed genes
Cnn2	-0.0763713313374844	all expressed genes
Polr2e	-0.00870135045519359	all expressed genes
Myo9b	-0.0163709419727447	all expressed genes
Mtfp1	-0.243719032315994	all expressed genes
Rab23	0.152846631177225	all expressed genes
Rab11a	-0.216170922237394	all expressed genes
Eif2b2	-0.203666591808958	all expressed genes
Dlst	0.186757069437718	all expressed genes
Ulk2	0.578199609024663	all expressed genes
Dgkq	-0.158236372331667	all expressed genes
Chmp2b	-0.599628994132585	all expressed genes
Plod3	-0.137753792960137	all expressed genes
Ap1s1	-0.511793531982097	all expressed genes
Mapk13	0.166131561918342	all expressed genes
Srpk1	0.0492236279169132	all expressed genes
Lbr	0.32965465901014	all expressed genes
Nes	-1.02081730962274	all expressed genes
Prcc	-0.126254482102142	all expressed genes
Rrnad1	-0.496718750656146	all expressed genes
Hdgf	0.144267817855838	all expressed genes
Thop1	0.0461662063905396	all expressed genes
Apba3	-0.117875287478542	all expressed genes
Pias4	-0.125291282562494	all expressed genes
Map2k1	-0.137221636628683	all expressed genes
Sgta	-0.149363180064712	all expressed genes
Tmem242	-0.159379470578985	all expressed genes
Dtx2	-0.0310139157247702	all expressed genes
Zp3	-1.17769316762312	all expressed genes
Hspb1	-0.818123409262541	all expressed genes
Hnrnpa2b1	0.084085716268315	all expressed genes
Ccdc130	-0.0258386266092966	all expressed genes
Mri1	0.11095811814305	all expressed genes
Prkacb	0.0854737052653223	all expressed genes
Chd5	1.04809032988463	all expressed genes
Cstb	0.0867625827617221	all expressed genes
Sh2b2	0.58654889183142	all expressed genes
Pex5	-0.147124083746648	all expressed genes
Jkamp	-0.352810305233182	all expressed genes
Eif2ak4	-0.0512040234013079	all expressed genes
Wdr1	-0.306464607342937	all expressed genes
Ndrg1	-1.61944018731444	all expressed genes
4930550C14Rik	0.456670086473107	all expressed genes
Man2b1	-0.301020700610125	all expressed genes
Klf5	-1.16730428741017	all expressed genes
Wdr83	0.179875083366518	all expressed genes
Prdx2	-0.13212408135734	all expressed genes
Polr2a	-0.135787060208159	all expressed genes
Senp3	0.270299009680075	all expressed genes
Plekha8	-0.284429472520771	all expressed genes
Spc25	-0.0182540253175218	all expressed genes
Ripk4	0.106399884665912	all expressed genes
Letm1	0.079499632815567	all expressed genes
Ubqln1	0.309452131065376	all expressed genes
Fgfr4	0.620845938071852	all expressed genes
Txn2	-0.133567698844829	all expressed genes
Slc1a3	1.77522902760403	all expressed genes
Crbn	-0.169607697271415	all expressed genes
Msh6	0.00229638990691512	all expressed genes
Fbxo11	-0.277521903068183	all expressed genes
Mlxipl	-0.0182562869029324	all expressed genes
Tbl2	0.130115227194166	all expressed genes
Nid1	-2.70172060878068	all expressed genes
Mcm5	0.0408401506236458	all expressed genes
Hmox1	0.625389581393295	all expressed genes
Mprip	-0.0171679676565753	all expressed genes
Cic	-0.230888140047924	all expressed genes
Pafah1b3	0.234749797158374	all expressed genes
Prkaca	0.130223983398698	all expressed genes
Asf1b	-0.356583388893616	all expressed genes
Ddx39	0.124865432223942	all expressed genes
Dnajb1	-0.274834638504706	all expressed genes
Msh4	1.20870004108629	all expressed genes
Usp40	0.0821818129639998	all expressed genes
Kbtbd4	-0.0823623148458037	all expressed genes
Celf1	0.0169298566276088	all expressed genes
Ndufs3	-0.0208584742564183	all expressed genes
Por	0.108220987691705	all expressed genes
Igf1r	0.108124303720045	all expressed genes
Insr	0.230886929652651	all expressed genes
Atp4a	1.63031388146331	all expressed genes
Trim28	0.260894680451046	all expressed genes
Ube2m	0.151557773208042	all expressed genes
Adcy9	-0.298168474564033	all expressed genes
Ctr9	0.355861955766403	all expressed genes
Eif4g2	0.348952278714391	all expressed genes
Pcyt1a	0.0792160299026562	all expressed genes
Zfp592	-0.0796272226071927	all expressed genes
Psmd4	-0.142831799801406	all expressed genes
Snx6	-0.631629409694526	all expressed genes
Mthfd2	0.32819492736706	all expressed genes
Kit	-1.71881714913633	all expressed genes
Pan2	-0.125203892681259	all expressed genes
Cs	-0.115670767977185	all expressed genes
Bcas2	-0.214733192897131	all expressed genes
Ctcf	0.0789271256454405	all expressed genes
Pard6a	0.503305142002646	all expressed genes
Agrp	-1.0921091708863	all expressed genes
Tfap4	0.130947138453022	all expressed genes
Ranbp1	0.0603222282750211	all expressed genes
Psmb4	-0.107532620923153	all expressed genes
Slc30a4	0.602749480362005	all expressed genes
Bloc1s6	0.299010754459484	all expressed genes
Metap1	0.0638804266454364	all expressed genes
Gpr108	-0.429736312897445	all expressed genes
Rsl1d1	0.142511644464165	all expressed genes
Apc	-0.0442642790947679	all expressed genes
Reep5	0.209002762367985	all expressed genes
Ergic3	-0.000719114258526624	all expressed genes
Uqcc1	-0.202887922490035	all expressed genes
Ncoa2	-0.031554654163008	all expressed genes
Nr2c2	-0.135896154432262	all expressed genes
Nr2c1	0.475796202869224	all expressed genes
Smpd4	0.0718628722018173	all expressed genes
Pex1	-0.462073880913784	all expressed genes
Kctd20	0.104525496439635	all expressed genes
Itgae	-0.502344739080202	all expressed genes
Ephb3	-0.532915336441737	all expressed genes
Tuft1	-0.0883981303297015	all expressed genes
Rcn1	-0.436823090471377	all expressed genes
Trap1	0.152100336431867	all expressed genes
Naa60	-0.175231076988147	all expressed genes
Tpr	0.0132592999307594	all expressed genes
Dhx34	-0.232365238695702	all expressed genes
Kptn	0.117970791614403	all expressed genes
Napa	-0.283739814635229	all expressed genes
Sra1	0.127272829272284	all expressed genes
Calcoco2	-2.92883410881351	all expressed genes
Atp5g1	-0.376899385354111	all expressed genes
Snf8	-0.158049197356696	all expressed genes
Tbcb	0.149374125595983	all expressed genes
Inpp5k	-0.59107185700049	all expressed genes
Crkl	0.00313077872290499	all expressed genes
Clint1	0.254976336359706	all expressed genes
Prss16	-0.273684776727062	all expressed genes
Cdkal1	-0.0153913957674588	all expressed genes
Htra1	-0.484366271137813	all expressed genes
Zbtb17	-0.296445054058369	all expressed genes
Clcnkb	0.441114052956704	all expressed genes
Fblim1	-0.348910246465399	all expressed genes
Mob1b	-0.424855568373473	all expressed genes
Atp6v1b2	-0.206356301345935	all expressed genes
Eps15l1	-0.220774051250508	all expressed genes
Tep1	0.504772834941401	all expressed genes
Ttc5	-0.0916687053207584	all expressed genes
Osgep	0.188763214555775	all expressed genes
Aamp	0.0885341838981733	all expressed genes
Tmbim1	-0.453198294512101	all expressed genes
Arpc2	-0.141765732691851	all expressed genes
Kmt2b	-0.0820027133760288	all expressed genes
Zbtb32	-0.881020474210861	all expressed genes
Upk1a	-1.0961034286139	all expressed genes
Tmem147	-0.0150727198884478	all expressed genes
Rps9	-0.0560968835072616	all expressed genes
Tfpt	-0.0186799700300044	all expressed genes
Susd2	-0.825199673611162	all expressed genes
Ggt1	-0.407329809292369	all expressed genes
Crip1	-0.130379763371299	all expressed genes
Fbln1	-0.836571016493296	all expressed genes
Gcat	-0.325540258074498	all expressed genes
Elovl1	0.468065597092819	all expressed genes
Med8	-0.0170314788305918	all expressed genes
Cdc20	0.231364210715717	all expressed genes
Pfdn2	0.0523725886674305	all expressed genes
Rnf114	-0.163280504619711	all expressed genes
Neurl1a	-0.739112780004513	all expressed genes
Srm	0.406023201024319	all expressed genes
Epha2	-0.642172948804537	all expressed genes
Rbm14	-0.276835999564591	all expressed genes
Zdhhc24	0.165052474548175	all expressed genes
Bbs1	-0.362749885346531	all expressed genes
Ndor1	-0.0381945203724903	all expressed genes
Pdk1	1.72229435687048	all expressed genes
Ptbp1	0.0887410482681339	all expressed genes
Mvd	0.861605611221202	all expressed genes
Cyba	-0.712993811597954	all expressed genes
Sfmbt1	-0.0358111085565727	all expressed genes
Rundc3a	-1.67604662384976	all expressed genes
Slc4a3	0.524017644694874	all expressed genes
Cdt1	0.029242942925021	all expressed genes
Runx1t1	0.502039770472527	all expressed genes
Snai3	-0.473457443174347	all expressed genes
Aprt	0.102350736236758	all expressed genes
Gtf2h1	-0.253791067072147	all expressed genes
Slc5a6	-0.799597058634477	all expressed genes
Qrich1	0.0526379118810071	all expressed genes
P4htm	-1.06597649490433	all expressed genes
Usp19	-0.131772485767114	all expressed genes
Cdc42	-0.0896492547263962	all expressed genes
Pknox1	-0.026476530144591	all expressed genes
Gmnn	-0.140513832236254	all expressed genes
Acot13	-0.545828140605383	all expressed genes
Zfp184	0.144931052865671	all expressed genes
Cdk4	0.154899165744054	all expressed genes
B4galnt1	-0.490504983091097	all expressed genes
Mettl1	-0.256338287957425	all expressed genes
Tspan31	-0.302998997874035	all expressed genes
Kif5b	0.175790900052241	all expressed genes
Saal1	-0.472463099943736	all expressed genes
Cnp	-0.259948703767371	all expressed genes
Sulf2	-0.435785301138357	all expressed genes
Sod2	-0.500610636579765	all expressed genes
Tmco6	0.800865851024327	all expressed genes
Stambp	-0.0218962075200241	all expressed genes
Ezh1	-0.265940496455033	all expressed genes
Hap1	-0.979927893968373	all expressed genes
Ctnnb1	0.170128890602807	all expressed genes
Eif1b	0.277776553676991	all expressed genes
Psmd2	-0.135038630225175	all expressed genes
Slc44a4	-0.25548373358825	all expressed genes
Abhd16a	-0.105833351609529	all expressed genes
Neu1	-0.365902108548008	all expressed genes
Clic1	-0.206804587403659	all expressed genes
Pole	0.150512582258034	all expressed genes
Stx1a	-0.353841623174512	all expressed genes
Zfp775	0.292521012067165	all expressed genes
Mrpl49	-0.0652572661011454	all expressed genes
Dennd2c	-0.457323990034329	all expressed genes
Mark3	0.21738860478911	all expressed genes
Gatad1	0.379091621469031	all expressed genes
M6pr	-0.165100490826707	all expressed genes
Lrrc8a	-0.118004993382459	all expressed genes
Mc5r	-2.15518278947284	all expressed genes
Ppp2r1a	-0.202761507820097	all expressed genes
Fance	0.102192456582271	all expressed genes
Tinf2	-0.0554531472239053	all expressed genes
Hapln4	2.68865831930782	all expressed genes
Dus3l	0.178973488523948	all expressed genes
Homer1	0.136947627469755	all expressed genes
Arpp19	-0.0943907754829807	all expressed genes
Bcl2l1	-0.486339056479606	all expressed genes
Khsrp	0.0362395139875694	all expressed genes
Ccdc124	0.159424129949849	all expressed genes
Cct4	0.00749646038327209	all expressed genes
0610009B22Rik	0.297472554825406	all expressed genes
Cpt1c	0.0571588362351827	all expressed genes
Zfp655	-0.0633894413890332	all expressed genes
Rhoa	-0.326762214748897	all expressed genes
Zmiz1	-0.26709933417076	all expressed genes
Ankrd26	-0.396531373159599	all expressed genes
Aldh16a1	-0.0868613807058831	all expressed genes
Hnrnpa0	0.0580632837367708	all expressed genes
Prrg2	-0.484333691689639	all expressed genes
Hnrnph1	-0.0337888824057751	all expressed genes
Ift43	0.277976866401886	all expressed genes
Id3	-0.609111252757051	all expressed genes
Arid1a	0.593159027486279	all expressed genes
Ctsd	-0.246835635116765	all expressed genes
Rplp1	-0.0384725137712643	all expressed genes
Ift22	-0.137606624272594	all expressed genes
Fzd3	0.297521876287585	all expressed genes
Ap2s1	-0.234841081244511	all expressed genes
4930432K21Rik	-0.220156335242926	all expressed genes
Emc10	-0.343693156091082	all expressed genes
Clstn3	0.649786736979223	all expressed genes
Fbxw9	-0.0197069481667524	all expressed genes
Fnbp4	-0.0127760682438398	all expressed genes
Cers4	1.10683612529805	all expressed genes
Scrn3	-0.23574276556279	all expressed genes
Phax	0.065681920369527	all expressed genes
Tle1	-0.387576995032812	all expressed genes
Snrpb2	-0.0167771764911799	all expressed genes
Ubc	0.035477308957373	all expressed genes
Prpf31	0.119479457489452	all expressed genes
Sertad1	-0.952636343754075	all expressed genes
Carhsp1	0.563557117454353	all expressed genes
Elk3	-0.788758267324603	all expressed genes
Herpud2	0.116338692345134	all expressed genes
Rdh13	-0.326278873393676	all expressed genes
Nutf2	0.0076416437782252	all expressed genes
Arpc5	-0.832966878101282	all expressed genes
Elavl2	-0.458819431583621	all expressed genes
Nfib	-0.47586968404486	all expressed genes
Rab25	1.32191536616668	all expressed genes
Ubqln4	0.0872879199026961	all expressed genes
Rps18	-0.0286921010956687	all expressed genes
Rps15a	-0.240831891372718	all expressed genes
Hipk1	0.290272730680428	all expressed genes
Gprc5b	-0.0241095115511006	all expressed genes
Man1a2	-0.000451387290101898	all expressed genes
Acyp1	-0.230318353324804	all expressed genes
Rala	0.0806931575827169	all expressed genes
Vdac3	-0.193789969898534	all expressed genes
Vps72	-0.0507111006419338	all expressed genes
Gabpa	-0.284117216495618	all expressed genes
Dynll1	0.150398312698141	all expressed genes
Pdcl	0.33530090833448	all expressed genes
Tmem184b	-0.76181378575533	all expressed genes
Nf2	-0.104421649627188	all expressed genes
Zmat5	-0.95771555085689	all expressed genes
Ewsr1	-0.00708256258558893	all expressed genes
Ap1b1	0.202968443849722	all expressed genes
Derl3	1.2646676867309	all expressed genes
Bcl2l13	0.152875958931163	all expressed genes
Pttg1ip	-0.405266025833152	all expressed genes
Ube2g2	0.0704220756871436	all expressed genes
Nav1	-0.540449033114594	all expressed genes
Tnpo1	-0.148006003568349	all expressed genes
Rnmt	0.136198558068811	all expressed genes
Srp14	0.0479079492551168	all expressed genes
Cdk9	-0.11548660750036	all expressed genes
Tor2a	0.0402077882125211	all expressed genes
Cbx5	0.136016552688751	all expressed genes
Apobec3	-0.273814914706427	all expressed genes
Vav2	0.614674175986824	all expressed genes
Tex15	-1.13921741762017	all expressed genes
Ppp2cb	0.0374596001910359	all expressed genes
Dmap1	-0.0364140545631806	all expressed genes
Mcu	-0.0461431624206476	all expressed genes
Bcr	0.172216263025692	all expressed genes
Fxyd5	1.04681759701114	all expressed genes
Tfcp2	-0.0749135053363638	all expressed genes
Pou6f1	-0.31010134830839	all expressed genes
Ubp1	0.0353081739267936	all expressed genes
Nuak2	0.364779970999962	all expressed genes
Ick	0.287496570262394	all expressed genes
Sdhb	-0.133460721761525	all expressed genes
Snap47	0.589599388200053	all expressed genes
Wnt3a	-3.00776816115768	all expressed genes
Kdsr	-0.441798330292751	all expressed genes
Vps4b	0.00725864646285398	all expressed genes
Rps25	-0.00540820613656907	all expressed genes
Aldh3a2	-0.065057007817104	all expressed genes
Tmem115	-0.0699427292580131	all expressed genes
Hyal2	0.0307915550003091	all expressed genes
Ifrd2	0.198323859337335	all expressed genes
Tusc2	0.0332921696718138	all expressed genes
Nprl2	-0.234686771069122	all expressed genes
Rassf1	0.160605599718863	all expressed genes
Slc3a2	0.201717851711098	all expressed genes
Nxf1	-0.0434018167277709	all expressed genes
Stx5a	-0.0485514449216929	all expressed genes
Raver1	0.106126628642885	all expressed genes
2610507B11Rik	0.232007195079624	all expressed genes
AI597479	0.103681717429473	all expressed genes
Tmem86a	0.162261844231548	all expressed genes
Tex14	0.614309973188951	all expressed genes
Ifi35	-0.673144907845373	all expressed genes
Rdm1	-0.579460770295748	all expressed genes
Nedd8	-0.0326894716217124	all expressed genes
Gosr1	-0.154647408065049	all expressed genes
Mrpl52	-0.00726458575527605	all expressed genes
Kansl3	-0.281855629810256	all expressed genes
Faf1	0.208307128873713	all expressed genes
Tsacc	0.407091051666608	all expressed genes
Mettl16	0.481605686182766	all expressed genes
Pigyl	0.0212998497695314	all expressed genes
Rbm25	-0.0575054626003755	all expressed genes
Psen2	0.0468942998331102	all expressed genes
Plcd1	0.516792565043251	all expressed genes
Fads1	0.175244187545732	all expressed genes
Lmbr1	-0.0540021651943284	all expressed genes
Tnfrsf22	0.23251026005818	all expressed genes
Cars	0.0286151281398328	all expressed genes
Apip	-0.298398385084066	all expressed genes
Pdhx	-0.0753657467436067	all expressed genes
Vac14	-0.143152966105094	all expressed genes
Akt1s1	0.0490842056172921	all expressed genes
Tbrg1	-0.179729312195228	all expressed genes
Adssl1	0.000213473660027746	all expressed genes
Brf1	-0.374460714842691	all expressed genes
Odc1	0.591688276934785	all expressed genes
Thg1l	0.183373411946751	all expressed genes
Adam19	0.188866563646299	all expressed genes
Pabpc4	-0.0976970792314204	all expressed genes
Zfp296	-1.31154501659909	all expressed genes
Plin5	1.10887310564179	all expressed genes
Sugp1	-0.104372110354803	all expressed genes
Zfp790	-0.257390870773306	all expressed genes
Slc25a41	0.982636676933133	all expressed genes
Fuz	-0.0863072892468028	all expressed genes
Evi5	0.0193302334388438	all expressed genes
Evi5l	-0.246735968865378	all expressed genes
Snapc2	-0.0964201952515082	all expressed genes
Git1	-0.297845424605964	all expressed genes
Gltp	-0.298808766044152	all expressed genes
Bnip2	0.0878532824599466	all expressed genes
Ccnt1	-0.0130137453718051	all expressed genes
Brms1l	-0.0926419872996977	all expressed genes
Med15	-0.205878222580943	all expressed genes
Dhdds	-0.46469915189839	all expressed genes
Ubxn11	-0.259323353621326	all expressed genes
Tjap1	-0.310499404140965	all expressed genes
Nanog	-2.87075734925755	all expressed genes
Rpl15	-0.048334570948134	all expressed genes
Tmem167	0.319004888190972	all expressed genes
Mplkip	0.22409900056663	all expressed genes
Kif11	0.280751023646121	all expressed genes
Rpa3	0.13904540220385	all expressed genes
Tnpo3	0.329504298509718	all expressed genes
Ttll5	-0.0429440400785621	all expressed genes
Zfp715	-0.0914212671229042	all expressed genes
Rps5	-0.0374934622189619	all expressed genes
Adgrl1	0.709560961911092	all expressed genes
Amotl1	-0.417182304980026	all expressed genes
Etv5	-0.0907008553978976	all expressed genes
Gfod2	0.0771822722838456	all expressed genes
Enkd1	0.332094384697941	all expressed genes
Atp6v0d1	-0.0402656596679234	all expressed genes
Ptprs	0.0062711097681552	all expressed genes
Slc41a1	-1.39518939017964	all expressed genes
Igf2bp1	-0.130831369107684	all expressed genes
B4galnt2	0.536489390537334	all expressed genes
Nelfb	0.00660709454162999	all expressed genes
Tmem175	-0.214221604713838	all expressed genes
Bcas1	0.242566211832489	all expressed genes
Tango2	-0.445467457091911	all expressed genes
Ndufs2	-0.172693099972324	all expressed genes
Atraid	-0.479133413973364	all expressed genes
Cad	-0.0460360740343607	all expressed genes
Sh3bp5l	0.156314547626307	all expressed genes
Atad1	0.582118335383067	all expressed genes
Pten	1.04028293388716	all expressed genes
Pea15a	1.71989546391431	all expressed genes
Timm23	0.137065590595636	all expressed genes
Tnfaip8l2	0.266329024809456	all expressed genes
Trnt1	0.21785817968913	all expressed genes
Ly6g6e	-1.38809490805028	all expressed genes
Ehmt2	0.109718869212822	all expressed genes
Elof1	0.042965849166181	all expressed genes
Med16	0.0390968412242867	all expressed genes
Tmem259	-0.15342628577912	all expressed genes
Rnf170	-0.379663205088191	all expressed genes
Dedd	-0.000777980934041196	all expressed genes
Nit1	-0.00452306248535242	all expressed genes
Prdm15	0.0733592563804436	all expressed genes
Rnf168	0.118601362089241	all expressed genes
Tctex1d2	-0.214001371013633	all expressed genes
Chp1	-0.144079644536707	all expressed genes
Klhl3	-0.233377318614504	all expressed genes
Tvp23b	0.101057394741821	all expressed genes
Dnajc7	-0.222147883406443	all expressed genes
Cacybp	-0.0177963802724505	all expressed genes
Cluap1	-0.174910001525682	all expressed genes
Zswim7	0.308791654852776	all expressed genes
Pigl	0.0657814929313306	all expressed genes
Ndufa2	0.0353598938706419	all expressed genes
Pam16	-0.114299434261374	all expressed genes
Glis2	-0.704521834851328	all expressed genes
Cox6c	-0.128394083784508	all expressed genes
Bicc1	-0.400484035208948	all expressed genes
Ube2z	-0.102078259372117	all expressed genes
Tmem87b	-0.0937911616780853	all expressed genes
Anapc1	0.287931722320675	all expressed genes
Mertk	1.10354605787627	all expressed genes
Tsg101	0.0739688478569857	all expressed genes
Hps5	-0.0718742973724614	all expressed genes
Map3k4	0.295806737344278	all expressed genes
Piezo1	0.301738107489292	all expressed genes
Rnf166	-0.388896844911882	all expressed genes
Ankrd28	-0.157253906908889	all expressed genes
Ankrd52	-0.222341927855703	all expressed genes
Srp19	-0.0280932811614141	all expressed genes
Wdfy2	0.504058508504384	all expressed genes
Rbsn	-0.182154481086392	all expressed genes
Mrps25	-0.0403085101433165	all expressed genes
Dguok	0.138958570267771	all expressed genes
Camta1	-0.247006467483616	all expressed genes
Strip1	0.0927825344709728	all expressed genes
Slc25a11	-0.0672994927836681	all expressed genes
Cmc2	-0.0738087429663728	all expressed genes
Chfr	0.0039376308436036	all expressed genes
Tex261	-0.449211422421213	all expressed genes
Fam120b	0.319191159892612	all expressed genes
Tbp	0.0461479209752362	all expressed genes
Psmb1	-0.0575149183146546	all expressed genes
Pdcd2	-0.0984404673834167	all expressed genes
Nol3	-0.600706411855767	all expressed genes
Fhod1	-0.202771417097196	all expressed genes
Slc9a5	0.587198542222759	all expressed genes
Elmo3	-0.276232762743229	all expressed genes
4931428F04Rik	0.159828680578623	all expressed genes
Tppp3	-1.1930702681406	all expressed genes
Msh3	0.203077942900934	all expressed genes
Tmem208	-0.195422296280033	all expressed genes
E2f4	0.147037898301488	all expressed genes
Surf4	0.112587988496925	all expressed genes
Surf2	0.33631734569501	all expressed genes
Naf1	0.757200298152303	all expressed genes
Yes1	-1.39562254269097	all expressed genes
Ppp1cb	0.0999798168586941	all expressed genes
Gorasp2	-0.185483317166992	all expressed genes
Tsen15	-0.0961896031012046	all expressed genes
Efr3a	-0.418682110470285	all expressed genes
Trappc2l	-0.197328400279575	all expressed genes
Acsf3	-0.0688948765095068	all expressed genes
Ddx19a	-0.252553284197232	all expressed genes
Galns	-0.28275298254795	all expressed genes
Gata2	-1.88129811360947	all expressed genes
Rabl6	0.181587533528331	all expressed genes
Edf1	-0.25220491463293	all expressed genes
Npdc1	-0.078106935755256	all expressed genes
Fbxw5	-0.282238059276992	all expressed genes
Slc25a13	-0.201477672911439	all expressed genes
Ube2i	0.0723746248721573	all expressed genes
Tsr3	-0.00961878112818105	all expressed genes
Unkl	0.399672059100785	all expressed genes
Actn1	-0.503881554090186	all expressed genes
Sirt2	-0.431562730050392	all expressed genes
Hnrnpl	0.132159653858871	all expressed genes
Nolc1	0.317511001118358	all expressed genes
Casd1	0.209708153220124	all expressed genes
Cnksr3	1.05180966927292	all expressed genes
Abca1	-0.385281954377602	all expressed genes
Nipsnap3b	-0.351804950226229	all expressed genes
Sash1	-0.189837572962088	all expressed genes
Gadd45b	-2.83019453690402	all expressed genes
Endog	0.392046811430331	all expressed genes
Golga7	-0.17071445847683	all expressed genes
Pcolce2	-1.11645328302462	all expressed genes
Clpx	-0.0752827120263236	all expressed genes
Dennd6b	-0.136399222747317	all expressed genes
C4a	0.0217105999262895	all expressed genes
Atf6b	0.231615876943187	all expressed genes
Ppt2	-0.402495155169899	all expressed genes
Rnf5	-0.0923809266467329	all expressed genes
Cacfd1	-0.0700308920941615	all expressed genes
Hivep2	1.19701668403017	all expressed genes
Arnt	0.239570437444577	all expressed genes
Mocs2	-0.335863493297938	all expressed genes
Nat9	-0.132674088576206	all expressed genes
Lpl	-0.439550064623432	all expressed genes
Atp6v0e	-0.0265998132682098	all expressed genes
Srf	0.313038244107489	all expressed genes
Gata3	-1.68914453629425	all expressed genes
Lama5	-0.244961401265799	all expressed genes
Steap1	0.366639105107999	all expressed genes
Steap2	1.05067653892777	all expressed genes
Hspa8	0.0323246632756487	all expressed genes
Serac1	-0.474822298244201	all expressed genes
Psma2	-0.0755950860775319	all expressed genes
Mrpl32	-0.082382215734278	all expressed genes
Setdb1	-0.642550783391503	all expressed genes
Anxa9	-0.191240984914325	all expressed genes
Cers2	-0.613297753547894	all expressed genes
Capza2	-0.161781654341953	all expressed genes
Vps45	-0.0358711307323025	all expressed genes
Prpf3	-0.161052860044018	all expressed genes
Anp32e	0.319676432232561	all expressed genes
Aph1a	-0.0259064453217145	all expressed genes
Tab2	-0.00671743388039531	all expressed genes
Ppil4	0.14201884386484	all expressed genes
Cnih1	-0.200782776778506	all expressed genes
Eps8	0.348378510164024	all expressed genes
Med22	0.270231783624158	all expressed genes
Abo	0.860817702754147	all expressed genes
Surf1	0.361170147178927	all expressed genes
Med28	-0.0677719994648975	all expressed genes
Qdpr	-0.0320298427026171	all expressed genes
Sqstm1	-0.170282513981206	all expressed genes
Nfe2l2	-0.415211892214511	all expressed genes
Rxrg	4.40792257685743	all expressed genes
Rxra	-0.659836129488548	all expressed genes
Adamtsl4	0.0258427671275247	all expressed genes
Prpsap1	0.142957707574313	all expressed genes
Ncapg	0.00407761876987597	all expressed genes
Lcorl	0.975558202667803	all expressed genes
Lta4h	0.12609466533006	all expressed genes
Dstn	-0.0773928892557526	all expressed genes
Gtf2ird2	0.310476672796224	all expressed genes
Bola1	0.539795938335932	all expressed genes
Adss	-0.258718601913287	all expressed genes
Actr8	0.0729416352229553	all expressed genes
Lrrc27	-0.250254028932747	all expressed genes
Fnta	-0.113969868799402	all expressed genes
Celsr1	0.255849386986103	all expressed genes
Syt14	0.21748782308478	all expressed genes
Atp5e	0.11869219368926	all expressed genes
Nelfcd	-0.221552751094841	all expressed genes
Ctsz	-0.0234405358059347	all expressed genes
Ppdpf	0.840060811917666	all expressed genes
Col20a1	-1.7888924953951	all expressed genes
Mpped2	-0.806316585546498	all expressed genes
E2f3	-0.0991538921304546	all expressed genes
Cr1l	-0.057165458650738	all expressed genes
Ppfibp1	0.401095051039121	all expressed genes
Plgrkt	-0.682750029861549	all expressed genes
Gtf3a	0.169530014571616	all expressed genes
Mtif3	-0.358461417592926	all expressed genes
Lnx2	-0.0741819633023003	all expressed genes
Dyrk3	-0.103663440202619	all expressed genes
Mapkapk2	-0.244179586378333	all expressed genes
Atxn10	0.112581552946359	all expressed genes
Foxred2	0.0823957461815689	all expressed genes
Eif3d	-0.107991049560861	all expressed genes
H3f3b	0.159977111023887	all expressed genes
Nup50	0.250908402188653	all expressed genes
Phf21b	0.465507001081366	all expressed genes
Ift27	0.108211504644091	all expressed genes
Pacsin2	-0.212090771636574	all expressed genes
Ttll12	-0.129309971949132	all expressed genes
Bik	0.40701381302705	all expressed genes
Tox4	-0.154723422573585	all expressed genes
Mrps18c	-0.0972412194794836	all expressed genes
Sulf1	0.552087808126883	all expressed genes
Srsf6	0.0238698336688819	all expressed genes
Plcg1	0.468247808437514	all expressed genes
Kctd2	-0.0846601686166053	all expressed genes
Kctd5	0.0378701083529174	all expressed genes
Etaa1	-0.085655911285722	all expressed genes
Sdc4	-0.62164289288074	all expressed genes
Nbr1	0.045354704178788	all expressed genes
Cyth1	-0.53103941048811	all expressed genes
Rnd3	0.318859993191365	all expressed genes
Brca1	-0.42991646486001	all expressed genes
Nt5c3b	-0.58972347030006	all expressed genes
Coa3	-0.061337984618149	all expressed genes
Med24	0.000495079582109731	all expressed genes
Psmd3	-0.029528351222259	all expressed genes
Exosc10	-0.0276740450063213	all expressed genes
Glod4	0.141720847605424	all expressed genes
Vps53	0.173259720683553	all expressed genes
Taok1	0.166721929775151	all expressed genes
Dnttip1	-0.59279901469446	all expressed genes
Acot8	-0.0837694969333751	all expressed genes
Nlk	-0.00174989390343439	all expressed genes
Traf4	0.58320614067394	all expressed genes
Aldoc	0.565212102365293	all expressed genes
Stac2	-0.814098491269386	all expressed genes
Rpl19	-0.0760144876264997	all expressed genes
Nek8	-0.311292122886251	all expressed genes
Arl5b	0.0158892287345969	all expressed genes
Pipox	0.543090837756442	all expressed genes
Zc3h18	0.142938055422733	all expressed genes
Top2b	0.685190356613955	all expressed genes
Rarb	-0.444830824877423	all expressed genes
Cdc6	0.0579935031513039	all expressed genes
Suz12	-0.388129355204597	all expressed genes
Atad5	0.134210580378055	all expressed genes
Crlf3	-0.334075928996051	all expressed genes
Tnfaip1	0.0871844148319671	all expressed genes
Abr	-0.500961402961627	all expressed genes
Rab11fip4	-0.95967820624265	all expressed genes
Slc35c2	-0.377425583884086	all expressed genes
Elmo2	-0.280932541670486	all expressed genes
Wsb1	-0.481831050065012	all expressed genes
Ttpal	0.102389049538101	all expressed genes
Rhot1	0.134049720530186	all expressed genes
Rhbdl3	0.260562024554871	all expressed genes
Ada	0.231985987813267	all expressed genes
Serinc3	-0.187434934259585	all expressed genes
Pgs1	-0.014827469729533	all expressed genes
Birc5	0.0763082875242738	all expressed genes
Afmid	-0.664040358567044	all expressed genes
Pigt	-0.270505633034985	all expressed genes
Wfdc2	-1.84730185693322	all expressed genes
Ghdc	-0.345732877570666	all expressed genes
Pltp	-0.878928893276541	all expressed genes
Slc12a7	-0.826820503256402	all expressed genes
Ctsa	-0.812944869654555	all expressed genes
Zswim1	-0.5210289692899	all expressed genes
Slc12a4	0.562393390672635	all expressed genes
Myo1c	0.4785118984368	all expressed genes
Crk	-0.0921518405530233	all expressed genes
Cox7c	0.0675096251144514	all expressed genes
Pitpna	-0.152945398810531	all expressed genes
Mlx	-0.305452225827551	all expressed genes
Rab5a	-0.0822991030127611	all expressed genes
Nkiras2	-0.255415469938018	all expressed genes
Ppp2r5c	-0.097540770368346	all expressed genes
Ift52	-0.230985780698669	all expressed genes
Mybl2	-0.22604034399096	all expressed genes
B4galt5	-0.886997948530561	all expressed genes
Ddx27	0.0398568131370502	all expressed genes
Cyth3	-0.123523216951947	all expressed genes
Rrp7a	0.102829474410934	all expressed genes
Ints2	0.157362276349378	all expressed genes
Med13l	-0.00339572433241735	all expressed genes
Mafk	0.624086550327141	all expressed genes
Med1	-0.0631411747941071	all expressed genes
Erbb3	-1.5908442337993	all expressed genes
Stard3	-0.465001171273124	all expressed genes
Vmp1	-0.0134247192810718	all expressed genes
Uchl5	0.24489138521269	all expressed genes
Glrx2	-0.0432321941493739	all expressed genes
Stk4	0.100251819519544	all expressed genes
Zcchc10	0.0864367370946187	all expressed genes
Psmb6	0.104175457095005	all expressed genes
Spag7	0.190198241494108	all expressed genes
Pfn1	0.167532745531601	all expressed genes
Tomm34	-0.0426975599972849	all expressed genes
Ywhab	-0.178975701157394	all expressed genes
Ksr1	-1.05146906305768	all expressed genes
Gpx3	0.61420204372396	all expressed genes
Anxa6	-0.239653003327893	all expressed genes
Zkscan6	-0.120894704690885	all expressed genes
Kpna2	0.207449535595635	all expressed genes
Smurf2	0.190665337113239	all expressed genes
Cep95	-0.219431220705178	all expressed genes
Vezf1	0.582690010867131	all expressed genes
Srsf1	0.204224249777214	all expressed genes
Kif3a	-0.368427299652491	all expressed genes
Sept8	-1.20078925964367	all expressed genes
Mtmr4	0.111547312133402	all expressed genes
Mrm1	0.017116904209886	all expressed genes
Mapt	-1.78931773155037	all expressed genes
Kansl1	-0.0136396100326953	all expressed genes
Gid4	-0.144339431651457	all expressed genes
Myo1b	-0.749867229882338	all expressed genes
Dhx40	0.236842139435611	all expressed genes
Ypel2	-1.24931598081623	all expressed genes
Nol11	0.292106202138813	all expressed genes
Derl2	-0.0041704408433319	all expressed genes
C1qbp	-0.0929051831909123	all expressed genes
Rpain	-0.00838593713032448	all expressed genes
Chd3	-1.68208026744555	all expressed genes
Kdm6b	0.142883155174253	all expressed genes
Appbp2	0.0939703863468051	all expressed genes
Adora2b	0.40154449459562	all expressed genes
Ncor1	0.19060326218878	all expressed genes
Cenpv	0.220384460481926	all expressed genes
Pcgf2	-0.224521239841593	all expressed genes
Cwc25	-0.046069039371737	all expressed genes
Pip4k2b	0.184503492076607	all expressed genes
Trim37	0.000241519991555889	all expressed genes
Ctdnep1	-0.142328235238309	all expressed genes
Elp5	-0.046168493271497	all expressed genes
Slc2a4	1.2267517932472	all expressed genes
Gabarap	-0.587352820591328	all expressed genes
Cldn7	1.36691097234025	all expressed genes
Phf23	0.150374355474486	all expressed genes
Acadvl	0.261815876854915	all expressed genes
G3bp1	0.0800643952138942	all expressed genes
Atox1	0.0959611297210431	all expressed genes
Sparc	-1.09519076635209	all expressed genes
Mief2	-0.291497105041172	all expressed genes
Tbx3	-3.36003261871205	all expressed genes
Dusp14	-1.62940775300101	all expressed genes
Tada2a	0.0821934355149264	all expressed genes
Pnpo	-0.174583799921032	all expressed genes
Cog1	0.020518645647504	all expressed genes
Cbx1	0.758124737084768	all expressed genes
Cdk5rap3	0.0708206235716013	all expressed genes
Copz2	-0.58937388071803	all expressed genes
Slc25a39	-0.481157240766292	all expressed genes
Sp2	-0.237285818395717	all expressed genes
Aatf	-0.0417504149025659	all expressed genes
Dync1h1	0.0791757778871809	all expressed genes
Pex12	0.276550460448423	all expressed genes
Ndel1	-0.343495000468777	all expressed genes
Slc25a35	-0.876116436150958	all expressed genes
Tnfsfm13	1.27679253022137	all expressed genes
Mpdu1	0.157588429001953	all expressed genes
Fxr2	-0.0118294526285238	all expressed genes
Atp5g3	-0.212363225259886	all expressed genes
Acsl1	-0.797478139623888	all expressed genes
Abca5	-0.580760163901742	all expressed genes
Smyd4	0.145617510970394	all expressed genes
Zfyve27	-0.379802578047489	all expressed genes
Avpi1	0.0688246723757325	all expressed genes
Rad51d	0.252594427560704	all expressed genes
Pank3	0.1220590758155	all expressed genes
Rars	0.00287510740676744	all expressed genes
Wwc1	0.390079747608996	all expressed genes
Fdxr	0.220134371273455	all expressed genes
Mrpl45	0.0220003873711029	all expressed genes
Mb	-0.171456300169973	all expressed genes
Slc22a5	-0.318905424516738	all expressed genes
P4ha2	0.0685226160506608	all expressed genes
Arrb1	-0.0925951421352863	all expressed genes
Cxcl16	0.532014601516609	all expressed genes
Pelp1	0.0470684616340894	all expressed genes
Med11	0.0119742684874676	all expressed genes
Alox15	3.76442574115938	all expressed genes
Natd1	0.0914430259701802	all expressed genes
Map2k3	0.0847078150896573	all expressed genes
Ywhah	0.116142616020845	all expressed genes
Sart3	0.228322671202301	all expressed genes
E2f2	0.223770006741532	all expressed genes
Nars2	0.113891822551902	all expressed genes
Slc35b4	0.289349879506994	all expressed genes
Dalrd3	-0.186479483876752	all expressed genes
Fis1	0.149559272362081	all expressed genes
Plod1	-0.454274931097825	all expressed genes
Rab3d	1.12666704272261	all expressed genes
Mfsd3	0.0769471715871242	all expressed genes
BC005537	-0.200191682750419	all expressed genes
Isyna1	1.01141477309886	all expressed genes
Hars2	-0.00119272580311959	all expressed genes
Rab5c	-0.239536229338229	all expressed genes
Mdh2	-0.200678514333288	all expressed genes
H13	-0.0834353100528723	all expressed genes
Rnf145	0.503854054626953	all expressed genes
Atp6v1e1	-0.196176040975796	all expressed genes
Chtf18	-0.134902420933105	all expressed genes
Rps6kl1	-1.11525188209367	all expressed genes
Ppp1r12c	-0.194903223279286	all expressed genes
Ahr	-0.260628123915189	all expressed genes
Map1s	0.130165034957723	all expressed genes
Tmem129	-0.0526995978378335	all expressed genes
Nop9	0.0636680250439981	all expressed genes
Atp6v0a1	-0.516913011129441	all expressed genes
Psmc3ip	0.315538484519236	all expressed genes
Grb7	1.05259616297568	all expressed genes
Zfp687	0.0672781505833899	all expressed genes
Sec14l4	-0.233372770411527	all expressed genes
Calm3	-0.234000407952588	all expressed genes
Cops3	0.296097865696865	all expressed genes
Fkbp8	0.0287388267480645	all expressed genes
Ffar3	-2.5396331889171	all expressed genes
Ddx39b	0.365422985885474	all expressed genes
Gipc1	-0.206303080777961	all expressed genes
Tlcd1	0.271863876870981	all expressed genes
Plscr3	-0.135985939576656	all expressed genes
Xab2	0.0592850546432098	all expressed genes
Cdc37	-0.0607160982732999	all expressed genes
Rab4a	-0.603231705817868	all expressed genes
Trip10	-0.0396048220286159	all expressed genes
Cops6	-0.082782764509418	all expressed genes
Ubb	0.00445584054714221	all expressed genes
Ap4m1	-0.289718169631749	all expressed genes
Gyg	-1.34529525080708	all expressed genes
Rcn3	0.0821506672687357	all expressed genes
Arid3a	-1.24352118975549	all expressed genes
Ubxn6	-0.112953065325929	all expressed genes
Mydgf	-0.434019717179789	all expressed genes
Cyb561	0.385316599217746	all expressed genes
Ccdc12	0.098964135549236	all expressed genes
Akt3	0.407635651565028	all expressed genes
Mrpl24	0.303486172487374	all expressed genes
Gle1	0.257921833371857	all expressed genes
L3hypdh	0.547879645059631	all expressed genes
Lyst	-0.136051476226714	all expressed genes
Syne4	0.0682067215235752	all expressed genes
Polr2i	0.0662625372954577	all expressed genes
Krt10	0.0331668774924466	all expressed genes
Rmnd1	-0.173505840364146	all expressed genes
Ccdc170	-0.570587305646383	all expressed genes
Fbxo5	-0.121712882528824	all expressed genes
Mtrf1l	-0.594800950521019	all expressed genes
Hdac2	-0.140967368230508	all expressed genes
Frk	-1.62497943389439	all expressed genes
Rwdd1	0.0820890290374579	all expressed genes
Stxbp5	0.229699827278835	all expressed genes
Hint3	0.108627062968511	all expressed genes
Trmt11	0.000606080387271751	all expressed genes
Katna1	-0.130805330513961	all expressed genes
Pcmt1	-0.020200117629534	all expressed genes
Lrp11	-0.236452257867422	all expressed genes
1700021F05Rik	-0.0492918263995577	all expressed genes
Sec63	-0.017444446163558	all expressed genes
Snx3	-0.200171127191468	all expressed genes
Aig1	-0.560686029271558	all expressed genes
Adat2	-0.747698181223354	all expressed genes
Pex3	-0.601518255408037	all expressed genes
Fuca2	-0.942565690395731	all expressed genes
Cep57l1	0.0237506675630047	all expressed genes
Ltv1	-0.0532342313696944	all expressed genes
Plagl1	-5.02219748754935	all expressed genes
Cd164	-0.339827152350947	all expressed genes
Utrn	-0.123497671850559	all expressed genes
Smpd2	-0.581660467959611	all expressed genes
Mical1	-0.563075229158679	all expressed genes
Zbtb24	-0.632285382013338	all expressed genes
Wasf1	0.347930181287987	all expressed genes
Gtf3c6	0.46800106449801	all expressed genes
Slc16a10	0.742372642150359	all expressed genes
Rev3l	-0.412560503581915	all expressed genes
Tube1	0.0258466304471879	all expressed genes
Popdc3	-0.708766547604375	all expressed genes
Prep	-1.31300910478428	all expressed genes
Perp	0.0710196706989944	all expressed genes
Reps1	0.0889429311726481	all expressed genes
Asf1a	0.248479405321223	all expressed genes
Gopc	-0.202336159675719	all expressed genes
Qrsl1	-0.0444013228359892	all expressed genes
Rtn4ip1	0.170211882543967	all expressed genes
Vta1	-0.394408944929006	all expressed genes
Reep3	-0.0701842693378031	all expressed genes
Serinc1	0.0202110480969695	all expressed genes
Hsf2	-0.0767605659627257	all expressed genes
Echdc1	-0.158929598687168	all expressed genes
Ptprk	0.369628196689723	all expressed genes
Dcbld1	-0.750772054274509	all expressed genes
Ccdc59	-0.0428059212424016	all expressed genes
Ppp1r12a	0.0648227496839458	all expressed genes
P4ha1	-0.66047084778261	all expressed genes
Sept10	0.359519170828273	all expressed genes
Lims1	0.0299452792149071	all expressed genes
Zwint	-0.407991838087354	all expressed genes
Ube2d1	0.0093589958734818	all expressed genes
Cdk1	-0.0906722761194228	all expressed genes
Atp2b1	-0.37837718942879	all expressed genes
Arid5b	-0.474898268107577	all expressed genes
Actr6	0.0809881399643641	all expressed genes
Uhrf1bp1l	0.252558374000604	all expressed genes
Poc1b	-0.303059686325074	all expressed genes
Dusp6	2.0566263007466	all expressed genes
Tmpo	0.128367355953519	all expressed genes
Psen1	-0.144530412554011	all expressed genes
Sgk1	-0.664036869066526	all expressed genes
Cep290	-0.0339005487382986	all expressed genes
Ikbip	-0.673725812620089	all expressed genes
Hbs1l	0.132579719338138	all expressed genes
Epb41l2	0.189191810828575	all expressed genes
Apaf1	0.0413519106808398	all expressed genes
Med23	-0.0284173527142447	all expressed genes
Nedd1	0.00986073193681705	all expressed genes
Enpp3	4.29919123581633	all expressed genes
Mtfr2	-0.2419786103228	all expressed genes
Map7	-0.623440680777617	all expressed genes
Stx7	-0.395487533589125	all expressed genes
Pex7	0.15965573685957	all expressed genes
Ifngr1	0.972791590531714	all expressed genes
Cdk17	0.238997531290216	all expressed genes
Snrpf	0.0493848669533937	all expressed genes
Fgd6	-0.111210309642404	all expressed genes
Ndufa12	-0.243318214377507	all expressed genes
Cep83	0.0516060074519654	all expressed genes
Socs2	0.444442490638734	all expressed genes
Nudt4	-0.374355623541692	all expressed genes
Nuak1	-0.41711633908899	all expressed genes
Rfx4	2.95867536142448	all expressed genes
Cry1	0.401699403835278	all expressed genes
Timp3	0.643545011126851	all expressed genes
Hsp90b1	-0.154467539793657	all expressed genes
Dram1	-0.231302767592748	all expressed genes
Sycp3	0.223842115279529	all expressed genes
Mybpc1	-1.72713085361959	all expressed genes
Sirt1	-0.219466206136863	all expressed genes
Herc4	0.129084348685717	all expressed genes
Mypn	-0.332297912512595	all expressed genes
Hnrnph3	0.352701367458962	all expressed genes
Rufy2	-0.0846726025524419	all expressed genes
Ccar1	0.0928143664324247	all expressed genes
Ddx21	0.237804694887589	all expressed genes
Ddx50	-0.135330604193556	all expressed genes
Srgn	-0.698023333289147	all expressed genes
Vps26a	-0.521332633656772	all expressed genes
Supv3l1	0.124069924399214	all expressed genes
Aifm2	-0.450420305277346	all expressed genes
Tysnd1	-0.15368418400094	all expressed genes
Sar1a	-0.0354353512583009	all expressed genes
Ppa1	0.0316103133635288	all expressed genes
Eif4ebp2	0.0904591287914459	all expressed genes
Pald1	-0.649923251512783	all expressed genes
Sgpl1	-0.644173385305127	all expressed genes
Pcbd1	0.567209134495048	all expressed genes
Unc5b	0.692703008070538	all expressed genes
Slc29a3	-0.947249034622649	all expressed genes
Anapc16	-0.0233945928003371	all expressed genes
Dnajb12	0.0684733870171243	all expressed genes
Micu1	-0.319631715071557	all expressed genes
Cand1	0.181695013476134	all expressed genes
Tbk1	-0.0965781489458124	all expressed genes
Pno1	-0.0346687048928928	all expressed genes
Srgap1	-0.722284654226885	all expressed genes
Usp15	0.33637486007931	all expressed genes
Vps54	-1.27120125635138	all expressed genes
Tbc1d15	0.0620123368161931	all expressed genes
Rab21	-0.295932945671356	all expressed genes
2310011J03Rik	0.012240994766167	all expressed genes
Peli1	-0.278723267218375	all expressed genes
Thap2	0.55304944399945	all expressed genes
Slc1a4	0.0669152591304323	all expressed genes
Rab1a	0.31234812867454	all expressed genes
Gamt	-0.72739970269438	all expressed genes
Actr2	-0.107415227353611	all expressed genes
Ndufs7	-0.0122792127166749	all expressed genes
Uqcr11	-0.122410247823352	all expressed genes
Cnot2	0.0537971020746351	all expressed genes
Tcf3	-0.0596996575636149	all expressed genes
Frs2	0.164871555859361	all expressed genes
Yeats4	-0.00229835717603773	all expressed genes
Cobl	-1.30376934084241	all expressed genes
Grb10	0.780559909649939	all expressed genes
Snrpd3	0.093278032579305	all expressed genes
Ddc	-0.088796659026983	all expressed genes
Mdm2	0.224826898049928	all expressed genes
E2f7	0.327003361413741	all expressed genes
Csrp2	-0.258564287157042	all expressed genes
Osbpl8	0.0834297258931535	all expressed genes
Mknk2	-0.315403639435376	all expressed genes
Cabin1	-0.00317413257659815	all expressed genes
Ap3d1	-0.206225541715496	all expressed genes
Phlda1	0.646978671827719	all expressed genes
Sf3a2	-0.0773419785018015	all expressed genes
Mdm1	-0.163531848681099	all expressed genes
Timm13	-0.0993461001888199	all expressed genes
Vps13d	-0.193000292727655	all expressed genes
Llph	-0.0650687515469172	all expressed genes
Tmbim4	-0.255487092936383	all expressed genes
Slc5a4b	2.08951092991861	all expressed genes
Irak3	0.0943463325470033	all expressed genes
Helb	0.0911078007296319	all expressed genes
Dip2a	-0.167156407068775	all expressed genes
Hmg20b	-0.69564014769999	all expressed genes
Fzr1	0.236416860847828	all expressed genes
Ncln	-0.122365893640239	all expressed genes
Hcfc2	-0.131249788828596	all expressed genes
Nfyb	0.456242523850857	all expressed genes
Txnrd1	0.287462237250003	all expressed genes
Ppm1m	0.524360713815231	all expressed genes
D10Wsu102e	-0.0232914095377925	all expressed genes
Aldh1l2	0.276915025527775	all expressed genes
Wdr82	-0.00820980080561202	all expressed genes
Pofut2	0.185199605609128	all expressed genes
Slc36a1	-1.01625438031309	all expressed genes
Adarb1	0.559248984391146	all expressed genes
Appl2	-0.123320806257162	all expressed genes
Sumo3	0.36623888520422	all expressed genes
Hint1	0.131265189328693	all expressed genes
Lyrm7	0.849140816715068	all expressed genes
Fbxw11	-0.0664869040065861	all expressed genes
Stk10	0.504915330841781	all expressed genes
Papolg	-0.0190709861722668	all expressed genes
Rel	-0.632062506303496	all expressed genes
Pfkl	0.938835276105584	all expressed genes
Pus10	-0.244220745683761	all expressed genes
Rhbdf1	-0.212342292829262	all expressed genes
Pex13	-0.224047378640813	all expressed genes
Mpg	0.243490411088564	all expressed genes
Ahsa2	0.237816542730448	all expressed genes
Nprl3	-0.158038002094495	all expressed genes
Xpo1	0.26959823392031	all expressed genes
Cpeb4	0.0682749095812754	all expressed genes
Asb3	0.122624473717705	all expressed genes
Cdc34	0.120641694069972	all expressed genes
Tpgs1	0.180202352274327	all expressed genes
Chac2	0.430054981151129	all expressed genes
Erlec1	-0.166779310752705	all expressed genes
Sptbn1	-0.0105337216233639	all expressed genes
Mdh1	-0.33389871405506	all expressed genes
Fstl3	0.916902591623813	all expressed genes
Ccng1	-0.0457320144007852	all expressed genes
Nudcd2	0.271401117895952	all expressed genes
Polrmt	-0.220552115213829	all expressed genes
Hmmr	0.381125542027602	all expressed genes
Hcn2	-0.213324048121523	all expressed genes
Acsl6	-0.535239517141909	all expressed genes
Mgat1	-0.041463028244505	all expressed genes
Ppp2ca	0.120038153500148	all expressed genes
Hnrnpab	0.272100885684474	all expressed genes
Phykpl	0.365664177886032	all expressed genes
Hspa4	0.169620728669584	all expressed genes
Cnot6	-0.0160880662579328	all expressed genes
Gfpt2	0.335278449035425	all expressed genes
Zfp354a	0.562400102541325	all expressed genes
Mapk9	-0.111709132276691	all expressed genes
Canx	-0.0621829089409867	all expressed genes
Rack1	-0.0956591836967178	all expressed genes
Rufy1	-0.215172615086126	all expressed genes
Rnf130	-0.260864883333343	all expressed genes
Rad50	0.0929630575504284	all expressed genes
Clk4	-0.0595141586318538	all expressed genes
Sar1b	-0.19778857376817	all expressed genes
Pdlim4	-1.62508314688263	all expressed genes
Cdkl3	1.11221430702634	all expressed genes
Ube2b	0.251532258039462	all expressed genes
Cdkn2aipnl	-0.00355009520149205	all expressed genes
Kremen1	-0.00174231553855517	all expressed genes
Nefh	0.409544221795416	all expressed genes
Med7	-0.00293372162973438	all expressed genes
Tnip1	-0.587075701184967	all expressed genes
Vdac1	-0.296660176787433	all expressed genes
Upp1	0.210002919716023	all expressed genes
Slu7	-0.194884406179057	all expressed genes
Ascc2	-0.206479503854227	all expressed genes
Hus1	0.323890628167649	all expressed genes
Pttg1	-0.246952634342326	all expressed genes
Hormad2	0.257620591810001	all expressed genes
Tns3	0.900347182026925	all expressed genes
Btg2	-0.21001694719173	all expressed genes
Pes1	0.0938005009110491	all expressed genes
Tcn2	-1.04971403622374	all expressed genes
Smtn	0.119201596784178	all expressed genes
Arf5	-0.269393371398875	all expressed genes
2310033P09Rik	0.157648701422947	all expressed genes
Guk1	0.123957389739249	all expressed genes
Rnf185	-0.348950529896054	all expressed genes
Limk2	-0.314117248132312	all expressed genes
Patz1	-0.678089760389525	all expressed genes
Eif4enif1	0.114977328934315	all expressed genes
Trim11	-0.053055248257076	all expressed genes
Ogdh	-0.0535153488562679	all expressed genes
Drg1	-0.102340522965994	all expressed genes
Rtn4	-0.0987898218742489	all expressed genes
Mtif2	0.023540655354466	all expressed genes
Rps27a	0.0277560599691813	all expressed genes
Cfap36	-0.338047591319196	all expressed genes
Pnpt1	0.0289729901954238	all expressed genes
Efemp1	-2.72122676773354	all expressed genes
Pold2	0.241874913803909	all expressed genes
Zkscan17	0.270381613688793	all expressed genes
Aebp1	-0.0509752332673755	all expressed genes
Polm	-0.285576098811079	all expressed genes
Pgam2	0.535961647255739	all expressed genes
Dbnl	-0.0379204347921978	all expressed genes
Mrps24	0.140531503147848	all expressed genes
Ccdc117	-0.0804501752431756	all expressed genes
Dynll2	0.135413718581735	all expressed genes
Xbp1	0.492110166861069	all expressed genes
Supt4a	-0.0363852203224136	all expressed genes
Ska2	0.0528112397493269	all expressed genes
Prr11	-0.279443555929029	all expressed genes
Smg8	-0.0142289190321799	all expressed genes
Rnf187	0.156595644335456	all expressed genes
Tubd1	0.106061489514134	all expressed genes
Rps6kb1	0.20838207223717	all expressed genes
Sap30l	0.162534136129367	all expressed genes
Rnft1	0.230206874234512	all expressed genes
Mfap3	0.0521748911619816	all expressed genes
Fam114a2	0.0968738210565005	all expressed genes
Ppm1d	0.0686228458001678	all expressed genes
Znhit3	0.313527719637667	all expressed genes
Myo19	-0.0945854974372087	all expressed genes
Prpsap2	-0.0391537528828886	all expressed genes
Ggnbp2	-0.342584940996211	all expressed genes
Acaca	0.803393073530593	all expressed genes
Shmt1	-0.298794871799605	all expressed genes
Llgl1	-0.0216394109118981	all expressed genes
Drg2	-0.1281484571078	all expressed genes
Srebf1	-0.315375068886079	all expressed genes
Tom1l1	-0.474915837030005	all expressed genes
Cox11	-0.197359206847345	all expressed genes
Stxbp4	0.0123302775653023	all expressed genes
Bzw2	0.397705722567914	all expressed genes
Elac2	0.55997661480354	all expressed genes
Atxn7l1	0.574654636058289	all expressed genes
Sypl	-0.383012253684066	all expressed genes
Nampt	0.167629499580843	all expressed genes
Nbas	0.207165857560393	all expressed genes
Rock2	-0.157835515318664	all expressed genes
Laptm4a	0.200843893427041	all expressed genes
Fam49a	1.62561905914468	all expressed genes
Snx13	0.0244320913819263	all expressed genes
Lpin1	0.119999684714654	all expressed genes
Hs1bp3	-0.438429805354543	all expressed genes
Smc6	-0.158557511844724	all expressed genes
Amz2	-0.152054285922871	all expressed genes
Gna13	-0.392747503116442	all expressed genes
Prkar1a	-0.37509034527048	all expressed genes
Rdh14	0.113247993519226	all expressed genes
Map2k6	-1.2324565875543	all expressed genes
Trappc12	-0.268929349659347	all expressed genes
Adi1	-0.04616421565729	all expressed genes
Rnaseh1	0.0356547069346454	all expressed genes
Ubxn2a	-1.40815684642847	all expressed genes
Fkbp1b	-0.309321950202658	all expressed genes
Pfn4	0.453214615880437	all expressed genes
Itsn2	-0.261842469688495	all expressed genes
Id2	2.03203908583553	all expressed genes
Mboat2	-0.0921681336673993	all expressed genes
Ncoa1	0.160299894863526	all expressed genes
Dus4l	0.127498777181055	all expressed genes
Rrm2	-0.116128063978495	all expressed genes
Bcap29	-0.370626537916622	all expressed genes
Cenpo	0.198554898350826	all expressed genes
Klf11	0.310264353725053	all expressed genes
Adcy3	-0.268027039208695	all expressed genes
Grhl1	0.620341211372514	all expressed genes
Dnajc27	0.0796193726562377	all expressed genes
Efr3b	0.714909357856614	all expressed genes
Cbll1	-0.0656621391983337	all expressed genes
Dnmt3a	2.16950175570205	all expressed genes
Dld	-0.129252421043543	all expressed genes
Sh3yl1	-0.0412841326952498	all expressed genes
Rab10	-0.017390751394914	all expressed genes
Ddx52	0.0460940649830671	all expressed genes
Hnf1b	-1.15417919516101	all expressed genes
Taf15	0.240897545938762	all expressed genes
Cdc27	-0.108258526940953	all expressed genes
Itgb3	-1.05753298730061	all expressed genes
Mettl2	0.127899627516684	all expressed genes
Nle1	0.132876834880444	all expressed genes
Tlk2	0.117404415905563	all expressed genes
Rffl	-0.301928865757663	all expressed genes
Lig3	0.194622114391357	all expressed genes
Cct6b	-0.253703665655808	all expressed genes
Map3k3	0.0955854886611127	all expressed genes
Ddx42	0.0605244406561499	all expressed genes
Ftsj3	0.173231715750621	all expressed genes
Rnf135	-1.31369904619057	all expressed genes
Psmc5	-0.148038520949724	all expressed genes
Adap2	-0.802832962250267	all expressed genes
Tcam1	0.722843299016205	all expressed genes
Ern1	0.0930387665275753	all expressed genes
Nf1	0.211294852036296	all expressed genes
Pecam1	-0.483634521080025	all expressed genes
Polg2	-0.128026577610908	all expressed genes
Ddx5	0.203683354071968	all expressed genes
Psmd12	-0.00807519595758654	all expressed genes
Helz	-0.163600111671342	all expressed genes
Slc9a3r1	0.10320474840998	all expressed genes
Nup85	0.135593621694874	all expressed genes
Cluh	-0.373548041213313	all expressed genes
Mif4gd	-0.326475761878515	all expressed genes
Pafah1b1	0.14698986223404	all expressed genes
Tmem94	-0.358436065848951	all expressed genes
Recql5	-0.090220493100842	all expressed genes
Sap30bp	-0.0237653156213908	all expressed genes
Itgb4	0.386633947662936	all expressed genes
Galk1	0.57726448610338	all expressed genes
Unk	0.143670576005621	all expressed genes
Trim47	-1.30595725647055	all expressed genes
Aspa	-3.31755704449421	all expressed genes
Mrpl38	-0.0458563038595099	all expressed genes
Fbf1	0.133180911304878	all expressed genes
Acox1	-0.0576358739372358	all expressed genes
Ten1	-0.0840298032191636	all expressed genes
Srp68	0.0863063460902458	all expressed genes
Tsen54	-0.393810994414085	all expressed genes
Llgl2	-0.705717773898858	all expressed genes
Atp2a3	-0.326067999494241	all expressed genes
Exoc7	-0.334910975272171	all expressed genes
Ube2o	0.231027209495311	all expressed genes
Rhbdf2	-0.12581815139164	all expressed genes
4933427D14Rik	0.00561695958140437	all expressed genes
Mxra7	1.02707100140763	all expressed genes
Rabep1	0.165927819749838	all expressed genes
Mfsd11	-0.398821865957495	all expressed genes
Kif1c	0.220026722153892	all expressed genes
Sec14l1	-0.806536991997875	all expressed genes
Pld2	-1.05475598483674	all expressed genes
Slc46a1	-0.0635239830404902	all expressed genes
Eral1	0.0314035782794191	all expressed genes
Dhrs13	0.10880478937578	all expressed genes
Blmh	0.0357272180426591	all expressed genes
Cpd	0.147044635804493	all expressed genes
Timm22	-0.286799243723516	all expressed genes
Nxn	0.029178940597717	all expressed genes
Rph3al	0.50768681810454	all expressed genes
Ywhae	-0.0152622861454399	all expressed genes
Prpf8	0.260971102098085	all expressed genes
Nme2	-0.130077071390997	all expressed genes
Spag9	-0.346145683182617	all expressed genes
Luc7l3	0.110405479864177	all expressed genes
Ankrd40	-0.0453945455527429	all expressed genes
Abcc3	-0.888779761032633	all expressed genes
Xylt2	-0.096355163474396	all expressed genes
Lrrc59	-0.0887560528744455	all expressed genes
Slc35b1	-0.0374906188607472	all expressed genes
Snx11	0.512372802778752	all expressed genes
Scrn2	-0.0817659414961773	all expressed genes
Cacnb1	-0.483661915830724	all expressed genes
Fbxl20	0.240111926134503	all expressed genes
Dvl2	-0.0523435170817229	all expressed genes
Tmem107	0.282762255734993	all expressed genes
Aurkb	0.0645545750523352	all expressed genes
Ctc1	0.113822700682674	all expressed genes
Pfas	0.0671108372849597	all expressed genes
Myh10	0.473149450519431	all expressed genes
Stx8	-0.185176604613237	all expressed genes
Usp43	0.0284502165442846	all expressed genes
Adprm	-0.00139793840442687	all expressed genes
Krt19	0.514994930387558	all expressed genes
Top2a	0.27829836288403	all expressed genes
Acly	0.142719514229391	all expressed genes
Kat2a	-0.142785769039603	all expressed genes
Stat5b	-1.44802103661555	all expressed genes
Tmem101	-0.367779526570789	all expressed genes
Lsm12	-0.0888586200288075	all expressed genes
Ubtf	-0.0880445622016536	all expressed genes
Ccdc43	-0.464872849617693	all expressed genes
Eftud2	-0.0279932743953409	all expressed genes
Dcakd	0.104084179239189	all expressed genes
Nmt1	-0.00437012873545934	all expressed genes
Plcd3	-0.812457309983929	all expressed genes
Gosr2	0.143184691761709	all expressed genes
Klhl28	-0.196170991755462	all expressed genes
Fkbp3	-0.315923360936887	all expressed genes
Scfd1	-0.151883099577573	all expressed genes
Strn3	0.0999345275318904	all expressed genes
Ap4s1	0.344152083872807	all expressed genes
Dtd2	0.00992253368152207	all expressed genes
Ston2	0.399102754738001	all expressed genes
Gtf2a1	-0.000736289141843399	all expressed genes
Sel1l	-0.0151048928146719	all expressed genes
Dnaaf2	0.648703575085112	all expressed genes
Pole2	-0.042318406621526	all expressed genes
Klhdc2	0.965591036818504	all expressed genes
Nemf	-0.0290331831947138	all expressed genes
Sec23a	0.0131083739497789	all expressed genes
L2hgdh	0.359132092357177	all expressed genes
Trappc6b	0.0466386712527593	all expressed genes
Pnn	0.124314681198225	all expressed genes
Galc	-0.474725343213815	all expressed genes
Spata7	-0.364246300934305	all expressed genes
Ptpn21	-0.231737193862096	all expressed genes
Zc3h14	-0.0705829008597646	all expressed genes
Ttc8	0.0977380460999085	all expressed genes
Polr2h	0.173353299461928	all expressed genes
Ppp2r3c	0.315847805069806	all expressed genes
Psma6	-0.0827158671897715	all expressed genes
Nfkbia	-1.14741235710029	all expressed genes
Ralgapa1	0.241209156209321	all expressed genes
Mbip	-0.016779178060133	all expressed genes
Gstz1	0.147798560545553	all expressed genes
Sptlc2	-0.742715650906361	all expressed genes
Ahsa1	-0.142423051577891	all expressed genes
Vipas39	-0.0902030053560696	all expressed genes
Snw1	0.049032674626687	all expressed genes
Slirp	0.117399704736826	all expressed genes
Adck1	-0.150715447654014	all expressed genes
Mthfd1	-0.0818387722553838	all expressed genes
Ppp2r5e	-0.0581999469236126	all expressed genes
Sgpp1	-0.495872589317299	all expressed genes
Tex21	0.449448100429506	all expressed genes
Rab15	0.656797358562108	all expressed genes
Fut8	-0.182844394704766	all expressed genes
Atl1	-0.143582446029294	all expressed genes
Sav1	-0.546011726237251	all expressed genes
Nin	-1.07420579583556	all expressed genes
Pygl	-1.51611045669881	all expressed genes
Tmx1	-0.161376255654708	all expressed genes
Actr10	-0.160026793647972	all expressed genes
Timm9	0.142131503010662	all expressed genes
Rtn1	0.322551386874472	all expressed genes
Dhrs7	-0.299755238739661	all expressed genes
Gsc	-3.34997184949349	all expressed genes
Ppm1a	0.503762499414744	all expressed genes
Clmn	-0.39595262609362	all expressed genes
4930447C04Rik	0.935114302835439	all expressed genes
Glrx5	0.0507467705872406	all expressed genes
Mnat1	0.125631435745887	all expressed genes
Prkch	0.619372442003625	all expressed genes
Papola	0.100275083358673	all expressed genes
Mpp5	0.0700309294578792	all expressed genes
Snapc1	-0.146094702382279	all expressed genes
Atp6v1d	-0.196933203489694	all expressed genes
Vrk1	-0.00746664411726379	all expressed genes
Eif2s1	0.0690781747579275	all expressed genes
Plek2	0.082702709284243	all expressed genes
Pigh	-0.525617861070271	all expressed genes
Vti1b	0.0181895173511026	all expressed genes
Arg2	0.183431103389416	all expressed genes
Zfp36l1	0.79766082646177	all expressed genes
Galnt16	-0.65472603869507	all expressed genes
Erh	0.206762461114057	all expressed genes
Susd6	-0.0438933158852074	all expressed genes
Srsf5	-0.0441123135210643	all expressed genes
Smoc1	-0.104616420807794	all expressed genes
Pcnx	0.225713551407117	all expressed genes
Pacs2	0.0503800825434851	all expressed genes
Wdr37	0.000306826363785854	all expressed genes
Gtpbp4	0.170969643809391	all expressed genes
Zmynd11	0.128101631312536	all expressed genes
Esyt2	0.102299501294283	all expressed genes
Efcab11	0.047412166726267	all expressed genes
Tdp1	0.277454952948125	all expressed genes
Psmc1	0.099486816013717	all expressed genes
Nrde2	0.110116641066777	all expressed genes
Rps6ka5	0.843489781137239	all expressed genes
Ccdc88c	0.0687322345889007	all expressed genes
Trip11	0.0560150112058829	all expressed genes
Atxn3	-0.369348128325716	all expressed genes
Lgmn	-0.9012154745166	all expressed genes
Golga5	0.0324092537382572	all expressed genes
Pitrm1	0.198103069534389	all expressed genes
Chga	0.0550294051750074	all expressed genes
Pfkp	-0.535809021501833	all expressed genes
Otub2	0.841817972586221	all expressed genes
Akr1c13	-0.213248942472798	all expressed genes
Net1	0.139631988449392	all expressed genes
Gdi2	0.0275643513572134	all expressed genes
Dcaf4	0.226142130541655	all expressed genes
Numb	-0.102010206581819	all expressed genes
Acot2	0.541532117072552	all expressed genes
Fam161b	0.267742377757016	all expressed genes
Coq6	-0.0690828322958866	all expressed genes
Entpd5	0.168868547506543	all expressed genes
Aldh6a1	0.0165351877953834	all expressed genes
Abcd4	0.671984347470143	all expressed genes
Isca2	0.169211311838761	all expressed genes
Npc2	-1.09533714154156	all expressed genes
Fcf1	-0.14130250523811	all expressed genes
Ylpm1	0.0563612757349592	all expressed genes
Mlh3	-0.225484500540195	all expressed genes
Tmed10	-0.303204632560663	all expressed genes
Gpatch2l	-0.195463757194131	all expressed genes
Esrrb	-2.20762557882567	all expressed genes
Angel1	0.0351628224397592	all expressed genes
Ccnk	0.28998273460835	all expressed genes
Evl	0.0203180934631317	all expressed genes
Yy1	0.112387085148548	all expressed genes
Wars	0.210285681760904	all expressed genes
Meg3	1.66775818978236	all expressed genes
Hsp90aa1	0.131740798577747	all expressed genes
Zfp839	-0.569597442668813	all expressed genes
Fdft1	0.217498049314039	all expressed genes
Tecpr2	0.160074767132611	all expressed genes
Cinp	-0.0482773115964928	all expressed genes
Traf3	0.0616499784325464	all expressed genes
Amn	-0.584913891578533	all expressed genes
Cdc42bpb	0.0987795277599697	all expressed genes
Eif5	0.110060078673033	all expressed genes
Ppp1r13b	-0.446313439631946	all expressed genes
Zfyve21	0.0300354971329084	all expressed genes
Xrcc3	-0.207690171487058	all expressed genes
Klc1	0.00111568233165549	all expressed genes
Ggps1	0.100694674759385	all expressed genes
Gpr137b	-0.911832778708085	all expressed genes
Mtr	-0.0676624783510069	all expressed genes
Ryr2	0.0828097073257287	all expressed genes
Amph	-0.189787936046324	all expressed genes
Aoah	-0.330630430424049	all expressed genes
Trim27	0.129696572728488	all expressed genes
Zkscan3	-0.068000262638691	all expressed genes
Mrs2	-0.0633132539078	all expressed genes
Exoc2	0.251296987775369	all expressed genes
Tfap2a	-0.646811370319691	all expressed genes
Gcnt2	-0.767267354457853	all expressed genes
Tmem14c	-0.405699240488993	all expressed genes
Hivep1	0.062802255894658	all expressed genes
Tbc1d7	0.141133588607851	all expressed genes
Mcur1	-0.741580078496967	all expressed genes
Nup153	0.221497991778194	all expressed genes
Kif13a	-0.415337805380362	all expressed genes
Tpmt	-0.482942928851544	all expressed genes
Dek	0.0370699871176205	all expressed genes
Ippk	0.067714007347065	all expressed genes
Cenpp	0.0714771889983906	all expressed genes
Nol8	0.103500349755588	all expressed genes
Spin1	0.215052976916148	all expressed genes
Ripk1	0.193479565260336	all expressed genes
Pxdc1	1.46161553313267	all expressed genes
Prpf4b	0.222518277737213	all expressed genes
Eci3	-1.58391340276921	all expressed genes
Eci2	-0.436108965896723	all expressed genes
Rpp40	0.133126376672127	all expressed genes
Fars2	-0.00924243690187701	all expressed genes
Ssr1	-0.12730939770392	all expressed genes
Riok1	0.0370553822856202	all expressed genes
Snrnp48	-0.212616995343248	all expressed genes
Slc35b3	-0.628004364889807	all expressed genes
Sema4d	0.418751219978019	all expressed genes
Gadd45g	4.22805392900893	all expressed genes
Fbp2	-1.57876870146409	all expressed genes
Auh	-0.48123401316216	all expressed genes
Fancc	0.0020996001544442	all expressed genes
Ptch1	0.247829345457463	all expressed genes
Sptlc1	-0.230712433477116	all expressed genes
Msx2	-2.76327093375374	all expressed genes
Ercc6l2	0.214518035200848	all expressed genes
Sfxn1	0.221728887648787	all expressed genes
Ctsl	-0.685824263977487	all expressed genes
Zfp346	0.0536278331969971	all expressed genes
Cdk20	-0.191250153418626	all expressed genes
Lman2	-0.0695578988215442	all expressed genes
Mxd3	0.476531300556476	all expressed genes
Prelid1	-0.000396392468116236	all expressed genes
Nsd1	0.197851298409402	all expressed genes
Pdlim7	0.330687155180355	all expressed genes
Ddx41	-0.0981692406317864	all expressed genes
Fam193b	-0.0416311484206972	all expressed genes
Pcbd2	-0.460885651373408	all expressed genes
Txndc15	-0.479959397643566	all expressed genes
Ddx46	0.194927491468874	all expressed genes
Caml	-0.381168848953529	all expressed genes
B4galt7	-0.43797898100201	all expressed genes
Cxcl14	-1.32791251942248	all expressed genes
Zfp729a	0.180067617442759	all expressed genes
Zfp369	0.315045657643935	all expressed genes
Ptdss1	-0.479157977907392	all expressed genes
Mterf3	-0.197629256932319	all expressed genes
Uqcrb	-0.360999575529956	all expressed genes
Fastkd3	-0.17666059333836	all expressed genes
Cetn3	0.234997114915194	all expressed genes
Smad5	-0.0788325377079765	all expressed genes
Hnrnpk	0.0644888047971981	all expressed genes
Ccnh	0.169161328521363	all expressed genes
Rasa1	0.163613941494403	all expressed genes
2210016F16Rik	0.198113657323731	all expressed genes
Gkap1	-0.290016694673928	all expressed genes
Naa35	-0.561921393576758	all expressed genes
Golm1	-0.175117597294757	all expressed genes
Agtpbp1	0.020222089377839	all expressed genes
Dapk1	1.82828586320087	all expressed genes
Trip13	0.0511641741641794	all expressed genes
Cep72	0.154622691207769	all expressed genes
Pdcd6	-0.236196212789592	all expressed genes
Sdha	-0.178866567633662	all expressed genes
Ccdc127	0.0178543230545286	all expressed genes
Cast	-0.928727919586465	all expressed genes
Srd5a1	0.0113711980795787	all expressed genes
Nsun2	0.24235829530467	all expressed genes
Slf1	-0.00253023296167788	all expressed genes
Med10	-0.208234704281969	all expressed genes
Ndufs6	-0.0566368541259526	all expressed genes
Mrpl36	0.088080324706575	all expressed genes
Lpcat1	-0.69387184081827	all expressed genes
Clptm1l	-0.0564911508854846	all expressed genes
Tert	-0.122887695522487	all expressed genes
Xrcc4	0.171286412580151	all expressed genes
Atg10	-0.149986048315571	all expressed genes
Zcchc9	0.0890451309513389	all expressed genes
Slc30a5	0.143890782292753	all expressed genes
Rad17	0.144278432606799	all expressed genes
Marveld2	0.0425315545576949	all expressed genes
Ocln	0.355088940416756	all expressed genes
Gtf2h2	-0.122261032859435	all expressed genes
Serf1	0.504697508437568	all expressed genes
Smn1	0.0223162704265764	all expressed genes
Mccc2	0.123805672026031	all expressed genes
Ptcd2	-0.130165696166057	all expressed genes
Btf3	-0.0274056223785986	all expressed genes
Ankra2	0.0364234122620718	all expressed genes
Hexb	-1.34268804259221	all expressed genes
Gfm2	0.584392266327826	all expressed genes
Polk	-0.0642526907502722	all expressed genes
Col4a3bp	0.0367911039401054	all expressed genes
Hmgcr	0.437653780447736	all expressed genes
Poc5	0.109980854530785	all expressed genes
Iqgap2	-0.190664949179704	all expressed genes
F2rl1	1.23378545999288	all expressed genes
Aggf1	0.180500602230896	all expressed genes
Ap3b1	-0.676970285442343	all expressed genes
Scamp1	0.189320538895516	all expressed genes
Jmy	-0.157145218772689	all expressed genes
Dimt1	0.0436457195732557	all expressed genes
Kif2a	0.219831780347991	all expressed genes
Ercc8	-0.000822193500482595	all expressed genes
Elovl7	-1.70897389610465	all expressed genes
Depdc1b	0.166857768960291	all expressed genes
Pde4d	0.070926461970326	all expressed genes
Mtx3	0.10562456257843	all expressed genes
Zfyve16	0.326449357589625	all expressed genes
Dhfr	-0.0119569458956589	all expressed genes
Nln	-0.124391731312938	all expressed genes
Trappc13	0.380980455212157	all expressed genes
Trim23	-0.0348965671431162	all expressed genes
Ppwd1	-0.0305454019081721	all expressed genes
Cenpk	0.150775247074997	all expressed genes
Cwc27	-0.074796472991474	all expressed genes
Srek1ip1	-0.395623767185951	all expressed genes
Parp8	0.87796684292662	all expressed genes
Emb	1.02068533393452	all expressed genes
Mrps30	-0.0844289361211078	all expressed genes
Slc4a7	0.213723490104905	all expressed genes
Psmd6	0.0796390064385929	all expressed genes
Atxn7	-0.242332675438276	all expressed genes
Ptprg	0.160889839938656	all expressed genes
4930452B06Rik	-0.657972893578059	all expressed genes
Pdhb	-0.00768700643581737	all expressed genes
Kctd6	-1.16647583576685	all expressed genes
Map3k1	-0.252903674243282	all expressed genes
Il6st	-0.986514667130108	all expressed genes
Plpp1	-0.147944491158191	all expressed genes
Ndufs4	-0.0153955651804409	all expressed genes
Kat6b	-1.34835994744595	all expressed genes
Samd8	0.0503505277019074	all expressed genes
Vdac2	-0.0281052900316867	all expressed genes
Nkiras1	-0.37178724821211	all expressed genes
[truncated: 8,029 more rows]
