# Supplementary material for: Genomic imprinting in mouse blastocysts is predominantly associated with H3K27me3
Source: Nat Commun. 2021 Jun 21;12:3804. doi: 10.1038/s41467-021-23510-4 (PMC8217501; doi:10.1038/s41467-021-23510-4)
Supplement: Supplementary file 11 — Source Data [file 41467_2021_23510_MOESM11_ESM.zip › Source Data/source_data_supplementary_figure_3b.csv]

	IC positive cell number
	Oct4	Cdx2	Totall
Andro1	15	70	72
Andro2	24	74	76
Andro3	17	50	67
Andro4	11	66	77
Andro5	15	59	74
Andro6	2	32	34
Andro7	15	45	60				Oct4	Cdx2	Total
Andro8	13	55	68			5d Andro (n=9)	13.77777778	55.55555556	-3.888888889
Andro9	12	49	61			5d 1N partheno (n=9)	10.66666667	60.55555556	-5.777777778
Av	13.77777778	55.55555556	65.44444444			4.5d ICSI (n=4)	18	19.5	-1.25
sem	1.934897196	4.425654726	4.422515345
							sem
	Oct4	Cdx2	Totall			5d Andro (n=9)	1.934897196	4.425654726
1N partheno 1	4	56	60			5d 1N partheno (n=9)	1.755942292	9.073941798
1N partheno 2	8	74	82			4.5d ICSI (n=4)	4.943920289	9.325753659
1N partheno 3	8	33	41
1N partheno 4	9	92	101
1N partheno 5	11	48	59
1N partheno 6	15	107	122
1N partheno 7	17	58	75
1N partheno 8	19	57	73
1N partheno 9	5	20	25
Av	10.66666667	60.55555556	70.88888889
sem	1.755942292	9.073941798	9.805673591
	Oct4	Cdx2	Totall
ICSI 1	22	9	31
ICSI 2	17	24	36
ICSI 3	15	25	40
ICSI 4	18	20	38
Av	18	19.5	36.25
sem	4.943920289	9.325753659	5.862210075
