# Supplementary material for: Genomic imprinting in mouse blastocysts is predominantly associated with H3K27me3
Source: Nat Commun. 2021 Jun 21;12:3804. doi: 10.1038/s41467-021-23510-4 (PMC8217501; doi:10.1038/s41467-021-23510-4)
Supplement: Supplementary file 11 — Source Data [file 41467_2021_23510_MOESM11_ESM.zip › Source Data/source_data_supplementary_figure_3d.csv]

lbl	variable	value
aES3	N	15609613
aES2	N	15925078
pES1	N	16254048
ICSI 1	N	12907346
ICSI 2	N	12873424
ES-f3	N	16472247
pES2	N	15415661
ES-f1	N	15706756
ES-f2	N	16101507
ES-m2	N	15963890
Andro 1	N	14123881
Andro 2	N	12626134
Partheno 1	N	12769464
Partheno 2	N	12949859
pES3	N	16502909
aES1	N	12374909
pES4	N	12287751
Kidney	N	15306185
ES-m1	N	11065441
aES3	perc_meth	0.306917098946566
aES2	perc_meth	0.193793512366022
pES1	perc_meth	0.340318557485235
ICSI 1	perc_meth	0.252947152418787
ICSI 2	perc_meth	0.262338363177281
ES-f3	perc_meth	0.339985051867101
pES2	perc_meth	0.44601681079276
ES-f1	perc_meth	0.583479834839295
ES-f2	perc_meth	0.711360563606537
ES-m2	perc_meth	0.537237915850664
Andro 1	perc_meth	0.249896819025344
Andro 2	perc_meth	0.237787921990659
Partheno 1	perc_meth	0.256851386266445
Partheno 2	perc_meth	0.256085176186998
pES3	perc_meth	0.459626063023467
aES1	perc_meth	0.133246114360623
pES4	perc_meth	0.218986873395629
Kidney	perc_meth	0.706862805133365
ES-m1	perc_meth	0.474623448702017
