# Supplementary material for: Genomic imprinting in mouse blastocysts is predominantly associated with H3K27me3
Source: Nat Commun. 2021 Jun 21;12:3804. doi: 10.1038/s41467-021-23510-4 (PMC8217501; doi:10.1038/s41467-021-23510-4)
Supplement: Supplementary file 11 — Source Data [file 41467_2021_23510_MOESM11_ESM.zip › Source Data/source_data_supplementary_figure_3e.csv]

rn	Embryo_ICM	Embryo_ICM_mat	Embryo_ICM_pat	Oocyte	Sperm
Rasgrf1	28.4847013113162	0.632911392405063	48.7654320987654	29.2668024439919	80.5090909090909
Dlk1	34.9099099099099	2.24719101123596	58.3333333333333	42.8396572827417	96.1342086068563
H19/Igf2	46.2986198243413			26.7427884615385	96.3849765258216
Liz1/Zdbf2	43.5555555555556			96.4985994397759	1.10803324099723
Peg10	42.5715583825534	97.2972972972973		80.4674457429048	0.713501646542261
Commd1	43.0427493713328			72.2742474916388	0.921658986175115
Snrpn	48.4098939929329	93.5483870967742	0	64.0495867768595	0.745573159366263
KcnK9 (Peg13)	45.8868894601542		0	76.3348260420255	1.38061721710883
Zim2 (Peg3)	37.7011494252874			69.8412698412698	0.638344706141316
Inpp5f	33.3616298811545			88.1333333333333	0.454545454545455
Cdh15	39.3360160965795			80.0899165061015	3.95464601769912
Igf2r	52.0844913841023			80.1355357899195	1.46089945574334
Kcnq1ot1	41.4414414414414			77.1900826446281	1.4827018121911
Kcnq1	59.1390728476821			78.481945467944	0.558659217877095
Mest (Peg1)	46.4426358624311			76.1558944565481	0.430477830391735
Impact	40.7248986942819	89.4117647058824	0	74.8848810437452	10.593220338983
Nespas	41.8082936777702			75.9050381351381	1.21958202118523
Grb10	47.5099601593626			69.2903225806452	0.247524752475248
Plagl1 (Zac1)	42.2565194252262	87.9807692307692	0.666666666666667	70.3741670937981	1.27620783956244
Nnat	41.6666666666667			67.3135852911134	1.25514403292181
Slc38a4	32.449494949495			87.1406959152799	1.00801832760596
Mcts2/H13	52.0215633423181	80.2147239263804	0	76.2946754194019	0.401376146788991
Gnas	26.9574175824176			77.8118413489174	0.483091787439614
Nap1L5	44.5454545454546			86.3414634146342	1.21184919210054
