# Supplementary material for: Genomic imprinting in mouse blastocysts is predominantly associated with H3K27me3
Source: Nat Commun. 2021 Jun 21;12:3804. doi: 10.1038/s41467-021-23510-4 (PMC8217501; doi:10.1038/s41467-021-23510-4)
Supplement: Supplementary file 11 — Source Data [file 41467_2021_23510_MOESM11_ESM.zip › Source Data/source_data_supplementary_figure_3f.csv]

rn	Andro 1	Andro 2	ICSI 1	ICSI 2	Partheno 1	Partheno 2	aES3	aES2	aES1	ES-f3	ES-f1	ES-f2	ES-m2	ES-m1	pES1	pES2	pES3	pES4
Gpr1/Zdbf2	28.5714285714286	25.8333333333333	0	16.6666666666667	7.29166666666667	0	47.5	30.0793650793651	8.33333333333333	25	83.3333333333333	92.1666666666667	68.7037037037037	60	43.3333333333333	54.7619047619048	60.5442176870748	69.4444444444444
Igf2r promoter	4.93710691823899	0.693069306930693	3.12691131498471	1.33333333333333	0.224719101123596	0.436893203883495	0.538720538720539	0	0.383141762452107	2.82106782106782	0.918367346938775	1.36851136851137	2.05571117335823	1.53061224489796	1.2956541840037	0.816993464052288	2.2972972972973	0.485436893203884
Cdkn1c	3.43939393939394	3.60134003350084	2.80847145488029	0.625	2.49576988155668	5.6619623655914	2.07112970711297	1.57924107142857	1.331569664903	2.15879265091864	1.14776852445014	3.21619812583668	1.40603566529492	0.66006600660066	1.39082462253194	1.50602409638554	2.50044587123239	1.5406162464986
Nesp	7.02966432474629	2.02290076335878	0.4	1.52777777777778	3.10846560846561	10.2333333333333	1.98776758409786	1.31632653061225	2.59938837920489	2.07459207459208	1.2962962962963	1.89229210505806	1.01102941176471	1.42857142857143	0.347222222222222	4.32539682539683	2.13768115942029	1.96666666666667
Meg3	8.98809523809524	9.08450704225352	2.65700483091787	1.26760563380282	11.1111111111111	3.37837837837838	0.716845878136201	1.53061224489796	5.82191780821918	34.9812734082397	37.1428571428571	51.5949820788531	29.7083333333333	38.7387387387387	4.0018315018315	0.760869565217391	5.46957671957672	10.0416666666667
Ndn	4.48198198198198	2.5	5.85365853658537	3.57142857142857	12.1212121212121	13.8888888888889	1.97368421052632	10.2631578947368	0	1.60569105691057	2.5	3.07692307692308	4.57264957264957	0	0.609756097560976	0.813008130081301	4.81997677119628	3.50877192982456
