# Supplementary material for: Genomic imprinting in mouse blastocysts is predominantly associated with H3K27me3
Source: Nat Commun. 2021 Jun 21;12:3804. doi: 10.1038/s41467-021-23510-4 (PMC8217501; doi:10.1038/s41467-021-23510-4)
Supplement: Supplementary file 11 — Source Data [file 41467_2021_23510_MOESM11_ESM.zip › Source Data/source_data_supplementary_figure_3g.csv]

Target	Cell_line_condition_replicate	Relative_expression_to_actin
Meg3	ES-m2_2i_1	0.017137266
Meg3	ES-f1_2i_1	0.012715012
Meg3	ES-m1_2i_1	0.016689327
Meg3	phaES1_2i_1	0.003460019
Meg3	phaES4_2i_1	0.009101611
Meg3	phaES3_2i_1	0.01147611
Meg3	ES-m2_N_1	0.019086443
Meg3	ES-f1_N_1h	0.013243101
Meg3	ES-m1_N_1	0.018020344
Meg3	phaES1_N_1	0.005703367
Meg3	phaES4_N_1	0.010660473
Meg3	phaES3_N_1	0.010330981
Meg3	ES-m2_2i_2	0.015743364
Meg3	ES-f1_2i_2	0.012563765
Meg3	ES-m1_2i_2	0.013894581
Meg3	phaES1_2i_2	0.004864748
Meg3	phaES4_2i_2	0.007906674
Meg3	phaES3_2i_2	0.008951438
Meg3	ES-m2_N_2	0.018041978
Meg3	ES-f1_N_2	0.018804849
Meg3	ES-m1_N_2	0.021213066
Meg3	phaES1_N_2	0.005642291
Meg3	phaES4_N_2	0.011235711
Meg3	phaES3_N_2	0.011272379
Meg3	ahaES1_2i_1	0.038425028
Meg3	ahaES2_2i_1	0.01027319
Meg3	ahaES1_2i_2	0.036569866
Meg3	ahaES2_2i_2	0.008425684
Meg3	ahaES1_N_1	0.048202415
Meg3	ahaES2_N_1	0.016153878
Meg3	ahaES1_N_2	0.048146253
Meg3	ahaES2_N_2	0.016437434
Peg3	ES-m2_2i_1	0.005986021
Peg3	ES-f1_2i_1	0.006443723
Peg3	ES-m1_2i_1	0.006219667
Peg3	phaES1_2i_1	0.006344065
Peg3	phaES4_2i_1	0.012093285
Peg3	phaES3_2i_1	0.007780669
Peg3	ES-m2_N_1	0.010710573
Peg3	ES-f1_N_1h	0.010857081
Peg3	ES-m1_N_1	0.007782094
Peg3	phaES1_N_1	0.014149262
Peg3	phaES4_N_1	0.019412592
Peg3	phaES3_N_1	0.021838879
Peg3	ES-m2_2i_2	0.005658692
Peg3	ES-f1_2i_2	0.00592797
Peg3	ES-m1_2i_2	0.004593392
Peg3	phaES1_2i_2	0.008078421
Peg3	phaES4_2i_2	0.011049505
Peg3	phaES3_2i_2	0.007574149
Peg3	ES-m2_N_2	0.009420885
Peg3	ES-f1_N_2	0.010881181
Peg3	ES-m1_N_2	0.010652731
Peg3	phaES1_N_2	0.01022957
Peg3	phaES4_N_2	0.01992698
Peg3	phaES3_N_2	0.025330623
Peg3	ahaES1_2i_1	0.014248551
Peg3	ahaES2_2i_1	0.008317728
Peg3	ahaES1_2i_2	0.014257934
Peg3	ahaES2_2i_2	0.00620319
Peg3	ahaES1_N_1	0.019449217
Peg3	ahaES2_N_1	0.018132345
Peg3	ahaES1_N_2	0.017292672
Peg3	ahaES2_N_2	0.013376322
Slc38a4	ES-m2_2i_1	0.016758816
Slc38a4	ES-f1_2i_1	0.01137192
Slc38a4	ES-m1_2i_1	0.024459148
Slc38a4	phaES1_2i_1	0.004115874
Slc38a4	phaES4_2i_1	0.014166793
Slc38a4	phaES3_2i_1	0.014761414
Slc38a4	ES-m2_N_1	0.018070116
Slc38a4	ES-f1_N_1h	0.009420032
Slc38a4	ES-m1_N_1	0.016924281
Slc38a4	phaES1_N_1	0.007022611
Slc38a4	phaES4_N_1	0.012863745
Slc38a4	phaES3_N_1	0.010054135
Slc38a4	ES-m2_2i_2	0.012094091
Slc38a4	ES-f1_2i_2	0.007403612
Slc38a4	ES-m1_2i_2	0.015117472
Slc38a4	phaES1_2i_2	0.005137238
Slc38a4	phaES4_2i_2	0.010991423
Slc38a4	phaES3_2i_2	0.011137234
Slc38a4	ES-m2_N_2	0.011955477
Slc38a4	ES-f1_N_2	0.004888112
Slc38a4	ES-m1_N_2	0.013632981
Slc38a4	phaES1_N_2	0.00442723
Slc38a4	phaES4_N_2	0.009828208
Slc38a4	phaES3_N_2	0.007309758
Slc38a4	ahaES1_2i_1	0.024317919
Slc38a4	ahaES2_2i_1	0.009647371
Slc38a4	ahaES1_2i_2	0.023361846
Slc38a4	ahaES2_2i_2	0.006056964
Slc38a4	ahaES1_N_1	0.012998866
Slc38a4	ahaES2_N_1	0.009146613
Slc38a4	ahaES1_N_2	0.011731405
Slc38a4	ahaES2_N_2	0.006262198
Jade1	ES-m2_2i_1	0.004182589
Jade1	ES-f1_2i_1	0.00283928
Jade1	ES-m1_2i_1	0.002949117
Jade1	phaES1_2i_1	0.002186362
Jade1	phaES4_2i_1	0.002975361
Jade1	phaES3_2i_1	0.003744545
Jade1	ES-m2_N_1	0.003192826
Jade1	ES-f1_N_1h	0.00268917
Jade1	ES-m1_N_1	0.002659277
Jade1	phaES1_N_1	0.001632645
Jade1	phaES4_N_1	0.002498605
Jade1	phaES3_N_1	0.002272225
Jade1	ES-m2_2i_2	0.003418311
Jade1	ES-f1_2i_2	0.002430093
Jade1	ES-m1_2i_2	0.002331999
Jade1	phaES1_2i_2	0.002865962
Jade1	phaES4_2i_2	0.002457807
Jade1	phaES3_2i_2	0.003663004
Jade1	ES-m2_N_2	0.001982443
Jade1	ES-f1_N_2	0.002321078
Jade1	ES-m1_N_2	0.002188334
Jade1	phaES1_N_2	0.001589791
Jade1	phaES4_N_2	0.001903905
Jade1	phaES3_N_2	0.002514348
Jade1	ahaES1_2i_1	0.005161287
Jade1	ahaES2_2i_1	0.00244085
Jade1	ahaES1_2i_2	0.004217829
Jade1	ahaES2_2i_2	0.001653381
Jade1	ahaES1_N_1	0.003144484
Jade1	ahaES2_N_1	0.002706318
Jade1	ahaES1_N_2	0.003087703
Jade1	ahaES2_N_2	0.002091133
