# Supplementary material for: Genomic imprinting in mouse blastocysts is predominantly associated with H3K27me3
Source: Nat Commun. 2021 Jun 21;12:3804. doi: 10.1038/s41467-021-23510-4 (PMC8217501; doi:10.1038/s41467-021-23510-4)
Supplement: Supplementary file 11 — Source Data [file 41467_2021_23510_MOESM11_ESM.zip › Source Data/source_data_supplementary_figure_3h.csv]

Target	Cell_line_condition_replicate	Relative_expression_to_actin
Nanog	ES-m2_2i_1	0.157330524
Nanog	ES-f1_2i_1	0.165749848
Nanog	ES-m1_2i_1	0.171306085
Nanog	phaES1_2i_1	0.165484392
Nanog	phaES4_2i_1	0.219895082
Nanog	phaES3_2i_1	0.260427823
Nanog	ES-m2_N_1	0.05638203
Nanog	ES-f1_N_1h	0.037772583
Nanog	ES-m1_N_1	0.035311371
Nanog	phaES1_N_1	0.10217546
Nanog	phaES4_N_1	0.105115499
Nanog	phaES3_N_1	0.060443653
Nanog	ES-m2_2i_2	0.164992113
Nanog	ES-f1_2i_2	0.149538497
Nanog	ES-m1_2i_2	0.123358811
Nanog	phaES1_2i_2	0.258338089
Nanog	phaES4_2i_2	0.19716927
Nanog	phaES3_2i_2	0.226305424
Nanog	ES-m2_N_2	0.029563068
Nanog	ES-f1_N_2	0.027988645
Nanog	ES-m1_N_2	0.019824178
Nanog	phaES1_N_2	0.06749466
Nanog	phaES4_N_2	0.069802572
Nanog	phaES3_N_2	0.038096682
Nanog	ahaES1_2i_1	0.274716633
Nanog	ahaES2_2i_1	0.327388772
Nanog	ahaES1_2i_2	0.259025606
Nanog	ahaES2_2i_2	0.216856684
Nanog	ahaES1_N_1	0.032820727
Nanog	ahaES2_N_1	0.081771889
Nanog	ahaES1_N_2	0.025901825
Nanog	ahaES2_N_2	0.046020458
Klf4	ES-m2_2i_1	0.113670521
Klf4	ES-f1_2i_1	0.078724982
Klf4	ES-m1_2i_1	0.098363422
Klf4	phaES1_2i_1	0.107187628
Klf4	phaES4_2i_1	0.086892962
Klf4	phaES3_2i_1	0.09667337
Klf4	ES-m2_N_1	0.02498606
Klf4	ES-f1_N_1h	0.017539472
Klf4	ES-m1_N_1	0.017202632
Klf4	phaES1_N_1	0.05234802
Klf4	phaES4_N_1	0.035154495
Klf4	phaES3_N_1	0.023471392
Klf4	ES-m2_2i_2	0.100823945
Klf4	ES-f1_2i_2	0.069339067
Klf4	ES-m1_2i_2	0.071472187
Klf4	phaES1_2i_2	0.134010725
Klf4	phaES4_2i_2	0.082095292
Klf4	phaES3_2i_2	0.093189684
Klf4	ES-m2_N_2	0.014661502
Klf4	ES-f1_N_2	0.008702682
Klf4	ES-m1_N_2	0.008553548
Klf4	phaES1_N_2	0.038777043
Klf4	phaES4_N_2	0.02250388
Klf4	phaES3_N_2	0.009123035
Klf4	ahaES1_2i_1	0.108368751
Klf4	ahaES2_2i_1	0.109935032
Klf4	ahaES1_2i_2	0.091791271
Klf4	ahaES2_2i_2	0.082179953
Klf4	ahaES1_N_1	0.013996765
Klf4	ahaES2_N_1	0.028610879
Klf4	ahaES1_N_2	0.008986834
Klf4	ahaES2_N_2	0.013030094
Esrrb	ES-m2_2i_1	0.058
Esrrb	ES-f1_2i_1	0.051
Esrrb	ES-m1_2i_1	0.062
Esrrb	phaES1_2i_1	0.046
Esrrb	phaES4_2i_1	0.061
Esrrb	phaES3_2i_1	0.072
Esrrb	ES-m2_N_1	0.028
Esrrb	ES-f1_N_1h	0.015
Esrrb	ES-m1_N_1	0.017
Esrrb	phaES1_N_1	0.029
Esrrb	phaES4_N_1	0.022
Esrrb	phaES3_N_1	0.02
Esrrb	ES-m2_2i_2	0.051
Esrrb	ES-f1_2i_2	0.047
Esrrb	ES-m1_2i_2	0.044
Esrrb	phaES1_2i_2	0.086
Esrrb	phaES4_2i_2	0.056
Esrrb	phaES3_2i_2	0.057
Esrrb	ES-m2_N_2	0.018
Esrrb	ES-f1_N_2	0.013
Esrrb	ES-m1_N_2	0.011
Esrrb	phaES1_N_2	0.02
Esrrb	phaES4_N_2	0.019
Esrrb	phaES3_N_2	0.015
Esrrb	ahaES1_2i_1	0.086
Esrrb	ahaES2_2i_1	0.064
Esrrb	ahaES1_2i_2	0.083
Esrrb	ahaES2_2i_2	0.038
Esrrb	ahaES1_N_1	0.013
Esrrb	ahaES2_N_1	0.022
Esrrb	ahaES1_N_2	0.013
Esrrb	ahaES2_N_2	0.012
Tbx3	ES-m2_2i_1	0.065518698
Tbx3	ES-f1_2i_1	0.067482751
Tbx3	ES-m1_2i_1	0.07017222
Tbx3	phaES1_2i_1	0.078333792
Tbx3	phaES4_2i_1	0.084229532
Tbx3	phaES3_2i_1	0.105563181
Tbx3	ES-m2_N_1	0.025821284
Tbx3	ES-f1_N_1h	0.012994316
Tbx3	ES-m1_N_1	0.010864387
Tbx3	phaES1_N_1	0.037998848
Tbx3	phaES4_N_1	0.026156183
Tbx3	phaES3_N_1	0.036458506
Tbx3	ES-m2_2i_2	0.072724493
Tbx3	ES-f1_2i_2	0.060205955
Tbx3	ES-m1_2i_2	0.076922405
Tbx3	phaES1_2i_2	0.131322234
Tbx3	phaES4_2i_2	0.091725251
Tbx3	phaES3_2i_2	0.065517351
Tbx3	ES-m2_N_2	0.013087909
Tbx3	ES-f1_N_2	0.007750257
Tbx3	ES-m1_N_2	0.00607835
Tbx3	phaES1_N_2	0.026796374
Tbx3	phaES4_N_2	0.018159801
Tbx3	phaES3_N_2	0.013897394
Tbx3	ahaES1_2i_1	0.07025128
Tbx3	ahaES2_2i_1	0.066463754
Tbx3	ahaES1_2i_2	0.072173655
Tbx3	ahaES2_2i_2	0.048239096
Tbx3	ahaES1_N_1	0.006727275
Tbx3	ahaES2_N_1	0.011640785
Tbx3	ahaES1_N_2	0.006199784
Tbx3	ahaES2_N_2	0.005776073
Oct-04	ES-m2_2i_1	0.154269733
Oct-04	ES-f1_2i_1	0.14569682
Oct-04	ES-m1_2i_1	0.144375151
Oct-04	phaES1_2i_1	0.10886249
Oct-04	phaES4_2i_1	0.181481943
Oct-04	phaES3_2i_1	0.20591641
Oct-04	ES-m2_N_1	0.167919917
Oct-04	ES-f1_N_1h	0.128347518
Oct-04	ES-m1_N_1	0.130692976
Oct-04	phaES1_N_1	0.155525222
Oct-04	phaES4_N_1	0.167079478
Oct-04	phaES3_N_1	0.148508797
Oct-04	ES-m2_2i_2	0.147983129
Oct-04	ES-f1_2i_2	0.116083949
Oct-04	ES-m1_2i_2	0.116257321
Oct-04	phaES1_2i_2	0.221764419
Oct-04	phaES4_2i_2	0.181097691
Oct-04	phaES3_2i_2	0.183748406
Oct-04	ES-m2_N_2	0.130674718
Oct-04	ES-f1_N_2	0.134973598
Oct-04	ES-m1_N_2	0.13805753
Oct-04	phaES1_N_2	0.137462506
Oct-04	phaES4_N_2	0.154574131
Oct-04	phaES3_N_2	0.133096329
Oct-04	ahaES1_2i_1	0.224819073
Oct-04	ahaES2_2i_1	0.17526539
Oct-04	ahaES1_2i_2	0.201101974
Oct-04	ahaES2_2i_2	0.132756712
Oct-04	ahaES1_N_1	0.156376608
Oct-04	ahaES2_N_1	0.189878113
Oct-04	ahaES1_N_2	0.149685464
Oct-04	ahaES2_N_2	0.13466204
Fgf5	ES-m2_2i_1	3.61E-05
Fgf5	ES-f1_2i_1	2.35E-05
Fgf5	ES-m1_2i_1	2.52E-05
Fgf5	phaES1_2i_1	4.50E-05
Fgf5	phaES4_2i_1	1.93E-05
Fgf5	phaES3_2i_1	9.82E-05
Fgf5	ES-m2_N_1	0.000482322
Fgf5	ES-f1_N_1h	0.000364637
Fgf5	ES-m1_N_1	0.000713585
Fgf5	phaES1_N_1	0.000392488
Fgf5	phaES4_N_1	0.00097336
Fgf5	phaES3_N_1	0.000532755
Fgf5	ES-m2_2i_2	4.17E-05
Fgf5	ES-f1_2i_2	1.55E-05
Fgf5	ES-m1_2i_2	1.37E-05
Fgf5	phaES1_2i_2	2.52E-05
Fgf5	phaES4_2i_2	3.04E-05
Fgf5	phaES3_2i_2	4.33E-05
Fgf5	ES-m2_N_2	0.000613662
Fgf5	ES-f1_N_2	0.000744513
Fgf5	ES-m1_N_2	0.001561307
Fgf5	phaES1_N_2	0.000490147
Fgf5	phaES4_N_2	0.001160258
Fgf5	phaES3_N_2	0.000862555
Fgf5	ahaES1_2i_1	1.99E-05
Fgf5	ahaES2_2i_1	1.87E-05
Fgf5	ahaES1_2i_2	1.63E-05
Fgf5	ahaES2_2i_2	1.66E-05
Fgf5	ahaES1_N_1	0.002152934
Fgf5	ahaES2_N_1	0.000927334
Fgf5	ahaES1_N_2	0.003655469
Fgf5	ahaES2_N_2	0.001216763
Oct-06	ES-m2_2i_1	0.000282365
Oct-06	ES-f1_2i_1	0.000260444
Oct-06	ES-m1_2i_1	0.000253518
Oct-06	phaES1_2i_1	0.00023303
Oct-06	phaES4_2i_1	0.000335538
Oct-06	phaES3_2i_1	0.000943375
Oct-06	ES-m2_N_1	0.002664993
Oct-06	ES-f1_N_1h	0.002610231
Oct-06	ES-m1_N_1	0.005157176
Oct-06	phaES1_N_1	0.002388582
Oct-06	phaES4_N_1	0.003125692
Oct-06	phaES3_N_1	0.002756752
Oct-06	ES-m2_2i_2	0.000427835
Oct-06	ES-f1_2i_2	0.000398006
Oct-06	ES-m1_2i_2	0.00039318
Oct-06	phaES1_2i_2	0.000786568
Oct-06	phaES4_2i_2	0.000454581
Oct-06	phaES3_2i_2	0.000961395
Oct-06	ES-m2_N_2	0.004911749
Oct-06	ES-f1_N_2	0.005471916
Oct-06	ES-m1_N_2	0.009561165
Oct-06	phaES1_N_2	0.003147125
Oct-06	phaES4_N_2	0.005684124
Oct-06	phaES3_N_2	0.004992369
Oct-06	ahaES1_2i_1	0.00054942
Oct-06	ahaES2_2i_1	0.000648601
Oct-06	ahaES1_2i_2	0.000793819
Oct-06	ahaES2_2i_2	0.00059106
Oct-06	ahaES1_N_1	0.012263499
Oct-06	ahaES2_N_1	0.005008417
Oct-06	ahaES1_N_2	0.018441255
Oct-06	ahaES2_N_2	0.00748507
Sox2	ES-m2_2i_1	0.139831445
Sox2	ES-f1_2i_1	0.154108626
Sox2	ES-m1_2i_1	0.174568965
Sox2	phaES1_2i_1	0.196319101
Sox2	phaES4_2i_1	0.273525243
Sox2	phaES3_2i_1	0.293160556
Sox2	ES-m2_N_1	0.187332501
Sox2	ES-f1_N_1h	0.159119596
Sox2	ES-m1_N_1	0.15491497
Sox2	phaES1_N_1	0.177743768
Sox2	phaES4_N_1	0.23154149
Sox2	phaES3_N_1	0.310594509
Sox2	ES-m2_2i_2	0.154539175
Sox2	ES-f1_2i_2	0.116155533
Sox2	ES-m1_2i_2	0.137013064
Sox2	phaES1_2i_2	0.247308332
Sox2	phaES4_2i_2	0.208817399
Sox2	phaES3_2i_2	0.218645012
Sox2	ES-m2_N_2	0.136536529
Sox2	ES-f1_N_2	0.123926977
Sox2	ES-m1_N_2	0.110327194
Sox2	phaES1_N_2	0.136847662
Sox2	phaES4_N_2	0.165101948
Sox2	phaES3_N_2	0.155229768
Sox2	ahaES1_2i_1	0.242887614
Sox2	ahaES2_2i_1	0.207451524
Sox2	ahaES1_2i_2	0.194731058
Sox2	ahaES2_2i_2	0.115331106
Sox2	ahaES1_N_1	0.154750459
Sox2	ahaES2_N_1	0.210517144
Sox2	ahaES1_N_2	0.117710816
Sox2	ahaES2_N_2	0.119741089
