# Supplementary material for: Genomic imprinting in mouse blastocysts is predominantly associated with H3K27me3
Source: Nat Commun. 2021 Jun 21;12:3804. doi: 10.1038/s41467-021-23510-4 (PMC8217501; doi:10.1038/s41467-021-23510-4)
Supplement: Supplementary file 11 — Source Data [file 41467_2021_23510_MOESM11_ESM.zip › Source Data/source_data_supplementary_figure_4c.csv]

rn	cluster	Oocyte	Sperm	Partheno 2	Partheno 1	ICSI 2	ICSI 1	Andro 2	Andro 1	Kidney	pES4	pES3	pES2	pES1	ES-m1	ES-m2	ES-f2	ES-f1	ES-f3	aES1	aES2	aES3
r1	DMR-C2	61.535974130962	36.1189232623544	57.4627897306696	56.3064873277882	35.6991185285567	35.9344469967194	8.89253905398483	9.26582606131553	24.7730957220287	2.56629568978237	10.9536850157437	3.79552698906901	5.21847417631874	4.82771116733352	5.06173845819441	12.4634502923977	7.43498515967335	3.98527073395263	2.12313257874005	2.28815442584505	2.67875934190195
r10	DMR-C2	94.1027266962587	1.5058561070831	63.9130434782609	88.2882882882883	31.2015503875969	11.5942028985507	4.87804878048781	1.85185185185185	92.3188405797101	28.2098765432099	34.3121693121693	26.6478449087145	22.8455284552846	45.2380952380953	33.8811249137336	72.9520358868185	54.6266233766234	25.7723577235772	10.8333333333333	22.3999309868875	33.1851851851852
r100	DMR-C2	92.5719591457753	22.1745350500715	64.5833333333334	74.2916666666667	41.8518518518519	46.1111111111111	11.3333333333333	13.6666666666667	94.3511904761905	50.921052631579	84.4325396825397	72.9077380952381	66.8620268620269	78.7280701754386	89.25	91	86.5505952380953	61	28.7529761904762	34.5059523809524	66.3157894736842
r1000	DMR-C4	89.2167464854009	82.6471852170176	70.1168430335097	63.6666666666667	48.4608440532611	55.8861788617886	31.9101123595506	36.0539381629429	82.3924394319131	41.1507936507937	56.9084150729721	61.1126913892401	49.9226138738851	68.9784946236559	71.2685185185185	89.03476542132	80.3227362914863	48.4798464840482	25.4973821989529	35.453667953668	48.108524659864
r1006	DMR-C1	53.7666174298375	41.2942989214176	41.3071895424837	54.3584656084656	12.5531914893617	43.3333333333333	2.46212121212121	6.07843137254902	31.9047619047619	5.98290598290598	10.702614379085	9.01041666666667	3.92029539088363	5.42635658914729	2.69503546099291	20.3345782757548	10.7801418439716	5.08571428571429	2.53623188405797	2.40740740740741	9.70111448834853
r1007	DMR-C4	92.4471299093656	86.2375138734739	57.1428571428571	77.6388888888889	31.3015873015873	20.3030303030303	6.94444444444444	11.5384615384615	72.4358974358974	7.69230769230769	53.0627705627706	35.7142857142857	28.3333333333333	62.5	46.3703703703704	85.2154882154882	59.1111111111111	12.8888888888889	13.8888888888889	33.3333333333333	22.2619047619048
r101	DMR-C2	67.8606476938175	21.8600730542287	63.3080808080808	67.7536231884058	29.1791044776119	39.6766169154229	6.74863387978142	9.12698412698413	50.1334776334776	27.7777777777778	20.0396825396825	23.029304029304	14.2715029078665	16.6666666666667	19.7222222222222	34.1316526610644	18.0952380952381	10.0805152979066	8.03571428571429	6.85990338164251	11.0945273631841
r1013	DMR-C2	93.4729064039409	2.6615969581749	69.1666666666667	77.6315789473684	32.8070175438596	44	2.99319727891156	7.77777777777778	80	10.4166666666667	26.4166666666667	44.7619047619048	20.0793650793651	39.4736842105263	18.8333333333333	67.4603174603175	53.3333333333333	48.0392156862745	3.7037037037037	4.25170068027211	18.6274509803922
r1014	DMR-C4	83.9276990718124	95.661981606802	59.2870905587668	60.5187969924812	44.1726943942134	38.4005602240896	26.2734082397004	29.2175994108984	64.4470465781941	29.1717171717172	51.4855773104504	37.1829573934837	35.1739482200648	49.2009132420091	52.9447322970639	68.6756982442262	57.3242933537051	33.4057697152935	14.2352941176471	24.7101792624181	30.787284610814
r1015	DMR-C2	83.419689119171	1.743679163034	48.6842105263158	78.0303030303031	41.2380952380952	54.2063492063492	0	5	87.9166666666667	19.1666666666667	57.6406926406926	25.0340136054422	34.7059884559885	28.4313725490196	42.0833333333333	85.5882352941177	46.6973304473304	42.7272727272727	17.7083333333333	16.984126984127	15.8956916099773
r1017	DMR-C1	26.5402843601896	0.123304562268804	43.5185185185185	62.5	43.75	26.3888888888889	1.38888888888889	12.5	0	0	7.29166666666667	1.38888888888889	0	0	0	10	0	2.08333333333333	4.16666666666667	4.16666666666667	8.33333333333333
r1018	DMR-C4	90.4242174629325	75.6718694988851	59.5268817204301	61.1330631543397	49.308176100629	54.041095890411	28.5547785547786	28.0366027007818	87.4408627087199	13.9239571797711	26.6585917312661	27.5238095238095	14.4195275009228	33.948023653906	30.5188124632569	55.4210626366315	34.0865929705215	23.3939137785292	7.77777777777778	11.1850109305199	20.2287581699346
r1020	DMR-C4	88.8625592417062	94.0933254577673	79.6296296296296	77.2522522522523	56.4102564102564	56.7708333333333	27.4074074074074	31.0251322751323	83.75	27.3684210526316	65.6416957026713	52.5641025641026	36.5136054421769	48.9130434782609	54.0079365079365	80.4761904761905	73.0833333333333	43.7650019357336	10.2083333333333	20.819783197832	19.75
r1025	DMR-C3	89.9345335515548	46.9650986342944	62.9032258064516	60.3787878787879	44.8397435897436	52.7508503401361	15.6944444444444	13.4278711484594	80.1924331376386	23.1770833333333	60.7121113285497	56.0616438356164	37.1593915343915	67.3611111111111	59.1145833333334	85.2941176470588	71.4648033126294	33.216966966967	13.0376344086021	32.4200913242009	39.3945578231293
r1026	DMR-C4	88.5034185869841	88.0671470425212	62.4059578169167	60.9372822299652	46.0487804878049	48.746466623179	23.5127353266888	25.6216356107661	80.4136654661865	23.1814264167205	45.0799734035028	44.2279787451461	30.4128170524932	48.3333333333333	49.6443768996961	69.8368055555556	57.3426870748299	29.6667622872442	15.1037037037037	21.7894696378303	29.579941663275
r1029	DMR-C2	93.8969072164948	4.14921964217739	72.5	76.0416666666667	18.0952380952381	45.7915057915058	24.4444444444444	4.64646464646465	22.0567375886525	38.3838383838384	62.3809523809524	51.6025641025641	62.5119047619048	59.8484848484849	79.0322580645161	83.6904761904762	75.7722007722008	54.375	13.4615384615385	17.5462962962963	47.8070175438596
r103	DMR-C4	74.9471458773785	60.1194659170766	54.3098958333334	49.2271662763466	37.1095238095238	40.7751937984496	10.8076923076923	16.8033854166667	56.9920634920635	16.6957026713124	35.9363328664799	42.8647342995169	23.7166305916306	25.3763440860215	42.6422046091164	57.5967078189301	37.8497600590624	21.3033437418683	12.3373983739837	12.4435175530066	23.0856795272854
r1031	DMR-C4	88.6792452830189	96.2574850299401	75.9981684981685	64.2735042735043	53.7709137709138	55.6892230576441	27.5462962962963	29.4172932330827	70.2136752136752	23.989898989899	68.458300958301	62.7976190476191	49.1119066119066	68.018018018018	85.0208855472014	90.9157509157509	84.2470760233918	48.9345238095238	27.5070028011205	37.8801406926407	36.2916666666667
r1032	DMR-C4	93.1240657698057	90.9458367016977	49.2753623188406	50	9.05797101449275	18.75	9.52380952380952	14.1304347826087	89.247311827957	20.8333333333333	61.3711001642036	54.7619047619048	35.2380952380952	45.4545454545455	54.2857142857143	68.4770114942529	77.0578231292517	37.7586206896552	4.90196078431373	25.4	49.2528735632184
r1033	DMR-C4	91.4121815420955	95.8823529411765	59.9489795918367	65.2862493311932	48.2690746753247	51.4956590370955	27.0136469221835	35.1831036983321	91.822619047619	25.3598795840175	57.3813699655046	50.1276386843397	40.2949134199134	54.4605394605395	64.7899017516243	84.5552884615385	72.4953034386997	35.9699869508482	13.9404761904762	23.7571059431525	41.5994325191216
r1034	DMR-C4	91.085114965712	96.1806175263252	49.375	64.537037037037	39.2359630419332	45.7685574229692	13.2183908045977	28.242790073776	71.1938775510204	22.4777777777778	51.3864983744502	52.4017857142857	39.8977873977874	61.7424242424243	60.0205761316872	82.4657738095238	70.7001992716278	41.9527728786988	9.33673469387755	25.4152494331066	38.4464285714286
r1035	DMR-C4	88.9739346297063	96.3456246560264	61.4414182939363	63.5382513661202	41.7167919799499	56.1567164179105	25.3333333333333	28.7092731829574	79.993564993565	32.827868852459	47.7653439153439	64.4477513227513	43.5869685869686	55.2552552552553	70.1381951381951	77.867816091954	71.4252179745138	42.2872574955908	21.010498687664	33.6531746031746	45.686879068174
r1036	DMR-C3	91.6247139588101	36.1602603213342	67.7314814814815	60.921052631579	37.5586854460094	40.5164319248826	14.7474747474747	17.4581430745814	82.6298701298701	8.0982905982906	41.3948720656038	34.1552511415525	21.6934523809524	30.4347826086957	33.4638554216868	50.187074829932	34.519890260631	23.4349593495935	10.3864734299517	9.06504065040651	21.5740740740741
r1037	DMR-C2	78.2093482554312	14.6485734168406	67.5438596491228	80.2962962962963	33.5430839002268	31.7901234567901	20.8333333333333	12.0512820512821	76	35.4838709677419	60.0868055555556	59.6296296296296	38.8888888888889	65.7894736842105	74.4890873015873	93.1060606060606	75.4609929078014	48.3333333333333	16.6666666666667	42.3085901027078	50.8130081300813
r1038	DMR-C2	82.1768707482993	30.5958132045089	70.7602339181287	65.9430438842204	30.4931972789116	31.2212643678161	15.5660377358491	14.9014778325123	85.5555555555556	19.0395480225989	35.8692365835223	18.3076923076923	26.1363636363636	15.4320987654321	27.9850746268657	43.7518601190476	33.479242979243	27.7325148809524	11.6666666666667	6.79156908665105	18.2663690476191
r1040	DMR-C4	86.975	96.4996222613951	66.9420289855072	72.2993197278912	53.9181286549708	55.4655612244898	29.4395280235988	37.4252491694352	85.3407451134724	27.1477663230241	59.5471343753787	51.5108401084011	40.8504902796241	48.4818481848185	54.2938971597508	79.9751702290765	67.3415960629701	33.2987614237614	21.2805662805663	24.501312335958	34.1849816849817
r1042	DMR-C4	84.8832445718968	94.7861247073845	61.4984126984127	56.2103174603175	44.2926155969634	47.311939268461	21.6008771929825	20.4718350754936	82.5574712643678	22.2698412698413	54.5597111222111	56.0074404761905	40.3736772486773	58.7878787878788	71.5803571428571	87.847904128392	75.3603357051633	44.6101798718078	19.7649572649573	29.5002939447384	39.390756302521
r1045	DMR-C4	87.0117792932424	95.1578947368421	59.96730816679	59.8314606741573	44.7735507246377	39.7302431610942	19.3518518518519	20.7932636469222	81.5021008403362	29.97591522158	51.7929451850157	41.9465737514518	38.6279069767442	49.5161290322581	55.9259874492433	73.0328798185941	66.1116622574956	33.7299732977303	23.0260707635009	23.2953332168579	31.3615478089162
r1046	DMR-C3	86.5822784810127	61.504227859368	48.1045751633987	62.1069182389937	39.5185185185185	36.8484848484848	11.5	14.1520467836257	74.3267651888342	19.1666666666667	53.6440677966102	57.7485380116959	32.2460317460317	51	61.7251461988304	78.8181818181818	70.4166666666667	42.3029556650246	25.1984126984127	31.0098522167488	52.0114942528736
r1048	DMR-C4	85.4910714285714	92.8273947246645	69.7530864197531	72.9761904761905	69.5161290322581	56.3888888888889	30.1111111111111	24.2647058823529	65.6232492997199	36.1290322580645	64.1841736694678	66.5104166666667	59.8237628384687	80.3086419753087	71.8229166666667	93.6111111111111	75.0350140056022	59.7619047619048	24.6913580246914	36.5680272108844	43.6054421768707
r1049	DMR-C4	85.4006586169045	96.3817841547099	45	79.5	60.4938271604939	38.921568627451	23.7179487179487	22.4479166666667	65.6394557823129	33.8666666666667	55.7539682539683	54.8571428571429	52.4921837421837	71.1805555555556	68.7425595238095	77.7951388888889	83.1862745098039	36.2638287638288	30.3333333333333	19.21875	50.2052154195012
r105	DMR-C3	76.8931457647411	45.9255770136599	64.0422383642723	71.189138576779	41.9631185807656	46.2677304964539	24.5562770562771	22.3172789566232	61.7904332904333	15.2125850340136	29.6115127562496	30.1275510204082	20.3065998329156	32.9388560157791	33.6997285961017	47.2205412388659	36.5845864661654	21.8519882179676	8.93596986817326	13.0440414507772	19.5175664864784
r1053	DMR-C4	85.3568800588668	96.1345381526104	59.615975422427	64.5343137254902	38.4210526315789	49.2747790404041	20.3341013824885	23.043758043758	72.8718199608611	20.8971088435374	50.1761904761905	49.4971655328798	41.2464985994398	59.5128205128205	59.547619047619	77.6400192400192	64.4444444444445	40.4089026915114	13.5157545605307	27.8680628680629	31.7681405895692
r1054	DMR-C2	91.480996068152	23.6585365853659	83.0681818181818	69.9645390070922	61.5333333333333	52.5757575757576	12.8682170542636	17.2348484848485	86.2333333333333	34.469696969697	59.2167919799499	64.3021484688151	40.1005747126437	51.9047619047619	64.202657807309	92.1611721611722	68.0323450134771	42.5925925925926	12.0833333333333	31.5333333333333	39.2628205128205
r1056	DMR-C4	89.7989210397254	96.4979665612291	57.3824786324786	65.2582159624413	42.4129353233831	38.8185654008439	15.7894736842105	28.5864978902954	78.5874046588332	31.0869565217391	60.0595238095238	65.2536848072562	47.3389892355409	64.4458874458875	73.2539682539682	92.7155374745736	76.5324952824953	42.6688815060908	12.3015873015873	26.979093258163	40.7945736434109
r1057	DMR-C4	93.4993924665857	96.1115374776158	70.9567901234568	78.5714285714286	52.8947368421053	52.7873563218391	20.6739305891848	35.8187134502924	83.9230769230769	33.3040935672515	62.8936251920123	52.5735102784283	45.5539522206189	71.5811965811966	64.6428571428571	89.5305164319249	77.7548036758563	38.8059701492537	22.24043715847	25.2586206896552	32.1995464852608
r1058	DMR-C4	86.7469879518072	96.0892620415378	75.5139833711262	72.2203325774754	64.7814207650273	52.6915113871636	37.9781420765027	40.8391881342701	65.7794361525705	38.0687830687831	56.552429052429	60.4143323996265	48.087084148728	57.4242424242424	61.4059472273758	82.4537037037037	71.2622549019608	47.1428571428571	25.4358974358974	31.9634703196347	34.0277777777778
r1059	DMR-C3	95.3917050691244	34.3465045592705	73.8095238095238	66.6666666666667	18.5185185185185	28.7037037037037	9.25925925925926	15.3703703703704	88.8888888888889	66.6666666666667	44.0740740740741	59.2592592592593	0	71.4285714285714	57.5	81.4814814814815	69.0476190476191	12.5	11.1111111111111	29.1666666666667	74.0740740740741
r1061	DMR-C4	79.9718903724526	81.010659297276	58.7698412698413	69.3693693693694	38.0841638981174	48.3687943262411	16.7441860465116	15.8510638297872	78.4397163120568	24.5714285714286	60.1623376623377	57.3936170212766	35.96757852077	56.6666666666667	71.4083080040527	88.2246376811594	68.5032697798655	30.1621073961499	9	17.4444444444444	33.3333333333333
r1063	DMR-C4	82.9478458049887	89.2407809110629	73.4722222222222	53.1649245063879	49.8101265822785	40.8222222222222	24.7098214285714	16.9091710758377	80.7608100711549	27.4458874458874	67.6859040717736	66.9411764705882	50.3333333333334	72.4074074074074	82.2480620155039	90.1778179626281	79.7648083623693	39.5429666119321	16.2373737373737	26.3082010582011	52.5673265560906
r1064	DMR-C2	91.0388127853881	15.4992967651196	64.2948717948718	62.2448979591837	37.8	38.2575757575758	8.33333333333333	6.73913043478261	76.9543650793651	30.718954248366	47.0880359719646	48.8759689922481	35.2085137085137	38.6178861788618	50	77.1052631578947	54.8066378066378	39.1964285714286	10.3488372093023	22.3809523809524	24.1002886002886
r1068	DMR-C4	89.1531874405328	68.0697050938338	59.9636495819702	61.127042057699	47.0843325339728	36.6279069767442	24.2469545957918	28.4570678665167	84.9973187473188	26.5956221198157	56.0842371136489	59.5409035409035	51.1220580186097	61.1363636363636	74.1643280091556	86.1187098953056	77.142375371542	46.0814780457638	17.8117048346056	29.7326275757648	43.5139324277255
r107	DMR-C3	90.7088607594937	41.8157640232108	55.9895833333333	69.3925264550264	42.5409523809524	42.4354005167959	17.5860805860806	13.4994861253854	76.6896573444192	44.311672037236	57.4284555671417	63.2673860911271	45.8778435616671	60.2595628415301	73.1278998778999	84.2374412158585	77.2579175210754	38.0125347289526	27.0398009950249	34.9947390572391	45.632603406326
r1070	DMR-C4	87.9663056558363	96.9034608378871	76.3333333333333	74.6794871794872	59.6507936507937	28.4408602150538	22.3118279569892	24.4252873563218	78.1566820276498	34	55.3148148148148	44.6018518518518	48.2360471070149	49.2857142857143	48.8180272108844	71.3118873463701	44.8387096774194	41.0555555555556	28.7878787878788	26.9129720853859	28.3415435139573
r1071	DMR-C4	86.2700964630225	72.5256259452193	55.5833333333333	57.455579246624	42.1557659208262	45.4675846242111	26.3777777777778	18.7703435804702	76.8912337662338	34.774011299435	59.6483305966065	56.9157848324515	47.5688031480715	67.7318295739348	64.3608276643991	88.7015503875969	70.8953062441434	49.9306843949701	32.1689497716895	29.0614617940199	46.6220238095238
r1072	DMR-C4	89.7064736630479	81.9531839919456	60.1549508692366	54.3918918918919	39.1666666666667	40.8558558558559	21.2878787878788	16.5952380952381	82.7843137254902	33.8709677419355	54.7726423902894	53.4594671201814	44.2417800453515	51.5957446808511	64.3740981240981	84.7902494331066	64.7902494331066	48.8039604304665	12.6262626262626	15.8045977011494	40.359977324263
r1074	DMR-C4	80.6896551724138	90.68710959682	51.6025641025641	46.3333333333333	20.5128205128205	30.0595238095238	10.8974358974359	14.4179894179894	80.1190476190477	7.01754385964912	35.5740740740741	35.8333333333333	20.031746031746	42.0634920634921	31.2345679012346	51.0752688172043	59.7222222222223	22.6785714285714	13.5964912280702	6.45161290322581	32.0689655172414
r1077	DMR-C2	94.421315570358	5.9008160703076	49.6884185773075	70.1190476190476	49.7916666666667	57.4404761904762	11.8452380952381	7.28395061728395	65.3316326530612	11.4880952380952	48.3791208791209	24.6666666666667	15.3316326530612	18.5185185185185	28.531746031746	54.8214285714286	43.9880952380952	39.1071428571429	11.4814814814815	13.0952380952381	20.5357142857143
r1078	DMR-C2	79.4625719769674	28.0684596577017	44.2290249433107	55.9291521486644	28.3263888888889	21.8050941306755	10.0877192982456	12.4621212121212	41.2989529849995	3.95833333333333	24.6808510638298	23.8703703703704	25.0555555555556	23.8888888888889	23.4208152958153	42.4301242236025	33.3412698412698	14.3783068783069	4.93197278911565	6.88588007736944	14.2275747508306
r1079	DMR-C2	74.8031496062992	9.67741935483871	72.5	71.6666666666667	27.2727272727273	38.8888888888889	27	3.7037037037037	74.0909090909091	23.8095238095238	59.1666666666667	52.3809523809524	37.962962962963	50	69.6071428571429	88	79.4642857142857	56.0606060606061	3.57142857142857	33.3333333333333	34.5
r108	DMR-C2	91.3803145020385	26.6137566137566	84.5179738562092	71.4285714285714	25.6862745098039	40.8823529411765	5.3030303030303	7.05555555555556	64.0277777777778	16.6005291005291	36.2874779541446	44.4444444444444	20.990990990991	47.2222222222222	41.8035714285714	59.9216027874565	54.4761904761905	30.6607142857143	15.8095238095238	14.6010296010296	28.1707317073171
r1080	DMR-C3	90.0275832802886	32.1346090399208	71.6787439613527	70.2362204724409	56.0028248587571	42.9928315412186	13.5534591194969	22.474358974359	87.844295991778	2.875	2.84060846560847	1.77366255144033	0.493827160493827	3.64145658263305	2.08144941478275	9.37096237096237	6.80650037792895	2.47915952951924	2.42424242424242	1.88265306122449	0.31328320802005
r1082	DMR-C3	88.1281864530226	48.0387409200969	68.2692307692308	79.8333333333333	43.2575757575758	27.2530864197531	11.4130434782609	17.8528138528139	91.4423076923077	34.9652777777778	61.376160527104	61.2042124542125	43.5085354896676	60.5555555555556	57.8086419753086	84.8939393939394	61.0354896675651	51.6346153846154	17.6356589147287	21.2874779541446	37.5617283950617
r1084	DMR-C1	28.3089967027791	24.6723460026212	58.7009803921569	37.1144278606965	28.1455399061033	30.7207207207207	2.89351851851852	4.66810966810967	12.2961513372472	7.71144278606965	14.331117295403	10.3233830845771	11.9110275689223	19.3502824858757	18.1777777777778	26.2002609262883	18.1832298136646	8.85555555555556	7.73333333333333	6.98680823680824	11.7142857142857
r1085	DMR-C3	82.569558101473	65.4501216545012	62.2072072072072	51.1666666666667	40.9425962165688	33.7751004016064	16.8075117370892	28.0850754936121	88.0442176870749	28.8080168776371	61.8119625472567	56.2341772151899	41.6255144032922	57.0879120879121	68.4147598433313	84.6364883401921	74.0538847117795	38.591030789826	19.5238095238095	27.8789119377355	45.2876984126984
r1086	DMR-C3	93.0806522697223	55.4648406636819	66.448087431694	58.3884150675196	40.7258064516129	49.8717948717949	7.06349206349206	19.2156862745098	91.5277777777778	9.27777777777778	58.0627204585538	19.2857142857143	21.6973304473304	58.4444444444445	30.7815734989648	52.16011042098	56.6169154228856	37.9149159663866	12.8362573099415	17.6190476190476	15.2834467120181
r1087	DMR-C2	91.2250712250712	17.4848484848485	70.8637284701115	80.5555555555556	59.9593495934959	16.6666666666667	20.4710144927536	14.3262411347518	79.5471014492754	23.6111111111111	51.9392033542977	57.8666666666667	45.6528900868524	44.949494949495	70.7457322551662	83.8522012578616	70.9177489177489	52.0541125541125	15.5982905982906	35.8974358974359	42.7065111758989
r1090	DMR-C2	60.5652173913044	10.5990783410138	52.9411764705882	47.6302083333333	17.423887587822	29.6863189720333	7.03030303030303	5.68181818181818	34.2436974789916	2.82485875706215	9.06493506493506	10.8974358974359	14.8587570621469	13.1720430107527	15.7051282051282	23.843005952381	20.8522297808012	11.9801587301587	5	3.25526932084309	7.93650793650794
r1091	DMR-C4	91.4505283381364	96.5714285714286	74.0196078431373	61.4646464646465	43.0645161290323	38.4803921568628	11.1827956989247	18.2258064516129	95.9895833333333	31.989247311828	57.1733821733822	60.9635416666667	40.6033306033306	53.7037037037037	68.6331569664903	86.1486486486487	81.1538461538462	38.4375	4.42307692307692	18.4375	35.9313725490196
r1092	DMR-C4	91.887323943662	92.8719928719929	82.4603174603175	77.1929824561403	54.685534591195	44.0522875816993	25	39.8626373626374	92.5	41.0087719298246	76.4859693877551	68.5291005291006	58.1887755102041	68.4013605442177	83.7727272727273	94.4848484848485	84.6511627906977	49.0038872691934	33.2666666666667	33.4223935786436	64.2987012987013
r1094	DMR-C1	55.840554592721	48.9088140754526	43.0555555555556	62.4780701754386	35.0210970464135	22.9844006568145	12.9375	16.7469545957918	42.9037267080745	18.719806763285	37.193515704154	36.4044943820225	24.6546310832025	40.9920634920635	38.2103174603175	48.4330011074197	38.1800766283525	30.3652597402597	10.9166666666667	12.9546234040616	22.779958137101
r1096	DMR-C2	90.2884615384615	11.7556071152359	52.5333333333333	77.7777777777778	27.1794871794872	22.2857142857143	2.08333333333333	9.4	91.9642857142857	39.5502645502645	61.5952380952381	70.9027777777778	65.1038159371493	86.9166666666667	87.0660522273426	90.6349206349207	82.7175697865353	49.5277777777778	14.1333333333333	29.6774193548387	57.015306122449
r1097	DMR-C4	87.7382465057179	95.7190635451505	52.3504273504274	70.3508771929825	52.9478458049887	49.8611111111111	24.3243243243243	21.824494949495	81.1904761904762	16.6666666666667	44.5987654320988	50.1040564373898	23.6498917748918	60.9375	51.6287878787879	64.5117322291235	59.5429208472687	32.5983436853002	26.7889317889318	19.280303030303	27.8488372093023
r1099	DMR-C4	92.8651059085842	67.3639045320461	68.4503968253968	68.0503144654088	43.5909445745511	46.0919540229885	19.0058479532164	25.923645320197	86.9682539682539	31.328197945845	45.5165028974553	40.187074829932	27.5508432539683	32.0833333333333	41.7492319508448	72.7309393702836	50.4395141895142	34.7526041666667	16.8939393939394	19.0325670498084	25.2695675971538
r11	DMR-C2	95.7579185520362	1.40845070422535	80.9876543209877	83.1410256410257	35.2272727272727	45.0157232704403	1.73611111111111	7.30227148330597	96.1494252873563	28.7878787878788	41.9033189033189	38.4645286686103	39.3062397372742	60.0490196078431	58.952664399093	89.093567251462	52.9885057471264	65.6505102040816	8.00653594771242	16.1658456486043	49.0412414965986
r1101	DMR-C4	86.8653421633554	82.8712366048648	68.5460992907801	65.2597402597403	64.4280538302278	39.6913580246914	21.9144144144144	27.4014336917563	79.3384879725086	31.8798449612403	63.5339105339105	66.0402799112477	45.2198434129127	62.7604166666667	72.7046783625731	91.9401311249137	81.8081093823668	44.6849446849447	16.2156862745098	26.5343915343915	49.822695035461
r1104	DMR-C2	84.63524854745	21.1811470755253	48.2070707070707	45.1465201465202	41.1835748792271	28.1282051282051	6.07344632768362	11.1904761904762	41.391156462585	7.10382513661202	14.363894811656	9.85119047619048	5.4726368159204	9.99649859943978	9.51576576576577	14.9615975422427	5.83333333333333	9.61435278336687	7.31638418079096	2.93154761904762	5.63063063063063
r1105	DMR-C4	82.8496042216359	95.137914913511	57.2972972972973	53.7179487179487	37.0952380952381	53.6507936507937	20.4166666666667	12.6623376623377	90.3571428571428	27.9761904761905	61.511544011544	67.3809523809524	45.1356589147287	64.1666666666667	79.002574002574	92.4404761904762	87.4107142857143	42.8191320874248	17.3423423423423	34.1747835497836	46.9722222222222
r1107	DMR-C2	64.342453662842	2.34725578184329	37.8495842781557	48.6612021857924	27.3611111111111	28.8567649281935	6.80555555555556	6.04838709677419	33.8181818181818	9.00537634408602	10.021978021978	9.53846153846154	6.16037219485495	18.1818181818182	9.89769345238095	28.6044973544974	11.9245988386613	2.13151927437642	4.32624113475177	3.88762912572436	8.67948717948718
r1109	DMR-C4	86.4505046167061	90.1542274855412	61.1800486618005	54.6969696969697	47.6995305164319	49.0046296296296	19.9655172413793	30.7944139194139	88.675799086758	27.8125	48.733843537415	45.8095238095238	31.0793650793651	54.5695238095238	62.8987325484141	80.6136621315193	62.6026357044876	42.6695081324711	12.9595404595405	23.5430839002268	35.0587507730365
r111	DMR-C2	85.5646100116414	2.22395630120952	73.5052910052911	66.712962962963	38.655462184874	38.0208333333333	7.95767195767196	4.80952380952381	95.6302521008403	15.8796296296296	59.4080687830688	43.7698412698413	27.0902477152477	51.1979166666667	57.1524771524772	85.4365079365079	55.9476711560045	44.8820546737213	10	17.1685340802988	32.6388888888889
r1111	DMR-C2	96.3730569948187	5.12091038406828	83.8461538461539	79.1666666666667	50	41.6666666666667	12.5	3.07692307692308	100	75	76.6666666666667	75	69.7252747252747	75	75.6410256410257	95.8333333333333	87.8205128205128	69.6153846153846	27.2727272727273	38.030303030303	59.1025641025641
r1113	DMR-C2	76.2886597938144	22.0833333333333	74.3939393939394	60	35.3333333333333	46.505376344086	7.72727272727273	6.54320987654321	27.5862068965517	13.3333333333333	31.4197530864198	28.494623655914	18.6574074074074	8.03030303030303	36.4444444444444	63.1814449917898	50.1785714285714	29.1111111111111	15.5172413793103	19.5698924731183	15.9259259259259
r1114	DMR-C4	72.5597407857432	70.9410548086867	59.3884892086331	64.2013888888889	31.7625899280576	46.8236331569665	27.3681434599156	24.9822201607916	51.0275689223058	18.5747126436782	40.3324802381406	42.8681823606636	30.3307859940513	41.8762939958592	43.9799698509376	60.4393796992481	52.7614379084967	29.2455163883735	11.7235252309879	13.379848628193	29.1881132229234
r1116	DMR-C4	93.5849056603774	97.0112079701121	80	92.3076923076923	65	54.4047619047619	5.95238095238095	22	97.5555555555556	36.2222222222222	45.4761904761905	58.3333333333333	59.7777777777778	58.8888888888889	66.9761904761905	93.8095238095238	74.7142857142857	55	8.88888888888889	23.5714285714286	54.5079365079365
r1117	DMR-C2	80.1846153846154	36.9205298013245	55.2	67.5800376647834	30.3030303030303	42.5292003593891	13.7630662020906	17.3835125448029	55.8461538461538	1.57232704402516	8.04254488680718	1.9774011299435	4.22326307572209	13.6363636363636	3.62903225806452	11.4852607709751	6.53225806451613	6.00529100529101	5.12820512820513	2.9047619047619	4.58333333333333
r1118	DMR-C3	90.0167785234899	32.0790573926264	60.9302325581395	83.739837398374	63.3333333333333	39.2202380952381	20.1136363636364	30.9848484848485	86.8677248677249	30.5128205128205	64.5086119554205	53.2017543859649	59.7248677248677	72.5	64.6067019400353	93.3687943262411	76.2765957446809	50.2962962962963	19.0079365079365	24.6969696969697	42.718715393134
r1119	DMR-C2	91.7695473251029	8.51851851851852	68.0808080808081	67.5438596491228	28.6111111111111	33.6530612244898	6.9047619047619	13.2352941176471	74.4980694980695	5.88235294117647	29.9039264828739	25.2688172043011	12.8367346938776	26	23.5238095238095	46.3963963963964	21.2422839506173	19.5248538011696	5.55555555555556	6.2280701754386	8.58108108108108
r112	DMR-C2	90.041249263406	2.45664739884393	72.1580547112462	66.4965986394558	44.0527950310559	26.8939393939394	1.19047619047619	2.32456140350877	85.7748538011696	14.6450617283951	38.8615216201423	32.103952692188	25.510999721526	32.0238095238095	28.8157894736842	62.5085034013606	39.1556437389771	40.0320512820513	8.71794871794872	24.5769557823129	23.1021062271062
r1121	DMR-C4	88.4500745156483	94.1568047337278	58.0459770114943	52.6881720430108	36.7741935483871	35.8367346938775	5.10752688172043	24.7619047619048	85.8333333333333	11.9565217391304	38.5526315789474	24.0546218487395	12.7777777777778	38.3333333333333	23.7559523809524	55.4584304584305	15.3198653198653	28.3327199116673	0	10.5405405405405	14.3939393939394
r1123	DMR-C3	93.5594275046671	57.0706048958123	67.6415094339623	77.4462365591398	49.0007215007215	49.3555555555556	18.1818181818182	23.0277777777778	87.7391127391127	22.5373134328358	46.0517700456725	44.484649122807	32.9299100022784	61.8181818181818	50.8288125376733	83.3302738049573	61.0164940544688	42.8401360544218	10.0308641975309	16.8462969778759	30.702947845805
r1125	DMR-C2	89.5124195032199	25.139146567718	80.7471264367816	83.1240981240982	63.5361552028219	51.1111111111111	10.4040404040404	21.9537037037037	81.9350649350649	30.952380952381	64.4285714285714	64.0779919005726	44.3478743478744	82.03125	82.8781512605042	91.7687074829932	83.2176870748299	34.9302549302549	23.2422969187675	18.8333333333333	57.5980392156863
r1126	DMR-C2	62.9390681003584	9.87903225806452	38.5185185185185	56.9285714285714	24.2628205128205	42.3260073260073	3.00546448087432	6.05128205128205	33.9285714285714	4.41297208538588	10.1775956284153	14.1414141414141	7.08249496981892	10.0282485875706	14.6376811594203	16.9949494949495	15.7246376811594	8.2051282051282	6.78362573099415	7.18253968253968	6.73708920187793
r1127	DMR-C4	81.6326530612245	78.1715459681561	66.1272321428571	73.468992248062	47.1146953405018	54.8319327731092	19.5271164021164	25.8977591036415	76.133658008658	24.2405063291139	59.8428109107721	63.8533399470899	39.1435860058309	60.8796296296296	64.5425305688464	81.4786967418546	67.6904761904762	40.9172932330827	22.3180076628353	25.42137129766	35.5596606458675
r1129	DMR-C4	82.0170109356014	95.7116221255438	63.2575757575758	71.5277777777778	50.7971014492754	38.0701754385965	28.2638888888889	22.4242424242424	83.2692307692308	47.6190476190476	82.8205128205128	66.0144927536232	38.8798701298701	82.9710144927537	83.5416666666667	91.3194444444444	94.1666666666667	47.2916666666667	28.0701754385965	19.1117216117216	51.1309523809524
r1131	DMR-C4	93.5483870967742	97.910447761194	76.3888888888889	57.1428571428571	48.6111111111111	50.5555555555556	4.16666666666667	5.55555555555556	94.4444444444445	70.6666666666667	48.3333333333333	79.4444444444445	52.0833333333333	60	94.4444444444445	100	91.1111111111111	60	29.4642857142857	36.1111111111111	53.3333333333333
r1133	DMR-C2	72.2143864598025	6.40394088669951	53.0072463768116	55.4017857142857	32.9166666666667	9.74358974358974	3.20833333333333	13.6932447397564	96.3675213675214	7.69607843137255	44.9242424242424	29.4871794871795	25.8658008658009	40.3645833333333	31.3510520487265	79.1029900332226	40.6818181818182	28.4162257495591	11.8009768009768	11.7028985507246	23.5740740740741
r1137	DMR-C4	78.2218597063622	96.2905236907731	61.8042328042328	63.0081300813008	48.9837398373984	48.7709137709138	23.0576441102757	29.4337979094077	81.0791925465839	31.0077519379845	62.180455347122	53.3333333333334	50.4793123543124	64.8148148148148	73.2674772036474	81.5916149068323	69.9392998306042	35.4154518950437	34.5528455284553	30.934265010352	34.1691995947315
r1139	DMR-C4	92.2606924643585	85.5555555555556	73.1481481481481	57.1428571428571	52.9411764705882	46.6666666666667	2.27272727272727	10.4166666666667	85.2314814814815	40.5	55.4166666666667	60.5820105820106	29.7089947089947	33.3333333333333	69.6078431372549	90.9803921568628	62.5490196078432	57.0952380952381	10.5555555555556	19.5767195767196	26.7592592592593
r114	DMR-C2	89.9374097255657	20.3002144388849	64.5424836601307	66.0263347763348	25.3835978835979	29.5572916666667	4.71014492753623	13.435960591133	75.625	9.13333333333333	35.3952991452991	35.8920187793427	20.6521739130435	40.3333333333333	39.1145833333333	67.7708764665286	41.2222222222222	26.4460784313726	9	13.4741784037559	21.8211594402071
r1142	DMR-C4	81.9565217391305	95.5980066445183	61.9703243616287	51.1772486772487	46.0633848133848	41.5386002886003	19.3137254901961	24.5328282828283	88.9253098499674	27.8688524590164	47.0180659983292	44.1542288557214	36.4848777348777	47.2549019607843	49.3597168597169	76.9275929549902	49.7887323943662	27.9697554697555	14.8550724637681	19.2590562395757	34.6036967418546
r1143	DMR-C4	75.9566326530612	85.2659626961413	51.3645833333333	53.3854166666667	33.5962605901256	35.6530537159676	22.4095547309833	21.1622992392223	69.7339618949789	26.7618588861364	48.1988326988327	49.9197481599716	38.3026485788114	52.5490196078432	57.2217580989511	72.9956954533226	65.0740740740741	35.6986331569665	19.3373493975904	24.2388367805035	30.5500147489098
r1148	DMR-C4	93.3481770108544	96.5257494235204	58.1944444444445	54.7514619883041	51.1467889908257	38.817266744096	22.4561403508772	26.8643892339544	86.4087301587302	28.8996763754045	45.8466810966811	44.7368421052632	32.8998015873016	44.2941176470588	57.7951993805653	77.0057142857143	67.201420890937	30.7471931862176	13.2051282051282	17.4990161353798	36.4070116235471
r115	DMR-C3	73.4165424739195	48.0824857702715	59.0525451559934	57.0819160997732	40.625	40.9169884169884	11.9238683127572	18.4437751004016	47.9940820258739	13.8006506950606	26.8581468732071	25.0963391136802	18.8201058201058	29.0752032520325	28.8235294117647	43.6856312292359	36.2514075519856	20.993210386274	14.3506493506494	11.9376853305425	17.1580687830688
r1152	DMR-C3	93.5734463276836	54.6987087517934	69.1333333333333	64.7286821705426	26.6666666666667	32.8294573643411	28.9716312056738	17.962962962963	92.8368794326241	26.8939393939394	54.4654088050315	40.7986111111111	41.3499550763702	51.5625	45.4545454545455	57.4198717948718	50.9615384615385	20.5952380952381	13.75	24.9	26.5932914046122
r1154	DMR-C3	82.3529411764706	41.6134453781513	69.3115942028986	61.0869565217392	53.6296296296296	29.7517730496454	8.57142857142857	7.48299319727891	88.078231292517	16.875	58.2119514472456	69.4000933706816	49.775641025641	43.6936936936937	79.030303030303	87.8205128205128	75.3125	48.7445887445888	14.1904761904762	27.1153846153846	45.5399659863946
r1159	DMR-C2	52.6475037821483	1.98252688172043	77.8787878787879	67.4885531135531	51.7687074829932	40.7738095238095	4.87637362637363	14.8263888888889	93.5057471264368	34.9673202614379	63.9480764057035	52.7001013171226	44.7916666666667	62.9166666666667	66.5544871794872	86.1011904761905	71.9153911564626	43.3082706766917	18	28.1865828092243	44.1319444444444
r1161	DMR-C1	53	46.0828402366864	61.9718309859155	66.9166666666667	28.0701754385965	35.5698986421878	21.6877637130802	17.3635307781649	80.0145180023229	27.8059071729958	57.4612511671335	49.5205479452055	31.8020541549953	30.3424657534247	54.7108843537415	78.6220238095238	59.7254901960784	25.2380952380952	18.6144578313253	20.5121775243727	37.2378117913832
r1165	DMR-C4	92.0438957475995	96.0980036297641	50.4022988505747	74.5614035087719	44.375	31.6666666666667	24.8148148148148	20.4320987654321	87.5	13.0434782608696	44.7222222222222	44.9404761904762	35.1851851851852	59.5238095238095	54.7311827956989	75.2688172043011	66.4200680272109	44.0860215053764	8.33333333333333	13.3333333333333	40.4166666666667
r1166	DMR-C2	85.9697386519945	28.2003012048193	63.5416666666667	67.7898550724638	26.7361111111111	32.0512820512821	6.62280701754386	17.1085858585859	82.3412698412699	20	42.2569444444444	47.1212121212121	22.2186147186147	62.0967741935484	57.2569444444444	79.1211970899471	60.1736111111111	41.1365079365079	2.77777777777778	13.4456264775414	18.885582010582
r1167	DMR-C4	90.2313624678663	96.7126623376623	62.5416666666667	70.3514739229025	32.2868217054264	50.2136752136752	16.981981981982	27.8682170542636	93.2724252491694	44.5416666666667	67.713529856387	66.6666666666667	62.4642857142857	68.5897435897436	77.8787878787879	91.5891472868217	79.7425249169435	47.0708020050125	23.6574074074074	17.9419191919192	57.4418604651163
r1171	DMR-C2	72.9694886119467	28.5848172446111	63.6111111111111	49.535864978903	32.7053140096618	29.6891534391534	13.9814814814815	4.27536231884058	46.4904143475572	20.5316373124592	31.1317058468957	30.7142857142857	27.7322880371661	33.1410256410256	31.2376020603869	41.4978902953586	32.3456790123457	24.8338293650794	15.2298850574713	13.4461966604824	22.2136422136422
r1173	DMR-C2	76.3052208835342	3.29041487839771	90	50	48.9583333333333	25	1.66666666666667	2	79.7619047619048	0	77.6785714285714	8.33333333333333	41.7948717948718	23.8095238095238	41.6666666666667	53.2291666666667	23.3333333333333	55.2083333333333	3.84615384615385	0	1.5625
r1174	DMR-C4	94.5908284773246	96.9783503785363	75.5892255892256	80.3657407407408	67.0192557897476	68.1315789473684	39.945945945946	39.0254706533776	95.2577438742487	50.429094714809	77.2204817599555	69.1261176959867	69.5508579924164	76.1145833333334	83.7278745029837	91.7382280666799	89.5827890978753	67.6560951126168	27.2523554876496	45.5612244897959	58.2431133888533
r1175	DMR-C4	89.234693877551	95.9023712669908	59.2445054945055	66.4717162032598	42.4483082706767	47.2304147465438	29.7241379310345	31.0744424352019	91.1161574456372	24.4124700239808	56.8497265008893	56.4529724933452	38.8515001376273	61.0498687664042	59.2438672438673	75.640919158361	65.7422065114373	36.0159202569917	12.5524475524476	26.9927932858967	32.3574280011406
r1176	DMR-C4	87.4755381604697	95.2407304925291	64.2922374429224	61.2025316455696	44.1203703703704	56.5853658536585	20.1973684210526	30.821158008658	78.109756097561	29.1699735449736	62.6059757236228	56.3412698412698	47.8428292137969	53.2657657657658	71.577380952381	83.7222088046264	72.7479135984291	44.9385138670853	21.8926553672316	26.8518518518518	40.6547619047619
r1178	DMR-C4	86.4415322580645	96.6747279322854	64.0845070422535	63.1400966183575	41.2820512820513	43.4615384615385	14.1666666666667	17.4444444444444	82.3160173160173	24.8809523809524	62.6666490690881	56.5333333333333	46.710758377425	60.8055555555556	64.7054886211513	88.6363636363637	70.75330371383	52.2418058132344	8.64583333333333	27.1428571428572	27.9756315671809
r1179	DMR-C2	90.2777777777778	23.5011990407674	63.7896825396825	90.2777777777778	36.8055555555556	12.5	2.27272727272727	14.5	87.5	19.6969696969697	51.1255411255411	40.1388888888889	56.9444444444444	83.3333333333333	70.3968253968254	86.1111111111111	71.25	46.8398268398268	4.54545454545455	27.7777777777778	30
r1181	DMR-C3	84.5695561513256	54.6438378291068	66.4485981308411	63.0172413793104	40.3866503866504	49.9854819976771	20.2176139272913	18.1854838709677	75.8484504913077	20.7344632768362	47.821554547745	44.3952380952381	36.1016628873772	48.3650793650794	47.3680324843116	79.9817588325653	60.6718898385565	29.0679690679691	12.4255952380952	25.3763440860215	33.4915601194671
r1183	DMR-C4	88.3132530120482	96.2083745466535	64.812925170068	66.453117329406	47.836661546339	38.097854526426	34.3439716312057	36.4204808136847	85.2842565597668	27.5316455696203	44.8595238095238	38.4962406015038	29.18911335578	46.4925373134328	43.1800497976969	81.8498917748918	60.9671084928817	27.4271137026239	9.27952999381571	15.3178571428571	23.4524881059535
r1192	DMR-C4	90.6469920544835	96.2847135351514	66.0510510510511	60.6933333333334	50.2257495590829	48.132183908046	24.758064516129	28.3006179571065	85.3822544642857	35.0483630952381	56.8251113394998	57.6342203548086	50.8065123282515	63.2710280373832	75.9489795918367	86.8374133691035	81.8270618270618	38.6609977324263	19.8030303030303	27.0498606567309	44.7022361255938
r1195	DMR-C4	92.1969478836741	84.209373631187	67.4707602339182	64.5029239766082	50.6691297208539	46.0269567597154	31.8463403880071	31.2451737451737	90.5125661375661	15.2505175983437	27.2192784992785	25.6838095238095	23.3745659722222	20.1320132013201	31.0257621567145	68.9464657917039	31.568253968254	26.3816122149456	6.79941002949852	10.4583275147791	14.7989417989418
r1197	DMR-C3	90.513068731849	64.4358407079646	76.6666666666667	74.1228070175439	42.7927927927928	53.6363636363636	20.8333333333333	27.7777777777778	63.0362811791383	29.6825396825397	41.1520737327189	59.4149659863946	59.5636724386725	59.3434343434343	75.945945945946	92.6495726495727	77.1375846375846	51.6795366795367	14.0860215053763	26.1574074074074	40.4118404118404
r1199	DMR-C4	81.8469323213156		81.8744588744589	82.5	58.7244897959184	34.3380952380952	28.3939393939394	34.8765432098765	36.3636363636364	36.4081632653061		65.5934343434343	73.828656462585	76.3475177304964	79.2424242424242	96.530612244898	87.4312641723356	62.7446858696859	23.8	35.5864197530864	63.4311224489796
r12	DMR-C2	93.6977980258163	1.65706051873199	87.962962962963	80.7017543859649	47.1080139372822	35.7657657657658	7.34126984126984	12.5641025641026	88.7864823348694	40.6837606837607	67.9195011337869	64.2142857142857	54.9361207897793	64.4017094017094	68.0662020905923	88.9473684210526	85.6473214285714	59.4272844272844	4.82456140350877	29.957264957265	52.008547008547
r120	DMR-C2	49.3036211699164	0.753579502637528	58.0769230769231	52.9166666666667	31.6203703703704	37.6344086021505	2.22222222222222	3.03030303030303	0.657894736842105	0	2.05314009661836	3.7037037037037	3.7037037037037	0	0	0	3.84615384615385	1.66666666666667	0	1.15501519756839	0.645161290322581
r1203	DMR-C2	95.9523809523809	16.9922762380736	68.8172043010753	70.2380952380952	36.4367816091954	54.6875	13.8020833333333	8.88392857142857	84.4907407407408	16.1458333333333	36.8537414965986	25.46875	24.1600529100529	27.8888888888889	48.015873015873	78.030303030303	46.374149659864	32.6820728291317	10.632183908046	10.2450980392157	7.86830357142857
r1206	DMR-C3	74.2075823492853	55.3771733034212	43.2885683008836	51.6082659478886	33.1647318960752	30.2234258632363	16.3496376811594	12.8441661024599	48.2888295505118	16.472371967655	35.2339632956373	29.334766313933	27.3650115316782	31.2421768707483	38.9181742566022	50.9832041343669	41.6436196021349	25.731807874665	14.4557823129252	15.5619952659426	22.1897070134956
r1208	DMR-C4	90.7647907647908	96.3762528912876	68.75	80	46.1309523809524	54.9378881987578	25	18.469387755102	82.3015873015873	50.462962962963	73.925518925519	72.283950617284	60.2018633540373	66.25	79.0136054421769	93.7333333333333	86.8380952380953	57.2045855379189	28.9855072463768	32.8726708074534	48.2993197278912
r121	DMR-C3	86.3611565739225	36.1130495464061	68.2777777777778	59.1954022988506	32.0873015873016	30.7878787878788	5.66037735849057	10.2732240437158	77.3224043715847	15.8683473389356	37.535903250189	46.7408274785324	22.0568783068783	31.0393772893773	43.8804713804714	64.7897521581732	50.4126247159034	24.5961341525858	10.0179694519317	13.4192037470726	28.6984126984127
r1211	DMR-C3	90.5677655677656	45.5794504181601	70.0833333333334	61.5384615384615	41.6190476190476	47.8735632183908	10.2564102564103	28.3333333333333	75.4901960784314	15	25.6540777230432	45.5882352941176	8.10966810966811	42.7272727272727	66.358024691358	88.6111111111111	73.2222222222222	35.5092592592593	2.77777777777778	16.7619047619048	30.7222222222222
r1214	DMR-C4	89.2405063291139	95.9843290891283	77.0164609053498	64.0277777777778	41.8809523809524	44.5833333333333	20.5128205128205	16.9135802469136	93.75	35.8695652173913	58.1481481481482	66.710927960928	43.6184597295708	52.6984126984127	71.0582010582011	89.7530864197531	79.8861283643892	50.9303350970018	24.7835497835498	25.8112874779541	56.0989010989011
r1215	DMR-C3	81.6806722689076	49.1791044776119	57.3913043478261	65.2380952380953	27.9710144927536	29.3650793650794	4.16666666666667	12.2727272727273	87.9395604395604	28.6666666666667	50.1234567901235	45.1666666666667	40.7333333333333	55.5555555555556	63.3134920634921	76.7424242424243	66.9413919413919	18.9583333333333	18.5964912280702	41.9047619047619	37.4900793650794
r1216	DMR-C4	93.9006024096386	76.6049116760017	68.982683982684	68.8211382113821	41.9232804232804	40.9291956482968	21.8560606060606	27.0570321151717	87.078431372549	18.0658436213992	48.4792368125701	43.3876811594203	25.2693602693603	45.3125	53.0833742431681	76.4764359351988	60.7986111111111	32.8250761584095	13.8008130081301	26.9150025601638	32.0913542722053
r122	DMR-C2	73.8236637734125	0.930626057529611	82.2108843537415	78.3615819209039	36.1904761904762	34.1025641025641	7.06214689265537	5.16666666666667	48.8054187192118	6.55367231638418	30.2251437087503	30.1289682539683	10.5367231638418	24.1025641025641	23.7169312169312	42.7350427350428	26.9166666666667	13.7233169129721	6.66666666666667	6.81855500821018	17.6927437641723
r1221	DMR-C2	84.7772277227723	4.78440637920851	76.8518518518519	82.7160493827161	53.1666666666667	36.8279569892473	14.320987654321	11.594982078853	81.3333333333333	18.0555555555556	56.0061443932412	45.5128205128205	36.6666666666667	42.7536231884058	32.6881720430108	60.7293377120963	48.4761904761905	29.8333333333333	19.6236559139785	16.4285714285714	40.2873563218391
r1226	DMR-C2	75.9000423549344	30.6076854334227	47.3377976190476	48.0099502487562	22.930648769575	29.4964028776979	10.6181015452539	15.5463144161774	50.8082876076507	10.5114017437961	28.6595100467933	20.425365773467	15.7254246727931	22.9468599033816	29.2626728110599	45.7931726907631	34.2469879518072	22.6796536796537	6.48809523809524	10.0761162164671	19.5984784446323
r123	DMR-C4	75.3928866832093	64.4329896907217	49.434726271461	54.0557175251053	38.4257232571839	47.0229591836735	21.5758377425044	19.9215426911506	49.0840672737225	24.1719486429384	44.7415147792791	43.7546082949309	30.9080555228592	43.8223706748887	46.747762448697	60.8136774959205	51.4734075448361	26.6700807079356	14.4746857850947	20.8772468957654	31.7238083826869
r1235	DMR-C1	57.3947667804323	52.592688618097	49.9838187702266	50.6472491909385	35.597667638484	34.99306518724	15.0666666666667	16.9918430335097	80.1023391812865	20.8333333333333	35.368253968254	32.0069532237674	31.8978748524203	32.7319587628866	37.4609733700643	45.530492898914	41.0760971055089	27.4648033126294	13.5199175824176	15.0187120918828	21.7306922769108
r1236	DMR-C4	92.6744474795133	96.5067229106248	60.9433962264151	63.5957240038873	49.3015873015873	48.6561561561562	26.4833333333333	35.7947530864198	93.6428571428571	35.7843137254902	60.8268893955917	56.4136904761905	43.5208929488591	61.3703703703704	65.4603847188593	81.7230098146129	69.5066495066495	36.7781412819581	19.7190476190476	23.2430213464696	36.0310676977344
r124	DMR-C2	84.3092406221409	17.5712470502814	66.7448979591837	65.3381642512077	42.5124378109453	36.7909663865546	14.3382352941176	15.8730158730159	87.9347826086957	6.19047619047619	19.937641723356	10.4054054054054	7.47122090872091	17.9850746268657	18.2876712328767	40.8637806637807	13.3229813664596	22.2791353383459	8.681592039801	5.60915275200989	7.25225225225225
r1243	DMR-C3	94.4407677035076	61.4533382515677	49.4465894465895	65.4669619785899	24.2132505175983	48.5608465608466	10.8902691511387	9.41742654508612	91.7989417989418	45.5426356589147	70.619696969697	26.5277777777778	45.2331349206349	47.4031007751938	65.468591691996	87.3319327731092	77.4128919860627	47.9214285714286	3.72093023255814	16.0738581146744	22.1296296296296
r1244	DMR-C4	89.1089108910891	98.4899328859061	94.4444444444444	90.7407407407408	62.037037037037	67.5925925925926	33.3333333333333	31.4814814814815	92.5925925925926	39.2063492063492	81.25	37.5	42.2222222222222	0	70.3703703703704	86.3095238095238	57.4074074074074	17.5	14.2857142857143	16.6666666666667	75.9259259259259
r1246	DMR-C4	87.0752688172043	82.2014051522248	53.5912698412698	55.6028368794326	44.7542242703533	42.1590909090909	17.8083989501312	16.281179138322	74.7653305926687	36.1478174603175	56.3103018985372	47.0944444444445	44.908904861735	60.8030303030303	64.7619047619048	82.2348044909021	68.0714285714286	39.4343342432515	18.714848143982	23.8803664642591	40.5687830687831
r1247	DMR-C4	88.7765419615774	95.3872053872054	59.8717948717949	59.2592592592593	40.4088050314465	32.4928571428571	14.3939393939394	19.1830065359477	62.8070175438596	7.3062558356676	26.4362519201229	18.5897435897436	15.8626073380172	20.7175925925926	23.0592991913747	35.396174863388	21.454802259887	13.1920903954802	9.45833333333333	9.64093701996928	7.09876543209877
r1248	DMR-C2	90.9752547307133	14.0570633263744	61.8518518518519	61.5873015873016	28.8095238095238	42.3611111111111	1.66666666666667	30.2631578947368	86.8055555555556	19.4444444444444	39.3055555555556	36.8095238095238	28.2666666666667	41.6666666666667	44.6666666666667	68.4722222222222	55.552380952381	24.375	13.1578947368421	19.5652173913043	28.6
r1249	DMR-C4	88.5676741130092	96.6682091624248	70	80.4301075268817	51.7857142857143	56.989247311828	24	21.3235294117647	84.1269841269841	28.6666666666667	74.1993464052288	78.5585585585586	48.4313725490196	88.0952380952381	76.1616161616162	93.6868686868687	80.0836550836551	64.2792792792793	32.0512820512821	32.5933075933076	61.5975422427035
r125	DMR-C4	89.3836742748142	95.6374716658615	57.1395730706075	60.8472267625585	37.9198987287223	38.6073022959184	27.1638321995465	28.6936859039863	73.2221377912868	20.2132701421801	40.1720517823032	29.3094356261023	20.1642408335322	34.3403019744483	37.3945361908325	57.1343057527268	44.7903304178814	26.4486507936508	10.1448651749857	13.669797596178	24.1561285648423
r1252	DMR-C3	72.2990777338604	52.9122231337162	46.9275362318841	47.6843657817109	22.4791144527987	24.5556972789116	14.1021825396825	16.9588122605364	65.6888404216649	8.4047619047619	22.7656420090631	21.7202835332606	8.52733686067019	21.0833333333333	18.3561429821272	36.3851233924227	27.8344671201814	18.6163003663004	6.98198198198198	8.4120774489627	7.67989417989418
r1254	DMR-C4	74.390243902439	82.039456828081	48.3273056057866	49.2142857142857	33.4185773074662	31.2075547518585	14.3607305936073	18.5312306740878	59.795918367347	31.5765765765766	43.6191480811734	52.1581196581197	35.9090489613745	44.0150032615786	57.3407917383821	75.6792717086835	60.4505420054201	28.9833232871208	11.2888888888889	24.2305458768873	31.9353604895774
r1255	DMR-C3	74.8084135007337	46.6576332429991	44.6992110453649	52.8796296296296	35.5615942028986	28.3320463320463	17.2316384180791	18.6545634920635	38.8333333333333	11.9761904761905	29.2228650759457	24.9795574795575	17.5755378293449	23.0434782608696	35.1133786848072	47.5032526671871	30.7938492063492	19.0130695727711	7.51811594202899	13.2712657712658	17.7828854314003
r1256	DMR-C3	88.5928003740066	37.4594753905099	53.755868544601	62.7053140096619	46.1251526251526	34.462481962482	17.5373134328358	14.1025641025641	89.9648962148962	19.5321637426901	50.0132454610067	41.0904071773637	38.406432748538	49.21875	51.2869198312236	80.8349206349206	54.2073934837093	37.8806390977444	18.1400966183575	13.6266390614217	30.4636877582083
r1257	DMR-C4	86.2871927554981	93.9040207522698	56.4492753623189	65.3888888888889	52.2222222222222	40.6666666666667	11.9444444444444	21.2068965517241	64.3452380952381	10	33.9930555555556	41.9868637110017	30.682632779407	34.5061728395062	48.3110119047619	71.0974702380952	53.6368145743146	21.6584564860427	21.7283950617284	33.7096774193548	22.3888888888889
r1258	DMR-C4	93.0528161297392	68.4115740184896	68.6352657004831	77.5372023809524	46.3574735449736	45.7588075880759	37.0866141732284	33.3619047619048	87.3044838373306	28.4895833333333	63.4121510673235	43.3778097368702	48.849899181025	46.4953271028038	51.0564490696941	84.0114509146768	57.6304631441618	44.703548085901	13.9780868099452	22.213682941531	35.6958853112699
r126	DMR-C2	91.0344827586207	6.58126098970108	58.625730994152	71.75	25.0892857142857	24.0277777777778	2.61437908496732	4.74137931034483	78.9084249084249	12.6658163265306	68.8573762838469	7.60822510822511	12.0295698924731	20.5	11.235632183908	65.4553403282217	18.481240981241	30.2944559466299	6.66666666666667	6.4872325741891	10.0034506556246
r1260	DMR-C2	92.5465838509317	10.8345534407028	75.5208333333333	82.7450980392157	71.5686274509804	44.1176470588235	7.94117647058824	16.6666666666667	82.7777777777778	16.6666666666667	35.406162464986	53.3333333333334	39.7198879551821	60.4166666666667	34.733893557423	55.7291666666667	77.7777777777778	3.13725490196078	2.94117647058824	14.5098039215686	16.078431372549
r1261	DMR-C3	91.2087912087912	61.7717478052674	67.2298534798535	66.4952380952381	48.3333333333333	48.6	15.4761904761905	14.8500881834215	92.3333333333333	24.5454545454545	62.6951058201058	59.6153846153846	53.2905982905983	68.2608695652174	74.781746031746	89.5061728395062	86.3333333333333	51.2820512820513	9.13461538461538	34.1575091575092	57.9395604395605
r1265	DMR-C4	81.219512195122	96.687898089172	48.3333333333334	42.0833333333333	23.3333333333333	16.6666666666667	16.6170634920635	10.9126984126984	91.7857142857143	12.8205128205128	9.52380952380952	41.1111111111111	29.1025641025641	26.9230769230769	38.8888888888889	27.6923076923077	47.8571428571429	8.65384615384615	0	23.2142857142857	22.5274725274725
r1266	DMR-C3	81.7021276595745	44.3723946271422	60.343137254902	63.1081081081081	48.2843137254902	24.1203703703704	15.6862745098039	18.5714285714286	79.9768518518519	19.6296296296296	46.3958333333333	54.4871794871795	39.937343358396	54.3981481481482	68.9021164021164	76.4350064350064	65.3921568627451	41.7963608207511	13.8020833333333	18.8869047619048	28.3333333333333
r1267	DMR-C4	78.6771105308964	96.4912280701754	44.7463768115942	85.2941176470588	51.4285714285714	59.7619047619048	9.44444444444444	5.05050505050505	63.9010989010989	31.1827956989247	51.3405797101449	31.7	29.5934959349593	42.156862745098	51.0544217687075	53.625	58.7929125138428	38.4074074074074	16.2162162162162	15.9090909090909	27.8095238095238
r1270	DMR-C2	89.9419729206963	22.7210261108566	52.0555555555556	35.7758620689655	17.9761904761905	30.9677419354839	2.29885057471264	15.7575757575758	57.4384236453202	11.3095238095238	25.1731601731602	15.0153609831029	8.73563218390805	29.1666666666667	25.0892857142857	34.0909090909091	22.960557960558	17.825987144169	11.3888888888889	13.6111111111111	13.7878787878788
r1271	DMR-C4	79.7886393659181	97.2668810289389	82.5	58.4615384615385	45.7407407407407	46.6049382716049	14.484126984127	37.5051759834369	78.3234126984127	12.7333333333333	45.3670634920635	32.7777777777778	19.0588744588745	39.1358024691358	34.3537414965986	71.157116692831	40.093537414966	31.7261904761905	13.1746031746032	18.3928571428571	34.9407536907537
r1272	DMR-C4	90.1566757493188	96.1538461538462	71.9134727061556	62.1636212624585	44.1365461847389	51.2678571428571	25.6338899196042	30.4618473895582	77.6475155279503	41.025641025641	57.6071001877454	48.4239130434783	42.4185032139578	62.7705627705628	71.1231884057971	85.0825216450217	71.9997324772606	45.5335097001764	15	18.4414791557649	41.6425120772947
r1274	DMR-C4	89.5137668424136	94.3752511048614	68.034188034188	76.7704517704518	46.6279069767442	44.6929824561404	22.6422764227642	31.749723145072	84.8772609819122	34.7176079734219	68.5562505127723	56.8849206349207	53.082869511441	65.8602150537634	69.9775707384403	88.7050534499514	80.6055900621118	36.8426501035197	22.2052154195011	33.9802510151347	46.7488662131519
r1276	DMR-C4	81.6881918819188	96.3296398891967	68.0254515599343	70.9322033898305	46.9047619047619	52.991341991342	25.1234567901235	35.4597701149425	83.6446886446886	18.4722222222222	58.5087416609156	43.2265406162465	40.1760563380282	49.8677248677249	52.7479187479188	81.2721088435374	65.8622448979592	43.5221088435374	9.29421768707483	25.8326827998959	42.2751322751323
r1278	DMR-C4	91.7151162790698	95.7921854873336	60.8823529411765	81	48.5526315789474	40.8333333333333	18.4408602150538	23.1782945736434	87.6345755693582	46.8421052631579	66.1772486772487	61.5384615384615	56.0624098124098	72.1621621621622	79.9169435215947	93.2558139534884	69.2045454545455	48.8541666666667	17.7083333333333	27.8460686600222	53.1007751937985
r128	DMR-C4	87.9417293233083	86.0290214121394	69.2607289829512	65.5572289156627	49.8850574712644	44.6334409470003	30.4087912087912	33.1676413255361	75.9687325516472	34.1230769230769	54.0984714873604	52.8544234952865	43.3886483886484	60.8473625140292	60.3068649794091	73.777138059254	67.4214345687897	39.2242214952139	23.8081191178536	28.4556439728854	42.1933711449841
r1282	DMR-C4	90.0975786049874	96.1931443638761	58.7012987012987	57.3924963924964	47.9312802965498	41.8225623582766	21.8865030674847	29.4027326839827	77.3124716553288	31.6885964912281	53.3884089766443	35.5110229276896	38.7996545768567	41.3028169014085	49.5944741532977	64.7691585594811	52.2222222222222	27.577694235589	11.0869565217391	19.9974398361495	33.0942033484406
r1284	DMR-C2	83.768115942029	11.4104595879556	82.2727272727273	51.1111111111111	12.0833333333333	10	4.86111111111111	0	82.1296296296296	8.63636363636364	17.037037037037	42.8571428571428	15.2777777777778	15.625	23.8888888888889	40.1515151515152	30.4166666666667	35.625	2.08333333333333	4.94047619047619	3.05555555555556
r129	DMR-C4	84.5608108108108	69.9905545810282	52.1048534798535	66.4206349206349	41.7078189300412	31.3807785888078	28.6037735849057	27.0959467120182	75.7418909592823	19.8963275347039	37.5885982704165	31.0656322454075	28.1299425385447	36.3721552878179	35.7212301587302	58.3791887125221	44.6190097875491	23.4780746831107	11.349846390169	14.7658743088851	25.6937295028204
r1290	DMR-C4	88.110599078341	96.1894953656025	64.9122807017544	56.989247311828	54.247311827957	43.1770833333333	32.7222222222222	20.78125	70.6394557823129	27.1604938271605	60.8552631578947	58.7142857142857	47.8635778635779	50	62.7619047619048	88.7482993197279	81.171679197995	43.7516087516087	16.6666666666667	27.6851851851852	37.6126126126126
r1292	DMR-C2	94.3609022556391	19.7214076246334	68.1060606060606	87.6984126984127	62.2222222222222	55.8730158730159	18.2539682539683	18.6507936507937	84.8958333333333	25.6818181818182	1.89393939393939	39.2424242424243	22.3388648388648	4.36507936507936	24.0692640692641	95.6349206349207	35.9848484848485	34.5821854912764	20	16.4166666666667	27.5036075036075
r1293	DMR-C2	51.1919965942954	5.00547645125958	27.6162790697674	40.1587301587302	11.0539215686275	14.4102564102564	1.1150234741784	1.0948905109489	3.71980676328502	1.65562913907285	3.68169398907104	1.06646825396825	0	0	2.1286660359508	4.06314699792961	1.28472222222222	1.61636485580148	0.192307692307692	1.70800264550265	1.28378378378378
r1298	DMR-C2	95.0134770889488	1.2249443207127	100	95.5555555555556	34.4444444444444	8.33333333333333	17.8571428571429	14.1025641025641	91.1111111111111	44.4444444444444	63.4444444444444	39.9206349206349	34.6190476190476	58.3333333333333	48.5396825396825	92.8571428571429	61.7216117216117	53.2248677248677	0	14.4444444444444	41.7582417582418
r1299	DMR-C3	92.4218335983042	30.2357836338419	74.6100759144237	78.6381172839506	51.0869565217391	42.7683615819209	17.463768115942	21.6938775510204	77.7380952380952	4.20634920634921	16.0907186948854	14.3158953722334	13.2982374768089	25.4545454545455	19.5238095238095	25	20.3448879551821	9.83365949119374	7.35294117647059	7.43055555555556	17.5859788359788
r13	DMR-C4	83.4050693448111	82.7125328659071	56.321193490797	53.0973749696217	39.7955037386856	43.6052088461876	17.5136239129602	17.704744638078	70.8035714285714	21.4895330112721	40.4899749373434	44.7923162860919	35.9498880366649	51.6628873771731	51.4987609792805	66.6126318604767	60.1568322981366	30.7884996947497	13.564340035579	20.3471997241022	28.8858700388306
r130	DMR-C2	66.8674698795181	14.3387815750371	77.2893772893773	65.625	35.5456349206349	25.6944444444444	8.68055555555555	13.9102564102564	16.2878787878788	11.9565217391304	58.0555555555556	43.1960978835979	21.1538461538462	51.7543859649123	53.4476190476191	71.8357487922706	47.8869047619048	34.5486111111111	7.57575757575757	20.3053830227743	31.6666666666667
r1300	DMR-C2	66.9850746268657	26.3515810948657	71.4035087719298	66.2074829931973	28.7333333333333	34.1666666666667	6.98717948717949	22.1153846153846	44.822695035461	9.21052631578947	29.1966157532195	12.8368794326241	6.92722371967655	24.8692810457516	13.8505747126437	27.7555555555556	12.2727272727273	12.0050125313283	6.91056910569106	9.98456790123457	15.7215007215007
r1301	DMR-C2	94.6674655482325	5.47610742936868	60.9126984126984	57.2368421052632	35.5284552845529	27.2962962962963	4.58333333333333	13.0434782608696	92.741935483871	11.8859649122807	23.577694235589	20.25	5.10452961672474	20	5.49689440993789	65.3174603174603	13.4920634920635	20.3454184704185	0.641025641025641	0.775193798449612	4.26356589147287
r1302	DMR-C3	86.3095238095238	59.1814159292035	75.9803921568627	77.7289377289377	41.6666666666667	8.88888888888889	10.9649122807018	11.1458333333333	74.9074074074074	35.7142857142857	65.625	79.7222222222222	44.2857142857143	54.4444444444445	52.5925925925926	68.75	75.625	27.8888888888889	20.8333333333333	35.026455026455	43.7254901960784
r1303	DMR-C4	93.1442562742298	96.7206714815538	64.3020833333334	70.1358622545063	52.2419402543626	54.1239316239316	30.3793103448276	42.1823129251701	83.2877805954729	35.4642857142857	61.0768181471307	61.0132423756019	49.9507162397787	61.8162393162393	71.9195373184735	88.3514284179178	83.0762645762646	45.6100386100386	16.1969549724652	32.7871534288647	43.2438867438867
r1306	DMR-C2	88.7931034482759	8.66141732283465	55.2083333333333	62.3076923076923	52.1875	29.5555555555556	11.4583333333333	15.1041666666667	83.9930555555556	25.3472222222222	45.9183673469388	39.5833333333333	39.1369047619048	33.0769230769231	63.4145021645022	91.0714285714286	66.6071428571429	30.3188131313131	18.1818181818182	27.4553571428571	31.2202380952381
r1308	DMR-C4	84.119170984456	71.7292038912051	60.8252427184466	61.2734082397004	41.9585253456221	32.7922077922078	16.271645021645	22.4181547619048	72.27648202138	23.739837398374	49.7475840657659	38.4842906234659	30.4761904761905	31.0077519379845	45.109022556391	68.8578500707214	38.8330975954738	33.7467876039305	20.5992509363296	18.8247308247308	27.8771929824561
r1309	DMR-C3	93.4841141626279	34.5900094250707	64.7	77.1739130434783	33.5714285714286	25.7317073170732	14.1304347826087	13.768115942029	92.5170068027211	11.5666666666667	18.1372549019608	14.4230769230769	11.1764705882353	32.2916666666667	13.5387488328665	29.514091350826	27.4214130096483	19.4699011680144	4.88888888888889	6.36666666666667	17.1331389698737
r131	DMR-C4	61.766644693474	59.2438843587843	62.8379416282643	66.2541987749457	43.8239875389408	45.8723572416519	18.1185185185185	25.1637717928702	77.4936684630562	22.9859906175696	42.5798738298738	36.8444971349536	26.0441667176361	36.6300843253968	39.3209138606628	59.5165945165945	43.941637630662	31.845407678741	11.7238713667285	18.1163668115859	27.6311459543167
r1313	DMR-C4	89.5881895881896	91.4072229140722	71.952380952381	63.7280701754386	50.6756756756757	51.0683760683761	20.8333333333333	32.9166666666667	85.4539295392954	30.8333333333333	61.7316017316017	65.3822055137845	43.7901664730933	57.5757575757576	66.8468468468469	78.9313399778516	80.6155407899594	43.8612033960871	12.7027027027027	17.5566893424036	38.8405797101449
r1314	DMR-C2	70.61973986228	27.447216890595	60.2459016393443	68.8802083333333	31.8055555555556	31.6358024691358	16.2578616352201	26.5300546448087	49.6892655367232	12.4712643678161	32.03663003663	34.9565972222222	20.4166666666667	43.8271604938272	36.1640211640212	58.7090773809524	35.4064039408867	27.6555023923445	7.40740740740741	9.13558201058201	39.4585253456221
r1318	DMR-C1	22.8504122497055	1.0498687664042	38.3333333333333	60.3174603174603	15.9722222222222	17.5862068965517	4.16666666666667	1.55172413793103	15.3952991452991	2.66666666666667	24.5061728395062	25.5769230769231	13.4666666666667	23.2142857142857	12.6666666666667	30.952380952381	13.8888888888889	15.1234567901235	11.2068965517241	7.84013605442177	11.2698412698413
r1319	DMR-C4	93.5074626865672	96.5149290259422	62.921365914787	67.5996285038838	55.7291666666667	47.3981829573935	30.0900900900901	39.3235572374645	89.1893424036281	31.2183908045977	61.0544074399496	58.7205080835654	45.3890759446315	65.3044217687075	66.1076176720349	86.8793243793244	74.392283605564	42.6851851851852	19.2433137638617	23.7059305577824	39.3073593073593
r1320	DMR-C2	89.3581081081081	19.3714821763602	75.5646258503401	65.031328320802	46.3480885311871	47.972972972973	19.2237442922374	19.0833333333333	83.1949058693245	27.3708920187793	60.7206180344478	67.1801346801347	48.8690476190476	68.3615819209039	71.4599686028258	88.4954407294833	78.5176651305684	40.4109347442681	11.7599742599743	24.8072082955804	43.7803951367781
r1321	DMR-C4	90.3806665613647	96.3334890238207	59.8929663608563	59.2562724014337	50.679012345679	39.4505494505495	19.021164021164	32.9874727668845	73.8160581556808	34.4565217391304	58.9011117808586	59.8385642135642	48.6720396123051	52.1171171171171	65.056258790436	82.9173752834467	72.4410324877615	40.0983834393972	22.3964803312629	28.5249148015106	41.344696969697
r1324	DMR-C4	94.280442804428	96.5883087164552	69.7561443932412	55.2824858757062	39.0476190476191	43.3949096880131	32.0579710144928	28.2600732600733	94.8909487459106	23.9406779661017	37.4461880711881	39.7348484848485	26.9016290726817	44.336569579288	41.8349445041174	62.4792286706349	46.5789289483319	30.6755050505051	16.1229846269216	13.7827748383304	21.8301350390903
r1328	DMR-C4	90.3995848469123	95.4531201003449	80.7041847041847	61.875	55.679012345679	52.0588235294118	37.1739130434783	16.6666666666667	93.2121212121212	31.5185185185185	47.926761347814	40.0718390804598	24.0284619594964	30	35.8814748469921	78.8140161725067	37.6559934318555	29.2307692307692	10.1984126984127	18.3926628926629	20.5525606469003
r1329	DMR-C4	89.8407232027551	95.9634122091867	61.1784857828024	59.320197044335	38.2242063492064	31.0886818495514	22.1940104166667	27.3436993845157	76.8744912494912	35.5375906718189	60.8891605650865	62.7760524499655	44.1036792110412	67.6229508196721	70.4087779690189	86.0235471599108	73.6106142692968	42.7541691782198	20.8349420849421	28.2264582724705	39.1511929719477
r1330	DMR-C4	62.9969418960245	95.7084863715446	65.59613997114	69.1769547325103	49.3406593406594	32.520325203252	18.7974683544304	29.7985347985348	70.9195402298851	35.6666666666667	66.8890542328042	62.2132616487455	53.7427113702624	72.8064012490242	74.8817966903073	89.0439371624938	80.2942750133761	48.1884057971015	19.4779116465863	32.7867383512545	46.2407407407407
r1331	DMR-C4	87.1915393654524	79.4320137693632	73.3333333333333	48.2456140350877	27.7116402116402	24.8039215686275	18.3908045977012	33.3333333333333	72.183908045977	9.16666666666667	40.5513784461153	29.4117647058824	12.7100840336134	26	38.8764880952381	81.8542568542569	23.0343915343915	30.0505050505051	8.33333333333333	6.77083333333333	25.1724137931035
r1332	DMR-C4	72.5059769615301	65.6376008064516	52.0543905635649	55.0569800569801	39.8177083333333	34.0846994535519	18.9485714285714	14.8809523809524	58.2296176046176	24.546783625731	57.7138616260754	45.0163576881134	35.0053705692803	47.0797720797721	52.0413788925239	61.0032333921223	57.4695863746959	29.7251616696061	18.9650537634409	21.6179653679654	39.0228698949629
r1334	DMR-C2	61.6216216216216	15.0351541373716	40	55.8730158730159	32.9508196721311	39.9	10.1190476190476	9.47786131996658	33.0357142857143	4.57516339869281	4.94791666666667	4.39393939393939	3.88020833333333	6.59722222222222	5.77891156462585	2.65700483091787	10.752688172043	5.09950248756219	7.42424242424243	1.43939393939394	2.74509803921569
r1336	DMR-C4	92.1521997621879	96.3907902924704	75.9027777777778	79.1666666666667	48.015873015873	58.3333333333333	27.8138528138528	25.9259259259259	70.9090909090909	21.9298245614035	65.728021978022	74.0032467532468	54.3650793650794	67.7777777777778	90.9920634920635	87.5641025641026	81.4611832611833	39.0888278388278	28.3333333333333	33.8609641387419	53.7037037037037
r1338	DMR-C4	73.5700934579439	61.0056925996205	52.1361502347418	45.8008658008658	26.2328767123288	31.5598290598291	7.58771929824561	10.7131678962665	66.0699942627654	10.6306306306306	28.9308520343003	27.5191570881226	13.875350140056	27.8985507246377	34.5203659976387	54.0369352869353	32.5703892668178	12.3137973137973	5.25252525252525	8.45098039215686	18.3908045977011
r1343	DMR-C2	73.0909090909091	31.5789473684211	50	54.3589743589744	15.5555555555556	16.6666666666667	0	8.88888888888889	86.6666666666667	24.2424242424242	40.5555555555556	73.0769230769231	41.1764705882353	50	76.6666666666667	81.4705882352941	45.1680672268908	32.1428571428571	0	26.6666666666667	19.0476190476191
r1344	DMR-C4	79.6908315565032	67.6188131002216	55.7275132275132	48.3403361344538	41.3247863247863	38.4533648170012	16.3411458333333	13.5809049988154	63.9115646258503	24.7388059701493	45.0946846152326	47.5493197278912	34.5266007309803	48.1989247311828	52.7192389958347	67.1681864235056	56.7520703933747	27.970177970178	17.0114942528736	22.6836734693878	26.4345666324084
r1345	DMR-C2	95.8176495190297	23.764617125613	56.888341543514	68.861985472155	39.1746031746032	41.2840136054422	9.88700564971751	15.647619047619	89.5025510204082	11.4393939393939	10.6364861553541	7.5	9.86111111111111	8.9937106918239	16.1666666666667	19.5555555555556	9.94152046783626	4.84934086629002	2.83687943262411	4.09259259259259	3.57142857142857
r1346	DMR-C4	89.7148200093502	91.6555998229305	73.2142857142857	59.1176470588235	51.1830357142857	57.3446327683616	17.03125	35.8796296296296	91.0472972972973	34.9435028248588	69.1763191763192	66.2391774891775	48.0352055352055	76.5384615384616	73.8823738450604	92.0114409400124	79.1280864197531	45.8333333333333	26.1827956989247	32.3739495798319	57.7083333333334
r1347	DMR-C3	94.0231935771632	46.9643556600078	71.25	71.3675213675214	33.9583333333333	49.3589743589744	6.66666666666667	23.3392857142857	88.030303030303	29.2276422764228	68.3333333333333	75.2759740259741	64.021164021164	83.9080459770115	76.9237012987013	90.5038759689923	83.6720867208672	66.3888888888889	38.4259259259259	30.2125850340136	57.4940476190476
r135	DMR-C1	46.518881586276	31.6931982633864	49.4501133786848	58.1693684566025	33.6371100164204	34.1489055299539	13.3695652173913	14.2436696900983	36.015873015873	13.4955752212389	22.7882205513785	22.9430949167791	16.0721199048725	19.3525102348632	25.6105442176871	34.6523268398268	31.3996848739496	20.0820209973753	3.12335958005249	9.39864644487932	15.7339832068093
r1352	DMR-C4	94.8228882833788	96.7948717948718	70.6410256410257	80	33.974358974359	14.7435897435897	5.35714285714286	20.2380952380952	100	20	51.2755102040816	53.7720216291645	49.7222222222222	50	38.7878787878788	90.5612244897959	77.3809523809524	34.1666666666667	18.452380952381	19.6428571428571	56.9047619047619
r1355	DMR-C3	92.093023255814	61.968085106383	69.3939393939394	44.8979591836735	42.2222222222222	13.9583333333333	2.22222222222222	12.5	95.8333333333333	0	20.0595238095238	40.5952380952381	15.625	26.3888888888889	35.0793650793651	56.2222222222222	59.047619047619	14.2857142857143	25	6.25	37.7083333333333
r1359	DMR-C4	90.1955062737088	96.5094339622642	64.9323445225085	64.538077403246	40.1463414634147	46.551724137931	29.5417564010529	32.939769515112	85.7253294399521	29.4179894179894	54.3459404410732	54.3313306631064	39.6865640532307	71.1972789115646	70.3229717813051	83.0108904548366	72.9024885932781	37.24085829467	20.0253807106599	24.9603174603175	35.5964672004495
r136	DMR-C2	62.8137150936727	17.2040816326531	64.3565400843882	62.0833333333333	45.8937198067633	20.2991452991453	3.6875	7.02380952380952	17.7702702702703	10	14.062440237139	13.4420928865373	10.528083028083	9.94152046783626	14.0909090909091	16.5447154471545	14.6666666666667	6.70731707317073	7.58064516129032	8.84023053665911	12.375283446712
r1361	DMR-C4	85.9609397112935	96.1513790891597	50.838683788122	54.8659003831418	32.2254901960784	31.984126984127	18.3333333333333	26.3884575569358	60.3518518518518	46.8421052631579	55.1167929292929	51.3814484126984	42.515037593985	53.1481481481482	65.9779825908858	88.5338128306878	70.2405753968254	41.7757936507936	27.0994397759104	34.8645884470627	45.2552773686794
r1362	DMR-C3	90.5590062111801	51.8662519440125	73.0555555555556	81.5315315315315	61.0837438423645	47.9411764705882	30.1149425287356	30.8369408369408	47.4074074074074	27.7914614121511	78.5185185185185	80.5913978494624	54.4851994851995	62.1212121212121	77.0270270270271	84.6078431372549	82.1900471900472	44.155505952381	14.0873015873016	14.6848739495798	58.1349206349206
r1368	DMR-C4	82.9736211031175	96.0872354073124	51.8802521008404	60.2469135802469	43.4054834054834	49.2635189669088	17.9338842975207	31.484962406015	71.3053613053613	27.6703296703297	50.2971939596143	49.9795744161941	37.6560070753619	46.5686274509804	62.8086715670608	79.9233161733162	68.5227613057802	38.4923245614035	18.449774070212	24.3367927142762	35.4913710450623
r137	DMR-C2	94.0279542566709	1.20572720422005	80.4347826086957	63.2608695652174	37.184265010352	79.3650793650794	9.84848484848485	2.27272727272727	87.7536231884058	15.5797101449275	19.6969696969697	4.76190476190476	6.81818181818182	24.1666666666667	27.1929824561403	72.463768115942	17.7536231884058	34.1666666666667	8.33333333333333	14.5454545454545	17.8030303030303
r1372	DMR-C4	77.3922571219869	64.188849824209	64.2081949058693	58.8582251082251	33.6323366555925	41.3543266769073	22.7433862433862	25.4333333333333	51.9827586206897	21.8473895582329	44.2916077322018	47.6684483317137	28.7505893446487	47.3004694835681	47.644376899696	72.6059654631083	55.9793351302785	25.9847434119279	13.3835978835979	17.3990929705215	25.2738095238095
r1374	DMR-C4	86.9173728813559	67.3181324647123	68.5540069686411	68.6243386243386	44.113475177305	51.812865497076	24.1137566137566	13.9542483660131	73.109243697479	41.8803418803419	60.6883116883117	65.4141414141414	56.2710219073856	67.3188405797102	77.4007936507937	87.6274018379282	79.1340702947846	42.9938271604938	28.1632653061225	31.3858939802336	44.5760233918129
r1375	DMR-C2	92.3161361141603	28.3052884615385	62.8205128205128	59.4827586206897	31.4102564102564	11.9444444444444	5.09259259259259	9.38095238095238	85.2564102564103	19.5652173913043	63.3611111111111	65.8333333333334	42.0198412698413	52.2	69.5484400656814	76.015873015873	77.6331285202253	52.3888888888889	21.25	29.8771121351767	30.4907407407407
r1380	DMR-C4	85.7288481141692	95.1456310679612	71.505376344086	66.6666666666667	48.7654320987654	38.4057971014493	22.9885057471264	13.1800766283525	64.53125	32.2222222222222	72.3809523809524	48.6904761904762	37.2510822510823	44.9275362318841	61.1394557823129	88.2470020401055	63.8172043010753	34.3080357142857	16.3978494623656	34.4086021505376	38.312324929972
r1383	DMR-C3	83.7350926160873	56.0549479861296	56.4566929133858	52.2727272727273	37.5706214689266	42.9131652661065	9.37984496124031	18.681592039801	80	19.1959064327485	42.6107804232804	34.7545219638243	21.8460534898891	43.2874617737003	42.9383975812547	61.7146282973621	39.0714905753968	27.6209372637944	11.1988304093567	17.6496266079599	22.0111571198528
r1385	DMR-C2	84.6428571428571	0.927643784786642	85.7142857142857	70.3030303030303	16.6666666666667	25.6060606060606	0	0	40.9090909090909	0	0	0	1.13636363636364	0	2.27272727272727	16.6666666666667	0	0	0	0	0
r1386	DMR-C4	76.9911504424779	96.045197740113	55	72.5490196078432	35.5555555555556	10.5555555555556	8.33333333333333	10.3703703703704	83.3333333333333	21.875	56.4241622574956	56.5555555555556	54.4117647058824	82.051282051282	64.5833333333333	96.8627450980392	79.6666666666667	37.563025210084	13.6363636363636	11.5555555555556	29.8280423280423
r1387	DMR-C4	94.5441988950276	96.3494870887867	61.7532467532468	65.4365079365079	48.4380952380952	49.626216077829	28.5984848484849	31.2590187590188	92.1916666666666	30.1596806387226	46.2756742980623	37.3090145148969	37.337481056074	40.5623721881391	51.4517029592407	75.3151135005973	51.2442396313364	35.2834039880672	12.5886524822695	18.2342974880288	26.7879877645503
r1389	DMR-C2	43.2306255835668	1.18168389955687	38.7096774193548	60.1315789473684	20.5729166666667	21.8055555555556	5.32407407407407	4.29971988795518	83.7698412698413	5.97222222222222	31.3157894736842	21.0491071428571	12.418430335097	13.6363636363636	14.7539682539683	30.787037037037	13.6210317460317	9.98498498498498	2.59259259259259	4.52702702702703	13.9371657754011
r139	DMR-C2	88.3240223463687	0.56390977443609	78.9617486338798	92.0634920634921	32.5920934411501	50.2604166666667	3.62903225806452	5.16129032258065	49.3048469387755	0	60.8112151964611	2.78735632183908	35.9286503427129	52.4404761904762	25.8125472411187	41.6685267857143	20.5840773809524	27.5283446712018	2.4390243902439	2.58620689655172	0
r1390	DMR-C2	92.2134733158355	21.1899791231733	67.0448179271709	43.6868686868687	30.1515151515152	10.1010101010101	0	2.38095238095238	84.5833333333333	21.2365591397849	42.1507546507547	38.9540816326531	29.7971309736016	48.6559139784946	46.5998329156224	91.8146718146718	62.3552123552124	41.4186507936508	14.6666666666667	18.8352638352638	8.53535353535354
r1397	DMR-C3	90.1053501342698	62.3516282844679	68.8349206349206	66.8693693693694	60.2941176470588	61.7670682730924	38.1862299059751	31.533168180567	79.9120412496209	24.403917595407	39.8708062770563	33.2209737827715	36.3675736961451	35.9432234432235	44.3788819875776	57.5901458849436	43.4349763297132	28.9066859066859	18.9900926813678	13.5259782207457	27.1659863945578
r1398	DMR-C4	79.5493934142114	95.4747774480712	72.8260869565218	50.3030303030303	31	41.6857142857143	15.2777777777778	4.64444444444445	81.1538461538462	19.7916666666667	68.3653846153846	41.6666666666667	21.4666666666667	53.7878787878788	45.2546296296296	86.7171717171717	62.5549450549451	46.474358974359	17.4603174603175	38.4752747252747	35.5072463768116
r14	DMR-C4	88.7987694028807	90.2177925433739	56.7210031875386	59.3743939486672	51.847745913731	47.3207146195652	24.3173015873016	29.0701081326081	69.6466973886329	29.062440237139	56.1541005291005	57.3801155205651	50.9210239330166	56.1655429133305	67.0709374676165	80.7105213162906	70.6517094017094	46.5899037210513	21.4306661080855	30.3325972292086	40.6814268226994
r140	DMR-C3	75.3879622915156	50.4867770996803	77.0107033639144	78.9478458049887	47.3897707231041	36.9982547993019	13.2441835181561	17.5763399530216	59.9411663216011	14.2593864468864	56.9875570695243	25.8076663289429	36.1848969743707	63.8141025641026	43.1455353060291	69.2121394012151	41.4679133455957	26.1765627350043	9.560697518444	10.7769171925798	21.2497306614954
r1400	DMR-C4	68.1730148482892	95.8058029301925	64.0942028985507	51.2152777777778	41.6666666666667	50.2430555555556	26.2878787878788	17.1212121212121	78.7244897959184	35.2651515151515	66.4734950584007	54.5089285714286	50.7217729859239	68.5185185185185	66.2908496732026	84.77648202138	69.9183006535948	45.7507288629738	24.5555555555556	29.9221611721612	43.9589169000934
r1402	DMR-C3	85.7142857142857	33.1116038433112	63.8020833333333	62.6344086021505	35.5	40.8448540706605	5.12820512820513	19.3010752688172	74.4991789819376	33.8383838383838	60.5020442520443	50.6493506493507	31.4353741496599	62.3717948717949	67.8291316526611	79.0952380952381	54.983164983165	32.8946208112875	11.4942528735632	30.5170401493931	35.4936974789916
r1404	DMR-C2	84.95670995671	23.5330073349633	33.0621693121693	51.236559139785	24.6296296296296	38.7356321839081	6.76190476190476	2.85714285714286	79.9509803921569	14.5634920634921	26.534749034749	25.7142857142857	25.9953703703704	25.8024691358025	25.2316602316602	36.9206349206349	26.3358563358563	17.4933862433862	11.5	5.91156462585034	13.7445887445887
r1405	DMR-C4	86.6933113906195	86.7857982600518	63.9935537533791	46.8365935585853	39.5927579365079	39.1481264637002	24.7144964180363	23.5099846390169	67.5293685756241	23.2242063492064	44.5532973061063	37.8759666259666	32.5766898519708	41.4991571849979	45.7040035987405	65.3477301753164	50.3228220581162	30.4646747587924	16.1627162075593	19.9761204798518	28.9703153988868
r1407	DMR-C4	86.6473149492017	82.108527131783	78.5227272727273	62.0857142857143	37.5	43.018018018018	26.0964912280702	20.1633986928105	93.8636363636364	40.8536585365854	65.5416318574213	46.6964285714286	47.1892655367232	59.7222222222222	72.1853741496599	83.0172413793103	71.5740740740741	43.1920903954802	26.3953488372093	38.1065656565657	46.414072039072
r141	DMR-C2	93.4982332155477	6.80464095327689	70	68.5343915343915	53.2098765432099	32.9710144927536	21.1111111111111	21.2959956709957	93.9104554865425	34.9206349206349	63.7412834079501	55.5020703933748	43.4982363315697	68.0081300813008	62.1212121212121	95.5227743271221	74.0372670807454	52.4663561076605	13.1782945736434	35.233860342556	46.5638528138528
r1414	DMR-C4	89.1414141414142	94.7282608695652	84.1025641025641	71.474358974359	47.4358974358974	41.0714285714286	24.1666666666667	15.8333333333333	75.8888888888889	47.5641025641026	79.9615975422427	53.7068965517241	41.1138478379858	33.974358974359	61.2666666666667	91.6919191919192	64.2633928571429	47.2666666666667	17.6666666666667	26.5555555555556	44.1935483870968
r1416	DMR-C4	71.4750542299349	90.3703703703704	60.7638888888889	82.6388888888889	46	56.5789473684211	16.9047619047619	22.5308641975309	79.4642857142857	37.6811594202899	58.7327188940092	59.1889880952381	41.0765488991295	84.3137254901961	81.5476190476191	83.9784946236559	73.3333333333333	41.5591397849462	28.2738095238095	24.53125	56.7777777777778
r1419	DMR-C4	73.6328125	93.3438155136268	50.6756756756757	54.3434343434344	36.4102564102564	38.2843137254902	17.375	18.2977207977208	54.4573643410853	29.0123456790124	51.452380952381	47.6068376068376	39.7239108409321	52.7027027027027	63.4659090909091	71.1580086580087	60.4713313896988	28.4848484848485	20.3125	17.0291005291005	27.4114064230343
r142	DMR-C2	86.5069356872636	15.4345006485084	53.8	62.2222222222222	51.6025641025641	53.2051282051282	4.76190476190476	14.367816091954	86.4	16.6666666666667	36.5634920634921	24.1666666666667	20.3865847414234	44.4444444444444	31.1827956989247	58.3779761904762	35.9195402298851	21.3318452380952	10.4885057471264	11.1058201058201	10.6896551724138
r1422	DMR-C4	82.0441988950276	96.0547080483956	69.5977011494253	58.3333333333333	52.4159663865546	44.6638655462185	15.4761904761905	9.44444444444444	66.9753086419753	28.2258064516129	70.2993197278912	56.8434343434344	41.0193452380952	60.9090909090909	69.2204301075269	88.8970588235294	86.6255411255411	51.5364583333333	27	42.1666666666667	40.343137254902
r1424	DMR-C4	90.0264783759929	96.3823135328272	83.0877976190476	55.1010101010101	36.0294117647059	38.3823529411765	15.3030303030303	23.4343434343434	83.4761904761905	39.9404761904762	69.7619047619048	54.6177944862156	51.2759462759463	54.1666666666667	67.7668577668578	89.2678571428572	80.2252252252252	43.9821428571429	19.0668202764977	25.4960317460318	44.7869674185464
r143	DMR-C3	88.926330467116	38.8134019748502	53.3097484276729	54.2918313570488	20.5501618122977	31.0932460633656	12.010582010582	10.7868525896414	69.7361647361647	10.8704453441296	20.4150256593866	22.6190476190476	14.5555853920516	18.6776212832551	24.3188573806551	35.2629755605946	25.7036691451712	17.3308982683983	7.99893534649632	9.62024558250973	15.9041305916306
r1432	DMR-C2	69.2028985507247	7.46606334841629	38.448275862069	61.4285714285715	25.1488095238095	22.0666666666667	2.27272727272727	13.0952380952381	18.1159420289855	11.231884057971	11.5432098765432	5.95238095238095	10.0396825396825	18.0555555555556	18.1159420289855	32.5	14.1975308641975	2.77777777777778	0.961538461538461	3.57142857142857	14
r1434	DMR-C4	92.2818791946309	96.2822224504468	67.3972602739726	69.4289044289044	53.2048872180451	50.952380952381	31.0827250608273	32.3214285714286	77.7545672356993	51.7661691542289	66.468253968254	62.92355037253	59.5931139254121	65.8833151581243	74.7778267685675	90.0036075036075	79.4667816034095	48.0618466898955	20.787037037037	33.5382965686275	47.0338841375427
r1435	DMR-C3	77.6488095238095	44.276180698152	59.9759984639017	58.4765625	40.0984848484849	28.0113052415211	16.7167919799499	13.6594202898551	55.5905511811024	20.5511811023622	34.0759240759241	35.3359564164649	28.1401555837646	37.422480620155	38.6843156843157	55.7630757220921	35.1227390180879	23.0756762799016	15.255376344086	20.8869885982562	16.3449654671029
r1439	DMR-C2	84.9443969204448	1.66775670372793	58.3333333333333	89.0692640692641	40.5263157894737	25	2.77777777777778	1.04166666666667	74.8106060606061	0	52.510582010582	1.74418604651163	32.3076923076923	54.8076923076923	16.0077519379845	80.9722222222222	8.17653890824623	12.6984126984127	0	2.27272727272727	3.90243902439024
r1441	DMR-C4	85.748031496063	92.5448755066589	66.04329004329	58.5932721712538	48.7610976594027	37.8497023809524	27.374213836478	29.7854997854998	70.0377468060395	29.1228070175439	57.6802442002442	63.1686831686832	49.1591855321364	68.8541666666667	72.858118657299	85.5890804597701	75.9324494949495	47.5241966705382	22.1683673469388	27.943780205685	42.1815638823836
r1446	DMR-C2	86.3149437600429	21.9378427787934	48.0197444831591	56.7787114845938	36.3498964803313	32.5703463203463	21.4612135176651	23.1117216117216	83.780193236715	11.4860426929392	27.7243971809189	26.0427839159182	24.6980676328502	27.4404761904762	25.1944158958547	42.5338753387534	30.3048340548341	21.0294117647059	4.64601769911504	8.10268668182337	21.2433862433862
r1449	DMR-C4	64.7577092511013	70.24	56.3636363636364	67.9824561403509	39.3518518518519	22.9545454545455	20.8333333333333	15.0793650793651	84.0816326530612	21.875	53.6183261183261	58.2738095238095	33.6960261960262	66.6666666666667	79.5833333333334	96.031746031746	86.5	23.7074829931973	20.2619047619048	22.8928571428571	47.7705627705628
r1451	DMR-C3	90.1775147928994	37.9733879222109	57.7916666666667	58.974358974359	27.1985815602837	37.051282051282	13.8405797101449	10.0396825396825	84.9637681159421	28.0092592592593	71.5591323570047	45.4	41.1710398445092	56.8918918918919	60.537037037037	88.2033096926714	65.5343915343916	43.0571428571429	36.6228070175439	18.3184523809524	40.0396825396826
r1452	DMR-C3	88.2468811556139	47.1549295774648	47.1099290780142	46.2857142857143	24.4748395812226	30	13.1196581196581	11.4583333333333	88.9312169312169	12.479674796748	13.0580884836204	24.962962962963	13.0376000262364	36.25	20.8170995670996	33.3385093167702	28.5365853658537	13.7619047619048	7.45833333333333	5.93650793650794	13.866341991342
r1453	DMR-C4	87.2088006902502	95.7630878438332	66.2955729166667	65.6115459882583	46.5857454092748	45.3684041184041	31.037296037296	36.0430107526882	72.7490916045133	29.4634703196347	51.4961851189397	40.1840490797546	39.2068645640074	45.1794871794872	50.5078360458107	74.7540175490486	61.0897435897436	32.7464361540795	16.328320802005	19.6354652292152	28.6935468631897
r1456	DMR-C3	95.7938388625592	32.6953247568246	63.9666666666667	71.6	48.179012345679	41.2231559290383	17.5980392156863	23.8271604938272	98.4935897435897	13.1172839506173	19.2424242424242	9.01168014375562	11.9436813186813	29.3518518518519	20.8333333333333	77.4700097881916	43.7678079496261	31.9727891156463	2.84313725490196	7.95454545454545	22.2327044025157
r1463	DMR-C4	97.2413793103448	95.1515151515152	80.5555555555556	66.5873015873016	41.6666666666667	52.7777777777778	5.55555555555556	21.6666666666667	92.6190476190476	16.6666666666667	48.1481481481482	64.8809523809524	75.2380952380953	66.6666666666667	58.3333333333333	94.4444444444444	86.6666666666667	33.3333333333333	31.6666666666667	28.3333333333333	49.7222222222222
r1464	DMR-C4	82.6315789473684	91.866028708134	73.3333333333333	48.3333333333333	53.6666666666667	33.6666666666667	0	5	83.3333333333333	0	35	62	33.2142857142857	38	48.3333333333334	78.5714285714286	63.6666666666667	3.33333333333333	33.3333333333333	34	50
r1465	DMR-C2	78.4513274336283	26.0246416897159	51.4009661835749	56.3303099017385	24.2063492063492	39.9754901960784	17.8834033613445	22.5175070028011	75.7435897435897	25.2227342549923	35.2440747988693	35.4656862745098	30.8718487394958	39.8148148148148	40.1201814058957	72.7045177045177	34.2577688352336	32.9825166781688	5.63725490196078	19.2317019400353	25.9385783298827
r1467	DMR-C1	46.4485235434956	48.4444444444445	61.2962962962963	61.268115942029	38.5185185185185	32.5925925925926	7.69230769230769	17.0654761904762	71.1742424242424	33.4126984126984	58.488824101069	59.6376811594203	53.3687943262412	64.047619047619	66.940836940837	88.6594202898551	76.0817805383023	37.4470899470899	16.3941798941799	27.8726708074534	36.8693009118541
r1468	DMR-C2	74.1482965931864	0.584795321637427	48.9035087719298	64	24.7685185185185	20.7317073170732	0	4.49074074074074	86.7919799498747	19.9122807017544	18.5952380952381	25.8943089430894	9.43089430894309	46.875	24.7967479674797	42.2440476190476	25.3877551020408	14.5833333333333	11.6666666666667	14.2105263157895	22.3112659698026
r147	DMR-C2	72.5222993062438	0.513757278228108	82.9205607476635	83.640350877193	43.4599156118143	34.1428571428572	3.0448717948718	0.840455840455841	47.6249024199844	3.26797385620915	62.204082605026	22.3504273504274	29.8174603174603	45.0179211469534	40.3755083300538	48.1356292517007	2.78260869565217	15.7894736842105	1.20481927710843	0.918079096045198	2.36842105263158
r1471	DMR-C1	27.3888154997798	0.844194312796209	45.859010270775	54.2460317460317	26.8089430894309	19.0909090909091	3.78640776699029	6.17532467532468	4.4954128440367	6.83127572016461	11.8643306379155	6.92307692307692	5.52861511577108	12.9166666666667	8.56902356902357	16.9575471698113	11.5411255411255	7.31292517006803	4.46180555555556	2.4086950414384	8.24159021406728
r1472	DMR-C4	86.4350703060381	96.0013908205842	60.0813008130081	50.1133786848073	46.0162601626016	42.2193877551021	11.7063492063492	24.0079365079365	75.171650055371	38.0092592592593	72.4785267642411	77.4390243902439	51.5737514518002	80.4597701149425	83.2857142857143	89.4425087108014	87.5641025641026	69.8198198198198	23.5	27.9065040650407	46.203007518797
r1475	DMR-C2	92.261185006046	2.77585010409438	66.6666666666667	54.3859649122807	43.7719298245614	27.4327122153209	7.59259259259259	1.32575757575758	97.0588235294118	17.4242424242424	10.2639751552795	6.88405797101449	3.97807506503159	9.12698412698413	12.3291925465839	37.4430641821946	11.5942028985507	6.08695652173913	6.66666666666667	0	5.79710144927536
r1478	DMR-C4	96.4571428571429	97.3194748358862	66.625	70.503663003663	60.4	54.2666666666667	21	22.1487360376249	83.2363315696649	17.0379818594104	52.0078334364049	48.1904761904762	41.1594202898551	54.5714285714286	51.296768707483	86.8409863945578	68.6067019400353	45.0961538461539	18.6666666666667	21.3668430335097	32.5680272108844
r1481	DMR-C2	74.8031496062992	0.72840790842872	75.0980392156863	74.5098039215686	27.4509803921569	46.5277777777778	0	11.5740740740741	63.3333333333333	36.6666666666667	32.173721340388	41.2605042016807	30.462962962963	40	32.7777777777778	56.2037037037037	41.1764705882353	26.4814814814815	34.1666666666667	12.3082010582011	22.1269841269841
r1487	DMR-C4	84.7736625514403	94.5497630331754	90.9090909090909	68.5185185185185	50.7575757575758	71.2121212121212	16.6666666666667	11.1111111111111	82.5757575757576	22.5757575757576	60.5988455988456	41.3636363636364	36.1666666666667	31.6666666666667	66.8181818181818	79.5887445887446	72.6262626262626	34.1666666666667	16.6666666666667	32.8030303030303	46.0238095238095
r149	DMR-C2	92.7007299270073	1.82370820668693	77.6881720430108	72.9885057471264	36.1979166666667	18.2777777777778	7.82828282828283	22.9353741496599	89.6774193548387	20.5555555555556	73.6111111111111	45.7296466973886	35.7663690476191	56.0344827586207	67.3953823953824	85.9591836734694	76.9540229885057	44.2448979591837	16	36.4203612479475	34.7278911564626
r1490	DMR-C4	92.7710843373494	96.7688483844242	82.7777777777778	73.4375	61.0416666666667	56.4444444444445	15.3571428571429	13.5416666666667	77.0833333333334	47.1111111111111	73.4375	62.3611111111111	33.5416666666667	63.7777777777778	76.0416666666667	91.5922619047619	79	30.4166666666667	15	32.1230158730159	47.0238095238095
r150	DMR-C2	48.9913544668588	1.36612021857924	66.1111111111111	73.0769230769231	23.0769230769231	13.992673992674	3.84615384615385	5.38461538461538	12.1794871794872	0	3.84615384615385	19.2307692307692	11.8376068376068	9.09090909090909	10.7692307692308	13.4615384615385	18.5897435897436	8.33333333333333	1.66666666666667	1.53846153846154	1.28205128205128
r151	DMR-C2	75.9624716920091	0.61020258725897	52.6203703703704	61.9415895854745	28.8228438228438	23.8064516129032	5.87301587301587	5.87249373433584	55.2351507351508	5.56224899598394	13.9656938044035	5.22151898734177	7.60008818342152	9.10714285714286	7.03598484848485	14.8761354252684	8.6523569023569	6.83537414965987	3.74213836477987	3.79987722529159	3.15040650406504
r153	DMR-C2	80.9806835066865	26.8925739005047	68.1040564373898	76.1904761904762	51.5476190476191	39.1707717569787	3.40909090909091	7.19246031746032	83.525641025641	36.1111111111111	51.6091954022989	38.4567901234568	55.952380952381	34.5679012345679	44.9275362318841	70.4124149659864	31.6025641025641	22.1520146520147	6	15.3924162257496	34.0666666666667
r154	DMR-C4	72.9335494327391	95.4144786196549	60.3039513677812	65.1703163017032	49.9324324324324	52.5347985347986	18.3595800524934	24.8775510204082	59.8237476808905	27.9034391534392	43.9801830752751	58.0239714933593	29.9652133580705	57.1279761904762	64.4179894179894	73.7795477903392	65.7657450076805	29.6451914098973	18.9102564102564	21.6994904957868	32.5793650793651
r155	DMR-C3	91.8290383406663	45.5546813532652	73.1944444444444	72.2727272727273	28.3333333333333	41.3120567375887	16.1805555555556	19.9074074074074	92.6388888888889	23.5416666666667	60.3846500721501	68.9389233954451	58.9476190476191	69.8198198198198	72.9218426501035	94.5189504373178	78.7121212121212	40.8554817275748	22.027027027027	35.4002026342452	50.4464285714286
r159	DMR-C2	64.9576020508776	3.2208922742111	65.3347654851414	57.0588235294118	27.3095238095238	47.5531914893617	6.12562189054726	6.39244663382595	27.6530612244898	4.66903073286052	10.9290709290709	16.9447473645947	9.84389782403028	18.1635802469136	20.2121801101393	26.0069444444444	20.2657004830918	8.71046228710462	2.58899676375405	9.11887382690302	8.00429894179894
r16	DMR-C2	94.3224592220828	1.66142792995061	77.1581196581197	76.8804112554113	32.0689655172414	32.2508305647841	7.48792270531401	9.95683020683021	94.4795127353267	17.0192887281495	39.0570887445887	27.5512751917246	23.2317073170732	25.8333333333333	33.6823222439661	61.9020562770563	32.4201680672269	30.3413654618474	12.5641025641026	14.3040293040293	19.6852764094143
r163	DMR-C2	93.5258964143426	4.984696108439	68.2539682539683	75.0490196078432	39.7619047619048	42.0952380952381	6.36363636363636	6.42857142857143	89.9719887955182	3.88888888888889	32.1904761904762	13.3928571428571	7.07482993197279	17.7536231884058	26.530612244898	47.1111111111111	28.2598039215686	14.5578231292517	34.9206349206349	16.264880952381	14.0804597701149
r169	DMR-C1	39.05822230334	13.6708684448778	37.2767857142857	39.8142428142428	16.4787319422151	22.4125322031081	5.58626465661642	4.95467730239304	35.0675012272951	4.86772486772487	8.74891042403733	6.77721088435374	4.72111992945326	13.6300897170462	5.97060252672498	14.2610099595394	7.98001018589254	7.84263959390863	1.15145872129112	2.00535714285714	6.61235061235061
r17	DMR-C3	94.1011840688913	31.3527525752098	63.410008071025	58.1975683890577	40.9014348097318	28.410950283197	16.6666666666667	20.8815958815959	96.6963884069147	13.5993468183734	25.3879885287448	25.3176510989011	20.4549319727891	26.5696649029982	21.9268635724332	38.6367977343081	27.6958757141684	17.1921350507416	9.06883545497407	10.6083614548181	16.1867202299301
r170	DMR-C2	80.0503461296413	1.38811771238201	86.9767441860465	89.2028985507246	38.6559139784946	37.9084967320262	4.34782608695652	1.86507936507936	76.2458471760797	4.06666666666667	7.06845238095238	0.408163265306122	4.24836601307189	0	0	7.44186046511628	9.46808510638298	6.96078431372549	0.813008130081301	4.54320987654321	5.76086956521739
r174	DMR-C2	94.8402948402948	0.816326530612245	87.1527777777778	89.1304347826087	79.367816091954	44.7916666666667	0	7.47126436781609	95.9677419354839	25.6944444444444	55.7407407407407	58.7566137566138	51.0906298003072	58.0128205128205	73.3928571428572	81.6043083900227	77.3724489795918	45.9444444444444	26.7241379310345	19.2307692307692	53.1034482758621
r178	DMR-C2	62.5450180072029	14.1324023791053	45.3642857142857	56.7687074829932	15.7944862155388	18.9003436426117	8.62179487179487	7.14521452145215	18.0693898354449	8.63636363636364	10.1852826852827	13.2142857142857	10.7874617737003	9.82704402515723	12.3883696780893	20.5608666025333	14.7408666100255	10.8571428571429	4.91039426523298	3.57575757575758	8.86574074074074
r179	DMR-C3	83.994708994709	44.3218806509946	65.5696202531646	64.8958333333333	42.8245270711024	27.1957671957672	7.30893592004703	7.49310464500338	61.2369337979094	6.04938271604938	9.10158507847583	7.41815476190476	4.10327767470625	23.7339380196523	7.23427767731565	18.0507936507937	10.1372549019608	16.9970238095238	2.9535864978903	2.58175559380379	9.09465020576132
r180	DMR-C1	4.46601941747573	0.685518423307626	41.6666666666667	28.5714285714286	5.72916666666667	8.24561403508772	0	5.26315789473684	8.42592592592593	0	22.5	13.0208333333333	10.9649122807018	16.6666666666667	12.5992063492064	57.1428571428571	15.8771929824561	9.21052631578947	6.66666666666667	8.94736842105263	8.33333333333333
r182	DMR-C2	93.9007861209	14.2117479021603	85.0689808633734	76.9196428571429	49.4855967078189	37.4585459183674	11.469387755102	11.3524238524239	85.9899184899185	24.9084249084249	50.7772304324028	57.3335351089588	42.6522859856193	57.2048611111111	65.9554075867635	87.0362718089991	64.7587719298246	49.266240446796	15.400641025641	20.484193677471	40.3265908133165
r188	DMR-C3	84.1471354166667	66.1696359411309	52.7956989247312	56.007326007326	48.4074074074074	29.468253968254	8.24074074074074	11.1924954478146	71.6749174917491	14.527027027027	46.6102963679826	33.097667638484	28.855619688953	42.9333333333333	48.776455026455	75.4878364389234	47.6542300769105	27.7906457803365	14.6296296296296	11.6699394534446	23.7953795379538
r19	DMR-C2	73.7487969201155	5.40865384615385	82.621722846442	89.3003341687552	57.001287001287	26.3043399177853	1.34502923976608	1.21359223300971	58.6719576719577	1.93965517241379	55.6202131202132	0.396158463385354	31.4916736489317	31.6013071895425	23.963700234192	25.6260751463259	10.1281580942598	28.8268398268398	2.40646258503401	0.116144018583043	0.303030303030303
r193	DMR-C2	65.9752776031846	38.4538865994032	50.3690476190476	50.2962962962963	22.2735409953455	19.6808510638298	10.6190476190476	8.43537414965986	23.2542517006803	6.88249400479616	14.2245817245817	10.348970757134	10.0569937147118	16.6044776119403	15.9388888888889	24.0622843340235	21.1634741270503	9.21626984126984	1.22549019607843	5.74130518008069	6.51970443349754
r195	DMR-C2	54.9909255898367	12.0478413068845	74.9111111111111	71.2100456621005	34.0131578947368	26.9675925925926	3.57142857142857	4.81707317073171	13.4814814814815	5.23809523809524	9.79068550497122	0.446428571428571	3.60215053763441	3.46320346320346	1.43570536828964	15.0674603174603	0.268817204301075	9.31288819875776	2.66666666666667	2.04980842911877	0.473484848484848
r196	DMR-C2	65.4618473895582	3.62882322446864	78.968253968254	71.1363636363636	32.2435897435897	67.7197802197802	4.63768115942029	9.16083916083916	86.2	33.6805555555556	49.4242424242424	27.6884920634921	33.1565656565657	54.4117647058824	40.8666666666667	57.5757575757576	60.9615384615385	15	24.6031746031746	39.4400527009223	28.1481481481482
r199	DMR-C4	84.5246604717656	89.9657045971254	59.1322751322752	60.7567549491707	47.0258503401361	52.4639455782313	20.905307681812	26.9649556792414	76.8031864487088	28.1632653061225	59.8984783214612	53.7724270994948	44.1437222167701	57.9963924963925	64.726059210792	83.9238745303102	70.6309627963171	36.6657647907648	17.7941242784993	25.9283679283679	35.6770504760454
r2	DMR-C2	75.6884561891516	1.51543942992874	83.3651804670913	84.2017259978425	45.7101947308133	50.2702702702703	2.30639730639731	1.98739977090493	56.0292131036812	6.56184486373166	74.357906550889	8.51970181043663	28.1361530119294	35.4905239687848	31.189010989011	50.2228938824334	29.1658782718385	23.1696428571429	1.77704194260486	2.10079126745793	3.44953765514513
r20	DMR-C2	76.936170212766	0.433114713525554	82.6315789473684	87.323600973236	48.1746031746032	49.2517006802721	2.54310344827586	0.671834625322997	63.3482142857143	5.46666666666667	75.1248291811205	14.4091710758377	34.7072592602394	45.234093637455	36.2140120415983	48.7203703703704	2.9082774049217	33.6622130866735	1.47435897435897	1.44736842105263	3.2363315696649
r200	DMR-C3	85.1992409867173	58.0972515856237	70.0641025641026	72.0102712518443	57.1986136226643	53.4068195179306	9.7972972972973	12.8030303030303	66.2833914053426	25.3843947217441	49.9869178440607	61.4767932489451	40.0749063670412	63.5476190476191	58.8236961451247	89.2994317068391	58.9472723955483	41.1363211951447	20.1709401709402	20.9909439219784	39.2770034843206
r205	DMR-C3	84.3689695098418	59.6665213600697	70.4522312069482	63.950120887207	37.8248847926267	35.6785714285714	13.6730360934183	19.7241579558653	78.4600122100122	10.7799852832965	47.4239321013515	26.8681006493507	33.4161304161304	44.1978021978022	31.6857142857143	60.6447377758853	35.3956785026149	25.1110397538969	9.03650793650794	8.6890756302521	11.8370402053037
r206	DMR-C2	86.5907099035934	25.0140213123948	78.5087719298246	62.7314814814815	25.8854166666667	37.5	15	6.17886178861789	61.0975609756098	23.9922480620155	54.6428571428571	49.8148148148148	46.4617940199336	36.9565217391304	69.8837209302326	85.2713178294574	69.6772486772487	52.4074074074074	11.3821138211382	31.9908814589666	53.9922480620155
r208	DMR-C2	56.8350959655308	21.9533275713051	55.2927773980406	66.1904761904762	36.9676870748299	29.4813712522046	5.20833333333333	12.2504892367906	90.5191256830601	11.8461538461538	27.312552213868	25.3111111111111	21.469341161122	29.8076923076923	28.8961038961039	40.3320802005013	31.3470613470614	21.4317042606516	6.66666666666667	11.1158103592314	20.5518518518519
r209	DMR-C2	75.9654471544716	2.87625418060201	72.5461613216715	82.3446327683616	44.687743950039	46.8280871670702	5.70987654320988	7.08812260536398	74.3537414965986	7.48587570621469	20.1951600312256	18.8218390804598	14.6448412698413	19.6078431372549	17.7205308352849	47.1388888888889	31.7241379310345	21.1864406779661	5.0314465408805	6.19047619047619	16.6369047619048
r21	DMR-C3	95.0947603121516	39.7617274758005	80.7692307692308	76.8779342723005	75.6771799628942	75.7971014492754	6	10.7675438596491	90.9402116402116	11.608843537415	38.9535002035002	5.57017543859649	9.65354090354091	13.4259259259259	15.7260101010101	9.25925925925926	9.5021645021645	18.0921052631579	3.17567567567568	2.64957264957265	5.10822510822511
r211	DMR-C2	90.2580458103798	11.6416732438832	71.921568627451	88.921568627451	40.8333333333333	22.9381443298969	11.1683848797251	7.92315680166147	86.6127857870977	6.76470588235294	49.0623469293194	9.86635220125786	27.437323839193	51.8864468864469	22.5091575091575	27.4138321995465	19.4921363040629	30.2249890782001	2.52336448598131	4.53145478374836	8.59145527369826
r212	DMR-C2	96.4386129334583	1.69222633527234	60.4597701149425	91.71875	57.1111111111111	49.2753623188406	3.44444444444444	16.9354838709677	71.3764880952381	20.8333333333333	37.7956989247312	21.6269841269841	26.9382440476191	37.202380952381	43.3854166666667	54.1935483870968	43.2291666666667	24.1666666666667	16	10.6230158730159	24.6527777777778
r213	DMR-C3	90.1015228426396	48.6206896551724	39.75	70.5	23.3333333333333	14	0	4	82.1428571428571	57.4074074074074	60.4166666666667	46.4021164021164	35.8412698412699	45.2380952380953	46.2962962962963	71.6666666666667	57.3809523809524	65.1851851851852	0	42.1666666666667	33.3333333333333
r214	DMR-C2	79.5248868778281	21.4527981910684	67.483660130719	53.4313725490196	25.9119496855346	31.7924528301887	12.5	10	55.540293040293	17.2340425531915	30.7922077922078	32.3559670781893	23.1096681096681	34	22.4025974025974	46.0062893081761	33.8232600732601	20.4373706004141	8.17610062893082	8.87329931972789	15.9793351302785
r217	DMR-C4	87.468103203856	80.2070299169605	61.643063669086	61.3196359624931	46.7847914359542	45.5720302561458	28.1313131313132	30.1372721928277	77.4987060041408	24.9426105103396	59.4225219225219	59.464503750218	37.4826286760085	52.930790960452	58.1876740239416	80.0381752950246	65.7440978400574	36.1605426484319	20.9784075573549	24.1802824971142	37.0823849689829
r218	DMR-C3	77.4222488038278	49.8605197474673	62.9454022988506	59.5412844036697	46.1979166666667	33.042071197411	10.7422969187675	16.8164362519201	48.3776072412436	19.7094801223242	48.8856068743287	43.5298742138365	36.6469816272966	42.4213836477987	55.3904761904762	74.0425685425686	58.843537414966	35.9542557180352	18.90625	25.3564342403628	31.051245210728
r219	DMR-C2	58.749602290805	1.9471083987213	46.5691788526434	47.4933333333333	37.2972972972973	34.0328697850822	2.68181818181818	5.22849462365591	27.5719246031746	1.05504587155963	13.0008238030626	7.04161979752531	8.0218403150734	3.30459770114943	8.40592334494773	13.1111712361712	7.28236607142857	9.74750384024578	2.90771175726928	3.80095238095238	6.01473922902494
r22	DMR-C2	91.4267434420985	15.9742351046699	63.1628787878788	72.5575614861329	41.9831223628692	42.0440251572327	9.43770589997005	8.10457516339869	88.9895649617872	5.73476702508961	19.1076791076791	17.9543373293373	13.9986648865154	13.8605442176871	18.1154537286613	26.2657232704403	19.5699270699271	9.24107142857143	6.99074074074074	6.4278595800335	9.00943396226415
r224	DMR-C3	87.3559822747415	52.1459548377449	58.9645103324349	62.4581128747796	46.5210355987055	52.2164948453608	8.93790849673203	17.1617161716172	88.561862244898	23.0622347949081	41.3848148977459	31.5876724521584	29.2697183768612	43.9990281827017	45.1136851136851	65.8812518718179	46.3335523603381	28.7800453514739	20.2312271062271	21.8805309734513	30.0761904761905
r225	DMR-C4	89.6844835038179	69.2236467236467	67.2283904926392	60.6448911222781	43.8370865587614	43.5510204081633	27.0941463004955	20.9800442612943	73.8220551378446	35.8836261777438	57.9199229973566	55.1982281284607	45.0134083654263	59.8677248677249	64.1640946502058	84.7097399210075	70.3588904922239	37.8849178849179	19.6790890269151	27.9763692263693	36.8265080653474
r227	DMR-C3	89.3574297188755	32.5330455894254	65.0510204081633	70.7232704402516	23.6394557823129	38.1292517006803	2.13178294573643	12.7873563218391	91.8333333333333	24.9723145071982	46.3204170557112	40.639880952381	36.5571428571429	40.5555555555556	38.7436676798379	54.1617933723197	48.0303030303031	31.0437925170068	12.0681605975724	15.5197691197691	24.8376623376623
r229	DMR-C3	88.5697329376855	58.7141750580945	61.6068759342302	55.683962264151	36.2355477170292	39.545202168659	14.3920265780731	23.3516865079365	71.7487012987013	30.1844980416409	59.9016160238788	50.8344356261023	45.6243567753002	53.9201877934272	57.3230373230373	72.7774290698819	61.1741961741962	45.3679365079365	20.3691476590636	26.5048363095238	33.3534798534799
r230	DMR-C2	92.5173439048563	20.2865973588087	65.2956989247312	78.5919540229885	49.9137931034483	36.566091954023	7.76515151515152	9.19789227166276	87.953216374269	7.16666666666667	25.3726438492064	22.1505376344086	19.1105121293801	33.179012345679	28.2366071428571	43.6744639376218	41.54329004329	16.6530054644809	0.408163265306122	10.7734487734488	11.4285714285714
r232	DMR-C2	73.7535277516463	1.11675126903553	81.3333333333334	70.6666666666667	51.0476190476191	55.3809523809524	5.21739130434783	10	95.084126984127	15.1041666666667	51.4751552795031	27.1739130434783	26.9047619047619	64.3333333333333	66.9333333333333	87.718253968254	73	29.724025974026	7.08333333333333	14.0492724867725	48.9301587301587
r233	DMR-C3	92.697247706422	55.1912568306011	75.4289732770745	74.9826388888889	36.2524801587302	27.5905797101449	15.1149425287356	13.3691756272401	87.9880952380952	31.0416666666667	54.5539064110493	46.2327467218772	47.4268812463257	43.3862433862434	64.7142094017094	69.8284690220174	77.6621315192744	37.5480769230769	11.4173789173789	31.4056776556777	36.497919556172
r236	DMR-C3	84.4558027660854	40.4785478547855	61.9421487603306	69.2411924119241	28.3166666666667	42.7690288713911	11.7737003058104	14.7528171573973	89.7619047619048	11.9469026548673	20.4877014418999	13.1544366380432	9.21034822197613	11.6666666666667	18.1955380577428	29.6019247594051	16.4734582357533	12.5	3.64114114114114	7.87350054525627	9.82421875
r237	DMR-C3	93.8522278623802	36.5410318096766	78.1565656565657	70.6140350877193	43.874883286648	45.8474576271186	13.5057471264368	23.3611626468769	91.5860215053763	27.0192307692308	64.6466973886329	53.7903225806452	49.9578754578755	67.8846153846154	77.9779411764706	91.0966810966811	77.941391941392	46.0425685425685	16.25	23.551912568306	48.1388888888889
r238	DMR-C4	90.4902405810259	96.4253083599817	70.7629107981221	64.7584541062802	64.8509632860778	63.1802721088436	32.737111373475	37.2028091812264	89.4540732959851	39.7495590828924	64.8209410709411	58.6879432624114	51.8722442680776	65.543682039745	69.8402255639098	88.343253968254	75.0346893724377	40.9766604010025	24.5837678136948	34.5608108108108	44.2356321839081
r239	DMR-C2	81.3677599441731	21.7126269956459	50.5721393034826	55.2631578947369	24.636803874092	19.6892655367232	5.44871794871795	15.5238095238095	88.8095238095238	35.7823129251701	63.0990173847317	58.3333333333333	45.1103670634921	57.9545454545455	74.1666666666667	90.0945378151261	78.7832722832723	44.2164179104478	29.0710382513661	35.1208244491827	49.7222222222222
r24	DMR-C3	79.7415045018879	51.7792049991321	56.9175496285471	60.8760458206271	39.5933243273669	39.2080498866214	18.306554895797	22.8357124695798	73.0762439807384	14.6773994571922	32.6970874930059	26.8781863542684	23.3393565759637	31.5554717929388	32.2309523809524	50.3745805527278	35.7286101432443	22.4504197367939	8.70506535947712	12.0328798185941	21.2861652236652
r240	DMR-C3	78.2823297137216	47.7446388957358	58.8333333333333	55.3333333333333	45.7692307692308	37.7453102453102	9.86111111111111	23.954802259887	55.4726368159204	19.672131147541	40.0917658730159	35.4897959183673	36.8702553485162	38.4848484848485	39.6614583333333	55.7487922705314	47.0343137254902	25.7860922146636	16.2121212121212	17.9446778711485	33.0234593837535
r242	DMR-C2	58.9054404145078	7.06444759206799	63.5714285714286	59.176245210728	45.6382978723404	35.1630434782609	7.2093023255814	7.11180124223603	16.8771929824561	5.77651515151515	12.596138111602	12.1829855537721	8.01925025329281	10.3658536585366	20.0850340136054	16.8211752786221	16.0763888888889	11.7460317460317	3.28070175438597	4.05020703933747	9.78976697061804
r243	DMR-C2	94.2073170731707	1.41218005295675	73.6324786324786	80	48.7916666666667	38.3821733821734	2.71428571428571	9.52380952380953	88.4259259259259	14.7154471544715	57.9941487084344	49.3376068376069	34.6031746031746	35.8974358974359	49.1534391534392	74.7905930048787	51.9897959183674	39.0360046457608	11.4102564102564	23.6149825783972	29.7979797979798
r244	DMR-C4	93.0508474576271	87.691783157177	59.2661179698217	65.1281315739147	47.224111866969	52.1494408369408	22.6730732453624	25.573087626659	82.280701754386	32.0794681508967	57.9260651629073	53.1034227210698	42.69761937409	54.0917107583774	63.5310551386066	81.1937359828926	72.3050230193088	47.0731707317073	14.2073412698413	22.7816692139616	36.8874814151631
r246	DMR-C4	84.5812679363423	87.1072589382449	67.7777777777778	67.8282153983089	45.5973451327434	47.3676012461059	17.3123123123123	26.465367965368	83.5976408912189	22.8432732316227	50.9333463979482	54.7072957623416	36.2378845343447	53.9357429718876	54.7861932129174	84.5641646489104	65.796839569161	31.5507796038769	15.8868501529052	18.2772734511865	37.8629273025825
r248	DMR-C2	93.681917211329	13.4334255235085	66.1742424242424	72.3765432098765	38.4615384615385	36.9047619047619	16	9.16900093370682	93.2389937106918	42.1985815602837	69.5279968047825	66.1582341269842	52.0512820512821	93.6507936507937	86.2957875457875	95.3606237816764	84.3197278911565	52.9573934837093	21.2418300653595	20.7638888888889	56.3585858585859
r25	DMR-C2	79.2816241540864	0.970088924818108	92.7876984126984	89.7590361445783	54.7222222222222	40.2564102564102	0.676691729323308	0.407608695652174	52.5048590864918	0	79.2826340820993	7.56469979296066	43.0821428571429	36.8823529411765	24.3013468013468	61.9761904761905	8.40123456790123	34.8772704958272	1.25570776255708	0.505050505050505	0
r250	DMR-C3	88.049013367282	59.2531666392499	58.8837535014006	63.8386904761905	37.3634651600753	33.5793212312549	24.8434622467772	26.2116679132386	67.4188034188034	23.8439306358381	40.9234705925882	39.1462053571429	28.8989620149041	39.6850044365572	42.9176114890401	60.8674324000957	45.5210576692989	33.4607142857143	13.0492424242424	18.087219343696	25.8380952380952
r251	DMR-C4	93.4100418410042	96.0932441182819	54.7728516694034	58.2152767867054	31.9241417497231	32.8809767012014	16.9163763066202	24.2711514254067	80.4636591478697	16.4922379208094	34.5791997354497	26.5561203842454	19.2084262538808	27.5813008130081	31.3226895223799	61.7388225200725	39.0091512795595	25.6381934216986	7.64705882352941	12.9071665296155	23.501583450563
r252	DMR-C2	52.0313613684961	0.622568093385214	53.510101010101	78.7777777777778	43.2916666666667	13.1237060041408	0.813008130081301	2.17391304347826	5.45454545454545	3.65853658536585	4.03100775193798	4.08630952380952	3.61728395061728	1.47058823529412	4.44444444444444	4.50757575757576	3.28395061728395	1.96078431372549	2.45098039215686	2.64931927975406	4.6195652173913
r253	DMR-C2	92.3937360178971	11.7567567567568	59.3434343434343	57.6599326599327	29.9640376984127	27.9569892473118	13.4375	16.1904761904762	69.8529411764706	12.5	14.8333333333333	30.1515151515152	8.60215053763441	18.9484126984127	44.4444444444444	46.1344537815126	37.8110599078341	12.3984593837535	4.80769230769231	10.6666666666667	23.6458333333333
r255	DMR-C4	88.7180574700456	95.4011976047904	60.43690608908	62.3757575757576	46.7739403453689	47.9209328782708	28.974358974359	30.2378243675172	77.9985618408437	29.3353174603175	64.3170599111193	58.1284494428825	41.9738095238095	64.9070385126162	66.091432966433	84.480198019802	72.684904381333	42.1803350970018	22.7622377622378	28.5417013542014	44.1280353200883
r258	DMR-C2	47.6787954830615	10.6156748413651	46.7897189456823	44.5873015873016	13.2154882154882	12.8617216117216	0.3584229390681	2.35849056603774	6.89233954451346	7.5	7.06453634085213	2.30004623208507	1.64976484420929	6.28968253968254	4.06084656084656	7.80612244897959	2.85932721712538	5.03826530612245	1.45502645502646	3.22681704260652	3.24159021406728
r259	DMR-C4	90.6474820143885	95.7717966413619	61.7833800186741	65.8633201391388	52.2173382173382	47.081511175899	30.5690437094378	36.70579160626	82.371469082606	32.3450249665083	52.7180149168101	61.0264370298384	49.2031151667715	59.1883116883117	63.9677177177178	80.5982164756999	67.4018957142527	39.6068997427693	24.1567963902989	32.3355997693746	43.5056591919337
r26	DMR-C1	0.856443719412724	0.561482313307131	75.1322751322751	57.5555555555556	41.453081232493	17.7397260273973	5.72139303482587	2.66666666666667	4.10401002506266	2.20588235294118	2.34649122807018	2.77777777777778	2.03828828828829	3.17460317460317	2.53333333333333	5.04694835680751	6.25	0.43859649122807	1.36986301369863	1	1.80952380952381
r261	DMR-C2	66.1205383265067	2.86254388333783	53.8011695906433	76.2103174603175	44.7702589807853	53.2222222222222	12.6415094339623	4.48717948717949	41.2522045855379	10.3107344632768	25.3458049886621	23.9942528735632	18.3876357560568	26.3888888888889	23.7539682539683	31.0333333333333	29.7361111111111	22.5585149313963	4.71698113207547	8.22033898305085	15.327868852459
r262	DMR-C4	87.4806201550388	96.1295253978181	61.2006802721088	56.5	53.2631116962914	47.4644549763033	25.8373983739838	29.3911719939117	78.6195652173913	29.8333333333333	61.9876560382889	63.3746574413241	47.4366627276975	63.1615120274914	72.3051183750336	87.5642013353878	76.3796164319177	45.5787884954552	15.0090702947846	30.8483595030205	45.4751552795031
r263	DMR-C2	80.8385744234801	31.4119749776586	54.1666666666667	65.8945578231292	32.046568627451	44.6713615023474	3.83022774327122	12.0319634703196	79.0277777777778	15.1234567901235	31.4308070646099	39.9081322026527	28.0992728032202	31.7777777777778	52.3856516290727	71.836507936508	52.5799086757991	25.9795918367347	25.2732240437159	17.1929824561404	20.0927788955958
r268	DMR-C4	85.0382340210648	91.2871600253004	57.5250131648236	59.7298740123852	42.7285289115646	40.4546485260771	19.5738095238095	26.4008620689655	70.0850594348353	21.2611073137389	44.7941876583609	36.2359277545228	23.0206540447504	47.2534013605442	43.0715565796211	75.98970143613	49.6240717277303	30.6968475513558	9.10450906026127	15.1222870100421	26.2108843537415
r269	DMR-C2	66.832229580574	27.7235772357724	63.031746031746	63.739837398374	25.9027777777778	10.6439393939394	5.08333333333333	3.97163120567376	90.9042553191489	26.8333333333333	45.2553965309067	31.4141414141414	27.7355623100304	41.6666666666667	35.2380952380952	64.1943753645882	45.0619288119288	29.1945288753799	8.82352941176471	16.128364389234	29.1691995947315
r27	DMR-C2	81.2990720913633	4.99599251936949	88.2037318473489	73.8784461152882	55.0863422291994	48.1818181818182	1.27659574468085	0.852272727272727	54.7689768976898	0	81.1855764061646	9.47278911564626	45.9592490842491	56.6666666666667	35.2631578947368	69.6516754850088	33.6131566028473	46.2186379928316	0.303030303030303	4.98062015503876	1.77304964539007
r270	DMR-C4	83.2347424614053	79.7947055645597	57.3590733590734	66.3253546099291	43.7654320987654	41.9847883597884	24.5008912655972	25.5114860014358	69.5108327691266	25.7751035196687	52.1315648176113	49.9006968641115	33.7021285964948	53.7521815008726	59.6893272604173	78.3453136011276	63.6870585554796	38.2651658022945	17.2162097162097	20.5099999302898	39.8476041433788
r271	DMR-C3	93.7231298366294	58.7312900926586	67.2316384180791	69.6666666666667	47.1666666666667	35.0292397660819	24.281045751634	10.2678571428571	95.025641025641	20.9562841530055	36.9789809863339	33.7878787878788	29.7619047619048	34.5238095238095	31.0906862745098	55.8333333333334	42.5661375661376	27.4425287356322	17.5177304964539	16.4398246860933	25.0961538461539
r273	DMR-C2	69.377990430622	42.2671275370026	53.974358974359	58.1223628691983	44.5729166666667	36.6376678876679	16.8153439153439	17.5521751910641	86.8248567799466	10.0911458333333	19.3394557823129	12.78125	8.9524248206883	13.2832080200501	16.0800344234079	29.1666666666667	17.463768115942	14.3258582502769	4.71201814058957	7.68400415721845	13.7043529068069
r277	DMR-C2	59.3274619695757	1.25052105043768	42.7579365079365	48.7793427230047	15.5092592592593	16.3698630136986	1.51515151515152	0.983560090702948	49.5196866625438	0.775862068965517	0.549450549450549	0	0.618429189857761	0	0.337837837837838	1.28205128205128	0	1.3015873015873	0.529100529100529	0.25887573964497	1.94015444015444
r278	DMR-C1	30.2405498281787	9.02140672782875	80.3030303030303	72.2222222222222	50	30.3030303030303	3.03030303030303	7.57575757575757	18.1818181818182	9.52380952380952	2.27272727272727	0	10	9.09090909090909	2.08333333333333	21.5909090909091	5.3030303030303	4.09090909090909	0	5	4.5
r28	DMR-C3	89.2860132250774	62.163638847152	64.5421788893599	62.960745176314	43.5489940657114	44.5329131652661	17.34440267335	20.8291392437734	84.671785606745	34.4098695583844	46.0028765838166	40.2767425810904	35.6001304631442	47.462173118648	47.2871267150928	63.825876504448	52.9686171503182	30.2622309197652	19.5171546879621	18.8645359678105	32.2978436657682
r281	DMR-C2	94.2592592592593	7.70909090909091	73.0769230769231	87.3333333333333	13.8888888888889	21.4285714285714	5.88235294117647	14.9074074074074	66.6666666666667	12.962962962963	26.8170426065163	7.25	12.8947368421053	13.3333333333333	13.75	49.4285714285714	10.8333333333333	23.9166666666667	2.77777777777778	8.33333333333333	2.38095238095238
r284	DMR-C2	55.1724137931035	19.1790516631281	56.6491228070176	49.8913043478261	23.2543995859213	27.5423280423281	4.83870967741936	8.69047619047619	39.9975198412698	12.1176470588235	18.3153672510108	14.9365079365079	15.025931164545	24.7008547008547	20.4166666666667	25.0039246467818	18.4742468415938	13.9913700107875	7.6287657920311	9.47542434655837	12.6699716405599
r285	DMR-C4	85.2941176470588	96.1693548387097	90.4761904761905	100	54.8677248677249	33.3333333333333	0	11.6666666666667	61.3333333333334	54.1666666666667	44.5833333333333	46.1111111111111	55.8809523809524	100	87.5	94.1666666666667	52.5	63.9393939393939	36.6666666666667	49	55
r286	DMR-C3	76.0127084988086	51.7067003792668	68.1651138716356	51.7171717171717	38.4463276836158	47.0679012345679	8.33333333333333	14.4345238095238	66.0377358490566	8.0188679245283	21.1397345823575	37.3325262308313	7.78688524590164	19.6969696969697	33.741225817497	56.1468253968254	65.6547619047619	25.091725214676	6.97802197802198	21.3075396825397	32.3684210526316
r287	DMR-C4	88.4416924664603	69.3093008519327	64.859126984127	60.0927643784787	42.5010582010582	43.2323558794147	23.239625167336	30.4082961309524	87.1141215106732	26.6785198928056	55.4514220115724	50.46910430839	40.8566464863457	56.7001675041876	57.6248031019024	79.7810565667709	64.0608689121701	37.7952069716776	20.1415062478892	25.4222865611755	32.4693080357143
r289	DMR-C3	95.1427140711067	31.3739130434783	71.5686274509804	63.5869565217391	50.3846153846154	39.2553191489362	14.8148148148148	13.1551362683438	97.3802681992337	46.2121212121212	79.1966026176553	68.1704260651629	74.4431216931217	72.4806201550388	79.4861111111111	94.4636015325671	82.4047619047619	57.3932676518884	27.3809523809524	44.2157654022061	51.7333333333333
r29	DMR-C2	93.1407942238267	12.3575810692375	68.2859703020993	64.5535714285714	39.3939393939394	60.483870967742	2.97979797979798	8.54166666666667	92.3952380952381	9.61538461538462	21.1474636474637	20.8585858585859	9.75562072336266	40.4166666666667	20.2910052910053	39.2460317460318	27.5842844024662	23.1436011904762	13.4114583333333	3.59375	28.4848484848485
r290	DMR-C4	88.76953125	97.0792259948887	68.8888888888889	72.1904761904762	51.4761904761905	48.6574074074074	18.4234234234234	11.6666666666667	63.9087301587302	18.5185185185185	41.6374269005848	33.7531328320802	41.1904761904762	32.7956989247312	48.9316239316239	80.9871031746032	57.3294723294723	35.6129908103592	3.76344086021505	10.75	28.9047619047619
r292	DMR-C4	95.2419032387045	96.7097103669658	80.5780346820809	81.6607438995499	72.0244821092279	66.1396123827063	37.1400394477318	45.2867383512545	93.4517973856209	51.9898909284384	74.2354609215074	69.9875073486184	67.3260073260073	73.4541062801933	83.4991949922506	92.9998436156072	85.4429980715028	57.7712598727092	29.4062881562882	38.3239502697631	55.3357753357753
r293	DMR-C4	81.7381228273465	80.215497478221	71.1942257217848	64.7265625	42.5019201228879	49.0121999212909	24.5905172413793	26.4015151515152	75.9057971014493	12.6315789473684	30.1370332305584	27.3165055495883	23.5102040816327	34.1060606060606	34.6735971383859	48.4771825396826	33.9121510673235	27.0398009950249	11.0169491525424	13.8269030239833	25.9373496873497
r294	DMR-C3	80.9662998624484	53.6190984669362	43.1892551892552	48.7534340659341	33.4217350306459	31.2041467304625	10.437369647896	12.4492846465941	59.7042021317384	5.82460732984293	12.2748778998779	7.13333333333334	3.80144683242028	7.7445652173913	5.91682127396413	22.4781659388646	11.0625909752547	7.19622331691297	2.53267973856209	2.04976480950507	4.17758369723435
r295	DMR-C2	50.8771929824562	5.8720727018525	60.3703703703704	53.9473684210527	28.3950617283951	10.2564102564103	3.0952380952381	5.44715447154472	8.41269841269841	4.24242424242424	13.6036036036036	11.1111111111111	0	10	9.5959595959596	22.1739130434783	4.03225806451613	13.2170542635659	2.4390243902439	5.95238095238095	5.65040650406504
r296	DMR-C2	88.2978723404255	2.30073952341824	53.1623931623932	74.264705882353	66.0416666666667	33.4714795008913	2.25225225225225	7.03125	87.906223893066	15.9090909090909	32.4084249084249	40.3571428571429	26.9791666666667	68.75	46.1666666666667	50.4822954822955	36.9642857142857	32.0833333333333	5.22222222222222	12.5396825396825	24.3458980044346
r297	DMR-C4	87.803340687047	74.9428851174935	58.1824095758522	54.4007490636704	40.5271125791357	39.1645658263305	17.5292631018888	21.379980563654	78.8304552590267	14.3788515406162	35.9081777554684	36.0330261136713	19.7923056842655	36.2172284644195	36.0776614310646	50.130561723826	38.7215562215562	22.5383021173837	10.5282186948854	10.2354184277261	18.7941031334814
r299	DMR-C2	53.4488617057424	11.1309311452016	43.3045525902669	51.5151515151515	15.084388185654	19.8125	3.79807692307692	2.93560606060606	11.8113425925926	8.7719298245614	8.96464646464646	3.81205673758865	4.71153846153846	6.33802816901408	3.62745098039216	14.1002506265664	4.35185185185185	3.82154882154882	1.0752688172043	3.79084967320261	6.16666666666667
r3	DMR-C2	67.3368437849051	15.8741951461119	89.78374836173	87.9461866047232	42.6089466089466	42.6609763402216	5.35787321063395	4.71428571428571	45.8175559380379	4.57575757575758	55.5301771871539	4.82270491042421	28.629298941799	50.8222222222222	30.2572278911565	36.7402042402043	13.7749044036469	29.9896480331263	5.58232931726908	1.29518072289157	3.54362703165098
r30	DMR-C2	73.2580398162328	0.808457711442786	82.5793650793651	64.4557823129252	52.537037037037	42.7649077649078	1.14942528735632	1.2	46.1253968253968	4.09090909090909	72.1273964131107	3.51851851851852	30.4301075268817	28.2352941176471	22.9945054945055	50.3950216450216	12.718837535014	37.7298280423281	1.61064425770308	1.15303983228512	3.8255033557047
r301	DMR-C4	84.5597104945718	89.337048987973	69.0154176424668	60.6057987711214	49.9386724386724	44.5186781609195	20.3833736884584	28.1293835363603	80.3361344537815	31.3188405797101	49.1178718400941	55.2541371158392	42.6460777547734	51.1666666666667	64.591329068941	77.6127277067127	74.0628594432942	40.3759398496241	21.4036544850498	28.9234477277956	41.0625143777318
r302	DMR-C4	91.8421052631579	89.7058823529412	88.8888888888889	70.4444444444444	37.8787878787879	25	6.41025641025641	21.7948717948718	93.0555555555556	25	76.9791666666667	62.3958333333334	59.5238095238095	39.5833333333333	85.8333333333333	93	86.4583333333333	35.4166666666667	18.5185185185185	40.1190476190476	19.4444444444444
r303	DMR-C4	90.1077645758497	96.1756274907362	67.652329749104	66.9260204081633	50.4301075268817	47.8308823529412	29.8443223443224	31.6203703703704	87.206311769991	45.3912483912484	63.4021939971722	60.1352724998045	50.4082385166456	56.7803030303031	69.2152255639098	89.4014272375617	75.0454250241484	49.4772555486841	27.2338568935428	33.6212836212836	46.2582746102926
r304	DMR-C2	72.1761327377154	15.0874965998731	55.7400793650793	60.8634085213033	37.4543946932006	41.997425997426	13.656862745098	17.3723344556678	60.0487804878049	9.921875	17.6952794206315	19.4208829365079	12.0269066976384	23.7475345167653	18.9922206506365	32.3481620718463	20.6590945741889	12.4461996336996	6.65765765765766	6.14592621701626	14.2141623488774
r305	DMR-C3	86.7120954003407	40.4019196160768	60.2678571428571	78.8011695906433	52.8758169934641	38.8211382113821	8.39622641509434	15.381850853549	82.34375	43.3962264150943	71.929012345679	50.3142857142857	55.6462585034014	61.2403100775194	77.7513227513227	88.6328241988619	72.8691744763173	59.2402447089947	28.7698412698413	34.4111394557823	43.7820512820513
r307	DMR-C2	56.7861457913814	13.3660451422964	73.4166666666667	59.5505617977528	23.955223880597	37.1794871794872	12.0306513409962	5.75091575091575	14.6380471380471	10.6871609403255	16.9230769230769	20.5600649350649	12.390873015873	28.1111111111111	31.4298515104967	47.3668126254333	36.541149068323	5.98245614035088	10.2857142857143	8.3950138026225	17.2167487684729
r308	DMR-C2	61.0966810966811	35.9462201927955	49.5967741935484	47.9012345679012	19.4533333333333	26.3064236111111	9.40860215053764	12.4003097173829	73.504105090312	13.9644746787604	29.8452380952381	30.0320512820513	21.8184723553851	19.6267696267696	28.811873433584	51.2662835249042	35.5596107055961	21.2327694235589	9.73684210526316	11.5139160687106	21.1091549295775
r31	DMR-C2	73.7992831541219	29.6675191815857	88.4649122807018	86.1423220973783	37.037037037037	48.7142857142857	0.529100529100529	1.33333333333333	55.8586691086691	0.347222222222222	68.1156994047619	2.1689497716895	24.8247978436658	40.2439024390244	22.3809523809524	47.2128060263654	4.41981390257252	36.2214950403927	0.595238095238095	0.333333333333333	0.154320987654321
r310	DMR-C4	90.1384809064205	84.3127490039841	66.9250645994832	74.0492321589883	50.1544892766267	42.5512820512821	35.0125313283208	45.519722814499	86.9487577639752	23.9192708333333	40.0624231735343	38.9049369747899	25.2734329741629	52.1771428571429	55.0301495889731	88.0218097737783	54.9502530480792	35.5485347985348	19.5707070707071	16.8302154195011	26.6199813258637
r312	DMR-C4	85.7886178861789	72.1094287680661	62.6333333333333	71.87265917603	42.3416789396171	38.8472418670439	21.2989156058463	11.2128216982586	72.9687057490796	26.6185666185666	53.3754981002688	59.9614732624441	44.0792994883904	59.5262390670554	60.914341115234	74.247886070316	60.6249072837858	40.9657320872274	17.8944911297852	26.7640107089648	37.7403414195867
r313	DMR-C1	13.5531135531136	12.5	72.0238095238095	64.7058823529412	23.0833333333333	9.72222222222222	0	1.7156862745098	56.0185185185185	33.3333333333333	43.5	20.3703703703704	26.4912280701754	25.6410256410256	58.7719298245614	89.3333333333333	69.9074074074074	28.0701754385965	13.3333333333333	48.2142857142857	49.6666666666667
r314	DMR-C3	87.0654396728016	44.107656127515	57.3232323232323	46.7432950191571	32.5471698113208	40.2180685358255	13.8670852956567	8.98427260812582	85.8867243867244	8.80718954248366	15.6384323640961	23.957528957529	6.47058823529412	28.1818181818182	25.981308411215	39.5942028985507	25.4177489177489	12.669616519174	1.78571428571429	9.04915615785181	8.97577996715928
r315	DMR-C2	53.4456355283308	0.100908173562059	52.4621212121212	44.2063492063492	20.6060606060606	41.25	4.41176470588235	5.40540540540541	9.88095238095238	5.13888888888889	0.854700854700855	0.555555555555556	1.11111111111111	0	2.22222222222222	0	2.11111111111111	0.386100386100386	0	1.31205673758865	2.17391304347826
r317	DMR-C4	88.5736956952986	84.1680129240711	60.2873563218391	64.2527348777349	44.5786951144094	45.5020703933748	19.4444444444444	21.254066844129	85.4695767195767	30.150032615786	55.5650907278126	49.8578869047619	39.5125600894832	57.5547445255475	57.3843193843194	83.7674362674363	64.6810699588477	40.0353796136929	15.2697408077155	32.3280499388094	37.8716236338188
r318	DMR-C3	93.3481152993348	29.8016040523428	68.3333333333333	81.25	32.5757575757576	13.6274509803922	26.7857142857143	18.8759689922481	83.2291666666667	29.047619047619	62.1446208112875	64.7037037037037	43.1126596980256	69.0476190476191	74.8994708994709	92.5	78.030303030303	49.4345238095238	39.367816091954	30.8763931104357	54.7619047619048
r319	DMR-C4	87.5627440044618	88.7351298858946	81.0928961748634	60.8743169398907	39.4117647058824	48.9724310776942	24.3390804597701	24.974358974359	87.4718196457327	26.5757575757576	63.8830532212885	65.410447761194	54.2401960784314	60.2040816326531	76.6601435094586	90.8258569128134	80.1538461538462	41.8905472636816	30.2227342549923	40.2818035426731	50.4256854256854
r321	DMR-C4	93.4716290420988	96.1597033701914	70.9810420380273	73.6824769433465	51.9602542212104	56.3966318234611	37.2510822510823	42.7736777367774	85.5470216760539	27.4173955296404	53.6557481664243	54.1569187313868	41.2791950113379	58.6742424242424	60.0035685737124	83.3281743509016	68.1642941874259	47.2853789403085	16.0863961746315	24.8059964726631	35.8129210916981
r322	DMR-C2	88.8670917116234	23.1188287368063	65.1212938005391	50.3875968992248	46.2640692640693	40.5932203389831	9.98724489795918	4.96598639455782	81.2666666666667	30.9477124183007	54.6783625730994	65.9564164648911	48.3055555555556	47.8571428571429	74.7370059134765	90.8484848484849	69.9955076370171	40.0834701696771	20.1449275362319	23.0347384855582	50.6802721088435
r324	DMR-C3	85.6553620531622	57.4171029668412	52.6190476190476	56.7706449668475	39.2004264392324	24.2539682539683	8.93610608800482	14.6458333333333	82.991452991453	19.8268398268398	35.7819264069264	35.515873015873	22.9441391941392	39.7777777777778	42.1942640692641	55.5911330049261	50.2913279132791	18.8245931283906	12.2690763052209	20.0987554112554	28.2257601835915
r326	DMR-C4	85.6396217023395	76.8085842852198	71.5522332964194	66.6916282642089	54.0245202558636	47.3415823022122	36.2540894220284	24.7782446311858	68.5696383816684	27.734375	53.8738399889479	50.8430335097002	47.3673607300368	64.5138888888889	62.462148962149	85.2112595637775	70.0316310098919	41.3477145244063	21.1642453591606	25.3877551020408	33.884096438841
r327	DMR-C4	89.7491349480969	86.3739669421488	59.5647558386412	68.4265010351967	49.8518518518518	45.3290870488323	18.9139784946237	23.6447811447811	80.4398954703833	29.8232323232323	64.4109195402299	58.9175612441509	49.1030844155844	68.1214689265537	70.5330455769052	83.625142506358	79.1642143748885	43.4136054421769	24.0305010893246	36.7375786606556	44.9591434206819
r329	DMR-C2	78.8144329896907	0.485731633272617	56.965811965812	51.4583333333333	22.6967592592593	13.7979497354497	2.30496453900709	0	49.0873015873016	2.59259259259259	4.05671296296296	3.80434782608696	3.43171296296296	4.96031746031746	5.73593073593074	14.5134575569358	13.9855072463768	2.71739130434783	2.00348432055749	0.954861111111111	3.31845238095238
r33	DMR-C2	63.2068718682892	16.8317558148067	65.7790212859337	54.7469570787957	39.4365079365079	39.3896713615023	8.34876543209877	12.2351061636776	13.0259259259259	16.2073390471449	23.0847274855539	15.9553571428571	16.4651254692749	28.072625698324	24.4772056109266	40.3805272108844	24.2143906020558	17.942575101666	8.46825396825397	9.05745489078822	8.17547723935389
r331	DMR-C3	91.8833227647432	54.382904491932	83.1234866828087	68.75	42.6719576719577	48.7421383647799	24.375	24.3055555555556	90.7996406109614	19.515306122449	42.4177489177489	40.4344193817878	25.1923076923077	44.0192743764172	53.1481481481482	72.8395061728395	54.3939393939394	36.1411930363543	16.0382513661202	15.9895833333333	23.6448708836769
r332	DMR-C3	95.9787556904401	37.721160651097	75.9929078014184	90.2439024390244	39.7967479674797	28.968253968254	28.6054421768708	27.3809523809524	95.2173913043478	16.6666666666667	30.1944444444445	32.9411764705882	21.7445559491014	26.3157894736842	50.1063829787234	56.4665653495441	47.2400388726919	23.5093167701863	14.6666666666667	8.65087040618956	13.4207968901846
r333	DMR-C4	81.9884902657034	92.2569559915752	57.5	51.8943274520964	47.795670995671	40.2900107411386	19.0974108274489	27.131109965045	75.1994118990522	28.9908877131099	61.3464583514919	59.6155666945141	45.5327649077649	61.6174055829228	69.1502228745379	85.1993424673837	71.4502663810623	42.4634023220596	19.9015748031496	29.7239828809795	38.5366730584852
r334	DMR-C3	84.1317365269461	41.260162601626	62.6984126984127	75.0915750915751	41.6666666666667	11.2179487179487	15.3086419753086	6.45061728395062	85.3081232492997	13.0952380952381	26.172787785691	27.0660522273426	13.9697236919459	33.3333333333333	27.6984126984127	66.0198412698413	34.84375	18.6875725900116	18.1547619047619	11.568144499179	20.8095238095238
r336	DMR-C4	66.9172932330827	52.993744414656	41.2641138929799	53.831711896228	24.4766619519095	25.1449275362319	4.7985347985348	9.68333333333333	48.1309523809524	8.69175627240143	15.572542344387	10.2621452621453	14.5392202188319	14.0625	18.8985205732779	19.7534013605442	18.7173202614379	12.5612575127138	4.54545454545455	7.03678266178266	16.5705128205128
r337	DMR-C4	89.7791474062661	95.7829977628635	68.8001407459536	70.1796360820751	61.7668552569543	51.6741430871866	33.4601579325198	32.4734848484848	89.0529815529816	24.1077441077441	50.6438792055231	47.3465608465609	39.9492846465941	53.7411347517731	54.1684071289335	83.4727517640362	60.0963962122761	33.7324824824825	15.6161137440758	23.3781406957373	36.8052886326429
r338	DMR-C3	87.5481386392811	43.9171122994652	64.4151138716356	72.6829268292683	37.1952380952381	19.8979591836735	8.40909090909091	13.6857142857143	81.7881944444445	7.75193798449612	6.29807692307692	0.943396226415094	2.07516339869281	0	0	5.8531746031746	0	3.46938775510204	0.531914893617021	1.76282051282051	1.26602564102564
r340	DMR-C2	47.064611347983	1.12917795844625	34.3137254901961	40.4513888888889	21.968253968254	18.6085390946502	1.99312714776632	6.53985507246377	7.29411764705882	0.54945054945055	7.48397435897436	3.97849462365591	2.57835757835758	4.78927203065134	2.48484848484849	2.85714285714286	3.43939393939394	3.08823529411765	0.694444444444444	1.5530303030303	4.12037037037037
r347	DMR-C2	80.6130268199234	10.5015002143163	74.4791666666667	66.6312056737589	53.8888888888889	47.0238095238095	11.734693877551	13.5763888888889	81.6358024691358	26.7676767676768	47.1525200989487	38.5294117647059	30.6084656084656	54.8387096774194	34.9977954144621	64.8333333333333	50.2953296703297	30.3722943722944	20.3921568627451	16.5064935064935	30.6456043956044
r349	DMR-C3	89.1517323775388	60.3759398496241	73.6138014527845	76.5782828282828	44.3233082706767	53.4210526315789	35.7142857142857	34.8479853479853	92.9396258503401	30.6159420289855	64.6480107194393	63.4789311408016	51.2524801587302	60.1744186046512	76.1384976525822	91.4236111111111	80.6826547043938	50.5309635591326	20.1171875	32.2028434528435	51.5234877734878
r350	DMR-C2	71.0657596371882	19.545767377839	58.7899543378995	69.6868530020704	19.280701754386	18.5723514211886	3.11507936507937	10.6065162907268	29.9624741200828	0	1.9436634385088	0.526315789473684	0.252525252525253	0	0	0.736842105263158	0.177304964539007	0	0.844407530454042	1.1734693877551	3.58333333333333
r352	DMR-C2	86.9902912621359	26.816840976133	42.6234567901235	65.6725146198831	42.5333333333333	27.8744588744589	9.72727272727273	6.98275862068966	73.7426900584795	30.203373015873	62.7884136935861	58.3030303030303	46.2972582972583	60.2040816326531	50.6017316017316	88.0210772833724	73.8059163059163	45.3058350379779	18.8364779874214	36.7635189669088	36.1527777777778
r354	DMR-C4	87.1302428256071	96.2784966112138	70.3456790123457	71.812476928756	47.7849336455894	55.6759906759907	25.8391203703704	31.3011988011988	71.9122609673791	30.8582089552239	61.0115350488021	54.9620427881298	48.2980599647266	63.406862745098	67.2868041049859	82.0340501792115	66.1288998357964	46.0606538421108	17.13535808024	27.4773945390829	36.1701127819549
r355	DMR-C2	51.6467065868264	20.0750187546887	54.0563725490196	59.1338582677166	22.4771689497717	30.8247619047619	12.7536945812808	18.5431235431235	83.8321995464852	9.47638404955478	20.9299289891395	21.5484457671958	17.4748736112373	22.9519774011299	21.834451901566	35.8002645502645	27.4523809523809	13.1859410430839	5.75496031746032	9.08518363357073	13.8975519785379
r357	DMR-C3	91.9839679358718	64.6064703042009	81.2	77.3714285714286	43.3333333333333	53.0864197530864	15.1587301587302	19.8484848484848	89.0151515151515	32.2916666666667	66.7041394819173	53.0998168498169	34.8192239858907	36.6666666666667	47.7083333333333	80.4938271604939	72.055785123967	57.4362244897959	30.2898550724638	29.5809523809524	56
r358	DMR-C4	68.792934249264	96.9742813918306	79.1666666666667	72.2222222222222	41.0606060606061	53.2258064516129	17.3118279569893	17.741935483871	15.3846153846154	34.375	34.3154761904762	16.6666666666667	23.3088235294118	35.4166666666667	33.3061224489796	38.0541871921182	36.8686868686869	20.7633053221289	11.4666666666667	8.13131313131313	14.9151614668856
r36	DMR-C2	73.7710800143524	11.0574989947728	92.1043771043771	83.5598705501618	38.5374149659864	43.9958592132505	3.20512820512821	8.95390070921986	51.8832402165736	3.26797385620915	67.7372091845776	7.01883701883702	46.5803212144676	65.578231292517	33.8495670995671	43.7202380952381	23.1683375104428	21.7539682539682	0.421940928270042	2.42165242165242	2.87830687830688
r360	DMR-C4	75.9224515322076	96.0878885316184	69.6124031007752	72.7513227513228	52.625	53.1728778467909	26.1488095238095	28.4871031746032	73.4985422740525	30.4347826086957	50.9653385163589	36.3708513708514	33.1448412698413	59.7286821705426	64.1914682539682	77.0364741641337	66.9618055555556	42.8109815354713	13.9259259259259	22.1783181357649	31.656746031746
r362	DMR-C3	76.3102725366876	52.9411764705882	62.2727272727273	61.2878787878788	38.239247311828	34.1155501748722	21.516393442623	16.8960244648318	63.5229276895944	21.0575396825397	39.1755531290415	32.695652173913	29.4965892693165	42.8319597069597	42.0575396825397	61.3625541125541	49.5870206489676	26.2038273253227	11.6181229773463	23.3609523809524	26.8512066073042
r364	DMR-C2	69.3765146508041	36.0578765810655	55.9425287356322	53.53228962818	39.5165059888986	31.2580808080808	14.2269439421338	17.980572597137	70.3953279424978	19.2935982339956	37.5966386554622	24.9061224489796	28.2196747011562	29.6596244131455	34.7100415923945	49.7537770128132	38.5917537746806	18.2539682539682	11.1362266425558	14.0586500846616	21.7978329056173
r365	DMR-C3	90.5737704918033	38.5460693153001	80	71.4285714285714	61.1111111111111	59.6153846153846	6.14583333333333	10.1190476190476	65.6410256410256	17.1111111111111	41.468253968254	48.1481481481482	20.6666666666667	34.6153846153846	49.7777777777778	71.09375	71.5873015873016	16.8888888888889	11.9047619047619	22.7380952380952	28.9285714285714
r366	DMR-C3	91.4719626168224	46.125	77.5806451612903	59.9479166666667	34.949494949495	32.5520833333333	0	1.51515151515152	86.1764705882353	21.6666666666667	49.5959595959596	42.979797979798	30.3809523809524	58.8235294117647	49.7767857142857	61.9362745098039	56.0119047619048	35.0520833333333	13.0434782608696	19.6666666666667	33.4558823529412
r369	DMR-C3	80.4116558741906	60.365605958023	63.7204800619435	55.9171075837742	51.441798941799	48.74949979992	25.4933333333333	22.4761904761905	68.7009803921569	22.8236914600551	50.2235354573484	46.2550343520493	37.9395432154053	48.8715277777778	56.177811550152	73.5807823129252	64.9114383269313	40.0548801080716	14.018691588785	21.3877887282143	33.9759700176367
r37	DMR-C2	54.3873675794523	12.7926421404682	56.2241689128482	50.1275510204082	26.6612676816759	31.0121429932751	6.2111801242236	8.32106782106782	48.7094328177131	19.0287769784173	29.1203881588497	17.9047619047619	16.890056022409	28.7064676616916	23.3601190476191	37.1485600228115	26.9838879326831	12.52574002574	12.1255124566383	10.0901662440124	18.1027727546715
r371	DMR-C3	88.5181845506462	51.4249119436439	70.6398809523809	76.2869198312236	43.7078651685393	46.5540540540541	17.6792255363684	21.9415807560137	81.6	16.4502164502164	38.4206349206349	32.0492898913951	40.2373222016079	38.8755020080321	41.923076923077	54.5355964167845	45.13445831407	32.1117424242424	14.875	21.1207311207311	31.7261904761905
r373	DMR-C4	82.4929971988796	84.8169297950957	60.7666666666667	60.9037558685446	39.9914965986395	41.2981859410431	30.8049886621315	24.6	88.6061282467533	29.8505387556483	62.6088032338032	65.9589525831564	55.9626783202733	65.0292397660819	77.5045787545787	89.4094449373953	81.6733630952381	45.9873511904762	20.7942708333333	34.9810433727631	51.6825396825397
r374	DMR-C2	82.2761194029851	36.7335865436788	60.6770833333333	62.4509803921569	33.921568627451	21.078431372549	9.64912280701754	4.76190476190476	62.6881720430108	20.6896551724138	60.4229323308271	50.0925925925926	38.3108108108108	43.3809523809524	56.6666666666667	80.4279279279279	65.9722222222222	43.5087719298246	8.07692307692308	22.9584377610693	31.0515873015873
r375	DMR-C3	92.8115015974441	56.231884057971	81.6129032258065	78.8288288288288	35.2564102564103	48.9814814814815	16.6111111111111	17.3070607553366	92.7489177489178	66.6666666666667	46.8693693693694	53.992838992839	26.8571428571429	36.0919540229885	50.5544532627866	66.4157014157014	51.7117117117117	24.7685185185185	10.4938271604938	21.8041418041418	35.1785714285714
r376	DMR-C4	86.5588399330731	96.3858623438746	66.9444444444445	59.3903318903319	42.5	51.0169491525424	28.3625730994152	30.7179487179487	75.5886243386243	30	62.5978090766823	62.8231292517007	50.1806446262716	67.24043715847	76.002132196162	87.4149659863946	80.5331262939959	45.7608695652174	33.1944444444444	30.6687675070028	44.3032212885154
r378	DMR-C4	77.6811594202899	94.8611111111111	72.2222222222222	81.25	59.7222222222222	62.962962962963	0	15.4545454545455	71.8181818181818	12.962962962963	45.6746031746032	73.5	29.8611111111111	50	73.8095238095238	83.030303030303	55	20.5357142857143	13.8888888888889	22.7272727272727	17.1626984126984
r380	DMR-C3	93.4782608695652	57.6934842459468	73.7698412698413	67.390873015873	53.0379188712522	36.4705882352941	11.4484126984127	18.7908496732026	91.2820512820513	29.1540020263425	65.4834054834055	61.0262725779967	48.4797044519267	64.2857142857143	66.5238095238095	88.3497536945813	77.6149425287356	50.2467532467533	18.0952380952381	30.5533509700176	46.5123456790123
r382	DMR-C3	91.7569659442725	60.1317663817664	75.6036646280549	66.9385044385044	51.6450836744954	69.722841521622	34.2737637542832	33.3968509703804	87.2324929971989	18.2671957671958	42.3699290905173	48.1303083889291	18.3145769820806	62.2673992673993	58.0218217287183	67.0448179271709	72.5710022300931	12.5105617274292	10.8800482218204	13.7184452144081	26.8389909548446
r383	DMR-C2	93.5096153846154	1.36363636363636	75.8602150537634	86.7741935483871	37.3737373737374	41.8069727891157	21.7261904761905	29.4949494949495	93.6206896551724	6.17283950617284	37.5345622119816	35.2236652236652	38.4715821812596	25	24.7311827956989	65.0992063492064	49.7619047619048	25.9463684463685	10	11.1666666666667	33.9657738095238
r385	DMR-C1	1.6304347826087	0.50297210791038	61.3541666666667	48.2692307692308	16.3562091503268	31.8421052631579	2.18068535825545	6.62878787878788	4.78547854785479	1.90217391304348	7.3234126984127	5.49450549450549	1.50103519668737	0.862068965517241	5.36549707602339	6.56602847324497	1.33928571428571	1.32183908045977	0.416666666666667	0.965732087227414	2.50809061488673
r386	DMR-C4	90.5780900670712	95.1286764705882	82.5104166666667	69.3621399176955	66.2033462033462	63.2420091324201	24.1478696741855	28.6157253599114	83.7468909691132	19.5520050125313	47.9014396456257	49.322457378013	42.5204091773859	47.2222222222222	68.100975329891	92.0634920634921	65.7295482295482	38.3648881239243	25.1643192488263	17.5497172048896	35.0463759801109
r387	DMR-C4	89.9527050409505	96.2272625196497	54.8562057049142	55.292577413479	41.4811738648948	37.7704862863874	20.8843537414966	29.0968492660222	72.3197685448681	29.381153305204	53.570979238239	49.0944914551186	34.6159693824054	54.5507246376812	58.9682927586153	79.5240491831401	66.4168343393696	39.2197174378026	18.8565891472868	20.2306104928483	35.0081263765474
r388	DMR-C2	94.6644435181326	14.9355572403336	79.0960451977401	76.5860215053764	55.0925925925926	66.241134751773	20	1.78210678210678	93.5119047619048	8.03571428571429	39.2455507455508	21.3461538461538	23.9592352092352	22.2222222222222	37.7227342549923	62.325925925926	43.1216931216931	23.2999769956292	7.57309941520468	6.61971830985916	23.2800284292822
r389	DMR-C3	87.1617161716172	59.852137576342	76.4126984126984	78.5992907801418	50.9751773049645	66.3058419243986	30.4377104377104	31.4591524683268	91.6382150344415	17.1052631578947	27.4410029498525	17.6590909090909	16.676245210728	43.0263157894737	23.0419799498747	61.5908029878618	28.6897344607625	22.4512471655329	8.55311355311355	9.5046768707483	16.2341527520099
r39	DMR-C1	11.3628790403199	1.01149759860282	53.498427672956	50.5946275946276	21.4584959666927	23.8449328449329	5.01801801801802	5.63235294117647	4.63203463203463	8.7797619047619	17.6474179415356	12.8810720268007	9.75977891156463	20	17.331746031746	27.4685771744595	13.4128787878788	15.1696381554201	6.66232638888889	5.61393467643468	11.1798679867987
r390	DMR-C3	92.9002484913028	56.2522918958563	75.6608946608947	68.9488636363636	39.1789819376026	40.1217843459223	23.3333333333333	31.3405058993294	95.3768720294144	19.2884990253411	52.1308500786113	45.3440682631434	41.9961312633726	38.5780885780886	47.6094350783792	82.2254397254397	53.316778654202	38.7784090909091	12.465483234714	21.0449735449735	27.9080756013746
r391	DMR-C2	51.9659624413146	1.01908467667223	46.5579710144927	44.1678691678692	28.8744588744589	32.5085034013605	3.52941176470588	5.03147235905857	3.20833333333333	1.94805194805195	12.8399561654279	7.31162196679438	8.59838274932615	5.91753774680604	6.31904761904762	16.072940287226	7.30392156862745	7.14056776556777	2.88461538461538	3.91883797544175	7.50890075656431
r393	DMR-C1	16.1636485580148	20.8620689655172	63.0555555555556	60.0909090909091	44.7115384615385	50.7407407407407	12.0535714285714	12.3809523809524	37.7471456418825	12.7541074909496	41.0694108151735	33.0172413793104	20.349484823169	35.4166666666667	35.5654761904762	53.4960317460318	34.7916666666667	28.2075471698113	8.62068965517242	15.8285440613027	19.7222222222222
r394	DMR-C4	88.023644307376	87.8200384786148	69.5238095238095	66.5289256198347	49.9166666666667	54.7879151660664	26.4637875352161	25.3412073490814	81.311136920893	27.8490718321227	60.203231292517	59.0771502399409	43.84480023793	59.8717948717949	63.8619511064766	86.4406487232574	75.8892496392496	48.4895305639987	11.9705215419501	22.5978637068863	39.6974579305406
r396	DMR-C3	79.6926310258768	55.7843435881815	60.0894015193626	58.2289227166277	41.3871216502796	46.9462334113973	25.0152905198777	29.2822889578615	69.0666304544632	22.7840199750312	47.9349298500242	43.5234157276142	34.4035043192347	50.0243386243386	53.6255543884221	70.5508870214753	56.5508441303494	28.6736590547	20.1383399209486	23.3985987557416	32.6231060606061
r397	DMR-C4	91.9261659856277	93.1961910300211	62.7197346600332	60.2843915343916	49.2573696145125	50.5833872010343	28.515873015873	33.4469696969697	79.6276218820862	32.4544817927171	59.8315686580993	58.8268398268398	46.088132222586	63.1526104417671	70.0232175232175	88.0194962042788	74.8787757015605	44.9234934086629	15.8333333333333	33.1260644458069	44.4835978835979
r398	DMR-C4	70.8690511380432	70.4581234256927	67.7857142857143	54.09335839599	34.9166666666667	37.8872549019608	21.7391829828378	24.0816326530612	67.6371766980904	26.5600775193799	40.1647018030513	38.6496090973703	30.3386118598383	48.3671171171171	52.6637875680938	68.613719353156	52.57403458896	29.5910758528683	16.7140151515152	16.514012303486	28.9345451442226
r399	DMR-C4	60.2209944751381	64.6030589949017	62.2677595628415	54.4354838709678	36.8075117370892	37.363184079602	17.2316384180791	17.72921108742	89.520202020202	32.3989898989899	60.5029846696514	61.1139455782313	46.4303482587065	56.5151515151515	68.0707282913165	86.5300546448088	77.4813988095238	51.1519114688129	21.9444444444444	27.3809523809524	53.2440476190476
r4	DMR-C4	51.4059753954306	69.1729323308271	60.6879189865564	57.7430013216388	38.5853794642857	36.5417390360399	7.90914066776136	8.79598903511947	23.5296206618241	2.49822316986496	10.8824915308309	4.19824697086878	5.51805337519623	5.59187279151944	4.04961649089166	12.1803751803752	7.06617094787442	5.59928443649374	2.43417588204318	2.18048265667313	3.53961556493202
r40	DMR-C3	88.0179323461486	52.4518283116779	72.0737801293357	68.7036731551743	47.5171566159938	55.5938003220612	28.1990550789506	29.3255697340665	86.0929354501564	17.7989161766402	45.6338623022723	42.3920258485476	36.1307805950663	46.6342809163968	47.8106828376806	73.7308341776427	55.5250887584935	27.7538819875777	11.2345779220779	15.0121258134079	27.7693110290093
r401	DMR-C2	64.6264626462646	5.29308836395451	48.8657407407408	50.1190476190476	18.4996220710506	31.5495086923658	8.97435897435897	4.67171717171717	13.6858974358974	11.3285024154589	20.3319919517103	14.4063926940639	12.6712328767123	21.0858585858586	17.9908675799087	23.8717948717949	18.0208333333333	13.4047619047619	2.47311827956989	3.14090019569472	8.33333333333333
r402	DMR-C4	77.5788436268068	67.3827020915772	54.3294014853648	57.0606060606061	39.0719954648526	41.7035281727225	22.8853174603175	26.6924066924067	63.4998855311355	10.2503912363067	21.4619252873563	14.6750764525994	10.3556166056166	16.712962962963	12.2203647416413	32.4094799210007	23.1714426183453	13.973544973545	5.0952380952381	4.74542907235215	9.904361771174
r404	DMR-C2	89.5228726020659	23.4573031373364	80.4929577464789	79.6581196581197	42.5799086757991	50.9492481203008	20.1960784313725	28.0761316872428	94.5168382668383	19.9134199134199	57.7843915343915	50.978835978836	52.0160665892373	70.994623655914	60.7244483159117	88.7763713080169	77.1584084084084	53.9888300999412	24.3710021321962	29.4424603174603	34.3220092915215
r405	DMR-C2	88.1270903010034	1.10262934690416	71.5873015873016	81.0317460317461	46.5079365079365	34.9206349206349	17.9824561403509	20.9183673469388	40.8771929824561	25.462962962963	70.8106575963719	48.7301587301587	31.1678004535148	61.4285714285714	69.8696145124717	94.4444444444445	86.6666666666667	57.4074074074074	6.34920634920635	20.7596371882086	38.5964912280702
r407	DMR-C4	88.7148133995669	96.1750763036561	58.1375121477162	55.1694915254238	38.6599763872491	46.2246376811594	24.3917567026811	27.1747928919244	82.2395833333333	22.5192128133305	49.1777831222276	47.3914509526755	20.7190485692431	58.2211538461539	57.2144489108775	83.4396043771044	66.6079542101847	29.6935299842277	15.3068340306834	24.4419191919192	30.3107353862071
r408	DMR-C4	86.6991797827533	94.5210321668434	50.5676328502416	62.080459770115	37.6190476190476	37.7511415525114	21.2773722627737	22.2227443609023	82.0072532324188	25.1593137254902	54.3857727139936	63.083664021164	37.9388270459699	52.4609375	61.3560391043835	75.7176527176527	63.8940092165899	36.8939393939394	17.281462585034	23.7306578816013	34.3944099378882
r41	DMR-C3	80.7951721689741	62.0020429009193	49.9672346002621	46.9912398921833	34.9494782480894	22.9205607476636	7.90589569160998	12.6485260770975	78.5955058013882	14.2562358276644	35.2353610441846	34.0335828654606	27.8873427478578	26.8609613656784	36.9023873454253	63.1762047120791	39.2441945914168	24.9913194444445	13.0394579215334	12.9808593590645	26.5295358649789
r413	DMR-C4	92.010066058509	96.8636402062727	65.5092592592593	68.6964618249534	54.1552327145548	52.4064171122995	31.7017543859649	39.6555217831814	90.3911564625851	26.7190775681342	57.504483016983	50.8968665186282	37.0742248354189	52.4400871459695	53.7393315785275	72.7603174603175	60.0885722900648	33.3160208527856	10.7371794871795	24.8959112440788	33.6514169367573
r414	DMR-C4	90.8424908424909	93.8723131215913	72.4224992010227	73.3563218390805	61.758658008658	60.4861111111111	41.7923280423281	43.9005456349206	83.3330739703289	15.3978428978429	31.4891350479586	27.8250313283208	14.3942577030812	27.4509803921569	31.0423123884662	61.2051734273956	41.6161616161616	30.8899535423926	12.0138131588513	13.3664021164021	22.3093820861678
r416	DMR-C2	49.7109826589595	2.56716417910448	68.125	77.9365079365079	31.8840579710145	35.8333333333333	9.58333333333333	5.3030303030303	22.0238095238095	22.9166666666667	14.3091630591631	17.8260869565217	1.875	18.8405797101449	18.5416666666667	36.6071428571429	11.3636363636364	17.6242236024845	3.73015873015873	3.02579365079365	11.9212962962963
r418	DMR-C4	87.1749926964651	96.0126471104866	69.0924092409241	73.0116514690983	52.32367475292	53.0381944444445	28.2049224184056	30.394204851752	82.9407051282051	30.3571428571429	59.1672679172679	62.6390644753477	47.6441361668635	67.9649122807018	72.4330607663941	91.2724132863022	76.780753968254	44.7175747175747	21.0843941537011	24.7728584546766	48.2373393801965
r426	DMR-C3	93.7135847899417	59.6955328175693	66.3914490527394	70.2032520325203	51.4516129032258	22.9775280898876	25.1260504201681	23.2427536231884	93.0587949465501	33.1434599156118	52.9041451745533	48.7410192147034	43.2895171957672	49.4588744588744	65.9052579365079	86.034151034151	72.6164596273292	35.6480117820324	10.9375	26.5007598784195	41.9416428724939
r427	DMR-C4	89.4194756554307	95.9542296689824	79.2929292929293	64.1414141414142	39.6111111111111	37.2857142857143	15.1515151515152	15.8630952380952	83.5539215686275	25.452380952381	67.0089285714286	65.4689754689755	56.4935064935065	64.1025641025641	80.1934523809524	91.0983102918587	79.6875	53.1507936507937	17.0634920634921	34.0820105820106	38.2106782106782
r428	DMR-C2	61.7198734541271	18.3212863254167	44.8363095238095	40.4805996472663	26.7148760330579	27.0068027210884	4.90654205607477	5.21806853582555	12.4878140232471	7.25308641975309	8.61334432763004	4.27833148763381	5.94336219336219	4.98188405797102	4.68503937007874	9.11962365591398	4.76961926961927	4.55555555555556	3.65443425076453	3.32789432789433	5.16949152542373
r429	DMR-C4	88.3934890304317	90.6721782890007	65.3665301245947	54.6111111111111	36.1168384879725	49.7108843537415	19.0367965367965	20.030525030525	89.6440129449838	34.8671096345515	61.820987654321	75.7251082251082	49.3141659179395	67.7325581395349	76.1285714285715	89.2133520074697	82.8677983539095	45.7113306315434	25.6776556776557	29.2529488859764	50.9254267744834
r43	DMR-C2	58.5514056550272	12.1431767337808	43.6956845238095	51.4447463768116	32.0451417561244	28.2957393483709	8.43903638151426	12.0056022408964	11.5271007790693	6.44444444444445	12.127518505324	10.6413350728419	7.2224289021164	8.88172043010753	9.39565111758989	15.2727162293489	11.667929771378	7.07696915244085	6.02420856610801	3.70447051606472	8.15047610803579
r430	DMR-C2	78.9015243164771	33.8378258948299	57.1019108280255	53.5496183206107	39.2497603068073	35.671992481203	22.8051087984863	17.659478885894	78.6217948717949	17.4390243902439	24.4222343921139	20.7127691841068	12.526455026455	28.4132420091324	27.9143407761829	44.1600934852468	26.7210464432687	12.7815315315315	7.93120008088161	7.62962962962963	20.6505456349206
r431	DMR-C3	91.582774049217	59.1706302021403	76.5807560137457	79.5396825396826	52.1428571428571	55.7492354740061	17.0740740740741	30.4126984126984	93.3184523809524	26.786941580756	56.56	57.2271386430679	49.3561904761905	54.5542635658915	63.2046850998464	92.7226257734732	70.046460273733	45.5729166666667	20.4179067460317	31.955325140809	47.524519292812
r432	DMR-C3	93.857058476078	65.1726356422904	68.3333333333333	77.6595744680851	54.4557823129252	57.8338001867414	34.5593869731801	25.4	82.0736434108527	50.982905982906	57.6044973544974	65.2236652236652	57.5230816381259	73.2269503546099	78.0344764168294	92.5891946992864	84.1266329540666	57.7492050722139	22.9583333333333	41.37163804595	50.1016628873772
r434	DMR-C2	50.3071253071253	1.140174379611	59.8	68.727789623312	29.1927083333333	36.5131578947368	2.08333333333333	8.3746466623179	7.25308641975309	4.44444444444444	9.79166666666667	5.17676767676768	5.58382257012394	12.4293785310734	9.40476190476191	10.9813384813385	5.76923076923077	1.07305936073059	1.78571428571429	6.34506041222459	5.02587991718427
r436	DMR-C2	54.3242354488655	17.6026637069922	59.9794238683128	54.7250859106529	23.6728395061728	24.5927903871829	8.98550724637681	11.6780045351474	21.0057854917668	11.9333333333333	11.4145658263305	16.5873015873016	6.15171650055371	12.3484848484848	13.5451921815558	24.4505494505495	16.7816091954023	4.58994708994709	3.03672316384181	5.91982091982092	4.78813559322034
r437	DMR-C3	93.2075471698113	30.4990757855823	51.1981566820277	58.8095238095238	34.375	28.5632183908046	16.6666666666667	9.76190476190476	89.6551724137931	19.8333333333333	30.1759259259259	24.8686371100164	15.0615763546798	19.6078431372549	31.3978494623656	71.7775041050903	34.21875	27.5555555555556	14	12.6944444444444	9.02201740911418
r44	DMR-C2	93.8558487593541	3.32077249175695	63.6083743842365	81.8518518518519	41.8253968253968	41.530612244898	10.5208333333333	9.46428571428571	95.3864734299517	36.489898989899	54.5736961451247	60.4700854700855	34.0119385822511	52.8869047619048	69.8325892857143	90.5207537560478	67.4818121693122	44.981684981685	7.51322751322751	26.998504715896	39.0476190476191
r441	DMR-C2	97.495183044316	2.74294670846395	50	54.4444444444445	30.4978354978355	65.7843137254902	4.16666666666667	1.47058823529412	81.9444444444444	46.1538461538462	22.8291316526611	61.5384615384615	29.1316526610644	24.3589743589744	68.2611832611833	98.75	62.3148148148148	48.5185185185185	21.2121212121212	5.13392857142857	18.7362637362637
r443	DMR-C4	81.5831471433131	74.3745921252991	57.6027397260274	74.1341991341991	43.4599156118143	38.9583333333333	18.1939605110337	28.363201911589	69.2857142857143	21.3852813852814	48.2272256728778	27.7630121816168	23.0196078431373	37.1794871794872	41.0144927536232	75.8694885361552	52.8036383092563	29.1604938271605	14.4736842105263	14.1115288220551	33.9648033126294
r445	DMR-C3	84.9811444499098	49.8557313980939	56.0119047619048	57.1598639455782	43.5869565217391	35.0728155339806	18.7958115183246	25.6798691040397	68.5660980810235	29.8958333333333	42.7681129830451	38.3850931677019	31.1997711997712	44.8148148148148	38.8379450879451	59.8140589569161	43.4480122324159	22.8148148148148	16.8881208397337	18.929834054834	26.6309887869521
r447	DMR-C4	88.7424147311153	95.3997320232247	60.0326157860405	62.9233680227058	55.1760563380282	44.7318747318747	28.0536130536131	25.7879818594104	87.7758620689655	37.6471912642126	53.946608946609	60.3384660346686	40.9790720526917	61.8333333333333	70.0613496932516	86.1956521739131	71.615682137834	42.3455666767769	15.0122549019608	32.8649813834999	38.214535290007
r449	DMR-C4	81.5097216927183	72.656378263011	54.3861822185522	51.7156862745098	43.7400793650794	27.5399245063879	18.3850931677019	21.7334590601917	59.2456388495993	9.71204188481675	13.3390022675737	8.93470790378007	9.46294925569537	12.0473251028807	12.0017182130584	20.8713624338624	12.5387051372273	6.05103920021047	8.15476190476191	6.74466338259442	10.9671698284264
r45	DMR-C2	66.9111654441728	0.799262219489702	65.4273504273504	52.051282051282	28.8492063492064	26.140350877193	0	2.77777777777778	34.5736434108527	3.33333333333333	3.57142857142857	5.79150579150579	6.75	3.80952380952381	6.62698412698413	10.9285714285714	5.03875968992248	0	2.91666666666667	2.29328165374677	4.67741935483871
r450	DMR-C3	90.447400241838	46.5420560747664	67.7008928571429	64.7619047619048	32.5520833333333	28.6458333333333	13.0555555555556	13.3333333333333	78.2894736842105	11.2179487179487	36.7460317460317	24.5924495924496	22.3214285714286	30.1587301587302	38.4383753501401	61.3963963963964	44.2156862745098	20.3052503052503	8.0952380952381	16.965811965812	19.2606516290727
r451	DMR-C4	94.1502463054187	94.4151738672287	69.8039215686275	80.6159420289855	60.3472222222222	44.4961240310078	23.4126984126984	27.1111111111111	90.4074074074074	21.7171717171717	63.3680555555556	70.0662878787879	56.9428571428571	61.4880952380953	74.395667989418	86.8303571428571	71.6285714285714	48.1400966183575	19.8412698412698	30.5150631681244	50.2760524499655
r454	DMR-C4	87.1194379391101	96.4447034824421	57.0957095709571	62.984693877551	49.3055555555555	46.9097222222222	18.3642857142857	21.8104222821204	81.6999141999142	28.4	51.2059884559885	50.2445887445887	38.9823008849558	73.5390946502058	74.1646141215107	91.1525341130604	77.8264456736679	38.7149532710281	19.6768707482993	24.4169050195836	39.3551587301588
r455	DMR-C3	91.0394265232975	50.1640112464855	70.9751870096698	67.5468164794008	55.9009009009009	32.9674796747968	26.8674698795181	26.5038314176245	84.4718540337097	28.6111111111111	35.2000835421888	34.1411366411366	21.5079365079365	37.6495726495726	39.2755825734549	61.360353130016	40.6453863596721	32.3621553884712	8.47222222222222	19.5050584336299	26.342242413671
r456	DMR-C2	50.4834254143646	0.759921193357726	58.2333333333333	57.8925035360679	44.7463768115942	29.4666666666667	4.73356009070295	5.17006802721088	3.12517040672381	1.06741573033708	1.59574468085106	1.17216117216117	0.634920634920635	0.268817204301075	2.87001287001287	2.15464403583215	2.84090909090909	0.841584158415842	0	0.623052959501558	0.886524822695035
r46	DMR-C3	94.0222183036501	51.5529922218107	79.1982214572576	75.9985709181851	52.0984126984127	49.0175565175565	31.1277313955885	31.6439187139824	93.2104341736695	28.3213859020311	55.772419239468	53.8394402413094	50.4545247217661	61.8269230769231	60.52710473606	76.6899585921325	68.5412447807407	43.90618336887	21.7540983606558	29.3602166189886	43.9159451659452
r460	DMR-C2	79.2626728110599	28.9205702647658	46.9761904761905	53.7037037037037	28.8805346700084	33.3333333333333	4.76190476190476	5.55555555555555	78.5260770975057	14.3650793650794	45.7894736842105	10.5833333333333	15.0877192982456	24.4444444444444	8.24561403508772	54.421768707483	60.7936507936508	7.03703703703704	0.793650793650794	5.41666666666667	19.7619047619048
r462	DMR-C3	85.5769230769231	30.5243445692884	93.75	66.6666666666667	6.25	47.0833333333333	12.5	3.125	81.25	0	49.1666666666667	5.55555555555556	27.0833333333333	25	42.1527777777778	93.0555555555556	59.375	67.7083333333334	6.66666666666667	28.125	20.8333333333333
r463	DMR-C2	51.0086455331412	0.941619585687382	62.7450980392157	47.0279866332498	15.9325396825397	31.4393939393939	2.27272727272727	0	25	2.27272727272727	8.10606060606061	4.90196078431373	4.92424242424242	7.57575757575758	3.33333333333333	12.4242424242424	5.45454545454545	3.78443526170799	10	3.49206349206349	5.995670995671
r465	DMR-C3	82.5995807127883	60.8545533016832	69.113475177305	66.9954648526077	49.5035460992908	45.5833333333333	7.14285714285714	22.0089285714286	60.9253246753247	16.8859649122807	47.3188405797101	43.4782608695652	47.1801587301587	42.6470588235294	58.5576259489303	84.3971631205674	61.4393939393939	46.6666666666667	23.2407407407407	21.0077519379845	43.4883720930233
r466	DMR-C4	83.6206896551724	80.5806517104862	54.6376811594203	47.9034391534392	43.3528265107213	36.4423455332546	18.3313155770783	15.265522875817	77.8679653679654	33.7293729372937	59.0395787944807	46.2624807987711	35.2333910381856	49.1935483870968	63.7683494450412	78.9363523187053	71.4254310837045	39.5692201942202	21.6666666666667	23.5258967223253	43.0573593073593
r467	DMR-C4	91.7619367854741	82.6042726347915	61.5715939153439	62.4603174603175	47.3626373626374	46.1746031746032	12.3931623931624	19.108527131783	78.4766763848396	25.7320162107396	62.6874995752547	59.518701870187	49.7063957547828	65.6329113924051	66.5289149256541	87.6823708206687	74.0692640692641	43.6524470899471	23.2745098039216	31.2724548693936	52.4545900834561
r473	DMR-C2	60.913280268119	35.8410351201479	61.7592592592593	60.0643500643501	40.5079365079365	40.0538548752835	9.58333333333333	10.2705627705628	34.9047619047619	4.64912280701754	10.8611111111111	14.1372549019608	7.54012841091493	13.681592039801	15.2193686463349	29.6325690770135	20.6469606782107	9.03486394557823	2.66666666666667	2.38792953078667	8.29457364341086
r475	DMR-C3	93.276866066702	63.9172807226052	69.5506371562709	58.9607464607465	47.5720551378446	44.7773654916512	17.1904761904762	19.0833333333333	85.8904109589041	27.201646090535	55.6983843030355	39.5223577235772	30.9108527131783	44.6078431372549	49.9953314659197	76.5949675324675	52.9551820728291	41.8100975329891	15.1794871794872	24.0873015873016	37.6919642857143
r476	DMR-C4	74.7916666666667	96.3839862247094	68.3730158730159	64.6130952380953	46.3541666666667	46.8468468468469	23.7280701754386	24.4047619047619	49.0136054421769	41.4473684210526	65.1144333702473	55.5215419501134	47.3531746031746	64.8958333333334	76.0208333333334	85.7549361207898	73.2229965156795	52.7899877899878	30.8333333333333	28.5503385503386	37.7777777777778
r479	DMR-C1	8.66219092844277	7.57529662306054	42.2587719298246	58.5535714285714	48.8302277432712	36.6374269005848	9.20138888888889	5.69846292947559	9.99789915966387	7.69473352254809	7.61099048671303	7.77096114519427	4.55426356589147	8.52739726027397	7.01183431952663	9.87161531279178	5.06172839506173	5.66121629374641	2.63463718820862	3.87468825330097	4.92160278745645
r481	DMR-C2	57.2147651006711	19.6477710511833	76.0919540229885	73.3870967741936	40.2298850574713	70.4545454545455	7.47126436781609	7.73809523809524	61.247947454844	14.5833333333333	68.3571428571429	36.4197530864197	35.3888888888889	53.1609195402299	46.7176870748299	85.4166666666667	66.3690476190476	28.9025725232622	6.54761904761905	25.1666666666667	22.6020408163265
r489	DMR-C3	92.2073463783042	54.388642955274	71.0309017223911	58.3333333333333	40.7598784194529	33.953488372093	21.7517006802721	23.4353741496599	93.1855361192096	27.2988505747126	44.5528711484594	37.5025329280648	37.1862599206349	35.4960317460317	48.4609720176731	59.1674603174603	53.2703081232493	32.0089285714286	9.62169312169312	25.9018759018759	31.5714285714286
r49	DMR-C1	2.84637923817497	0.872093023255814	52.5	63.9478764478765	15.9490740740741	29.620253164557	2.63157894736842	2.02991452991453	14.5833333333333	3.17805383022774	4.42121564072784	1.64473684210526	0.9375	3.84615384615385	4.97991967871486	11.1835748792271	4.2512077294686	2.37341772151899	2.66666666666667	1.56118143459916	5.04385964912281
r491	DMR-C4	92.6663648709824	76.24944714728	68.75	88.0560776942356	64.3661971830986	44.6190476190476	17.6666666666667	25.8067158067158	92.2222222222222	13.435960591133	46.7247386759582	57.3166023166023	33.1675708257987	43.4825870646766	58.7229871868426	65.8161027568922	62.9203409758965	40.2290536467752	12.0892018779343	22.7211575687186	26.771192942079
r492	DMR-C3	79.0718038528897	43.3281613653995	68.2083333333334	56.3822751322751	45.287456445993	33.125	12.5641025641026	7.52136752136752	55.0438596491228	26.6025641025641	35.3677893921796	46.3095238095238	22.0870870870871	48.1481481481482	30.0416666666667	60.375	44.1402116402116	23.6036036036036	13.5386904761905	19.0689121176926	27.0731707317073
r493	DMR-C4	92.4438067910091	96.0298427924327	68.1896551724138	55.8333333333333	45.0132275132275	42.2950819672131	23.4408602150538	29.095928226363	79.1736694677871	24.4791666666667	62.7338864838865	52.4913733609386	41.1742424242424	56.3888888888889	62.988486474402	90.1345755693582	74.9662162162162	45.5062449627667	16.6666666666667	21.7748917748918	39.8095238095238
r494	DMR-C4	86.4745011086474	94.0506329113924	66.8864468864469	72.5877192982456	30.6756756756757	51.5049970605526	13.7731481481482	16.1934156378601	82.5481859410431	14.0547263681592	31.7032281077225	14.8432055749129	23.5991140642303	1.85185185185185	19.438202247191	29.1634738186462	50.4011879593275	13.9741328630218	7.39247311827957	12.4400352733686	9.17350848385331
r497	DMR-C4	84.958217270195	96.2737642585551	75.8531746031746	64.0277777777778	37.4107142857143	57.1753246753247	17.3958333333333	26.2301587301587	89.9382716049383	5.45454545454545	7.60141093474427	9.81481481481481	3.93518518518519	9.52380952380952	16.9551282051282	23.3333333333333	14.7435897435897	8.78205128205128	9.84848484848485	1.33333333333333	11.7901234567901
r499	DMR-C4	83.4736842105263	94.9102532579297	70.0564971751412	67.1212121212121	44.2051282051282	39.005376344086	9.47916666666667	24.6031746031746	76.1342592592592	17.8362573099415	53.3401360544218	50	42.5982905982906	63.5714285714286	63.4652014652015	85.8545918367347	63.2674489253437	31.2445887445887	18.6410256410256	23.5419347919348	38.7791783380019
r507	DMR-C4	85.4345165238678	90.7388944278276	60.6162464985994	46.1222222222222	34.0714285714286	32.6968864468864	21.5092165898618	18.9850088183421	81.4718614718615	19.6693121693122	30.9556650246305	35.8869047619048	23.0066041014946	31.2610229276896	39.3975205654038	53.6590136054422	45.3751284686537	23.5633182713475	13.3333333333333	14.512315270936	22.4669312169312
r508	DMR-C2	95.6462585034014	1.67106420404573	90.2777777777778	76.2345679012346	15.6944444444444	41.1764705882353	16.7901234567901	3.98550724637681	94.5833333333333	22.2222222222222	3.51851851851852	37.6543209876543	10.379188712522	26.0869565217391	25.0705467372134	47.8260869565218	30.8641975308642	34.2592592592593	10.9876543209877	6.17283950617284	19.1358024691358
r509	DMR-C4	83.7765957446809	94.2264573991031	67.9012345679012	71.2121212121212	56.25	43.452380952381	15.9722222222222	23.452380952381	71.6666666666667	14.1774891774892	55	46.0144927536232	26.7241379310345	51.5151515151515	58.9285714285714	81.9419642857143	63.4615384615385	54.7879464285715	9.93589743589744	23.4027777777778	19.8717948717949
r51	DMR-C2	39.2644135188867	0.469229380978163	79.906103286385	70.0709706959707	39.7761194029851	44.5824706694272	11.6931216931217	13.7908496732026	12.9256854256854	3.07017543859649	7.32473544973545	4.46248196248196	4.22619047619048	9.72222222222222	4.66079582517939	11.0914625497959	5.81081081081081	5.26785714285714	1.08958837772397	1.69014084507042	6.57004830917875
r510	DMR-C2	93.752808988764	0.862068965517241	49.625	68.4027777777778	16.8628747795414	21.2925170068027	1.53061224489796	7.74691358024691	92.7557319223986	12.6016260162602	11.8937389770723	6.14417989417989	9.59793351302785	8.73015873015873	11.6355431061313	33.7414965986395	16.9826007326007	7.25308641975309	3.04232804232804	6.41958670260557	10.9876543209877
r512	DMR-C2	82.9890643985419	31.8311874105866	78.6764705882353	66.8468468468469	63.5135135135135	47.1052631578948	11.4035087719298	10.7456140350877	81.0902255639098	50.6349206349206	68.0644793802689	42.8070175438597	50.498712998713	68.4027777777778	69.9571846282373	71.390056022409	63.6075036075036	40.3174603174603	22.5287356321839	29.2439431913116	56.3770913770914
r513	DMR-C2	49.8505678421996	4.36241610738255	45.314465408805	36.8115942028986	17.9320987654321	16.047619047619	5.27272727272727	5.40123456790123	21.4732142857143	6.25786163522013	10.8630952380952	12.7012987012987	5.60606060606061	8.82352941176471	10.8176100628931	10.8730158730159	10.9407259407259	4.79166666666667	7.09401709401709	5.45564058956916	6.00045787545788
r515	DMR-C3	73.993993993994	46.1950882047734	53.6456968108344	51.5242763772176	36.6031746031746	36.7878787878788	21.3095238095238	23.2875836284927	72.9945054945055	10.9657320872274	43.8642200711166	39.4616044616045	23.9296066252588	30.8503401360544	41.8767507002801	54.9852900930487	46.7475456091528	21.9948240165631	9.05244029075805	13.1182776140759	26.9703243616287
r516	DMR-C2	94.981684981685	2.18380345768881	79.469696969697	77.8571428571428	53.183520599251	41.6470588235294	18.3966244725738	18.2531239446133	91.8344155844156	32.8277153558052	59.8639455782313	46.759941089838	46.4074074074074	56.2009803921569	61.7585403726708	87.4372759856631	69.7895781119465	43.5374149659864	16.7886178861789	25.7713799805637	51.4912280701754
r517	DMR-C4	82.9667003027245	89.6985469529386	63.9367253750815	60.9095238095238	51.5983606557377	48.4301075268817	29.6596244131456	27.3290598290598	73.3928571428571	27.3310023310023	51.530645013304	54.6193829644534	36.749299719888	49.3669250645995	56.8984321745058	78.4714003944773	69.5935828877006	36.5179738562092	17.8984450923226	19.6707045391256	37.4923503537961
r52	DMR-C3	94.279322467242	61.4327862806565	71.4500941619586	68.1808453718566	41.3703703703704	47.5337186897881	20.0674373795761	13.5342261904762	88.1805555555556	24.8049645390071	52.4999555460721	35.9375804375804	32.3689036743224	45.1778179626281	53.2329122125041	71.057202755316	50.955809866701	36.4663087457205	12.6846846846847	17.2334754797441	30.7089714347779
r520	DMR-C4	84.4314079422383	93.9124326855537	64.8621862538119	60.952380952381	48.2010582010582	46.0257743874249	30.4904513888889	31.9952596423185	73.4668989547038	21.0652281746032	48.9961787184009	45.2005291005291	30.8363219764894	46.8062827225131	55.2328746877205	73.5095101258894	62.440392472038	31.5613337811614	15.1996527777778	17.5738396624473	31.1473443710286
r521	DMR-C2	93.200582807188	2.8100412139378	63.1578947368421	72.2354497354498	45.4960317460318	51.6946778711485	17.2677595628415	14.8989898989899	88.5618279569893	8.84353741496599	48.8802083333333	32.896174863388	38.6842105263158	53.7943262411348	55.0574712643678	80.8782569631626	63.8492063492064	36.8941009239517	12.2294372294372	18.742596541104	33.3076923076923
r522	DMR-C4	87.8383128295255	84.9395161290323	63.490990990991	64.3518518518519	55.7865168539326	58.2236842105263	27.8310502283105	28.2170542635659	84.4814814814815	19.5454545454545	61.8949435444281	66.2784090909091	50.3512806637807	69.5305164319249	64.7052154195011	84.9092970521542	76.6772486772487	45.9650630011455	20.8333333333333	34.9042443064182	49.6740058030381
r526	DMR-C3	82.6635514018692	41.3854704247717	67.8816046966732	66.3293650793651	59.0674603174603	51.5555555555556	10.7882882882883	17.2694394213382	66.3291139240506	25.8796296296296	49.5208333333333	51.9477911646586	34.4029162052418	61.9230769230769	58.4485094850949	78.4920634920635	65.1205936920222	30.3455284552846	13.3578431372549	25.4435941043084	45.406746031746
r527	DMR-C3	86.3794604003481	55.9843475914182	72	74.3033854166667	61.143637782982	62	18.5372405372405	12.1238095238095	84.4739952718676	24.0650406504065	52.1149425287356	52.3624338624339	34.8271363339856	44.683908045977	59.2348111658457	79.3197278911565	60.171701820638	41.9429637526652	17.4786324786325	22.2796864286226	35.9256383712906
r529	DMR-C4	84.7826086956522	90.2380432408823	57.4725877192982	53.9371980676328	42.8378378378378	44.2565001460707	25.1587301587302	26.0935960591133	84.1594951233505	25.1814058956916	46.5243730628346	42.0318434122115	32.6227176805212	46.2795477903392	53.9098532494759	81.073606271777	66.9394243641231	42.8099017384732	12.2535211267606	22.8130511463845	34.484607984608
r530	DMR-C3	85.3329944077275	45.18302677108	59.386288998358	61.6207951070336	45.5714285714286	37.7889784946237	18.9604591836735	16.7543859649123	83.3480542754736	23.0529595015576	43.0325402418426	42.7670439760604	21.727010363374	44.0865384615385	47.1075094260578	74.5020452458469	46.9379165807737	28.5733033370829	15.6896551724138	13.9032356532357	32.0417906746032
r531	DMR-C4	89.159891598916	69.041011409189	64.4826200522403	56.7359119956523	43.5284581803569	34.8033234126984	30.370705244123	19.1972636417081	88.2275132275132	25.4166666666667	66.0515873015873	49.487148610111	43.9269100101238	58.3838383838384	64.0253655313896	87.0357758772393	81.7599464028036	48.5527898027898	19.3989547038328	28.6247821789991	40.2384395439951
r532	DMR-C4	92.5842961565669	76.3953569194412	61.4027149321267	60.9565217391305	56.462962962963	40.0617652918908	20.2539682539683	32.37062180244	86.2814556716996	27.1762551174316	53.9373561129286	48.8699035169623	38.3171658815041	48.9478114478115	64.2733336702209	81.8216110041205	63.0450965916082	41.698228841086	22.0471841704718	23.4563262372251	36.0860805860806
r533	DMR-C4	91.3372093023256	95.4742096505824	80.5333333333333	84.6261314443133	70.7746478873239	66.2491115849325	43.3333333333333	52.2566909975669	89.4101731601732	31.4568764568765	52.8860513088701	49.758634650721	30.4356847477653	61.8783068783069	55.9253003003003	73.546365914787	63.8246143527834	33.9567901234568	12.0484400656814	19.0267052767053	42.5701823429096
r534	DMR-C3	89.8888116747741	32.5301204819277	66.5816326530612	54.8062015503876	47.9026217228465	50.3367003367004	14.973544973545	16.029341029341	83.0797101449276	23.3148148148148	48.6379731379731	40.3170674210278	36.7908219393368	47.948717948718	51.9547619047619	65.0582837301587	53.4912776991985	31.7312008978676	14.8606889564336	20.2994987468672	30.8053935860058
r536	DMR-C2	44.6635730858469	0.920927278501111	92.9268292682927	70.8333333333334	42.5	50.6455026455027	16.952380952381	6.61490683229814	84.280303030303	14.1843971631206	42.7684903748734	30.5309901738473	10.6521739130435	39.4308943089431	35.9090909090909	80.9090909090909	50.1851851851852	23.8041125541126	7.23404255319149	18.7411347517731	31.2698412698413
r538	DMR-C3	80.0079491255962	55.4225189960857	53.640350877193	57.4275362318841	47.5	36.6248391248391	14.8858447488584	18.2568718544328	59.171365914787	35.8796296296296	50.8134920634921	54.6266901822457	40.5637657361795	53.954802259887	71.1196145124717	78.9417989417989	64.6791521486643	37.4426211926212	12.2065727699531	30.9200470311581	41.6602316602317
r539	DMR-C4	63.6632200886263	54.2857142857143	54.5833333333333	52.7309236947791	35.3475935828877	22.7217261904762	11.6718426501035	6.61931818181818	23.8011204481793	2.73809523809524	13.1207847946045	6.55913978494624	4.40340909090909	5.84490740740741	2.82993197278912	8.97569444444445	4.78547854785479	6.71091445427729	1.09195402298851	2.87134119702927	2.22868217054264
r54	DMR-C4	79.6788842036977	95.8944991127601	60.2452707110242	59.8421541318477	40.2784391534392	42.1801801801802	23.8652341159305	24.9978956228956	74.766601487616	34.3002645502645	58.7865739461484	56.2577639751553	41.4002657442374	54.1666666666666	66.3001970928801	82.0842963212691	67.1559467133033	41.1479521849892	20.6172839506173	26.7156873328943	38.3129558129558
r543	DMR-C3	79.7554347826087	57.5752590886659	64.6623376623377	57.7240143369176	34.8230088495575	32.3364485981308	14.9250936329588	23.7487708947886	76.2514757969303	23.0685358255452	48.3249546152772	43.6801387221555	36.4913760779903	47.7917833800187	56.6946396044757	69.1599462365592	59.6793650793651	35.9219047619048	20.8386958386958	29.4444444444445	43.8550135501355
r544	DMR-C4	87.1127076784913	96.1703343812518	62.7179487179487	60.8333333333333	54.53125	50.0960061443933	20.2116402116402	29.5103957075788	86.6889880952381	25.531914893617	54.0604226020893	44.8774509803922	35.7721088435374	62.7450980392157	47.0618386243386	77.5357744107744	57.6496598639456	53.5557783719549	19.3333333333333	14.9183673469388	27.6190476190476
r545	DMR-C3	88.7358184764992	64.6204788588895	60.9844836811129	60.7988550611501	39.6435297282755	46.3075506445672	25.1785714285714	21.0131712259372	78.1394440332264	16.2173095319163	33.064719640549	31.3730549691141	18.2429063827168	36.8566308243728	33.0893042575286	53.6624649859944	45.628402729852	25.8367919033057	8.54166666666667	11.5865693712228	20.7605158730159
r546	DMR-C3	95.0782268578879	61.3263785394933	65.771144278607	78.3585858585859	51.9145466405741	48.6338797814208	23.7214611872146	17.2767857142857	86.7650793650794	36.1194029850746	53.4384662956092	62.7632461435278	42.2622506869082	48	74.6579476861167	89.1515761234071	74.5688545688546	39.7683397683398	17.7967806841046	28.4085213032582	40.2898550724638
r547	DMR-C2	85.5166802278275	3.24699014958044	61.1111111111111	68.9285714285715	39.6825396825397	38.968253968254	2.96296296296296	3.65079365079365	84.8542274052478	4.52380952380952	6.41581632653061	1.21951219512195	0.628930817610063	0	1.48467432950192	1.77489177489177	7.09876543209877	0.303030303030303	0	1.86011904761905	0
r548	DMR-C4	92.1945701357466	89.0678694158076	74.9859943977591	65.7885304659498	39.444022289767	51.2934362934363	24.5535714285714	22.5864661654135	93.1285714285714	16.0791589363018	44.5738095238095	35.3265618173875	23.5941680042804	28.7078651685393	31.5238095238095	78.353798978799	58.1967418546366	39.078231292517	13.6111111111111	15.9658991801849	23.8273809523809
r55	DMR-C2	90.8242612752722	5.32724505327245	62.536231884058	59.7222222222222	5.79710144927536	17.1052631578947	0	4.16666666666667	86.8055555555556	23.9130434782609	24.9900793650794	33.6458570669097	27.9767917267917	0	12.5258799171843	61.0714285714286	58.6956521739131	22.2222222222222	5.27777777777778	12.6736111111111	31.328320802005
r551	DMR-C4	87.4012474012474	96.4940668824164	64.7522522522523	57.0792079207921	42.6190476190476	44.8544973544974	25.5611390284757	27.1012684549803	82.6200964967485	41.214405360134	65.3380126097968	60.7363315696649	52.1496283698665	55.2011494252874	78.1899585921325	84.9355158730159	78.5419167667067	45.5521798594088	28.171650055371	33.9646388216304	44.8744202756549
r552	DMR-C3	89.663143989432	62.1405277201304	46.4166666666667	60.5859010270775	40.2427184466019	38.7037037037037	10.969387755102	16.3968253968254	82.9595015576324	26.1578947368421	58.3275613275613	55.4041065967672	43.5478970570714	54.2168674698795	69.4882064975523	85.4290674603175	74.4256474519633	39.7927689594356	14.514880952381	32.6371173469388	33.7610619469027
r553	DMR-C4	82.9874666118759	69.9518011161847	57.7074438970991	56.7489711934156	41.5839243498818	37.2565969062784	21.0323129251701	30.0612818967249	79.0209899749374	13.0128205128205	37.5684561612705	34.0812153082092	25.2243685734252	36.0846560846561	42.4992559523809	65.2205113582359	42.5323097041847	33.4840924212182	8.84868421052632	15.4720518064076	22.7591235924569
r554	DMR-C2	91.8859649122807	17.3542894564506	70.2898550724638	81.7460317460317	22.7272727272727	20.1388888888889	8.33333333333333	7.60869565217391	84.2592592592593	22.2222222222222	53.6538461538462	59.5282495282495	34.4871794871795	26.6666666666667	66.6428571428571	83.4920634920635	81.8421052631579	42.1329365079365	15.7407407407407	30.4347826086957	41.01966873706
r555	DMR-C4	91.5798249270529	96.4261285909713	72.4579831932773	72.0539682539683	62.7252252252253	60.6944444444445	26.9166666666667	29.7342995169082	85.7798941798942	35.0462962962963	64.921568627451	63.9642118256576	64.3150368150369	70.3828828828829	78.3418367346939	89.7007075922739	78.1136950904393	44.7515331890332	33.3333333333333	33.8004822182037	53.3859246509849
r556	DMR-C4	93.0921052631579	97.9066022544283	78.3333333333333	54.8888888888889	23.3333333333333	36.3636363636364	28.7878787878788	27.2222222222222	100	36.969696969697	77.2777777777778	31.9444444444444	62.0833333333333	71.4285714285714	79.2857142857143	83.3333333333333	73.6458333333333	61.3095238095238	12.7777777777778	11.1111111111111	36.6849816849817
r557	DMR-C4	56.0764587525151	66.1312465678199	60.0496031746032	47.478354978355	28.0593607305936	34.9458128078818	21.6974991435423	15.9335839598997	52.4452003023432	18.7290167865707	38.9299820549821	36.6200128700129	28.5038677918425	36.3934426229508	42.7626124759883	54.452798663325	47.6134152585766	24.2045454545455	14.3500173792145	19.4764957264957	22.6868919610855
r559	DMR-C4	93.5238945958017	71.5272024302679	67.6232993197279	67.155388471178	35.672514619883	46.1428571428571	14.775641025641	28.6529982363316	88.8796768707483	27.4120082815735	61.5193704600484	62.2437449556094	50.0486431131593	62.0748299319728	73.1537861046058	87.1613300492611	80.7580037664784	48.0952380952381	24.4047619047619	28.3177205308353	40.0140502772082
r561	DMR-C2	55.952380952381	2.23048327137546	68.75	90.4166666666667	100	31.9444444444444	0	4.16666666666667	12.5	4.16666666666667	1.38888888888889	18.3333333333333	17.3611111111111	34.8484848484848	22.7777777777778	33.8888888888889	35.7142857142857	1.38888888888889	0	29.1666666666667	2.08333333333333
r562	DMR-C5	31.8021201413428	95.8702064896755	60.4166666666667	65.625	49.4047619047619	54.8611111111111	21.3333333333333	7.97619047619047	29.0178571428571	30.625	60.5602240896359	75.5941770647653	49.9047619047619	51.2820512820513	78.8888888888889	89.2156862745098	77.0833333333334	63.2142857142857	4.94505494505495	33.8541666666667	31.09375
r563	DMR-C2	43.6004162330905	8.19852941176471	66.5254237288136	75	30.3612479474548	20.3645833333333	2.43055555555556	6.07709750566893	9.81182795698925	2.82738095238095	7.83516483516484	8.86243386243386	5.94104308390023	0	5.98958333333333	11.9527649769585	12.8930817610063	6.05128205128205	0.546448087431694	6.84615384615385	3.42261904761905
r564	DMR-C3	91.7656373713381	63.3032128514056	80.031512605042	69.2083333333333	59.3427230046948	49.6168582375479	26.3407029478458	24.6661193212917	87.2436974789916	31.9135802469136	63.1716163167776	55.553772070626	42.7816096433118	59.7916666666667	69.3208512501991	85.7539682539683	73.3504438823588	51.0202821869489	29.1919191919192	26.8003101623791	43.1621187800963
r565	DMR-C3	91.7937074278301	58.5860223771688	70.7619047619048	58.1003584229391	35.5280528052805	40.6353059022962	18.9814814814815	24.9708994708995	89.7596153846154	24.0740740740741	49.7703556731335	31.717069618013	19.4158878504673	41.1616161616162	44.1997354497354	68.3719135802469	52.0810095810096	37.1986271986272	7.23958333333333	14.3349504031322	26.5682090446241
r566	DMR-C2	61.2374581939799	9.92093853608773	41.776135741653	35.3982683982684	18.9305124223602	21.5502354788069	4.964859437751	6.20175438596491	21.6053565328928	6.51098901098901	13.2318153798736	12.7963108320251	8.51851851851852	15.7474747474748	10.3981481481482	16.7175032175032	14.5782989812841	6.76227485812978	6.50132275132275	5.31842231842232	7.70899470899471
r567	DMR-C4	93.8588850174216	73.986013986014	56.9014084507042	56.25	33.7323943661972	33.8709677419355	12.550505050505	14.037558685446	81.6176470588235	21.2264150943396	45.4711673699015	33.0046948356808	25.954415954416	33.9333333333333	37.8783993783994	62.5974025974026	46.1111111111111	19.2261904761905	22.183908045977	17.3452380952381	24.8021235521236
r568	DMR-C4	92.3570595099183	95.5686274509804	66.2916666666667	69.2592592592593	33.2954545454546	32.8896103896104	24.645390070922	17.4206349206349	77.481684981685	30.0387596899225	60.1940035273369	58.768115942029	38.5815602836879	60.5691056910569	61.5646258503402	86.2723214285714	70.1703042328042	41.0638297872341	13.1782945736434	23.1135531135531	41.2477106227106
r57	DMR-C4	84.7018069469151	68.6673748819641	63.7502732957278	58.0855855855856	46.0369458128079	47.1822641093474	27.4580071754729	28.6928811928812	73.0531658716372	15.5810469883318	30.2016868526303	26.2321807703973	20.8749762206354	30.2763295099062	29.3797581728616	58.0176945094978	35.1948750174557	20.6100392997499	8.8582443653618	8.55118583958709	21.8296111987701
r571	DMR-C2	84.0616966580977	11.6389548693587	69.7530864197531	60.9722222222222	43.5897435897436	57.5694444444445	10.8974358974359	5.12820512820513	74.702380952381	13.6363636363636	78.5302197802198	52.0634920634921	43.1410256410257	34.7826086956522	68.75	89.484126984127	68.8587848932676	62.7645502645503	17.5	12.5925925925926	45.995115995116
r572	DMR-C4	88.8663145062983	96.3056815150707	67.5564971751413	60.2755905511811	48.4496124031008	48.0457142857143	30.7160493827161	32.003658234127	84.061140505585	22.76	55.1181911613566	51.8212365591398	43.5740354535975	57.6376811594203	55.8848609832862	82.2100536279641	62.8562544420753	32.8597497393118	14.620811287478	20.8547966821348	38.2887314705496
r573	DMR-C4	90.3951701427003	77.9772591262717	66.9871794871795	60.4012345679012	56.1371100164204	44.421768707483	6.66666666666667	17.765246449457	89.9726775956284	32.2457627118644	62.7222222222222	59.0696649029982	45.3629032258064	42.0731707317073	65.6285430839002	87.316384180791	71.6898402915352	44.6282372598162	19.4940476190476	38.0457426560368	32.5343018563358
r575	DMR-C2	93.7575030012005	20.9160305343511	63.6231884057971	79.2666666666667	48.4615384615385	24.8	17.6666666666667	11.8055555555556	97.8260869565217	9.84848484848485	33.4	12.1794871794872	12.5	9	13.7333333333333	66.7765567765568	45.1923076923077	11.474358974359	6.25	10.4212454212454	13.9835164835165
r576	DMR-C2	94.1818181818182	9.23566878980892	76.6666666666667	87.962962962963	42.156862745098	45.3703703703704	2.77777777777778	21.3888888888889	74.3518518518519	2.77777777777778	5.1984126984127	1.38888888888889	1.85185185185185	0	5.50925925925926	14.6078431372549	3.7037037037037	0	0	2.00617283950617	3.57142857142857
r577	DMR-C3	90.0311526479751	50.8365508365508	75.5	84.561403508772	45.9375	19.0476190476191	22.8070175438597	3.20512820512821	53.9130434782609	44.2361111111111	59.5296884185773	89.5061728395062	56.7261904761905	66.0714285714286	79.5460317460318	98	87.5427350427351	42.9884004884005	12.3188405797101	21.4833520389076	40.1690182245738
r578	DMR-C3	90.2001668056714	60.3373370815231	57.7012072434608	56.6666666666667	40.1617826617827	40.6444444444444	9.20091324200913	15.3141534391534	90.4404761904762	25.9863945578231	52.0372088229231	60.6095238095238	51.1270871985158	74.8062015503876	63.6467751657625	89.4918699186992	69.7400284900285	47.4010249010249	15.5172413793103	21.7763073775732	39.8550724637681
r58	DMR-C2	66.5952890792291	28.6655112651646	63.758865248227	76.4920634920635	57.7676460655184	58.0141843971631	11.0787172011662	10.8	83.8071895424837	32.7951388888889	58.2901698691173	69.1190476190476	48.2644110275689	66.3862433862434	73.1446540880503	88.6855625217694	77.2962962962963	46.7952674897119	19.1269841269841	38.5485347985348	48.0505952380953
r580	DMR-C2	89.2003297609234	5.17985611510791	57.6923076923077	58.8372093023256	29.2592592592593	28.2520325203252	3.75	4.96031746031746	74.8593073593074	18.75	53.8214285714286	60.5555555555556	34.2942176870748	59.2857142857143	74.4255479969766	86.202380952381	80.9417989417989	51.4375	0.431034482758621	33.3386243386243	42.3174603174603
r581	DMR-C3	91.7307692307692	52.4374735057228	64.4715447154472	77.5213675213675	18.2698412698413	45.7253599114064	12.1428571428571	18.8600288600289	85.5791962174941	19.7154471544715	64.5626293995859	45.9083850931677	38.0486542443064	54.274099883856	64.6005291005291	92.0703933747412	62.1666666666667	37.7406281661601	18.4491634491634	25.0177304964539	30.9979736575481
r582	DMR-C4	88.6499402628435	94.2170818505338	49.6428571428571	57.6388888888889	17.297619047619	26.8115942028986	0	13.6363636363636	69.3478260869565	12.5	22.4166666666667	51.5238095238095	34.8484848484849	43.1818181818182	44.4444444444444	71.3888888888889	55.0529100529101	29.0333333333333	13.6363636363636	13.8888888888889	33.0215419501134
r583	DMR-C3	77.3361799967154	53.1178605026206	49.8953823953824	54.1784591194969	31.6257440476191	44.0842781557067	20.9671848013817	14.6079073831367	53.9774397413286	21.3511326860841	36.6726791726792	34.9508519003932	26.5621411685241	36.8809523809524	39.0167348990878	53.6827551533434	42.2358803986711	26.2460317460317	11.1258865248227	15.4361643647358	25.4642313546423
r589	DMR-C4	81.5043156596794	75.5645889792231	58.4490740740741	71.9230769230769	38.8356164383562	47.6893939393939	26.7619047619048	18.4992784992785	69.5707070707071	21.0227272727273	41.7334494773519	32.9131652661064	34.4246260069045	41.25	43.6517498565692	61.796679197995	48.5833333333333	25.1495726495727	14.1530054644809	19.1496598639456	28.655462184874
r59	DMR-C2	66.826593557231	7.34257233163141	47.3684210526316	55.978835978836	26.3076923076923	12.2666666666667	5.24691358024691	7.5	35.0769230769231	2.6984126984127	8.84506041222459	6.01990049751244	7.08333333333334	4.375	4.23280423280423	4.27777777777778	2.22222222222222	2.34375	0.847457627118644	2.20326936744847	3.43915343915344
r590	DMR-C4	83.7628865979382	94.9742268041237	73.3333333333333	82.4675324675325	38.0952380952381	40.9722222222222	2.08333333333333	10.6060606060606	87.2619047619048	19.2307692307692	63.2936507936508	65.2721088435374	34.5238095238095	91.6666666666667	78.7936507936508	91.6666666666667	76.7857142857143	44.3589743589744	20.8333333333333	40.8888888888889	43.8461538461538
r591	DMR-C4	91.7903378591727	88.0555555555556	63.4848919487474	81.3034188034188	56.7316017316017	49.7069597069597	29.1585497835498	24.973063973064	92.3188405797102	39.5955642530985	62.9107142857143	53.5164835164835	40.5049400712666	61.1794871794872	63.1185300207039	86.2752525252525	74.6214896214896	41.5245383867833	21.6666666666667	24.6455627705628	50.0543478260869
r592	DMR-C4	89.7144948755491	96.8960063266113	70.0438596491228	60.3555555555555	47.4154589371981	49.8888888888889	24.6621621621622	27.3931623931624	82.1586345381526	42.4867724867725	64.2481050239671	65.0962301587302	58.8090457066361	67.5347222222222	80.2652200120554	90.3080357142857	85.2610441767068	52.7270180799593	37.9557291666667	44.7222222222222	60.7431457431457
r595	DMR-C2	64.1056422569028	33.4820615552723	43.7508753501401	42.3701298701299	28.276807125728	16.1425576519916	9.13669064748201	7.85864978902954	62.1148881239243	7.54761904761905	15.4111932129174	9.60846560846561	9.45298080472499	18.495302883058	10.7980599647266	25.7042253521127	13.6517674554484	9.95934959349593	4.57520558424173	6.58088584735291	12.6678660444894
r60	DMR-C2	53.7048014226438	0.392156862745098	75.7624113475178	68.6648745519713	38.9057239057239	43.9409722222222	2.35042735042735	7.85714285714286	3.11431623931624	0.757575757575757	6.02996254681648	4.56140350877193	3.903242147923	4.91228070175439	4.49910152740341	9.95987654320988	6.33169934640523	4.20560747663551	0.815972222222222	1.12459546925566	1.4797507788162
r600	DMR-C2	95	1.44927536231884	75.7575757575758	77.0833333333334	25.8333333333333	51.5151515151515	4.16666666666667	6.94444444444444	16.6666666666667	30	27.037037037037	47.9265873015873	38.4325396825397	68.1818181818182	61.9264069264069	86.3095238095238	57.6388888888889	54.7817460317461	12.5	15.1388888888889	25.9193121693122
r601	DMR-C4	78.9422766849403	95.8943716268312	61.1580086580087	61.005291005291	52.1929824561403	53.2882882882883	15.273631840796	20.3153153153153	81.3333333333333	35.8757062146893	67.6422387136673	56.1622807017544	47.3921568627451	49.4949494949495	70.3813582251082	84.5189104448364	74.8738298738299	43.6014586014586	18.3991228070175	38.2534461152882	41.4613952576916
r602	DMR-C4	85.6276531231049	92.3104956268222	65.4575163398693	61.6025641025641	37.6851851851852	36.5711595372612	16	16.1006289308176	85.3530377668309	15.3235653235653	52.9122574955908	55.812324929972	38.5137085137085	52.5641025641026	68.250425170068	89.6604938271605	66.9090909090909	37.3584905660377	28.8288288288288	19.9433106575964	33.3024691358025
r603	DMR-C4	88.2366121442976	94.2288801571709	54.4449404761905	65.1751152073733	40.4367575122292	42.039586919105	24.875	19.6345514950166	78.8277777777778	33.1452087007643	55.8225308641975	58.6236772486773	40.2485609628467	60.4074074074074	70.1510141093474	86.0838150289017	72.4457888802151	36.5162317280961	20.2258064516129	26.2625850340136	42.0772005772006
r605	DMR-C4	95.2898550724638	88.5188431200701	75.6666666666667	80	61.8	52.3333333333333	13.6363636363636	29.2156862745098	95.9615384615384	54.5652173913044	73.0595238095238	66.3714285714286	65.6539682539683	79.4444444444445	68.6904761904762	87.9174603174603	81.6904761904762	50.7380952380953	10.1851851851852	21.8910256410256	64.2857142857143
r607	DMR-C4	89.9745342447393	68.0035589624256	60.3933333333333	59.3030468892538	47.7380952380953	38.0794283184722	23.8618113912232	27.4578168044077	92.2210376687989	27.3422146636432	54.3118054331289	48.5349674925321	33.350361856109	51.4055299539171	52.9650852878465	74.540170692587	62.4383359178135	34.2983113647321	16.793062904174	22.3044733044733	33.578422975905
r61	DMR-C3	89.2907468294974	51.0706884641953	66.8452380952381	61	43.2485875706215	44.2193598750976	15.1639344262295	13.3585858585859	80.6481481481482	27.7083333333333	64.9709784411277	62.2051282051282	48.4126984126984	68.9189189189189	73.2014308070646	90.9133489461358	71.5966386554622	43.8421395955642	22.4489795918367	22.9175550817342	47.9100529100529
r611	DMR-C4	87.0608771547022	81.2038303693571	60.3133903133903	68.4173669467787	55.5288461538462	53.9798850574713	25.1805555555556	28.6981566820277	84.5070540111862	18.7745098039216	26.9693608108242	27.4213191023536	15.7181889149102	36.0377358490566	37.4554125836177	58.6685714285715	38.4322196620584	18.9511688311688	12.1793221793222	14.1545601291364	21.7680776014109
r618	DMR-C3	88.5538039753256	63.2100648112848	40.4960317460318	43.75	27.8888888888889	22.9166666666667	1.13636363636364	8.97619047619048	82.8695436507937	8.50877192982456	28.2936507936508	25.3260869565217	14.4318181818182	43.3333333333333	24.7294372294372	52.2619047619048	18.5714285714286	19.6666666666667	2.92792792792793	3.90625	8.05555555555556
r623	DMR-C3	83.1325301204819	49.7547683923706	45.8998599439776	66.1111111111111	24.2424242424242	26.3157894736842	6.25	11.0648148148148	89.5833333333333	15.1234567901235	56.9543650793651	53.686974789916	34.8057644110276	41.468253968254	71.1583011583012	85.5921052631579	69.3050193050193	46.6806722689076	12.5	27.1360544217687	40.5916305916306
r625	DMR-C4	78.1464872944694	70.6980880391285	59.622641509434	55.5775577557756	28.8611859838275	30.2733686067019	22.3484848484848	19.4573144573145	70.7288698955366	23.5833333333333	49.4477767602768	44.7631195335277	36.9262566137566	56.1405529953917	55.0624568668047	69.6180555555556	53.5824514991182	32.8218321226796	19.9303683737646	30.4090909090909	34.8955722639933
r626	DMR-C4	76.8263473053892	63.6484687083888	49.7137791286728	48.3333333333333	30.2272727272727	43.9177489177489	16.4285714285714	13.7184009406232	47.0417306707629	16.6988416988417	32.8180014430014	36.3804319542024	18.270782889427	38.776455026455	41.3260582010582	45.5913978494624	36.096452048833	27.202380952381	8.57142857142857	13.9474368982566	17.7327145547485
r628	DMR-C4	83.0493273542601	92.2404371584699	68.1393298059965	70.8771929824561	44.3693693693694	62.1428571428571	24.3421052631579	15.8193277310924	75.1282051282052	3.94736842105263	14.9652777777778	8.28571428571429	4.74358974358974	26.3541666666667	8.10544217687075	45.8333333333333	16.2057387057387	19.9107142857143	0.952380952380952	1.36752136752137	5.38095238095238
r63	DMR-C2	60.0580015818613	34.2099447513812	50.6643625192013	51.5829228243022	33.0989583333333	19.5271867612293	10.4320987654321	9.61681547619047	81.5938697318008	11.047619047619	26.3334357084357	24.6233164983165	14.5467135400021	24.5098039215686	23.505291005291	41.9163998102354	32.3065804688321	11.2585034013605	11.5595238095238	8.78441275500099	15.1394110275689
r630	DMR-C4	79.49410260054	75.2274638733848	54.077834179357	49.9925925925926	38.5977564102564	43.2585949177878	19.679802955665	19.4193722943723	64.0282148101531	20.3081886960392	42.3175382537085	41.3480963480964	32.7581004853732	41.2342342342342	48.0175127902401	61.0570436507937	51.1403347219674	31.5129182986326	9.41125541125541	17.863160291439	26.8105971896956
r631	DMR-C4	90.4382470119522	97.1048513302035	72.2950819672131	70.5757575757576	45.9090909090909	35.3448275862069	22.6530612244898	33.7431693989071	89.4632768361582	24.9302134646962	65.5220734126984	55.7616678512201	43.9657344419249	77.8911564625851	72.3953823953824	89.7222222222222	74.0925925925926	41.8178382464097	22.5595238095238	33.0523028883685	52.2033898305085
r634	DMR-C4	90.2325581395349	75.4768202700821	60.3690476190476	61.7003105590062	44.7353361945636	40.9609224855862	30.4493918779633	28.3224334082703	82.5054258017967	23.9527761311994	47.7632510103774	41.1006773399015	28.8429713331288	46.1247947454844	50.744547849811	69.1781620055429	54.0625169404239	36.0128648233487	13.4074074074074	21.5447529569667	30.1081969246032
r635	DMR-C1	20.6035379812695	13.2740740740741	49.5283018867925	44.1520467836257	15.7635467980295	23.6194653299916	9.79662698412698	2.32974910394265	20.4237288135593	3.26086956521739	7.47311827956989	6.09284332688588	1.86111111111111	16	6.33879781420765	14.7354497354497	5.83528493364559	8.13427010148322	6.74603174603175	3.59195402298851	8.46006144393241
r638	DMR-C4	91.6310593782231	96.6854788139389	72.9930124223603	67.4482109227872	56.8479033404407	52.3029100529101	35.5861801242236	35.1128472222222	93.9212121212121	27.3189630881939	55.2119492656876	52.3521282476506	39.265059015059	52.5581395348837	63.0467153858243	83.8105958506902	70.9193412407698	37.8863826232247	19.0834613415259	27.0846560846561	42.2773264123975
r639	DMR-C3	88.6160201973835	40.6019812039624	60.1698513800425	49.5229463787746	41.457757296467	44.9038461538462	17.9631441617743	22.5670995670996	80.7291967291967	18.780193236715	36.0742409899713	28.8726771196284	27.6896329908378	43.0462681526511	42.6470881295443	63.5365079365079	51.2969535640343	16.4094473130618	8.0752688172043	16.4425357528806	30.517925561029
r64	DMR-C1	48.5074626865672	54.1893362350381	67.0492371705964	68.6266157010838	40.3023809523809	50.6974506974507	9.16666666666666	7.87128712871287	37.9008337341671	1.00486431131592	2.67573696145125	0.320512820512821	1.55723905723906	8.22072072072072	3.54368932038835	15.5974842767296	6.71820753503922	6.78047319556754	2.68817204301075	1.44230769230769	1.40477902160145
r640	DMR-C4	92.9752066115702	94.9532710280374	70	61.9047619047619	58.3333333333333	69.7916666666667	9.16666666666667	22.8787878787879	93.0555555555556	21.2121212121212	68.6446886446887	57.8571428571429	51.3636363636364	50	85.3769841269842	94.6153846153846	77.7777777777778	40.5494505494505	17.4242424242424	25	50.5555555555555
r641	DMR-C3	95.8244111349036	44.0917107583774	67.9166666666667	43.4807256235828	23.4848484848485	43.8461538461539	10.0406504065041	9.22619047619048	93.4828349944629	16.4492753623188	25.3715728715729	15.1851851851852	12.991718426501	18.2083333333333	25.2962962962963	50.9903381642512	26.5396825396825	9.52380952380952	7.05426356589147	3.40740740740741	11.2481103552532
r642	DMR-C4	95.4963235294118	69.8381559588033	56.140350877193	60.6235827664399	27.3170731707317	17.1621621621622	5	5.68783068783069	98.3838383838384	5.88235294117647	85.3958333333333	9.12698412698413	8.2473544973545	20	14.5945945945946	38.1699127430835	7.39256678281069	18.9430894308943	2.4390243902439	0.625	6.83333333333333
r645	DMR-C4	74.5484400656815	96.3560645497137	83.0246913580247	78.8888888888889	46.5750915750916	44.6875	39.4642857142857	20.515873015873	68.2683982683983	38.1720430107527	69.1129032258065	61.5591397849462	46.8686868686869	75.7575757575758	74.9350649350649	86.1763038548753	90.0462962962963	55.1612903225807	18.5416666666667	35	56.6117216117216
r646	DMR-C2	90.3703703703704	1.1756061719324	83.3333333333333	70.4166666666667	35.1666666666667	26.3157894736842	14.1666666666667	12.0833333333333	63.9880952380953	13.5416666666667	26.4166666666667	19.3121693121693	15.4166666666667	16.6666666666667	12.625	44.1071428571429	18.6274509803922	8.25	1.75438596491228	15	1.66666666666667
r649	DMR-C4	67.3758865248227	89.6718146718147	69.2307692307692	67.9824561403509	29.8245614035088	56.3157894736842	1.66666666666667	19.8333333333333	76.6666666666667	44.4444444444444	58.3333333333333	72.0684523809524	55.8333333333333	63.6363636363636	57.8070175438597	87.1052631578947	61.6666666666667	53.859649122807	13.8888888888889	14.9122807017544	46.4035087719298
r650	DMR-C4	52.8535980148883	70.9369024856597	74.0554254488681	61.9799498746867	28.3333333333333	37.3809523809524	5.60109289617486	9.19501133786848	33.525641025641	0.862068965517241	0.735294117647059	2.46268656716418	0	0.892857142857143	1.47058823529412	0.350877192982456	1.42857142857143	0.870646766169154	2.38095238095238	1.50675195451315	0.735294117647059
r652	DMR-C4	88.1407592130784	96.2798445308162	60.3097173828881	63.8840579710145	50.6752873563218	45.3982300884956	21.0044017607043	27.0196825396825	80.5416666666667	31.2337018140589	57.5962000962001	54.9652777777778	42.7672735760971	56.7368421052632	54.9763135228251	76.1544011544012	58.3304761904762	33.8002232142857	20.4590304590305	26.890440386681	38.7675264550265
r655	DMR-C4	80.0166181969256	96.3846710050615	54.4274376417233	65.7511737089202	49.093137254902	43.7142857142857	21.010101010101	23.0952380952381	66.2121212121212	27.9004329004329	65.2748015873016	56.5995115995116	42.6204994192799	58.59375	70.1324469181612	88.6914560062708	66.7299578059072	43.3689458689459	15.4228855721393	29.812925170068	29.9573035965441
r657	DMR-C4	79	96.5091634459544	64.8525073746313	55.0041771094403	53.6543367346939	41.6839826839827	30.8103975535168	22.8341687552214	83.3933333333333	36.285140562249	61.3815284178187	49.6607142857143	48.7594361561304	61.4478114478114	70.7300275482093	83.1816361416361	74.5798689846309	33.623660290327	21.3162623539982	41.6166466586635	37.9589093701997
r659	DMR-C2	60.5633802816901	3.40798442064265	67.1875	58.6274509803922	11.7857142857143	20.1388888888889	0	15.7894736842105	20.5882352941176	0	32.1296296296296	11.2155388471178	7.05882352941176	34.375	17.5438596491228	50.1754385964912	23.6842105263158	5.38461538461538	11.4583333333333	8.23934837092732	18.0952380952381
r66	DMR-C4	95.7307060755337	96.8653964351567	80.072403230298	79.2120494606682	66.6850907029479	55.7616341991342	43.5625	33.4392987964417	95.3421871261067	48.3126293995859	63.8227110475915	68.0540945165945	57.6810999945328	70.7453416149068	71.0478547854785	90.6214985994398	82.0324777907716	54.5102343680543	26.8817204301075	37.4923004027482	56.2312925170068
r660	DMR-C3	93.9007092198582	61.895023858214	92.5	68.0555555555555	56.6666666666667	33.3630952380952	10.4347826086957	19.8863636363636	100	50	87.0833333333333	71.8859649122807	69.9458874458875	81.25	91.780303030303	95.8333333333333	81.6558441558442	60.9027777777778	28.1818181818182	27.9924242424243	41.7113095238095
r664	DMR-C3	88.4670487106017	52.9816513761468	66.2592592592593	57.1212121212121	29.0113871635611	24.9341438703141	14.2037037037037	14.1666666666667	50.9711122211122	18.6991869918699	34.8514015535292	22.4430641821946	14.0420819490587	33.1521739130435	23.1159420289855	36.3662460470971	29.9080086580087	16.3005050505051	19.021164021164	13.7335359675785	23.1686930091185
r665	DMR-C2	57.8947368421053	2.77777777777778	73.5	85	50	40	9.16666666666667	6	53.3333333333334	45	48.3333333333334	71.3333333333333	52.9166666666667	66.6666666666667	75	81.7380952380952	83.3333333333333	41.1904761904762	60	27.7083333333333	28.3333333333333
r668	DMR-C1	16.2063953488372	34.9007765314927	54.2682926829268	39.5614035087719	25.9848484848485	38.8888888888889	3.2520325203252	11.0087719298246	48.462962962963	22.979797979798	32.1164021164021	30.5555555555556	20.4166666666667	29.8484848484849	38.9285714285714	50.8720930232558	42.478354978355	24.0007215007215	5.55555555555556	15.9259259259259	29.9612403100775
r669	DMR-C4	85.2275088302514	95.9168881372312	62.2426470588235	56.3333333333334	34.9726775956284	43.9069264069264	23.5552316164561	28.3067139899438	76.1410214258315	27.0143884892086	51.3735895964812	46.9727891156462	36.6491596638655	46.6666666666667	50.7461328480437	79.4216637272193	63.4459325396826	36.2337662337662	16.1870503597122	16.5337405865356	30.3058035714286
r67	DMR-C1	35.6407322654462	30.9360999764207	63.1370091896408	71.6326530612245	38.9322916666667	40.3571428571429	10.6923076923077	17.7880184331797	65.3072196620584	30.4712301587302	40.0344611528822	41.0886591478697	26.0510651629073	27.989417989418	36.1834733893557	57.8822055137845	47.5038387538387	39.016393442623	13.452380952381	9.25680272108844	28.6835748792271
r670	DMR-C3	89.1087169441724	62.5780346820809	59.233870967742	61.4325068870524	44.1299019607843	35.6313131313131	11.7695722356739	16.9834869431644	82.4175824175824	26.4754098360656	54.2932217932218	59.8088759313249	50.8978174603175	62.5730994152047	67.278212654925	82.1278140885984	71.3888888888889	40.2436914936915	18.0793650793651	28.9277271192165	42.2189153439154
r672	DMR-C2	61.8263473053892	0.798175598631699	46.7592592592593	81.1616161616162	36.7521367521368	38.6486486486487	3.82882882882883	1.25	8.26530612244898	6.03603603603604	17.7027027027027	8.63363363363363	10.9461152882206	6.79012345679012	10.3947368421053	38.8492063492064	17.1904761904762	13.1954887218045	10.4761904761905	3.09011164274322	7.05128205128205
r676	DMR-C2	88.5901639344262	16.5086887835703	81.0335497835498	72.008547008547	34.7559523809524	42.4166666666667	6.81818181818182	16.2254901960784	86.2815866304239	37.7777777777778	64.5541264291265	54.2767295597484	51.1904761904762	58.8709677419355	79.1736694677871	94.6046176046176	82.004329004329	52.4408652349829	24.8062015503876	37.3506493506494	49.3935309973046
r678	DMR-C4	82.4933687002653	97.2257250945776	60.8974358974359	74.4444444444445	31.5151515151515	43.9393939393939	13.6363636363636	7.57575757575757	76.25	24.1666666666667	48.7179487179487	46.7777777777778	33.2051282051282	36.0416666666667	50	65.7575757575758	51.3095238095238	17.219387755102	3.03030303030303	13.0952380952381	35
r679	DMR-C4	80	95.1505870342011	65.2777777777778	63.921568627451	43.7445887445888	50.3361344537815	16.9354838709677	15.5182072829132	71.9047619047619	9.38888888888889	36.6361416361416	51.8620268620269	19.1228070175439	39.8809523809524	45.8944658944659	64.906015037594	50.4578754578755	29.3518518518518	12.5	12.5571350571351	19.9324324324324
r68	DMR-C2	49.8741610738255	12.626427406199	57.5771604938271	56.9264069264069	26.3779239766082	32.1217600964436	7.77576853526221	4.80654761904762	27.2335600907029	10.7215447154472	18.6328849721707	15.8151260504202	14.2543859649123	14.3817204301075	23.1329610033314	39.7263273125342	23.1242740998839	18.0204872646733	8.14285714285714	8.8936699177663	21.506919006919
r681	DMR-C2	64.3783005280845	17.2228443449048	38.7313432835821	48.4953703703704	37.9273504273504	5.45112781954887	9.74358974358974	8.25342465753425	24.4212962962963	12.8205128205128	21.6638257575758	14.0037037037037	9.78869047619048	28.6885245901639	17.6495726495727	33.5968253968254	21.6901408450704	12.457264957265	12.9943502824859	10.6448412698413	11.8143459915612
r683	DMR-C4	82.2261258383903	83.5626911314985	68.5600228115198	63.8858195211787	47.5579322638146	42.8448979591837	28.6440677966102	39.2783882783883	85.8901377810007	27.5803212851406	62.9750590318772	59.8557388557389	47.4186704384724	55.3564547206166	64.6794425087108	84.1508726210219	75.5475427350428	47.7827380952381	17.7083333333333	26.7764618800888	42.9197790227202
r684	DMR-C4	79.3764988009592	92.6256983240223	70.5882352941177	87.2222222222222	49.3333333333333	45.5555555555556	6.86274509803922	31.25	84.06162464986	20.8333333333333	41.6893424036281	45.0462962962963	25.3306878306878	55	44.8148148148148	78.5657596371882	28.8541666666667	35.1020408163265	21.875	21.1904761904762	31.7340067340067
r687	DMR-C4	88.3729709324273	96.0931005818786	59.6237161531279	58.9285714285715	45.3111111111111	51.8987341772152	17.4698795180723	21.1931818181818	79.2210144927537	38.0637254901961	55.3519108206608	54.4128787878788	40.4135338345865	60.1190476190476	60.1384274640089	80.7067669172932	62.7037037037037	38.6663832199547	31.6458333333333	32.6715443121693	30.5289502164502
r689	DMR-C2	89.3095768374165	28.0041797283177	65	65.7894736842105	33.5087719298246	25.6481481481482	1.75438596491228	10	85.5555555555556	18.2291666666667	34.5614035087719	62.1052631578947	30	47.3684210526316	59.4736842105263	81.6666666666667	53.2456140350877	19.7310405643739	17.9824561403509	12.7694235588972	30.0250626566416
r69	DMR-C3	91.6841004184101	45.6647398843931	63.3150605433214	83.0797101449276	44.8777348777349	56.4241720339282	16.0984848484849	19.3106388560934	89.2318189057319	17.5438596491228	47.1165790731008	54.1459627329193	34.860091599222	58.2660455486543	63.6526878918183	84.4332298136646	68.4782578532579	52.9365079365079	11.9746376811594	23.472692766171	44.3780193236715
r690	DMR-C4	89.0158172231986	96.1238761238761	49.0710382513661	66.452784503632	33.5555555555556	28.8359788359788	12.9246031746032	24.5907738095238	69.3814192343604	10.7936507936508	25.3381642512077	26.1746031746032	22.9889695991391	25.4385964912281	21.8965517241379	47.8751803751804	38.7570621468927	15.5442176870748	3.2312925170068	10.5	16.4922870556673
r691	DMR-C4	73.568281938326	95.778175313059	74.2332526230831	63.3333333333333	48.2371794871795	56.015625	22.1774193548387	25.8072916666667	67.2248243559719	36.0169491525424	69.3840322198531	66.2192780337942	55.9794372294372	61.734693877551	76.6205837173579	94.009139009139	86.1868686868687	47.736143637783	28.6494925839188	30.9641187999397	55.0564236111111
r693	DMR-C2	72.7529411764706	33.931484502447	54.6969696969697	44.8538011695907	29.6031746031746	27.6515151515151	3.29931972789116	9.93589743589744	64.6045197740113	11.2403100775194	23.5384718859295	21.3392857142857	9.75308641975309	28.7414965986395	17.7175697865353	26.5353535353535	18.6494252873563	15.9070938981653	11.1635220125786	13.0108591972999	16.1299435028249
r694	DMR-C4	85.9768907563025	72.6007109004739	55.5376344086022	66.0606060606061	32.7586206896552	30.3385416666667	31.545842217484	24.709595959596	76.5608465608466	24.0677966101695	54.7297297297297	54.7612847222222	34.3374741200828	46.820987654321	57.9907820206328	80.3809523809524	64.9608465608466	46.379440665155	20.9770114942529	27.281162464986	30.5555555555556
r695	DMR-C4	86.9971771347918	85.0298148341877	60.9186746987952	63.8492063492063	43.6979591836735	45.7235528942116	16.5636497424577	20.1240981240981	78.8563402889245	35.0217864923747	61.3370968370968	58.6796157059315	42.1881492562121	70.485908649174	68.6046820963022	85.2232913890945	73.5877028714108	43.2365513817127	18.6004273504274	30.4407979407979	41.6848816029144
r696	DMR-C2	80.6324110671937	3.23741007194245	78.5	80	42.3333333333333	32.6904761904762	10	15.6666666666667	91.6666666666667	25	52.3333333333333	48.8095238095238	55	79.1666666666667	91.6666666666667	91.6666666666667	77.7777777777778	33.3333333333333	16.6666666666667	35.8333333333333	50
r699	DMR-C4	92.8986838077747	76.5179469976518	63.624031007752	70.3921568627451	41.7605633802817	43.5119047619048	15.491452991453	21.0718552654037	86.504329004329	18.9555555555556	64.192294973545	56.9850088183422	45.9993521218011	50.1262626262626	67.9293739967897	90.727969348659	67.6164596273292	54.0932117527862	14.1507936507937	33.7331455879843	43.2255737094447
r7	DMR-C2	76.4526710402999	24.0192819148936	83.0041407867495	86.8139000148346	63.2710280373832	44.0151515151515	3.17109144542773	5.2979797979798	63.1832611832612	19.7222222222222	78.7238603836965	28.3055555555556	54.2320260088855	72.9090909090909	57.3155737704918	67.8281068524971	46.1468904501692	44.7460633236495	4.98188405797102	4.61688311688312	6.54563492063492
r70	DMR-C3	88.8140161725067	30.390920554855	73.3974358974359	76.6666666666667	15.2173913043478	37.1212121212121	6.52173913043478	5.83333333333333	52.1739130434783	26.6666666666667	49.9166666666667	33.768115942029	33.8194444444444	87.5	32.4603174603175	76.4705882352941	52.3809523809524	63.3333333333333	16.6666666666667	33.4027777777778	36.7647058823529
r704	DMR-C3	82.9907655644921	55.6012534273404	49.8997493734336	54.3617021276596	40.4673293265526	33.8340697103584	13.4364261168385	17.5833333333333	65.512729844413	15.2059925093633	34.5987660138604	35.4166666666667	27.3798185941043	42.1899224806201	36.9636720667648	60.2246031746032	46.734693877551	29.9387755102041	14.3742017879949	12.5150254276468	23.6879432624114
r705	DMR-C2	59.8670149608169	27.6499047060548	53.7937937937938	45.7627475769069	22.1230158730159	27.3870056497175	5.31956735496558	9.17510311211099	28.224043715847	8.47189695550351	19.3281224947892	18.1382026494808	10.2535811072396	20.2702702702703	14.6770101483216	35.7224257224257	23.4326959130109	11.6443452380952	6.44144144144144	5.64735844586591	12.0837947582134
r706	DMR-C3	88.1544156530936	44.3768996960486	61.1827956989248	54.6540880503145	32.7380952380952	24.6994535519126	10.75	21.8434343434343	87.5255102040816	21.2765957446809	17.8968253968254	26.6274479488765	18.874149659864	32.0707070707071	36.0748299319728	53.199640326506	54.1915422885572	20.8920187793427	13.2075471698113	15.568356374808	17.2087912087912
r707	DMR-C1	40.82020640956	30.6806462701959	51.757852077001	64.6041666666667	34.0425531914894	27.3245614035088	7.59644364074744	5.35460992907802	17.0808531746032	14.922480620155	19.4423558897243	18.6446886446887	12.6165146909828	23.2568027210884	28.4980372077146	36.0791925465838	28.6658902691511	12.8853046594982	5.29690189328744	8.15602836879433	13.6828102453102
r709	DMR-C2	92.1348314606742	9.86666666666667	66.6666666666667	93.75	37.3958333333333	43.75	9.52380952380952	10.8333333333333	39.2113095238095	25	75.8779761904762	66.0714285714286	66.875	68.9583333333333	88.3928571428571	82.4702380952381	78.125	17.5	42.8571428571429	20.4365079365079	33.3333333333333
r71	DMR-C4	54.8538011695907	61.3583138173302	76.6129032258065	80.4569892473118	56.4327485380117	29.6969696969697	8.25136612021858	6.69398907103825	49.2708333333334	9.87421383647799	24.3589743589744	25.8187134502924	15.1172161172161	15.0793650793651	23.4126984126984	29.8958333333333	26.867816091954	12.6190476190476	7.58676351896691	12.6336996336996	21.5656565656566
r711	DMR-C3	83.4983498349835	42.9953917050691	59.2592592592593	56.8033509700176	35.7600732600733	34.9236298292902	16.8826135105205	15.1943634596696	64.3121693121693	15.1709401709402	44.1545697101253	60.9666666666667	34.449494949495	40.625	67.7659574468085	81.7576029840181	60.6434240362812	25.8699633699634	22.3049645390071	17.7814520870076	37.452380952381
r712	DMR-C4	91.7034421888791	96.4380648591175	72.1264367816092	68.3908045977012	41.2749615975423	56.6666666666667	13.9784946236559	22.7941176470588	67.4019607843137	38.1944444444444	61.5440115440115	57.2759103641457	49.1781874039939	79.0229885057471	78.3838383838384	91.2131519274376	85.7469654528478	64.6320346320347	15.3030303030303	23.4375	45.3921568627451
r713	DMR-C4	87.0819551635428	66.9195511300775	53.4259259259259	55.6978319783198	31.3571428571429	43.0848105665624	13.1878306878307	20.2130325814536	82.4834897462634	28.5014005602241	56.063936063936	45.6856426781239	35.9086214394434	48.4478371501272	54.2389770723104	74.4204113570311	61.8879182368391	36.1863425925926	14.1350446428571	22.3507712944333	33.1071428571429
r715	DMR-C4	95.8741258741259	96.125584502338	76.3541666666667	83.2222222222222	67.5649350649351	56.7375886524823	41.5503875968992	37.9931972789116	94.5075757575758	18.6991869918699	42.8622087132725	48.125	34.5833333333333	34.8484848484849	45.7936507936508	83.3564814814815	57.3925264550265	36.2835948773449	17.843137254902	11.8362193362193	26.4771622934888
r717	DMR-C4	90.3698691926026	94.6657813191678	63.2507680491551	61.7494089834516	51.8684566024992	35.2984344422701	24.4522144522144	24.307671957672	80.9481481481482	32.5198412698413	57.4069940476191	54.3095238095238	40.0455979493247	50.6388888888889	65.4696223316913	83.96004378763	71.3725490196079	41.0468509984639	19.0717299578059	20.9901158827539	32.6058277165872
r719	DMR-C4	83.2512315270936	95.989847715736	60.9761904761905	67.0899470899471	41.1024844720497	44.3961352657005	18.8308457711443	29.0476190476191	68.6868686868687	25.9062980030722	62.0023595023595	64.1719971570718	42.9241533114773	63.871975019516	72.8571428571428	85.7276995305164	71.4334637964775	42.2365079365079	15.1515151515152	21.3377192982456	36.0601673101673
r72	DMR-C2	75.3838280450358	27.536231884058	84.6666666666667	77.3809523809524	47.962962962963	33.2872503840246	7.24747474747475	5.9992193598751	64.0551776266062	16.0185185185185	35.1243781094527	39.4355500821018	32.4662402274343	40.3846153846154	42.583918813427	74.6639009139009	61.5656565656566	25.7506053268765	10.78125	24.8507462686567	23.2860644257703
r721	DMR-C3	95.0064020486556	31.8860715526224	78.6231884057971	81.8518518518519	37.9457364341085	44.0282524493051	23.2258064516129	24.3426501035197	86.5079365079365	11.2403100775194	39.3115942028986	25.8130081300813	27.4390243902439	41.8817204301075	34.6655328798186	54.1269841269841	15.8974358974359	20.625	4.87804878048781	22.1164021164021	16.7989417989418
r723	DMR-C4	92.6739926739927	90.4393478861564	56.8333333333333	59.4611528822055	35.7954545454546	41.3301282051282	26.6949152542373	23.0459770114943	85.5555555555556	19.4070080862534	5.38059163059163	46.9765684051398	19.1256830601093	31.2745098039216	46.2760416666667	64.4996279761905	72.2715601392072	6.74019607843137	9.15318957771788	21.1688311688312	38.8120839733743
r724	DMR-C2	84.9489795918367	14.5530145530146	44.8260073260073	56.4942528735632	21.2121212121212	25.2525252525253	1.75438596491228	6.25	73.921568627451	1.23456790123457	18.0208333333333	5.98659003831418	3.0952380952381	1.23456790123457	5.5	50.0096525096525	11.0342261904762	31.036036036036	1.33333333333333	0.735294117647059	11.8279569892473
r725	DMR-C2	60.337552742616	0.496277915632754	74.3589743589744	66.6666666666667	48.7179487179487	43.0769230769231	1.66666666666667	5.55555555555556	10.4166666666667	0	2.56410256410256	0	0	16.6666666666667	0	0	0	8.33333333333333	4.44444444444444	7.14285714285714	0
r727	DMR-C4	90.0628212450029	80.0395745733366	70.6060606060606	61.7505241090147	42.8703703703704	26.6666666666667	16.4893617021277	22.4792139077853	90.2610693400167	38.3647798742138	64.2637362637363	54.6100164203613	41.7838541666667	71.374269005848	70.4292929292929	81.8964413722478	77.1878701729448	40.2298850574713	31.4814814814815	25.5146884624497	41.5270935960591
r728	DMR-C2	95.1319648093842	20.5769721725811	80.224358974359	60.6613756613757	67.7358490566038	45.3260869565218	19.8863636363636	27.7027027027027	94.1622574955908	16.2162162162162	47.5093250564949	45.5873015873016	25.4177897574124	44.949494949495	56.5952380952381	67.5476190476191	71.4237123420797	14.8979153234472	3.59259259259259	14.6342981637099	42.0588235294118
r729	DMR-C4	93.9181286549708	96.4082098061574	70.5555555555556	57.0175438596491	64.1414141414141	26.5151515151515	7.40740740740741	20.9375	93.0555555555556	43.1034482758621	38.3526077097506	62.1415770609319	40.4193192428487	47.9885057471264	50.0460829493088	70.9895833333333	64.1297208538588	36.6592261904762	18.2098765432099	14.7128851540616	37.1666666666667
r731	DMR-C3	92.22021194107	42.957416939635	63.6084905660377	67.0764854614412	41.5983436853002	46.390977443609	13.3865002311604	19.5916538658474	92.3117623117623	24.0486194477791	40.2236070381232	36.4966931216931	31.9463492063492	34.8090277777778	40.2046438410075	58.9749206349207	43.8716530383197	28.0752380952381	8.68945868945869	9.77290916366547	25.3786945812808
r732	DMR-C4	78.9792387543253	89.4345852249278	63.2432432432433	59.5588235294118	45.2777777777778	55.8002645502646	12.7314814814815	18.4684684684685	77.8070175438597	23.989898989899	53.5365853658537	50.9335839598998	43.3507549361208	60.7843137254902	66.046365914787	87.1560846560847	72.6984126984127	48.0555555555556	12.8787878787879	29.3089430894309	37.3870573870574
r733	DMR-C2	93.9484126984127	2.27162880618656	77.4774774774775	76.3157894736842	53.1746031746032	45.2020202020202	12.8571428571429	28.1868131868132	91.2485481997677	61.6666666666667	67.2495361781076	74.969246031746	58.646331738437	78.9473684210526	79.7222222222222	90	83.4996220710506	56.3690476190476	31.8630952380952	36.6269841269841	72.5501253132832
r734	DMR-C4	65.0882825040128	75.8590564938847	59.4444444444444	58.5246598639456	44.5315255731923	52.2585669781931	23.7575127138234	22.7391041162228	82.8670634920635	31.6137566137566	60.8154436638043	56.3878713878714	52.0960520960521	56.3942307692308	69.7044334975369	92.3265669904325	78.1018518518519	48.8669590643275	23.8316151202749	32.6714722586282	48.1887052341598
r735	DMR-C3	74.548969072165	51.8201516793066	51.4492753623189	49.6951219512195	37.4810433727631	26.3806620209059	16.2763713080169	17.8688411780897	65.5882352941177	20.3968253968254	43.6868290439719	36.34375	32.8828463203463	35.5046948356808	49.6034180543383	55.0837988826816	47.1500721500722	22.8745644599303	13.6027992277992	21.3618221855216	26.5653775322284
r737	DMR-C4	93.3214285714286	95.558992487848	76.7711545049674	76.0905067155067	58.628841607565	53.4486373165619	29.6875	35.7012195121951	84.8374149659864	23.9002267573696	49.1240362811791	34.1992564873921	39.9915284465846	54.4921875	40.6657088122605	76.3013136288999	48.6090647403497	42.2263608920051	15.3020833333333	16.9350282485876	30.2680353578557
r74	DMR-C1	38.1510416666667	17.3479561316052	76.3008130081301	65.1351351351351	32.479674796748	49.6138211382114	6.12745098039216	7.31707317073171	93.9316239316239	11.2745098039216	25.2110852110852	14.8333333333333	9.59030459030459	17.6576576576577	4.86111111111111	26.5416666666667	13.5470085470085	5.55555555555556	3.03303303303303	0.926640926640927	7.05574912891986
r742	DMR-C2	38.4831460674157	0.741656365883807	49.6875	72.5490196078432	17.3529411764706	8.1547619047619	4.41176470588235	2.3109243697479	0	2.38095238095238	6.56862745098039	15.5042016806723	3.04621848739496	15.7142857142857	6.76470588235294	27.5311942959002	7.8125	5.20833333333333	1.91176470588235	0.980392156862745	1.5625
r743	DMR-C2	69.4889779559118	9.98822143698469	50.9360730593607	34.6666666666667	25.4428341384863	36.8859649122807	0.819672131147541	4.83492063492064	36.9931972789116	10.3479853479853	24.8662131519274	15.5968468468468	11.8888888888889	15.0231481481481	19.1700680272109	33.0365079365079	17.5868725868726	16.1862433862434	8.0787037037037	9.15964933088221	11.2118437118437
r745	DMR-C2	75.2398783056401	36.7264314632736	52.2325870646766	42.6715410573678	24.7773210003426	31.392089093702	11.8796992481203	11.8097014925373	70.8169756452199	17.2319008904375	37.9707413798323	29.9309997630893	24.9627805145047	32.6502732240437	34.8702577957897	51.5410052910053	38.8932980599647	25.1431901431901	10.4411764705882	12.9678068410463	19.8345153664303
r746	DMR-C2	94.2408376963351	3.74665477252453	89.1228070175439	80.1754385964912	58.5087719298246	35.5263157894737	20.2941176470588	18.1578947368421	79.9603174603175	43.3333333333333	75.1235460445987	86.6517857142857	65.9649122807018	81.25	88.2247284878864	98.6842105263158	83.9139515455305	75.296574770259	40.5764411027569	17.7731092436975	51.6374269005848
r747	DMR-C2	80.4964539007092	0.388349514563107	56.9444444444445	75.2564102564103	2.56410256410256	41.6666666666667	4.48717948717949	0	5.76923076923077	0	9.01291016675632	2.1978021978022	6.15384615384615	18.9393939393939	2.85714285714286	14.2307692307692	2.56410256410256	5.8974358974359	0	1.28205128205128	9.25925925925926
r749	DMR-C2	69.6850393700787	1.35135135135135	54.0804597701149	48.1073446327684	40	28.0757220921155	3.33333333333333	5.51075268817204	41.182917611489	6.36363636363636	11.9356833642548	8.99007936507937	4.44184231069477	5.9748427672956	17.1551724137931	27.3809523809524	4.79166666666667	5.71800595238095	5.19444444444445	6.60138248847926	10.9674981103553
r751	DMR-C4	85.8438485804417	87.1243853578583	68.0263157894737	76.236559139785	63.5616438356164	54.4888888888889	22.1004566210046	27.3214285714286	90.2564102564103	41.0576923076923	72.1187943262411	71.9444444444445	54.5359948693282	76.2962962962963	79.2322097378277	92.0094191522763	83.1615120274914	53.8541666666667	23.5042735042735	36.4039408866995	50.6798941798942
r752	DMR-C3	85.3352629040039	59.2560739625887	74.6183473389356	75.2564102564103	37.1388888888889	32.7853881278539	14.4102564102564	33.0793650793651	82.6923076923077	33.675799086758	62.209162145871	64.3172568172568	47.3766623766624	62.568306010929	71.5903540903541	88.2289628180039	70.6455399061033	43.5262206148282	22.5277777777778	30.7227513227513	46.4517625231911
r753	DMR-C2	95.2768729641694	6.54281098546042	76.8320105820106	76.9444444444445	72.2222222222222	55.9259259259259	15.7407407407407	7.46031746031746	95.4545454545454	0	0	9.375	0	0	8.33333333333333	21.5520282186949	12.8703703703704	4.36507936507936	5.88235294117647	2.62345679012346	4.32098765432099
r757	DMR-C4	86.9653767820774	96.9072164948454	73.3333333333333	47.7777777777778	41.6666666666667	44.0196078431373	2.77777777777778	23.1481481481481	72.2222222222222	14.2857142857143	61.5673542144131	44.5098039215686	33.4449404761905	62.2916666666667	63.7777777777778	85.2380952380952	75.1960784313726	38.6904761904762	17.6470588235294	30.3401360544218	42.5
r758	DMR-C4	87.9444499162809	84.4559332780569	62.8183831672204	59.1352931064122	46.4883012028341	46.273607748184	25.3956582633053	31.1944710770214	85.3675270731346	44.7027972027972	61.8107083629472	66.2898042652644	54.3652232541121	65.9969680756198	70.1620469083156	87.4234443039753	75.6861160101901	44.3448838841588	29.0104166666667	32.7994543519325	47.1859243697479
r759	DMR-C4	80.7213930348259	95.5849889624724	66.2411347517731	64.2121212121212	45.8333333333333	56.7424242424243	21.0333333333333	23.5344827586207	83.8218390804598	42.6190476190476	66.9114877589454	40.8274785323966	46.2469733656174	50.5555555555556	63.6046057767369	84.3888888888889	73.4365079365079	49.2857142857143	33.4795321637427	33.2389937106918	38.9814814814815
r76	DMR-C3	86.4318019519162	37.1378091872792	45.4833333333333	55.7452380952381	24.8639455782313	27.4275362318841	1.04166666666667	8.12610229276896	73.739624290083	16.3666666666667	23.2999874521614	14.5166666666667	12.8699301690373	22.5992063492064	18.4401154401154	34.4410644410644	22.8660436137072	11.2748917748918	9.7752808988764	6.72482211275315	15.5757575757576
r760	DMR-C3	75.5533199195171	44.5912469033856	72.3958333333334	73.1481481481481	38.986568986569	35.8802308802309	20.0980392156863	24.9262899262899	38.1410256410256	26.2345679012346	28.3771929824561	30.6390977443609	6.83760683760684	12.6436781609195	19.8198198198198	50.1282051282051	25.5806182121972	20.219298245614	17.1969696969697	9.17559523809524	17.9166666666667
r761	DMR-C4	71.2276519666269	57.4738535800483	53.6914600550964	49.8625541125541	36.4211309523809	37.6933333333333	17.0382732532265	17.0138888888889	67.741935483871	25.7898550724638	42.4942505411255	42.2349330357143	30.0325785325785	59.1237113402062	50.2777777777778	55.6696428571429	47.9574603174603	25.0363005050505	14.3370279146141	16.3933309642265	26.9017327032594
r762	DMR-C2	87.9245283018868	24.7441860465116	79.5454545454546	90.9090909090909	63.4057971014493	45	0	10.8695652173913	37.9166666666667	26.3888888888889	46.6893424036281	82.4074074074074	59.3333333333333	80	80.0931677018634	90.5	63.9393939393939	35	30	15.7619047619048	50.2173913043478
r764	DMR-C2	94.6974422956956	9.72602739726027	49.7619047619048	76.1842105263158	54.5177045177045	69.3666666666667	12.1031746031746	11.6666666666667	89.1269841269841	29.2452830188679	71.6620879120879	62.1818181818182	57.9453262786596	72.972972972973	75.1041666666667	81.8333333333333	79.2765567765568	34.5400432900433	30.2325581395349	32.4123989218329	43.7943262411348
r765	DMR-C2	66.7170953101362	15.6160083703898	49.0547263681592	59.0395480225989	27.7322404371585	28.6111111111111	8.05194805194805	5.70175438596491	27.9885057471264	7.47126436781609	23.3920417482061	17.1717171717172	14.6083959899749	24.3243243243243	18.2795698924731	35.8447488584475	22.2885572139304	13.6473429951691	5.20833333333333	11.4788732394366	9.4973544973545
r767	DMR-C4	87.7128053293857	85.2670878805284	56.2841645533953	59.375	43.9691714836223	40.2472027062191	19.3452380952381	33.1253420908593	81.88139329806	21.1032863849765	58.1006757470173	53.0424687605539	39.5590150590151	52.7935010482181	59.0119469773725	82.4923605805959	70.6273238812921	41.1790081263766	21.0531697341513	26.5144599211957	36.579628168026
r768	DMR-C4	90.0434005616543	78.2899131596527	65.7339449541285	68.8643067846608	49.2296918767507	52.296918767507	22.1238938053097	18.75	87.0756528417819	28.9166666666667	54.6857923497268	48.2036247334755	50.3843537414966	48.1349206349206	59.9621212121212	81.7371428571429	68.7460967993755	41.5438988095238	16.1290322580645	28.2813681027967	39.4642857142857
r769	DMR-C4	91.8582577515292	91.7184265010352	71.6098901098901	57.4324804548685	48.2593795093795	36.4583333333333	28.3459595959596	27.3875205254516	92.3627042057699	12.2916666666667	21.7766203703704	9.73484848484848	10.0171232876712	14.4246031746032	13.3819584171697	52.000710732054	15.0858843537415	18.7647754137116	6.35794995964487	4.36845660249916	9.84971293481932
r770	DMR-C4	69.6571428571429	77.1591526344378	55.2956989247312	47.6851851851852	35.0793650793651	38.5987509758002	18.1916099773243	13.296130952381	35.6329365079365	4.1015625	17.3155592203211	3.359375	2.5962000962001	1.33928571428571	3.73655913978495	20.4102564102564	8.37797619047619	11.7304538895448	2.78688524590164	2.42490842490842	1.49739583333333
r771	DMR-C4	85.1314596554851	93.2751091703057	73.5238095238095	53.4259259259259	43.375	52.5462962962963	18.2916666666667	5.88235294117647	89.4082633053221	23.7179487179487	42.52067002067	53.6110080395795	29.1900691900692	50.8064516129032	57.9375	81.1477411477411	62.8819554429311	38.7549603174603	16.421568627451	18.4911141490089	30.9803921568627
r774	DMR-C4	82.0579665695446	69.980365815852	47.9018679294922	55.4869477911647	34.3215949054273	34.7048175995545	19.7412606661162	17.4520069808028	79.3622008388848	21.8181818181818	46.9762776905634	40.1396648044693	30.5690034224066	43.3793103448276	49.2709867452136	62.8349850938684	52.7293947882183	31.673785216566	14.189677843524	18.0850577578326	25.927380952381
r776	DMR-C3	90.7289455060156	35.2802954011413	75.4263565891473	69.2592592592593	63.5925925925926	66.5116279069768	21.5957446808511	18.9236111111111	78.9313399778516	12.9059829059829	35.7199546485261	11.231884057971	20.7246376811594	68.5714285714286	36.4285714285714	57.9265873015873	35.9496124031008	22.9543245869777	5.76923076923077	1.38888888888889	24.2046605876393
r779	DMR-C3	89.9757477768796	48.6263068319961	59.2985842985843	64.8067632850242	59.1441441441442	38.6434837092732	23.8732394366197	21.3416988416988	91.4095238095238	19.1742770167428	42.4018379281537	30.001102292769	25.6936290497934	43.2515991471215	39.6238312676669	54.5189157689158	35.4642435486591	24.21888053467	16.8868686868687	13.0096073517126	32.3515769944341
r78	DMR-C2	97.3856209150327	20.3441295546559	76.2878787878788	69.6969696969697	40.1190476190476	32.2727272727273	8.86363636363636	12.0580808080808	94.4736842105263	12.4242424242424	5.8982683982684	10.2272727272727	8.7037037037037	8.0952380952381	13.7121212121212	55.9100747737111	5.68181818181818	11.7424242424242	3.40909090909091	3.56290174471993	8.63636363636364
r782	DMR-C4	87.6155878467636	96.6793025018954	70.5686274509804	65.8143939393939	49.0165631469979	45.4365079365079	25.296803652968	27.9732036183649	73.4334415584416	42.4094202898551	63.4087527056277	63.8378288378288	52.7734170591314	69.0996168582375	72.65625	90.1071428571428	75.9507936507937	54.6428571428571	16.5384615384615	35.7015467171717	51.8864468864469
r783	DMR-C4	87.3582450269567	95.6961233847436	64.0070921985816	59.7748623258828	44.9116997792495	47.8349206349207	29.7738095238095	26.7006411310209	88.9540996865838	23.8381668456856	55.5026455026455	54.0660149269421	45.3571428571429	53.1096196868009	66.9022992975089	85.3052552902852	76.8755477651183	41.0109485561293	16.0301898537193	27.2056878306878	38.5147961079638
r785	DMR-C4	83.6662749706228	95.706311721769	73.2758620689655	49.6153846153846	41.6129032258065	51.2222222222222	10.1190476190476	17.5438596491228	87.8494623655914	26.8939393939394	56.733630952381	74.0804597701149	44.0277777777778	70	50.171130952381	91.1616161616162	73.0532598714417	70.3125	9.81481481481482	19.7783251231527	46.4162561576355
r786	DMR-C4	40.7154129405576	65.7790368271955	58.0188679245283	51.9410815173527	32.1111111111111	33.2485875706215	12	13.9417989417989	38.2956685499058	11.9393939393939	28.0119698152485	30.5820964749536	16.2416794674859	26.3392857142857	31.7261904761905	48.4139784946236	29.4350282485876	20.1075268817204	12.5	13.940281030445	12.3888888888889
r789	DMR-C3	85.3964930646428	59.1085809497362	51.5637065637066	54.7530864197531	41.9647619047619	34.4244539921232	18.2515448927663	17.1237400069517	73.0512943432407	20.4939587775409	36.4703563544623	27.0331143951834	22.5532168980445	30.6156156156156	38.0036027568922	52.899494949495	43.9847883597884	29.8338127197188	12.9610444686781	11.2042328042328	23.7803692905734
r790	DMR-C4	90.3669724770642	96.4414522721808	63.8304093567252	66.9774011299435	51.8119451170299	37.635189669088	27.5409836065574	30.5721393034826	85.7183908045977	39.327485380117	60.2513227513228	55.5128205128205	42.0805860805861	50.1602564102564	56.5995115995116	88.4114583333333	68.0393217893218	49.7354497354498	24.7457627118644	13.2039072039072	45.1795803066989
r792	DMR-C2	82.0155454301796	26.909518213866	48.6084142394822	61.7647058823529	20.6272401433692	26.9345238095238	10.2310231023102	6.85358255451714	62.4931129476584	23.6131566028473	40.3895790200138	37.0255653883972	21.7218186709712	44.9801587301587	44.4767907162865	69.78515625	54.6475256769374	31.139751552795	17.2852233676976	23.4791666666667	22.0144927536232
r793	DMR-C2	85.8054226475279	18.3768323203432	48.302209772798	48.953488372093	27.0181405895692	37.1666666666667	7.2463768115942	13.2847424684159	91.3358373652491	11.9259259259259	38.8398692810458	21.8627450980392	11.8367346938776	20.9401709401709	37.9271708683473	61.8047619047619	36.0130718954248	22.1755368814192	16.7045454545455	8.16620879120879	16.8666666666667
r795	DMR-C1	50.129265770424	35.3140096618358	45.5348258706468	44.2578292578293	26.5646701388889	37.4329501915709	9.64959568733154	8.30860805860806	34.0488400488401	10.9720730397422	19.8250360750361	19.8569023569024	15.5129694154084	24.1539528432732	19.1335978835979	29.7846575996182	25.7654466745376	15.6178669815033	6.40522875816993	7.0376121463078	15.9500656888717
r796	DMR-C2	94.9416342412451	14.9097815764482	81.043956043956	86.9230769230769	64.1025641025641	30.7692307692308	8.97435897435897	7.05128205128205	96.8498168498169	39.3939393939394	53.8919413919414	47.1336996336996	25	48.3333333333333	48.2417582417582	100	44.9175824175824	38.6363636363636	10.7692307692308	12.4358974358974	52.5641025641026
r797	DMR-C2	92.235609103079	2.63157894736842	69.2307692307692	77.7777777777778	23.5897435897436	39.4444444444444	0	1.11111111111111	92.2222222222222	0	4.44444444444444	0	0	0	0	3.21428571428572	0	0	0	3.17460317460317	0
r799	DMR-C2	97.3293768545994	7.96208530805687	59.5238095238095	64.4444444444445	29.4871794871795	33.8095238095238	1.66666666666667	3.33333333333333	98.7179487179487	4.66666666666667	10.2777777777778	17.5555555555556	23.3333333333333	10.5555555555556	20.3373015873016	57.8888888888889	22.4829931972789	27.2222222222222	3.57142857142857	6.33333333333333	29.6296296296296
r80	DMR-C2	61.6941260744986	0.765010431960436	41.5823970037453	47.6429901569566	22.7909270216963	25.3915662650602	3.8526949241235	4.73167044595616	20.9611992945326	11.7265469061876	20.1208141800925	15.3602592869609	12.2422701719577	20.2688172043011	14.1656594956087	26.3074783177876	17.6669000933707	12.515037593985	8.26797385620915	6.99002043061449	9.98436748436748
r800	DMR-C4	72.5356900067981	94.1476510067114	75.1210653753026	64.1954022988506	48.7414965986395	44.6892655367232	22.2955974842767	22.5910364145658	78.0606060606061	34.1025641025641	71.1966765873016	61.968253968254	58.7262555295342	68.7804878048781	72.3391812865497	89.6674225245654	75.4761904761905	51.010101010101	29.5454545454546	35.1538461538462	46.1111111111111
r802	DMR-C4	92.1395348837209	93.6396835057821	58.9617486338798	58.4259259259259	50.8611111111111	49.1666666666667	26.2698412698413	28.8135593220339	86.5300546448088	28.0448717948718	51.9472789115646	56.2962962962963	34.5540156361052	68.1666666666667	63.6935286935287	84.7564935064935	72.4981103552532	39.9389499389499	17.2619047619048	35.46875	45.7936507936508
r804	DMR-C2	81.627408993576	36.0635393397866	41.6360544217687	44.4450844854071	28.7882018479033	27.0547945205479	7.12673611111111	14.4893029675638	69.0899470899471	13.7394957983193	24.5744120744121	24.7503306878307	20.7726310726311	15.625	28.8792363792364	42.4135642135642	28.7989045383412	21.6827541827542	8.89705882352941	10.785817035817	20.0249433106576
r806	DMR-C4	85.0746268656716	95.2125061064973	63.7837837837838	68.287037037037	53.6177248677249	55.7692307692308	17.5675675675676	16.6666666666667	70.8826945412311	21	48.5772357723577	52.1884920634921	39.1347270615563	66.3690476190476	65.3472453472454	80.6140350877193	73.8143631436314	37.15737514518	13.2291666666667	16.0191637630662	32.7631578947369
r811	DMR-C2	91.8641896220372	23.6688211757464	57.3391812865497	71.2839655636266	44.3169398907104	39.207650273224	16.25	23.7222222222222	87.1792870153526	26.6303470540759	62.8332431457432	47.8376268540203	35.431954202446	58.187134502924	60.426267281106	83.2532118419215	59.2857142857143	39.8418898809524	26.3534798534799	27.9947916666667	39.9553571428571
r812	DMR-C2	92.8994082840237	1.04408352668213	69.2982456140351	70.8333333333334	26.6666666666667	25.8333333333333	0	2.94117647058824	40.1754385964912	11.9047619047619	33.6507936507936	34.8958333333333	38.0952380952381	17.3958333333333	36.9444444444444	58.3333333333333	40	36.015037593985	0	20.0417710944027	29.4444444444444
r814	DMR-C4	84.4139425681777	91.0118764845606	60.3246753246753	59.7828691224918	32.1488848704039	41.9384546271339	26.546052631579	21.8053165041117	74.369387755102	28.7878787878788	47.2513812154696	51.5334947538338	41.5040816326531	57.2666666666667	57.6542933810376	73.0959302325581	60.6292517006803	33.600965007215	19.1555555555556	28.0236757624398	36.6452808668378
r815	DMR-C3	86.4549578742709	45.9277917716205	68.8666666666667	74.9673202614379	50.4166666666667	39.3081761006289	16.8402777777778	12.7659574468085	77.973944294699	26.3565891472868	53.75	49.2583918813427	32.7907772304324	39.5348837209302	50.8771929824562	72.9166666666667	50.4237288135593	42.5503117913832	7.46527777777778	22.6488095238095	30.7788539144471
r817	DMR-C4	85.6396866840731	85.0374386780274	59.6611721611722	51.3372093023256	38.0212355212355	40.8988556662975	19.7014925373134	25.871327254306	78.8945176179219	23.2613908872902	56.4807852965748	54.6979865771812	41.5068265068265	53.939393939394	58.7874149659864	74.8058390022676	63.2610229276896	34.3622274872275	13.9225327812284	21.7748917748918	32.2916666666667
r818	DMR-C2	53.0769230769231	2.49520153550864	58.0555555555556	80.5555555555556	4.16666666666667	25.9126984126984	0	0	16.6666666666667	0	16	20.8333333333333	7.5	0	8.33333333333333	30.9722222222222	13.8888888888889	24.952380952381	8.33333333333333	4	5.55555555555556
r819	DMR-C2	87.6742479823918	11.0634648370497	63.6274509803922	44.6990311276026	25.1515151515151	40.0560224089636	6.12903225806452	8.99350649350649	84.6349206349207	34.4117647058824	26.1274509803922	12.6031746031746	17.8027210884354	38.59375	17.2517006802721	30.610119047619	22.8302611367128	15.7256235827664	8.57142857142857	10.6700680272109	20.8174603174603
r82	DMR-C2	80.9840425531915	1.95845697329377	79.8280423280423	74.390243902439	23.2456140350877	9.7926267281106	0	4.52380952380952	64.5431145431146	6.75595238095238	15.9988385598142	8.35365853658537	7.92198993418506	23.9583333333333	7.80487804878049	29.4594594594595	16.75	14.9361207897793	0.462962962962963	3.56481481481481	10.3846153846154
r823	DMR-C4	92.315901814301	97.0467289719626	79.4013605442177	69.1666666666667	69.009009009009	59.3145743145743	29.1414141414141	29.0476190476191	92.037037037037	30.0520833333333	58.7579087579088	66.6280566280566	52.46996996997	61.6071428571429	70.7709750566894	85.7215007215007	85.0374779541446	44.1174643257977	16.8229166666667	33.9530222863556	37.8419701213819
r826	DMR-C4	84.7464671654198	94.765702891326	62.1232876712329	60.4040404040404	38.7911203128594	36.5952380952381	26.494708994709	25.8242917420133	77.4789339604154	17.2463768115942	51.7328042328042	50.6623931623931	35.887223202038	62.5	61.6232396295687	85.6849315068493	76.1935286935287	36.8077601410935	19.453125	21.4759036144578	38.1964285714286
r83	DMR-C3	86.558516801854	58.9084608720762	62.8095238095238	68.6379551820728	42.5	32.6146384479718	16.4460784313725	18.0614783226724	65.9148727984345	40.1322751322751	45.5666666666667	60.1116349404021	52.6041666666667	47.948717948718	70.531746031746	84.5969387755102	69.2113095238095	39.7820254862508	13.9269406392694	22.5900900900901	49.7831050228311
r830	DMR-C3	90.4043865661412	50.1975417032485	64.4666666666667	66.1111111111111	51.4473684210526	48.2127192982456	15.7905982905983	15.2019288728149	85.3703703703704	10.8783783783784	19.6156052782559	15.2292768959436	11.7389455782313	16.1832611832612	13.3389645584768	47.2054451572524	21.4503152859317	16.5530753968254	5.28985507246377	5.91554197436551	13.5210084033613
r831	DMR-C4	90.5858879013241	89.349535382416	52.5320458762017	46.7145337301587	37.0208333333333	33.1089743589744	14.7261904761905	20.9494595384166	62.6627218934911	20.738203957382	46.236144364636	46.8679653679654	35.6274801587302	42.6309523809524	58.8850408850409	71.6450216450216	65.0260834670947	31.2445528878113	12.3826291079812	19.9956631104172	33.9238095238095
r834	DMR-C4	76.1171797418074	62.2260377739622	52.9454504806618	57.5622050622051	43.6788766788767	45.359649122807	25.3333333333333	23.2397563676634	61.7920404876927	13.547619047619	30.5403063700007	27.7368661328838	14.2514749262537	22.2101449275362	28.4461966604824	38.7869220151829	29.6250262219425	14.4562610229277	6.86379928315412	5.95490314769976	15.4099281221923
r836	DMR-C2	69.7693574958814	17.8994918125353	68.6666666666667	63.9784946236559	29.4444444444444	44.4444444444445	9.80392156862745	4.3010752688172	51.4285714285714	10.4166666666667	36.8571428571429	50.1041666666667	31.0752688172043	46.2962962962963	51.010101010101	78.9814814814815	60.3479853479854	52.5	5.26315789473684	13.2352941176471	19.0804597701149
r837	DMR-C4	80.2197802197802	94.8970840480275	67.7142857142857	74.8039215686275	49.7916666666667	18.018018018018	9.30555555555555	27.8163265306123	71.6203703703704	23.3974358974359	38.1997677119628	36.1726190476191	28.5648148148148	58	35.1428571428571	70.3252032520325	53.2518796992481	32.7350427350427	12.0833333333333	20.2713178294574	36.7126148705096
r839	DMR-C3	89.6939953810624	61.9980547450327	58.8292011019284	53.0172413793104	27.6154125772446	39.4642857142857	21.062091503268	22.9365079365079	79.9862258953168	20.7181571815718	49.0583362298691	42.1770778747523	36.4788104296445	45.8850931677019	53.8547912992358	64.4056245686681	55.270078180526	26.6797990179285	13.6884584342211	19.786556036556	35.4095593461265
r841	DMR-C4	93.2862190812721	78.0842527582748	67.9444444444444	61.0555555555556	54.264705882353	31.9369369369369	15.1612903225806	22.156862745098	92.0833333333333	53.921568627451	69.2149292149292	53.7466931216931	55.0775125775126	86.3095238095238	73.6529982363316	89.9041005291005	82.5343200343201	52.0870870870871	23.2323232323232	39.0565375982043	55.5383955383956
r842	DMR-C2	57.3500967117988	15.625	50.5336617405583	61.0837438423645	44.3906810035842	34.6608946608947	1.5625	11.047619047619	13.5416666666667	5.17241379310345	16.078431372549	6	1.04166666666667	12.8205128205128	14.7619047619048	10.625	15.9090909090909	12.5	2.98850574712644	2.62626262626263	6.9047619047619
r843	DMR-C3	91.5214866434379	31.8457538994801	61.9664902998236	62.8735632183908	29.3333333333333	22.6190476190476	6.14035087719298	13.9583333333333	90.2298850574713	12.5	25.5916305916306	30.3030303030303	15.8916170634921	23.9285714285714	41.6666666666667	64.656862745098	43.3333333333333	37.2579365079365	13.768115942029	16.7748917748918	18.7254901960784
r844	DMR-C4	86.5116279069767	69.4813241281643	63.9563862928349	58.3262611975483	44.5989974937343	48.3506944444445	18.5897435897436	23.005657708628	75.6760204081633	25.3365384615385	53.4647634647635	56.8068068068068	40.7481432940149	62.2868217054264	63.5789059425423	90.3190164954871	74.3407128933445	46.7624521072797	16.5511551155116	21.7422660185818	47.4085884353741
r845	DMR-C4	89.9335717935616	96.7129570645942	72.6282051282052	63.3018867924528	61.3419913419913	51.3946547279881	33.7758112094395	35.3541416566627	84.8029556650247	36.2	58.5696906499826	60.794252044252	47.9100529100529	67.6696165191741	72.0900465449338	87.5365099833185	75.0263563136697	44.0267639902677	21.1370716510903	30.9613845538215	40.6477411477411
r846	DMR-C3	89.9467585342938	42.848948374761	67.9152494331066	58.8396624472574	38.1095811818703	31.9933554817276	13.7938596491228	23.7040149393091	87.5968992248062	21.1595150880865	40.5358766528979	42.1319102353585	38.2868089764642	40.5274261603376	42.8687355091849	55.75	47.4068129124309	26.1058201058201	13.9030612244898	17.5979398851739	28.6982401656315
r847	DMR-C4	87.1443089430894	96.3522115227681	60.6925243215566	65.9887218045113	55.7010582010582	47.6740911418331	32.9259259259259	25.1626016260163	78.8358534567066	32.9166666666667	64.5317973822647	58.359410430839	45.3186750890832	63.1688596491228	73.7485759854181	87.218399345265	70.0433073870574	42.1192040034405	16.8558558558559	28.3638395046162	46.3123015873016
r849	DMR-C4	67.1434581405133	59.3220338983051	66.8333333333333	60.0084033613446	40.2651515151515	38.7931034482759	22.84375	28.5022148394241	70.3875968992248	21.689497716895	55.7712215320911	42.8541666666667	33.4164186507937	45.2164502164502	54.8137626262626	78.4802431610942	50.7169913419913	35.0685817805383	13.7984496124031	19.7235023041475	26.992147922999
r850	DMR-C4	89.537037037037	96.0341151385927	70.9876543209877	47.1666666666667	53.9784946236559	22.2666666666667	25.8585858585859	20.6168831168831	75.5555555555556	27.8735632183908	36.9175627240143	39.2857142857143	39.2156862745098	58.3333333333333	60.8660130718954	60.2430555555556	51.3541666666667	40.1190476190476	8.58974358974359	20.639880952381	27.5297619047619
r852	DMR-C4	87.9470994890292	72.6364083237752	56.1168311168311	54.96699669967	45.0617283950617	41.5048543689321	19.8369565217391	20.3350189633375	84.0117521367521	22.0512820512821	51.5382270985719	48.1742424242424	31.6060985797828	47.4801587301587	58.3971861471861	77.8676780446692	64.3260810071155	35.9780165753617	16.5597667638484	21.234493797519	31.9884317961241
r854	DMR-C4	91.1111111111111	92.6114991939817	71.3216715257532	71.1206896551724	52.909604519774	51.3611111111111	19.969696969697	24.4444444444444	76.8852459016393	29.3055555555556	65.7380952380953	57.1468926553672	52.526455026455	57.5879917184265	74.2777777777778	85.8571428571429	80.5451985290695	38.983843537415	19.8717948717949	39.7465437788018	43.3314436885866
r856	DMR-C2	89.8461538461539	1.52284263959391	81.764705882353	80.2	61.2612612612613	53.4313725490196	3.75968992248062	6.44654088050315	85.9793351302785	6.73758865248227	22.1159029649596	6.32183908045977	10.7478632478632	20.4545454545455	23.8636363636364	69.3089430894309	13.2170542635659	31.270667989418	6.57232704402516	3.30188679245283	17.2348484848485
r857	DMR-C4	89.9113837764145	95.1099537037037	51.0283687943262	64.1666666666667	36.0144927536232	43.859649122807	20.1550387596899	25.1282051282051	82.4183006535948	29.5348837209302	62.9953231292517	62.1180555555556	55.6181318681319	53.8617886178862	61.1985746679624	87.6761904761905	85.3911564625851	44.7916666666667	12.3983739837398	34.5848595848596	42.7568134171908
r859	DMR-C4	92.6470588235294	92.7083333333333	92.3076923076923	73.6363636363636	57.2222222222222	36.1111111111111	9.33333333333333	9.375	83.2142857142857	41.6666666666667	50.9090909090909	49.6666666666667	55.7490079365079	46	75.4861111111111	83.5978835978836	72.0535714285715	30.3833071690215	15	26.4583333333333	54.0476190476191
r860	DMR-C3	85.7054646495832	57.273526824978	62.7472527472527	46.4166666666667	36.2637362637363	30.3983969825554	17.6768377253814	17.4089191232048	78.640350877193	29.2181069958848	60.3322510822511	49.1622574955908	39.9879860200961	51.468253968254	64.8809523809524	84.0926640926641	73.2683982683983	33.4770484770485	19.4194756554307	25.4772826561817	42.0859671302149
r865	DMR-C2	91.3522012578616	24.5995423340961	55.2469135802469	58.9285714285714	38.3333333333333	28.2084068195179	1.28205128205128	15.7299182299182	91.765873015873	25.4901960784314	25.1312576312576	25.7349206349206	18.8293650793651	20.1388888888889	29.8919085030196	59.3131868131868	32.5485008818342	19.1666666666667	9.42028985507246	12.8395061728395	19.4946822724601
r868	DMR-C3	93.5813573180703	39.429347826087	72.962962962963	88.5303776683087	56.7592592592593	49.2424242424242	22.520325203252	18.5331632653061	69.5870535714286	29.5918367346939	39.7700932224742	48.1299840510367	33.1023454157783	48.2440476190476	56.2429378531074	81.0399159663866	53.1481481481482	48.1967213114754	11.2244897959184	27.7723418134377	24.9712643678161
r869	DMR-C4	90.9023668639053	95.4688950789229	68.0832130832131	65.3298611111111	47.5256769374416	45.8709490740741	26.4564336372847	32.998585572843	85.4155435759209	19.4961240310078	43.8931043703771	29.8404993065187	26.7807408341389	38.8070175438597	33.3950216450216	63.2199011680144	32.2376543209877	28.2415902140673	13.1597222222222	14.2467467467468	23.4227486350128
r87	DMR-C2	88.8888888888889	17.8318931657502	66.8840579710145	72.6190476190476	33.756038647343	40.6818181818182	1.73913043478261	6.44927536231884	63.6734693877551	7.89473684210526	49.6344942935852	35.7246376811594	36.984126984127	47.1111111111111	69.6491228070176	82.3526077097506	66.8840579710145	49.5292207792208	11.7391304347826	18.0331262939959	27.536231884058
r870	DMR-C2	91.0310463779226	21.5091066782307	76.6666666666666	78.8305322128851	37.2727272727273	36.0632183908046	6.28415300546448	19.5169082125604	90.4068857589984	34.7058823529412	67.6860119047619	66.8614718614719	60.6809523809524	69.2	73.8533834586466	90.1587301587301	85.5534670008354	41.7371553884712	13.5245901639344	39.3125128839414	58.2067782067782
r871	DMR-C4	87.4694873881204	96.6569767441861	74.1203703703704	76.2345679012346	59.2424242424243	57.1078431372549	14.4642857142857	19.0104166666667	84.0740740740741	44.6236559139785	60.6454656454657	50.4423701298701	49.8941798941799	68.4848484848485	67.672619047619	78.6528822055138	77.0701058201058	41.1441336441337	12.1904761904762	22.9329004329004	41.4529914529915
r877	DMR-C2	76.24	19.1986644407346	75.0520833333334	88.2716049382716	59	25.5882352941176	11.1904761904762	4.04040404040404	68.3333333333333	16.9191919191919	32.5611325611326	36.0969387755102	24.4272844272844	28.5353535353535	29.7210884353742	49.4300144300144	32.8174603174603	19.7925170068027	2.94117647058824	11.8571428571429	30.3703703703704
r880	DMR-C2	89.2743039707896	8.07622504537205	50	64.5052083333333	28.952380952381	25.716237314598	6.96759259259259	14.8021462105969	94.9315068493151	34.1787439613527	69.5125482625483	57.1378269617706	48.6455026455026	59.9056603773585	67.9298941798942	90.6359089920734	77.1761904761905	48.6037037037037	28.8974358974359	27.059686888454	54.265873015873
r885	DMR-C1	35.9139784946237	26.5142857142857	60.4901960784314	68.1372549019608	32.1428571428572	46.0526315789474	1.92307692307692	15.5009920634921	52.1929824561404	1.05263157894737	6.37254901960784	6.54761904761905	0	2.94117647058824	3.33333333333333	0	3.75	1.75438596491228	6.25	1.50375939849624	5.26315789473684
r888	DMR-C4	90.7271839921913	96.671388101983	69.5647931303669	61.5641025641026	54.0123456790123	50.4464285714286	13.2222222222222	19.5024875621891	89.4490453186105	27.8484848484849	57.0763305322129	61.7351510496672	55.3003663003663	63.7931034482759	70.985060690943	89.9795574795575	77.773631840796	40.3250188964475	20.0694444444444	29.2466240227434	45.2027529761905
r891	DMR-C4	80.7863915225879	96.304163126593	56.9509232264334	54.6864686468647	37.0098039215686	36.856884057971	22.1717171717172	27.4557823129252	71.1224489795918	33.1932491872251	59.5115122972266	47.0665445665446	44.2614638447972	70.3679653679654	67.4213836477988	85.9094809094809	75.5701155701155	38.9166666666667	15.2107279693487	28.9929214929215	43.9058441558442
r895	DMR-C2	90.6432748538012	4.49293966623877	82.7777777777778	68.5185185185185	53.3333333333333	23.9583333333333	5.77777777777778	3.92857142857143	84.4791666666667	6.66666666666667	28.781512605042	36.7647058823529	13.7254901960784	45.8333333333333	28.5714285714286	58.1111111111111	25.5208333333333	22.8835978835979	8.85416666666667	19.9019607843137	17.6470588235294
r896	DMR-C3	95.3586497890296	34.3157894736842	75.1666666666667	76.6450216450217	63.030303030303	36.5151515151515	0	10.8333333333333	93.1818181818182	19.4444444444444	57.0887445887446	70.6385281385281	23.8961038961039	54.1666666666667	71.010101010101	79.4588744588745	44.7727272727273	27.2727272727273	2.27272727272727	11.0930735930736	26.8181818181818
r897	DMR-C4	89.4484412470024	95.7486136783734	56.6635338345865	64.8849652220439	48.4126984126984	57.6328502415459	23.3555555555556	29.8227225672878	71.5964240102171	28.974688974689	59.167752796785	52.4067699368904	39.2333856619571	62.5625	72.6163723916533	88.5532212885154	71.8849538143017	42.4196546207416	23.3935742971888	24.5376905702993	35.791847041847
r898	DMR-C2	96.5996908809892	1.45530145530146	70.3703703703704	67.156862745098	43.859649122807	40.3508771929825	18.4210526315789	0	92.6470588235294	32.3529411764706	29.2898913951546	33.5087719298246	9.08730158730159	60.8771929824562	27.1929824561404	76.5350877192983	27.3148148148148	22.8205128205128	7.12962962962963	6.8421052631579	1.47058823529412
r899	DMR-C4	94.0397350993378	96.4732366183092	64.6884920634921	67.7976190476191	46.7681011798659	44.7814207650273	28.7380952380952	17.9946633825944	90.0925925925926	31.6203703703704	64.3678451178451	63.6768149882904	44.0648674242424	81.1	65.2899877899878	77.0860805860806	74.2101284958428	34.7538442460318	22.1322751322751	28.2866278887951	52.1294162826421
r90	DMR-C3	84.95115995116	45.2255011135858	74.4671201814059	71.9804183355585	50.607476635514	55.7809523809524	16.6312056737589	22.8712871287129	75.3978428978429	17.2517730496454	59.7783892111623	57.7459568733154	45.0151515151515	60.0485436893204	78.1379731379732	85.8462033462033	67.7250768555116	43.9105017006803	16.6071428571429	21.3359380732262	41.2855712855713
r901	DMR-C2	66.016713091922	2.13675213675214	77.7777777777778	72.2222222222222	25	10	0	2.22222222222222	20.3333333333333	12.6190476190476	72.8888888888889	79.4444444444445	64.7777777777778	76.0416666666667	51.1111111111111	82.8888888888889	75.1190476190476	40.2777777777778	18.75	8.33333333333333	38.8888888888889
r904	DMR-C1	35.894495412844	12.3725671918443	80.4824561403509	66.0294117647059	42.041847041847	36.6666666666667	8.55855855855856	10.4761904761905	79.3421052631579	15.5172413793103	64.7787698412699	56.8764172335601	47.1200396825397	63.531746031746	72.5255102040816	95.9302325581395	81.8796992481203	53.5307781649245	23.3195970695971	28.7340301974448	41.2619047619048
r905	DMR-C2	53.1897926634769	0	62.5	69.6296296296296	51.6666666666667	49.8529411764706	9.50980392156863	4.71264367816092	15.1515151515152	0	7.77310924369748	3.77450980392157	4.83660130718954	17.5925925925926	7.08333333333333	15.6372549019608	9.80392156862745	3.13725490196078	2.45098039215686	3.38235294117647	2.62605042016807
r91	DMR-C4	83.4666666666667	81.6596291536626	64.2702506026288	64.5019723865878	48.9608115539348	53.155800110742	28.4467787114846	31.3182582815735	82.3177184152794	27.0956803774141	52.5348039286658	53.8240418118467	36.7166001386781	59.0249433106576	61.0641188441189	80.2928880684786	66.4442791005291	37.4949363425926	21.0507093692934	26.3842099865722	31.9407798299619
r910	DMR-C4	93.913507741591	95.9793534365662	72.984496124031	75.2941176470588	54.6747967479675	57.8148148148148	28.2945736434109	26.2557319223986	94.6031746031746	33.0952380952381	73.9600655076845	73.4907183212268	50.7701652089407	66.4351851851852	78.5760971055089	90.1209677419355	80.7751937984496	52.9246031746032	29.2528735632184	31.6376133786848	55.7658033973824
r913	DMR-C4	84.934665641814	96.3838664812239	62.7142857142857	70.959595959596	57.8510378510379	39.349593495935	19.2929292929293	15.9259259259259	58.2236842105263	43.4782608695652	56.3414634146342	62.8882453882454	51.0317460317461	61.0215053763441	68.2945736434109	82.2678571428572	68.8008130081301	47.4430641821946	13.2183908045977	19.7165532879819	23.6441798941799
r915	DMR-C4	81.5987460815047	72.4157788655341	57.209595959596	64.093567251462	32.5963718820862	43.2683982683983	17.1059431524548	20.8778467908903	84.2616959064328	30.2402402402402	47.6819291819292	57.4224552206204	28.203842940685	53.8605442176871	58.8725490196079	74.7435012652404	68.1415848782261	37.0459579180509	12.0655270655271	24.2049009384776	34.3745421245421
r917	DMR-C1	23.8372093023256	22.1820373719108	36.5698143664245	44.5013477088949	12.3188405797101	16.2244897959184	4.77777777777778	7.48587570621469	26.8390804597701	10.6060606060606	19.3585740307052	30.3	15.8287795992714	41.2698412698413	14.7266313932981	43.5947712418301	24.0788446526151	13.0952380952381	12.816091954023	8.54326676907322	17.2121212121212
r918	DMR-C2	94.1229250785105	14.1135972461274	58.531746031746	80.3252032520325	41.0507246376812	49.645390070922	21.4539007092199	16.3120567375887	96.9333333333334	23.6434108527132	46.4073129251701	50.2356656948494	56.6517857142857	57.5	51.2	68.7908496732026	57.1527777777778	32.6102292768959	31.8518518518519	18.0633195307108	36.5792031098153
r923	DMR-C4	90.9238249594814	95.5527318932656	72.7777777777778	62.2549019607843	52.0833333333333	42.5198412698413	15.625	12.0833333333333	68.5087719298246	16.6666666666667	41.9622920938711	45.9803921568628	24.5595238095238	44.4444444444444	54.5238095238095	83.9141414141414	58.0291005291005	29	0	7.73809523809524	28.2298136645963
r924	DMR-C1	50.970184571699	49.2696287279367	42.9197994987469	39.0085287846482	26.0987654320988	22.2871572871573	9.32508436445444	11.3061224489796	37.5347222222222	9.58333333333333	12.5107030570607	9.89795918367347	7.80126336248785	13.6180124223602	13.9194139194139	22.1201814058957	19.9605785296575	15.5244755244755	2.31430994789773	6.04017946733179	10.1763668430335
r927	DMR-C2	95.0248756218905	6.11973392461197	85.8465608465608	74.8427672955975	62.9301075268817	65.5069124423963	32.5892857142857	32.5806451612903	93.125	25.6883116883117	35.048309178744	35.2307692307692	34.4456845238095	50.2032520325203	40.9230769230769	57.7525252525253	40.3439153439153	32.4509803921569	18.452380952381	25.2752976190476	23.3675213675214
r93	DMR-C4	86.4767331433998	84.9993414987489	59.0199211675722	58.0258358662614	47.0498432918815	41.2037604741467	22.7970827970828	25.348754678023	77.246015936255	25.8336134453782	46.6017916156548	44.4623496909489	34.1818873668189	51.3346560846561	55.720267865899	70.3803790210635	57.925221504876	33.0536051849851	16.0029175784099	23.1564139068919	31.5849625065126
r930	DMR-C1	27.9593518264213	40.6142535278074	48.5685320356853	45.7671957671958	28.983451536643	26.2273901808786	8.22834645669291	8.75214114422747	47.3615520282187	10.1837270341207	31.7672702883971	29.7116942014901	21.3303363303363	33.4862562911343	27.6898537192655	50.2010195805816	33.9580204376123	22.1747149564051	7.80561478322673	13.3789424860853	18.4437543133195
r935	DMR-C4	61.5036231884058	94.0244163632469	59.95670995671	47.0436507936508	47.6814058956916	34.9404761904762	16.8284493284493	22.3422873422873	63.9513108614232	14.2886178861789	38.4127363864206	34.036427587564	21.0238921957672	46.0994397759104	45.9329710144928	54.5639097744361	48.305171530978	20.8370927318296	13.3544303797468	15.9498480243161	24.6225649350649
r936	DMR-C4	90.9538461538462	95.6927175843695	70.4700854700855	82.2916666666667	55.5555555555556	57.2649572649573	34.1176470588235	27.2380952380952	92.3809523809524	39.0476190476191	52.4099099099099	28.0392156862745	25.1754385964912	28.2258064516129	24.6653796653797	62.5	51.8181818181818	27.4747474747475	11.8279569892473	14.1086691086691	20.6410256410256
r938	DMR-C4	89.2336217552534	88.2548258202488	66.1304436304436	65.1142473118279	52.4340591255089	54.2156862745098	29.0291545189504	40.1729980381666	81.8448004201681	26.4848484848485	53.9667376274519	40.8491767353708	31.7910509031199	46.0885714285714	46.4902676399027	74.94111501924	59.7925050301811	33.77574002574	16.1221340388007	20.2977462352462	31.5567460317461
r94	DMR-C4	86.9026548672566	66.6049382716049	58.1149529875644	67.5	44.8089171974522	38.9384288747346	24.5949074074074	24.7092352092352	76.5252100840336	26.1695624195624	58.3624188311688	53.5087119138843	44.9529447480267	50.1234567901235	65.1490835744979	82.1893361396124	73.8304679447537	45.7441590868557	20.4379562043796	28.7462933891505	41.578089569161
r940	DMR-C3	93.1521739130435	43.0224867724868	72.4358974358974	71.3553113553114	38.8888888888889	43.0555555555556	20.4938271604938	12.8876678876679	86.2301587301587	15.8536585365854	36.1817653890825	22.4489795918367	19.4444444444444	14.98778998779	28.7179487179487	57.5	29.2185592185592	27.8455284552846	10.8558558558559	16.1517857142857	19.5752895752896
r942	DMR-C4	91.5266890630832	94.9065880039331	68.5119047619048	69.037558685446	31.4840182648402	38.8320463320463	36.5540540540541	27.3321123321123	72.1509009009009	40.2112676056338	59.6663533834586	54.756025867137	47.8850676072898	72.9292929292929	67.6800232288038	88.756105006105	78.8902797336532	40.6155632984901	16.5555555555556	23.0624663154784	35.5973124098124
r945	DMR-C2	64.0287769784173	5.25252525252525	53.015873015873	48.3333333333333	43.452380952381	35.625	1.38888888888889	7.32804232804233	63.7962962962963	6.66666666666667	2.01680672268908	0	1.85185185185185	4.16666666666667	0	0	0	3.125	0	1.96078431372549	8.33333333333333
r948	DMR-C1	42.0863309352518	25.5602240896359	52.7777777777778	71.505376344086	33.3333333333333	36.9444444444444	3.6231884057971	7.33333333333333	80.5555555555556	8.94736842105263	50.4365079365079	37.9444444444444	32.9411764705882	58.3333333333333	42.3611111111111	76.8181818181818	58.0357142857143	24.84375	18.2539682539683	24.1919191919192	35.9876543209877
r949	DMR-C4	88.3107088989442	83.2229580573952	80.2380952380952	87.4	58.9506172839506	40.7407407407408	21.9298245614035	47.9166666666667	83.003663003663	37.8787878787879	62.1869488536155	53.6	23.2407407407407	63.3333333333333	71.9047619047619	88.6666666666667	84.9679487179487	42.891156462585	12.3456790123457	17.0238095238095	35.4166666666667
r95	DMR-C4	87.0180449175646	69.6918767507003	65.5421626984127	64.0860215053764	49.1023035230352	49.4431161585974	24.8616874135546	18.3264177040111	64.1306990881459	25.2545155993432	56.0795454545454	53.1820622986037	38.3613945578231	55.8179012345679	63.4234672803446	76.3290194126431	63.6136377147613	34.5958831117842	12.3558897243108	24.4693272961824	34.3959435626102
r950	DMR-C4	81.6704216285806	75.2384084182835	54.3591836734694	53.4996009577015	34.6861471861472	37.8530377668309	26.4807383627608	21.0961744248261	52.572337962963	24.3054408661345	45.6128450587213	39.5020481310804	32.1969323135126	46.1538461538462	52.2849121918271	69.5022796352584	55.6385869565218	31.7396737700605	13.3240740740741	17.2062245491565	24.8915421496067
r952	DMR-C4	84.9670811997074	93.4845452523905	58.0452674897119	58.1122448979592	38.4232804232804	39.8627450980392	18.2209737827715	24.4100529100529	82.2777777777778	20.2107279693487	51.8061568061568	47.9010025062657	30.5428571428571	51.3157894736842	59.503367003367	85.4081632653061	63.9725672877847	27.7210884353741	19.0104166666667	18.4550264550265	29.7492401215805
r954	DMR-C4	71.6577540106952	95.482546201232	62.0833333333333	54.5512820512821	28.1410256410256	25.6211180124224	19.0972222222222	11.6666666666667	68.6904761904762	23.8095238095238	52.5765306122449	37.4603174603175	29.9514991181658	51.6025641025641	56.3449546485261	73.7820512820513	56.5857142857143	33.2804232804233	5	32.1428571428572	46.2095238095238
r955	DMR-C4	82.6771653543307	74.6059544658494	65.6060606060606	59.3939393939394	27.5	51.6666666666667	5	0	81.6666666666667	25.1515151515152	51.8614718614719	42.1666666666667	10.4545454545455	21.875	48.7950937950938	64.6666666666667	47.6969696969697	32.5757575757576	7.57575757575757	13.0735930735931	16.6666666666667
r96	DMR-C4	87.764846314533	95.8560024406366	63.0273892773893	59.9731945758436	48.2955665024631	48.7091130381865	29.8461790214368	26.0901467505241	80.4521367521368	30.9290540540541	55.2486622599938	51.1300422309597	42.4672604084369	50.9398023360287	63.2384249446564	79.4312139733652	68.2726546093598	35.491848345764	22.4045138888889	25.5576441102757	42.7206395754783
r963	DMR-C3	88.4079236977256	51.3960113960114	67.9308390022676	59.0061530230069	46.5018315018315	36.563670411985	23.8870431893688	35.032693001443	83.3211233211233	23.2638888888889	46.1669906057661	24.3333333333333	24.945165945166	43.0379746835443	39.9305555555556	76.1636407809877	47.3835978835979	35.7243107769424	21.6865079365079	14.0405559352928	18.8045634920635
r964	DMR-C4	88.0813953488372	96.0992907801418	91.8518518518518	74.0740740740741	48.3333333333333	51.8055555555556	18.1818181818182	20.4166666666667	89.7435897435897	45.4545454545455	65.9090909090909	83.3333333333333	62.8205128205128	82.8571428571429	75.7575757575758	95.2991452991453	82.6007326007326	52.7777777777778	27.5641025641026	25.8333333333333	40.6944444444444
r966	DMR-C2	90.5797101449275	16.1611374407583	53.6458333333333	65.6326530612245	37.258064516129	37.4819624819625	14.1203703703704	9.02777777777778	95.9549411162314	30	41.5540540540541	59.187675070028	37.9636591478697	27.3809523809524	63.7593984962406	76.4609440267335	63.3771929824562	33.3201058201058	7.52688172043011	21.0369674185464	29.9801587301587
r967	DMR-C4	88.3295194508009	95.4545454545454	83.9285714285714	76.3888888888889	60	55.5555555555556	11.3636363636364	19.4444444444444	86.1111111111111	34.8484848484848	59.6428571428571	70.6666666666667	33.8888888888889	52.5	67.7777777777778	90	55.952380952381	56.25	66.6666666666667	33.1818181818182	25.9259259259259
r968	DMR-C2	67.5102599179207	19.9152542372881	81.2403100775194	63.4722222222222	52.4562682215743	61.9264069264069	23.7037037037037	19.9561403508772	71.875	56.0606060606061	36.4795918367347	65.8465608465609	50.7122331691297	67.7777777777778	72.96910430839	90.4587858535227	81.8149146451033	61.8849206349206	14.5098039215686	32.6433430515063	49.783950617284
r97	DMR-C2	95.6872037914692	11.2878285840512	78.5064935064936	81.5700483091788	42.4871794871795	54.2925170068027	4.16666666666667	15.368253968254	96.4316239316239	9.81770833333333	4.81095679012346	9.35185185185185	1.92765567765568	4.55555555555556	12.5571428571429	31.5885801961751	7.13710605014953	2.96092796092796	3.06505700871898	1.38336347197107	3.01369863013699
r970	DMR-C3	90.0128589798543	54.5696370891127	53.4426229508197	51.7751657625075	38.0253968253968	32.5579975579976	17.5799086757991	20.9111111111111	89.3415637860082	39.6078431372549	58.5065793994365	54.1855400696864	44.9091604513291	62.9166666666667	73.0013560736452	84.6055366591081	82.0624098124098	46.6389366991777	25.2173913043478	34.7851335656214	46.7989417989418
r971	DMR-C4	77.947259565667	76.0984976844008	62.7459016393443	59.2453591606134	45.3888888888889	31.0457516339869	27.9201101928375	32.4048239087302	66.1714285714286	21.7323481116585	34.457671957672	24.8190476190476	15.9981884622172	29.1036414565826	23.1203007518797	66.7999515327759	35.3357514880952	28.4704761904762	6.2431693989071	8.55566947672211	13.4237726098191
r972	DMR-C4	87.2006180788051	87.3361603700848	66.3821138211382	64.9656357388316	45.8602150537634	46.5849673202614	18.9189189189189	17.4313725490196	81.2833333333333	38.6015325670498	40.5617198335645	37.2097378277154	38.3988095238095	28.0769230769231	43.4078884078884	70.6818181818182	51.6006600660066	38.713768115942	21.5614035087719	22.2502587991718	29.366576819407
r973	DMR-C4	89.727463312369	76.581532416503	66.3972431077694	61.7006802721089	49.6811594202899	50.3716065865599	17.2955974842767	22.6103896103896	84.8583234946871	32.2229437229437	47.3581973581974	46.5866290018832	34.6991807475678	51.6006600660066	51.5267930993737	72.3845303148582	59.0240062967336	36.3154761904762	8.196316262354	25.8375274228933	24.7101449275362
r978	DMR-C3	81.5295815295816	55.9352517985612	60.2604166666667	51.593137254902	30.8958837772397	38.3256528417819	9.86338797814208	9.97652582159625	85.9255533199195	32.328431372549	68.0209235209235	53.1457925636008	60.796261487051	55.233918128655	67.7179962894249	90.1806064306064	73.5095856524428	38.0753206105319	22.7401129943503	26.6444444444444	49.7635582010582
r979	DMR-C3	91.6969382459782	31.543182814555	53.7704248366013	53.1313131313132	36.5656565656566	23.1770833333333	9.34523809523809	10.4795439302482	79.3192488262911	21.4754098360656	26.6297398589065	18.0826118326118	19.4286229643373	20.6770833333333	21.1904761904762	38.8363514419852	24.9851691518358	15.1098901098901	3.30687830687831	10.4744651483782	14.9543378995434
r98	DMR-C2	95.5534531693472	4.87804878048781	90.2777777777778	84.8427672955975	58.2513661202186	43.0793650793651	18.3333333333333	10.1092896174863	99.1161616161616	20.7680491551459	57.0549309728414	66.1006069094304	50.8119658119658	75.5392156862745	67.252886002886	98.3111577964519	81.307634164777	51.501210653753	17.96875	25.8528784648188	65.6367399901137
r980	DMR-C4	65.3682719546742	95.0252951096122	78.2312925170068	78.8787878787879	58.5897435897436	46.4423076923077	32.0915032679739	38.4183673469388	79.7685185185185	33.2405165456013	67.8941798941799	65.2298850574713	55.2785476172573	76.5476190476191	82.5370370370371	92.5952380952381	81.25609543713	58.8180272108844	14.4927536231884	25.5039682539683	62.7873563218391
r981	DMR-C2	87.1478873239437	15.6705539358601	74.1666666666667	70.4545454545455	41.1764705882353	56.8055555555556	8.33333333333333	4.36507936507936	53.125	4.16666666666667	15.6314699792961	10	5.60185185185185	36.231884057971	32.0138888888889	47.3913043478261	20.1515151515152	1.38888888888889	12.280701754386	6.4781746031746	22.0238095238095
r982	DMR-C2	91.0079767947788	1.52015862524785	81.9376026272578	62.280701754386	40.9722222222222	61.1111111111111	0	5.03284072249589	98.7179487179487	6.66666666666667	62.9885057471264	53.1230674087817	53.9102564102564	63.5416666666667	78.8461538461538	85.952380952381	86.4596273291926	57.9166666666667	3.24074074074074	38.0049261083744	50.927750410509
r985	DMR-C1	31.2664214398318	2.13903743315508	63.859649122807	61.1793154761905	35.062893081761	41.4285714285714	7.44897959183674	5.78616352201258	6.89655172413793	3.71762740183793	7.17309145880574	10.4839968774395	4.62962962962963	17.3703703703704	14.0860215053763	28.0277777777778	7.29402872260015	5.23297491039427	4.62962962962963	6.50241251803752	5.54147465437788
r987	DMR-C2	90.8372827804108	12.5463535228677	67.9545454545455	64.9122807017544	46.2878787878788	36.7424242424242	9.46969696969697	9.56521739130435	95.2898550724638	36.8421052631579	48.7121212121212	65.0793650793651	22.0995670995671	62.9166666666667	71.7080745341615	91.6666666666667	91.2962962962963	42.0175438596491	16.6666666666667	25.974025974026	40.5891210239036
r988	DMR-C4	89.2405063291139	97.0620239390642	63.0952380952381	82.6666666666667	50.6410256410257	48.8888888888889	15.625	15.5555555555556	84.375	32.0512820512821	35.8974358974359	55.5555555555556	20.8333333333333	54.5454545454545	74.0476190476191	90	75.7575757575758	20.1388888888889	14.8148148148148	11.7857142857143	26.7399267399267
r99	DMR-C3	92.5124792013311	31.0853530031612	57.1602787456446	59.5934959349594	50.1515151515152	46.6720779220779	2.5	2.5968992248062	73.7301587301587	1.91056910569106	6.17460317460318	2.4390243902439	2.64227642276423	3.92156862745098	0.526315789473684	4.94220151828848	1.86046511627907	4.82954545454545	1.70940170940171	1.73913043478261	1.66666666666667
r994	DMR-C3	79.7128884682127	52.9757001647447	53.1654676258993	66.5483362019507	50.3043110735418	37.7538726333907	26.1710239651416	30.0779727095517	80.9337349397591	27.1259259259259	47.4963323713324	36.6176470588235	35.5686427769761	44.9420024420024	48.6573682727529	65.9875487120996	52.3992673992674	39.6022727272727	14.1700960219479	18.7775775926065	32.1896103896104
r995	DMR-C2	88.1736526946108	16.6806370494552	59.8611111111111	60.5797101449275	34.0666666666667	24.5833333333333	1.51515151515152	1.51515151515152	91.7287784679089	26.9254658385093	51.9454545454546	69.3333333333333	37.8659611992945	75	74.8677248677249	89.5061728395062	77.2321428571429	31.1507936507937	20.0666666666667	22.1794871794872	38.2971014492754
r996	DMR-C2	83.6805555555556	11.4906832298137	83.3333333333333	68.2051282051282	40	23.8888888888889	5.55555555555556	2.56410256410256	100	46.1538461538462	56.6666666666667	76.6666666666667	71.025641025641	81.8181818181818	57.8205128205128	97.9166666666667	79.96336996337	66.0714285714286	0	12.5	46.6666666666667
r1010	DMR-C5	48.2608695652174	91.3888888888889	14.9425287356322	11.8055555555556	26.7857142857143	55.1075268817204	70.1388888888889	61.4516129032258	88.3928571428571	48	53.2795698924731	47.1938775510204	55.390625	67.0289855072464	64.6913580246914	88.0555555555556	94.4444444444444	44.0555555555556	17.9166666666667	34.7371031746032	30.2688172043011
r1016	DMR-C5	35.7495881383855	94.2758620689655	2.95698924731183	12.3529411764706	18.7711213517665	16.5298142717498	37.9677022324081	48.4068627450981	79.4727891156463	25.7333333333333	49.6633825944171	59.9367836464611	39.3614718614719	61.6049382716049	69.0793650793651	76.8459393459394	62.6820728291317	42.034632034632	24.8214285714286	22.9206349206349	26.865658850953
r1047	DMR-C5	35.8695652173913	96.046511627907	4.16666666666667	15.5263157894737	33.9705882352941	21.2612612612613	53.8639455782313	54.1224489795918	63.1818181818182	22.3809523809524	70.3000387146729	65.1800232288037	52.4467673248161	53.5135135135135	78.1887755102041	87.5521541950113	78.4863945578231	45.4024943310658	10.15625	31.6869918699187	51.4982578397213
r1051	DMR-C5	44.7154471544715	94.3262411347518	0	0	29.1666666666667	3.57142857142857	45.8333333333333	32.7083333333333	89.1666666666667	0	62.5	61.25	8.88888888888889	55.5555555555556	70.1388888888889	96.875	52.5	53.5714285714286	36.6666666666667	33.9285714285714	50
r1060	DMR-C4	53.7634408602151	96.3362068965517	17.5	0	8.33333333333333	45.8333333333333	75	84.5238095238095	84.375	16.6666666666667	79.1666666666667	74.2857142857143	61.25	83.3333333333333	88.0952380952381	95.2380952380952	80	47.9166666666667	16.6666666666667	19.0476190476191	27.7777777777778
r1069	DMR-C5	43.0410790925812	96.0063897763578	11.9047619047619	7.22222222222222	37.887323943662	37.9189857761286	49.2094017094017	50.8020833333333	64.9166666666667	20.4545454545455	59.2782446311858	60.4605263157895	46.5179711731436	68.1385281385281	72.2439091915836	88.8898011311804	79.7391598915989	46.3068841727378	10.7107843137255	33.2902632597754	38.128390596745
r1081	DMR-C4	52.5	96.640826873385	0	0	19.0476190476191	14.2857142857143	47.6190476190476	58.0952380952381	89.2857142857143	33.3333333333333	73.3333333333333	61.4285714285714	41.9047619047619	92.8571428571429	74.9558774558775	97.6190476190476	85.952380952381	33.1632653061225	8.33333333333333	16.2585034013605	70
r1093	DMR-C5	31.1457174638487	93.1014823261117	0.8	8.45679012345679	14.4642857142857	21.8452380952381	44.9130036630037	37.3214285714286	67.5915750915751	15.4938271604938	59.9047619047619	57.2777777777778	42.7726574500768	53.1609195402299	69.9444444444444	81.0476190476191	72.0391705069125	34.077380952381	10.2777777777778	32.7880184331797	45.9353741496599
r1122	DMR-C5	43.9490445859873	97.8003384094755	12.1794871794872	2.22222222222222	49.4444444444445	53.452380952381	57.1794871794872	59.5238095238095	80	43.3333333333334	60.6410256410257	67.2222222222222	49.8888888888889	54.1666666666667	77.4908424908425	91.2222222222223	71.0317460317461	55.7142857142857	20.9090909090909	32.1111111111111	32.5850340136054
r1140	DMR-C5	42.8936170212766	96.2779156327544	13.0730897009967	11.8604651162791	41.5697674418605	21.0162601626016	72.312925170068	43.1560283687943	91.5530303030303	14.1203703703704	60.3298611111111	54.4333333333334	46.1889200124494	60.0877192982456	74.2460317460318	90.1296296296296	80.8655753968254	34.1778812974465	14.4298245614035	25.4365079365079	37.3792270531401
r1163	DMR-C5	36.7741935483871	97.463768115942	23.3333333333333	0	45	22.2222222222222	70.8333333333334	64.2857142857143	86.5714285714286	16.6666666666667	70.8333333333334	65	26.7361111111111	46.6666666666667	54.0476190476191	85.1851851851852	69.4444444444445	30	41.1111111111111	21.4285714285714	22.8333333333333
r1190	DMR-C4	56.0975609756098	93.6046511627907	0	5.55555555555556	62.8205128205128	50.7936507936508	68.3333333333333	58.0769230769231	94.8717948717949	54.3589743589744	72.5	82.4358974358974	68.470695970696	75.4166666666667	92.5	100	78.3391608391608	54.0873015873016	43.0769230769231	35.1282051282051	69.8351648351648
r1194	DMR-C5	35.2525252525253	96.048024012006	3.88888888888889	7.69230769230769	22.9166666666667	30.5357142857143	57.5	40.2150537634409	84.5	28.8271604938272	62.4503968253968	49.1397849462366	40.6060606060606	46.9135802469136	70.8258928571429	86	80.8641975308642	41.5	12.8472222222222	28.6021505376344	25.0413223140496
r1196	DMR-C5	40.7658643326039	95.8520179372197	8.25396825396825	7.25225225225225	48.6437908496732	27.6068376068376	59.3802308802309	60.7915057915058	67.8288398692811	4.32692307692308	7.03802888109457	1.36666666666667	4.93405275779377	51.5463917525773	32.4129720853859	47.4678760393046	38.9825282631038	39.3054148373297	1.37626262626263	3.42068818578886	3.26360544217687
r1207	DMR-C5	40.2597402597403	90.9620991253644	0	0	12.5	39.7321428571429	63.3333333333333	62.2222222222222	79.1666666666667	10	48.1481481481482	67.4074074074074	34.6296296296296	55.5555555555556	82.1428571428571	91.4285714285714	56.5476190476191		0	29.1666666666667	27.5595238095238
r1210	DMR-C5	39.4052044609665	96.5421853388658	4.76190476190476	0	33.3333333333333	17.5757575757576	68.3333333333333	57.3809523809524	100	16.6666666666667	44.8051948051948	58.974358974359	30.7936507936508	56.25	76.5151515151515	95.9090909090909	62.8787878787879	28.5714285714286	8.14814814814815	35	34.2592592592593
r1228	DMR-C4	50.4807692307692	77.0182992465016	11.6161616161616	8.3974358974359	49.009009009009	38.8636363636364	62.3655913978495	57.7956989247312	90.7407407407407	29.5698924731183	68.1212797619047	62.6960784313726	54.2089093701997	72.4358974358974	73.0555555555556	81.6203703703704	78.2142857142857	46.2254901960784	14.3939393939394	21.4414414414414	35.5282738095238
r1231	DMR-C5	43.9429928741093	87.5017773354187	14.9082568807339	10.7246376811594	17.0888561610211	16.6708074534161	42.5714285714286	45.8774250440917	80.3603034134008	35.8956916099773	52.0608164983165	53.7328490718321	35.906362545018	50.545538603791	56.5644753476612	81.0663410663411	67.5076580339738	39.9980322707596	22.8720238095238	24.6265771265771	30.3261304521809
r1259	DMR-C5	41.0609037328094	95.1088896822563	9.63541666666667	12.1985815602837	24.5918367346939	13.0072463768116	50.453514739229	47.2309523809524	81.9864612511671	42.8703703703704	60.8319893614011	60.5636540330418	41.3324175824176	68.2936507936508	57.0512820512821	77.5	78.9	58.2465277777778	17.8024453024453	26.1741363211951	46.2110805860806
r1269	DMR-C4	41.4712153518124	62.7804663440387	8.51851851851852	11.4814814814815	18.9166666666667	19.7008547008547	51.6666666666667	39.3386243386243	59.5588235294118	26.1827956989247	55.2445302445303	59.6491228070176	30.0634920634921	61.3541666666667	73.8541666666667	81.8986568986569	79.0669240669241	32.0568783068783	8.08823529411765	36.6005291005291	40.3011204481793
r1291	DMR-C1	41.2280701754386	48.2062780269058	10.4070660522273	17.3809523809524	37.1929824561404	25.5913978494624	69.8484848484848	39.3467643467644	46.5656565656566	16.3888888888889	58.7962962962963	51.9920634920635	42.764880952381	61.6111111111111	58.963963963964	91.1752136752137	74.0860215053764	49.9455782312925	15.78125	19.1904761904762	30.1801801801802
r1312	DMR-C5	48.7781036168133	97.03125	8	16.2745098039216	33.3333333333333	5.79710144927536	45.5555555555556	55.4444444444445	81.4814814814815	20	39.2342342342342	35.5855855855856	23.9775164775165	33.3333333333333	29.4949494949495	70.6565656565657	38.287037037037	27.1995464852608	12.741935483871	10.4504504504505	25.8333333333333
r1322	DMR-C5	45.6296296296296	94.9888285987871	12.8333333333333	15	30.2884615384615	26.3888888888889	61.8484848484849	44.3859649122807	68.5534591194969	15.4556650246305	60.7048825491449	48.7853107344633	33.2203389830509	44.4444444444444	60.5747126436782	84.5114942528736	63.048399687744	37.580834803057	22.9931972789116	22.0175438596491	33.6883876357561
r1358	DMR-C4	40.2747650036153	77.3655913978495	7.40338164251208	10.6918238993711	50.6481481481482	37.8070175438597	59.4705046197583	48.2921245421246	84.6282051282051	25.0724637681159	56.6269841269841	60.3705566733736	61.8898809523809	67.6785714285714	71.0045662100457	92.5363290856249	84.9987402368355	36.5748299319728	18.5534591194969	35.3933747412008	46.3146997929607
r1360	DMR-C5	35.5421686746988	95.6185567010309	10.3921568627451	2.29885057471264	17.9761904761905	49.3412698412699	56.25	51.6666666666667	82.1182266009852	14.2777777777778	50.9300595238095	44.028379028379	38.4559884559885	49.3452380952381	70.2669552669553	84.4420024420024	69.6969696969697	47.6267281105991	22.0238095238095	25.959595959596	28.8318452380952
r1408	DMR-C5	37.9576107899807	97.0123772940674	15.1801801801802	15.1470588235294	28.1257631257631	16.6666666666667	58.2017543859649	48.3333333333333	91.421568627451	30.6018518518519	64.4302721088435	66.0036778939218	50.7694003527337	74.2919799498747	77.061556329849	86.8798449612403	83.202380952381	36.9727891156463	29.0608465608466	38.2530234315949	50.7777777777778
r1421	DMR-C5	40.8759124087591	95.3181272509004	2.77777777777778	8.33333333333333	18.75	20.2777777777778	61.9444444444445	40.9722222222222	77.4007936507937	25.6944444444444	49.4047619047619	47.2222222222222	41.5079365079365	50	65.2777777777778	89.7222222222222	81.25	42.968253968254	3.75	32.9365079365079	35.2777777777778
r1431	DMR-C5	45.0664136622391	95.1841359773371	6	4.72972972972973	22.5177304964539	22.3484848484849	40.5185185185185	46.8055555555556	81.3	16.5277777777778	45.9718000675448	43.4858906525573	38.6594202898551	40.3125	53.567649281935	69.3641774891775	63.0434782608696	43.843537414966	9.89583333333333	29.0424430641822	41.1078717201166
r1438	DMR-C4	78.8461538461538	97.2677595628415	10	0	16.6666666666667	16.6666666666667	64.3333333333333	69	90	36.6666666666667	82.7777777777778	72.5	54.4545454545455	26.6666666666667	84.8095238095238	94.75	75.6227106227106	60	37.5	58.4761904761905	49.7619047619048
r1443	DMR-C4	61.8811881188119	77.2634445200817	13.9705882352941	17.8787878787879	42.4242424242424	50	68.4343434343434	64.6190476190476	83.5714285714286	7.55050505050505	67.1428571428572	8.33333333333333	20	34.6153846153846	14	36.7592592592593	12.7777777777778	15.3373015873016	8.07291666666667	11.8181818181818	11.5740740740741
r1445	DMR-C5	35.0954478707783	88.7526652452026	2.33333333333333	3.08641975308642	9.44444444444444	22.3039215686274	48.5119047619048	44.8275862068966	78.6458333333333	28.8333333333333	53.5482804232804	64.5545314900154	38.5858585858586	70.9876543209877	70.7551020408163	86.5277777777778	74.9255952380953	35.0476190476191	13.6666666666667	26.6159611992945	31.9270833333333
r146	DMR-C5	48.3460559796438	95.1512241958713	6.98198198198198	7.26495726495727	27.5208333333333	29.4144144144144	54.9537037037037	46.4529914529915	83.7868480725624	31.2781954887218	47.765195509098	58	37.4305555555556	54.1666666666667	76.8447018447019	84.3452380952381	70.701615457713	37.4489795918367	23.2758620689655	16.9200244200244	40.75
r1461	DMR-C5	23.5099337748344	94.0119760479042	0	0	11.25	8.75	32.0833333333333	36.875	51.0416666666667	10.7142857142857	47.5	13.5416666666667	45.6462585034014	65.625	57.0833333333333	93.4375	52.2916666666667	53.3333333333333	12.9464285714286	35.7142857142857	15.1041666666667
r1477	DMR-C4	36.3726461843409	74.2553191489362	5.88235294117647	18.4173669467787	42.7450980392157	2.22222222222222	85.7142857142857	74.0196078431373	36.3333333333333	0	0	1.17647058823529	0	25	29.2156862745098	29.7549019607843	0	23.3333333333333	0	0	0
r148	DMR-C1	56.9167643610786	52.5186870328242	14.9732014017728	20.9754861540576	30.4705081243543	35.8577113122568	57.2550366300366	53.4233779041471	87.0079365079365	20.1477177792967	37.7282602013371	38.5940455743087	34.0303585171411	52.8303353734388	50.9806822782276	73.0170545600233	52.4960429004547	32.3075396825397	11.9747719323991	15.8701276546056	32.4100472177395
r1489	DMR-C5	47.0496894409938	96.6192170818506	5.95238095238095	2.17391304347826	28.768115942029	12.2463768115942	34.0579710144928	42.6656314699793	87.0289855072464	31.7708333333333	77.4965493443754	69.6753246753247	41.4596273291926	79.5454545454546	79.0942028985507	81.3768115942029	87.1739130434783	41.4337474120083	9.92753623188406	27.2028728846911	46.8452380952381
r1494	DMR-C5	40.4891304347826	95.6997971602434	7.18390804597701	13.3333333333333	32.9012345679012	36.969696969697	58.8888888888889	46.8121693121693	86.2612612612613	23.9247311827957	58.3801383801384	48.0989583333333	49.6128271128271	77.1354166666667	57.1875	92.3333333333333	70.1423902894491	56.6953262786596	25.343137254902	34.1865079365079	27.843137254902
r223	DMR-C5	42.4388111888112	92.2279792746114	2.74074074074074	4.96296296296296	37.7768099109562	19.0579710144928	56.8371212121212	50.5456349206349	79.2962962962963	20.8148148148148	48.7765957446809	54.7037037037037	30.6845238095238	39.4736842105263	54.1855631141345	77.2275132275132	56.1485677443124	39.1396103896104	5.7037037037037	16.3759644610708	29.819471308833
r23	DMR-C5	46.8949144070973	95.9174976561834	24.9625616350355	22.6849952579457	39.6169219476511	41.9099797801888	63.2908950617284	62.0678186865196	88.7515362826084	37.8623347237351	66.8951095373245	62.5018152224035	52.7503272127923	68.270117974419	74.7161812975676	93.2509398207979	76.3935566861526	47.9613574947665	27.8848794419729	36.293523746459	52.674904335554
r241	DMR-C5	36.986301369863	96.5624032208114	15.3754094230285	11.5149136577708	33.7523277467412	32.3588342440802	51.4562706270627	45.7631558370475	75.2866428539075	35.2022399484328	63.9176698058277	60.9975749559083	54.5861941675895	66.1694290976059	75.0409745293466	87.5961842738159	76.8803989009468	47.714678964679	19.3096434553721	34.1232927279439	43.1295681063123
r311	DMR-C5	36.7054610564011	95.9677419354839	5.62015503875969	7.63888888888889	22.0567375886525	16.5891472868217	57.3643410852713	40	83.1051587301587	31.9918699186992	62.4248564674097	49.2857142857143	35.3896103896104	62.6436781609195	68.9716312056738	85.5018674136321	85.8943089430895	48.500506585613	20.5833333333333	33.3878968253968	36.1850649350649
r32	DMR-C4	48.0092592592593	71.0021321961621	17.3304473304473	12.6772247360483	57.2957534059508	45.3160173160173	60.3966067602431	74.2781112444978	97.3148148148148	29.4537815126051	67.1428571428572	83.5823754789272	62.5995879120879	77.4875992063492	88.7327188940092	97.0588235294118	87.7781042486925	73.8333333333333	32.9381914381914	35.9546485260771	63.8985088985089
r330	DMR-C4	53.0546623794212	95.0646102542726	11.680898801152	12.8934624697337	35.3971812940423	34.1976790716287	53.1125356125356	39.2644962747003	89.4902898027898	33.3547008547009	59.0395933654361	55.2523994093762	50.1993575207861	60.1126126126126	60.9405255878285	83.2459077380952	58.6193568336426	39.5531063988095	23.968253968254	28.1100811826003	45.3012476066951
r361	DMR-C5	49.1624180626366	96.1986822098327	5.80357142857143	6.98924731182796	21.4035087719298	17.8366174055829	55.5357142857143	42.5571697605596	77.3760387122456	10.8695652173913	47.6804915514593	44.3740399385561	34.4109374617849	51.2121212121212	57.7050264550265	85.7539682539683	61.4516129032258	38.6696127946128	8.14102564102564	22.7572964669739	42.8968253968254
r372	DMR-C5	39.3854748603352	94.3175783324482	8.45578231292517	2.5462962962963	30.0505050505051	22.312925170068	48.2352941176471	61.3888888888889	78.2142857142857	23.9247311827957	45.4024484287642	59.2792792792793	40.15559732665	65.952380952381	55.1673101673102	85.8963585434174	68.7323037323038	23.7745098039216	6.94444444444445	18.0764991181658	36.4006864006864
r411	DMR-C5	26.7037552155772	96.2661848840711	6.62962962962963	1.44230769230769	28.4074074074074	51.5724206349206	83.6054421768708	70.6071428571429	80.0438596491228	6.75675675675676	7.8112974987975	7.98076923076923	5.09803921568627	71.031746031746	39.9685534591195	47.1671525753159	46.1309523809524	39.4025157232704	0.806451612903226	2.65172735760971	5.74074074074074
r415	DMR-C1	29.8245614035088	31.6715542521994	15.7017543859649	8.82352941176471	27.6666666666667	38.3796296296296	50.9649122807018	50.4511278195489	59.8412698412699	28.968253968254	49.6371882086168	44.5400895400895	45.8173572459287	61.1111111111111	63.4533302954356	89.5037878787879	65.9410430839002	35.8771929824562	12.12715855573	27.6309523809524	36.4644746787604
r433	DMR-C5	45.8697764820214	95.6647398843931	11.8055555555556	7.8125	38.4615384615385	41.486643437863	55.5555555555556	51.1599511599512	85.0987224157956	18.1372549019608	64.6622369878184	53.5135135135135	51.6888150609081	72.5806451612903	75.015688445921	92.0708748615725	68.3855981416957	53.2467532467533	12.8378378378378	32.4912891986063	49.5292207792208
r453	DMR-C4	57.037037037037	91.0034602076125	1.85185185185185	0	25	17.5925925925926	44.6296296296296	46.4285714285714	49.1666666666667	37.5	30.952380952381	58.5185185185185	51.4285714285714	87.5	78.2142857142857	92.2222222222222	86.9047619047619	39.5833333333333	30	65.2777777777778	55.187074829932
r458	DMR-C4	60	88.5375494071146	0.625	14.7524350649351	29.2467081529582	42.906746031746	52.671130952381	49.6797092887674	86.8276515151515	12.65625	38.0952380952381	50.1469017094017	36.1607142857143	55.2380952380953	81.6300886613387	89.4577644577645	73.910228864273	45.7344711209843	13.6755952380952	20.701512029637	40.8630952380952
r464	DMR-C5	40.5882352941176	96.2025316455696	0	1.81818181818182	22.3456790123457	20.3703703703704	70.5555555555555	65	56.25	25	53.030303030303	52.5757575757576	36.9047619047619	61.1111111111111	69.5833333333333	85.6060606060606	61.875	42.2727272727273	0	13.75	21.7460317460318
r501	DMR-C5	34.2253521126761	96.0465828991725	3.39393939393939	12.8279883381924	14.8717948717949	23.6818181818182	53.3333333333333	36.9883040935673	81.045197740113	26.7609126984127	56.031746031746	57.3067915690867	47.7937788018433	68.8888888888889	76.1431131592422	86.0031225604996	84.6244855967078	48.0423280423281	25.3472222222222	24.0267688996503	42.068365357839
r502	DMR-C5	40.9921671018277	95.685936151855	4.76190476190476	7.84126984126984	23.7878787878788	13.8888888888889	52.2222222222222	63.3333333333333	64.8654244306418	33.3333333333333	46.9668737060041	48.015873015873	41.3194444444444	56.4102564102564	68.9583333333333	89.3939393939394	77.5231481481482	49.8412698412698	21.2121212121212	36.9047619047619	50.5833333333333
r519	DMR-C5	34.2	96.7078189300412	3.07017543859649	9.52380952380952	38.5333333333333	25.8771929824562	54.2156862745098	39.3589743589744	96.031746031746	16.6666666666667	56.4666666666667	56.2857142857143	33.3	53.921568627451	68.2692307692308	84.9333333333334	78.8888888888889	41.715367965368	7.01754385964912	11.9593253968254	24.8666666666667
r525	DMR-C5	42.7860696517413	96.5054855749695	5.66666666666667	1.35135135135135	25.0462962962963	35.0416666666667	47.9385964912281	44.8717948717949	79.6764346764347	14.9425287356322	60.968660968661	65.0643500643501	41.527293844367	59.9358974358974	78.6342592592593	82.0833333333333	72.8144078144078	49.3970189701897	17.156862745098	34.6428571428572	30.8608058608059
r585	DMR-C5	34.3424317617866	96.356783919598	11.0365853658537	4.9625468164794	18.3901515151515	17.8189300411523	44.3353174603175	41.5340909090909	74.1666666666667	38.4920634920635	66.3783068783069	67.1860282574568	55.9899749373434	66.9182389937107	78.5028467908903	93.2404593042891	81.3068181818182	46.0010240655402	16.1375661375661	40.2394636015326	44.6697255291005
r598	DMR-C5	40.4517453798768	96.6577540106952	14.8070175438596	18.75	21.0666666666667	25.7507507507508	46.689393939394	54.344193817878	79.4741200828157	39.8878205128205	64.2544826572604	64.0590094062316	48.1613756613757	60.4377104377104	74.2509481668774	83.2359307359307	68.4909297052154	40.4886621315193	24.0094339622642	32.099442702891	41.9190069190069
r610	DMR-C5	43.2885906040268	97.4042027194067	1.92307692307692	4.16666666666667	26.8181818181818	10	76.6666666666667	72.7380952380953	82.1428571428571	43.5185185185185	66.5476190476191	53.5531135531136	36.3095238095238	75	67.687074829932	75.7482993197279	76.6666666666667	30.4120879120879	15	8.33333333333333	46.5
r616	DMR-C4	67.4603174603175	97.7678571428572	5.71428571428571	4.76190476190476	24.7619047619048	4.76190476190476	61.9047619047619	75.7142857142857	77.7777777777778	14.2857142857143	47.4489795918367	51.2244897959184	41.9387755102041	52.3809523809524	81.7195767195767	93.1972789115646	75.3401360544218	41.3095238095238	31.9047619047619	34.5238095238095	58.3773369487655
r629	DMR-C5	42.7609427609428	97.1315092674316	1.78571428571429	18.780487804878	35.9047619047619	49.2105263157895	51.3550135501355	46.7521367521368	77.2857142857143	40.3333333333333	70.8106575963719	55.5081300813008	56.4049764049764	62.3333333333333	72.125	93.2407407407407	84.3511904761905	45.4954954954955	20.6862745098039	24.2342342342342	48.989898989899
r637	DMR-C5	38.6144578313253	96.2755598831548	12.25	13.469387755102	40.4358974358974	40.7369614512472	48.3045977011494	43.6945117029863	74.1803278688525	30.2222222222222	64.171768707483	61.8001443001443	55.6886446886447	70.4802259887006	69.0989010989011	85.3255208333333	70.2380952380952	52.9897959183673	36.3492063492064	33.4553872053872	52.2930402930403
r673	DMR-C5	40.2893001489045	96.4686208931733	8.03154382772217	12.8212039532794	25.6344453949244	26.1078431372549	38.4629966636336	45.3978184736612	84.3312837955695	24.1172659540006	52.6363394519819	59.3670971213344	46.6035997732426	53.0225988700565	72.4204763490478	87.1750136836344	71.8731076245527	40.5813492063492	18.999433106576	35.4519038945269	43.3805114638448
r675	DMR-C4	56.4516129032258	96.6587112171838	8.33333333333333	4.76190476190476	14.2857142857143	19.7916666666667	74.0476190476191	54.0476190476191	97.5	40.4761904761905	63.75	69.0476190476191	63.8775510204082	85.7142857142857	83.3333333333333	100	83.3333333333333	20	36.1111111111111	64.1666666666667	65.2777777777778
r748	DMR-C5	15.4246100519931	96.8253968253968	8.75	5	31.4583333333333	29.4117647058824	56.6666666666667	54.5	66.6666666666667	45.3125	57.9411764705882	79.5614035087719	60.4166666666667	90.1960784313725	76.6666666666667	84	82.0238095238095	62.3684210526316	22.5	13.8452380952381	50.8521303258145
r766	DMR-C5	41.1494252873563	92.8803905614321	7.99319727891157	6.1965811965812	17.177700348432	27.5694444444444	51.2962962962963	53.0903790087464	79.096588990206	22.4822695035461	55.9177642688281	45.2430555555556	34.4126984126984	56.1904761904762	56.2660256410257	79.5781573498965	74.6865889212828	33.3446712018141	15.8156028368794	30.3304178814383	35.952380952381
r780	DMR-C5	47.286012526096	96.8260345520289	7.97297297297297	15.1515151515152	45.4273504273504	32.3154761904762	49.0702947845805	64.8290598290598	83.0725623582766	47.0833333333333	57.0317460317461	62.2721088435374	52.4940476190476	74.3243243243243	82.4375	88.6525974025974	82.1718931475029	49.8356009070295	30.3240740740741	31.4015151515152	45.1666666666667
r810	DMR-C5	33.2293291731669	94.1422594142259	3.57142857142857	6.58730158730159	19.8148148148148	11.6296296296296	40.9169199594731	38.6538461538462	91.7924528301887	34.0780141843972	69.4351073762839	53.1914893617021	36.4844509232264	65.9722222222222	69.7619047619048	83.6440551063192	73.0571428571429	37.1684854497355	28.9007092198582	33.0314347961407	46.0690943043884
r816	DMR-C5	31.5741583257507	95.234549516009	15.9420289855072	11.046511627907	28.1707317073171	17.9059829059829	62.7840909090909	55.719696969697	84.390243902439	20.2279202279202	56.0987654320988	42.7631578947368	33.8205980066445	43.7019969278034	52.478354978355	86.25	80.7692307692308	40.2053571428572	16.1201298701299	34.8809523809524	40.7407407407407
r824	DMR-C5	50.7739938080495	96.2697274031564	0	4.16666666666667	0	28.7037037037037	46.875	36.1111111111111	88.5416666666667	23.1481481481481	52.6851851851852	50.3333333333333	47	50	85.978835978836	81.1111111111111	75.9259259259259	52.7857142857143	21.2962962962963	25.3333333333333	17.7083333333333
r825	DMR-C5	46.3814051769678	96.9751966122202	8.98697214734951	10.5419501133787	15.4834054834055	24.249574829932	45.6730769230769	38.5467980295567	87.4582470669427	38.1991341991342	66.8668879013707	63.232793776272	46.1889811889812	47.7027027027027	71.8568433662773	89.8848152830454	72.9889116731222	44.6563342318059	19.5718864468864	29.1922015182885	50.9113300492611
r851	DMR-C5	45.0704225352113	98.3928571428572	4.16666666666667	4.16666666666667	21.4285714285714	16.25	71.875	54.1666666666667	83.3333333333333	12.5	44.2857142857143	85.4166666666667	54.1666666666667	93.3333333333333	62.5	92.7083333333333	66.875	13.75	0	35.4166666666667	25
r866	DMR-C5	41.4454277286136	92.9175946547884	5.55555555555556	10.8974358974359	31.4516129032258	21.4285714285714	60.919540229885	56.7333333333333	75.9259259259259	27	40.9895833333333	54.1397849462366	34.473886328725	65	63.6580086580087	79.820788530466	59.7849462365591	32.6120448179272	6.34920634920635	26.0249433106576	38.6111111111111
r878	DMR-C5	37.1364653243848	96.8124788063751	11.5277777777778	5.98290598290598	18.9316239316239	19.8717948717949	43.8725490196079	56.1538461538462	85.0584795321637	25	57.5149453720882	63.6904761904762	38.2520325203252	54.4298245614035	67.4267399267399	83.4027777777778	72.2919086333721	25.0580720092915	11.3770913770914	25.8560090702948	28.6130952380952
r883	DMR-C5	29.0322580645161	95.3846153846154	0	0	25	25.4166666666667	85	34.7222222222222	67.7380952380953	0	30.5555555555556	14.484126984127	41.6666666666667	22.2222222222222	12.5	56.3888888888889	36.3888888888889	19.4444444444444	4.16666666666667	19.0476190476191	5.55555555555556
r892	DMR-C5	45.6859971711457	97.6718403547672	7.89473684210526	24.3055555555556	43.4335839598998	17.5833333333333	65.4761904761905	70.2	84.8765432098766	35.8024691358025	77.0388669301713	63.5416666666667	63.6706349206349	85	80.9178743961353	93.641975308642	89.1666666666667	61.1337868480726	20.25	37.9549319727891	48.0769230769231
r900	DMR-C4	60.126582278481	96.0233918128655	16.6666666666667	9.09090909090909	16.6666666666667	25	53.5714285714286	61.9047619047619	92.8571428571429	9.25925925925926	75.8823529411765	62.037037037037	51.5625	27.2727272727273	72.6851851851852	85.8974358974359	71.6666666666667	30.7692307692308	77.7777777777778	31.2745098039216	51.1904761904762
r902	DMR-C5	27.0718232044199	90.1001112347052	9.33333333333333	4.16666666666667	32.8070175438597	39.1666666666667	76.1904761904762	47.6190476190476	35.75	51.1111111111111	59.8790627362056	63.4166666666667	47.3095238095238	53.7037037037037	65.5555555555556	94.2290249433107	71.6666666666667	57.6180169037312	19.2307692307692	15.1984126984127	26.1904761904762
r908	DMR-C5	38.9878831076265	95.8900059136606	7.89855072463768	11.3	26.8262411347518	31.3008130081301	43.1007751937984	51.1111111111111	72.3581560283688	35.0793650793651	61.1642857142857	70.0267094017094	50.7760141093474	73.4234234234234	79.8607367475292	91.5586419753086	74.1798941798942	48.2614555256065	18.4143870314083	26.5095238095238	44.128672745694
r909	DMR-C5	37.9190751445087	96.782334384858	11.1111111111111	7.1969696969697	43.5	47.2	64.4927536231884	47.1333333333333	84.6666666666667	15.4761904761905	60.8695652173913	71.0416666666667	30.7954545454545	65.7894736842105	83.525641025641	90.8730158730159	75.327380952381	44.3714285714286	1.44927536231884	22.8	37.1245421245421
r932	DMR-C5	47.7097272259393	95.8145137006926	10.6013986013986	9.19753086419753	23.1216931216931	20.3494623655914	55.6779661016949	42.4688644688645	66.5972222222222	40.2824858757062	58.5585901027078	59.4965986394558	44.1092158256337	64.3589743589744	68.9047619047619	83.3635144198525	64.2954911433172	35.0420168067227	16.3611111111111	24.3425728500355	39.1173469387755
r998	DMR-C5	45.3639846743295	96.2089300758214	7.5	4.65116279069767	29.8412698412698	27.5396825396825	58.8034188034188	46.8118466898955	81.875	33.3333333333333	62.2542388167388	71.4935064935065	60.2021040974529	60.6111111111111	82.1023302938197	91.0227272727273	78.2465854558878	43.9069264069264	28.2828282828283	24.8792270531401	50.5842620736238
