# Supplementary material for: Genomic imprinting in mouse blastocysts is predominantly associated with H3K27me3
Source: Nat Commun. 2021 Jun 21;12:3804. doi: 10.1038/s41467-021-23510-4 (PMC8217501; doi:10.1038/s41467-021-23510-4)
Supplement: Supplementary file 11 — Source Data [file 41467_2021_23510_MOESM11_ESM.zip › Source Data/source_data_supplementary_figure_5a.csv]

Left panel (nBiX paternally expressed)
	Group	Less_100_mat	Less_250_mat	Less_100_pat	Less_250_pat
	DMR	3	5	1	2
	no DMR	49	47	3	2
Right panel (nBiX maternally expressed)
	Group	Less_100_mat	Less_250_mat	Less_100_pat	Less_250_pat
	DMR	1	1	0	0
	no DMR	13	13	1	1
