# Supplementary material for: Genomic imprinting in mouse blastocysts is predominantly associated with H3K27me3
Source: Nat Commun. 2021 Jun 21;12:3804. doi: 10.1038/s41467-021-23510-4 (PMC8217501; doi:10.1038/s41467-021-23510-4)
Supplement: Supplementary file 11 — Source Data [file 41467_2021_23510_MOESM11_ESM.zip › Source Data/source_data_supplementary_figure_5d.xlsx]

## Sheet: BsX_distribution
maternal DMRs_maternal 8C TADs										paternal DMRs_paternal 8C TADs
gene_symbol	TAD_number	DMR_id	DMR_id	DMR_id	DMR_id	DMR_id	DMR_id	DMR_id		gene_symbol	TAD_number	DMR_id	DMR_id	DMR_id	DMR_id	DMR_id	DMR_id	DMR_id
Zfp64	1306	r294	r545	r547	r665	r699	r860	r99		Smyd2	1141	r1312	NA	NA	NA	NA	NA	NA
1700017J07Rik	1306	r294	r545	r547	r665	r699	r860	r99		Meg3	260	r1196	NA	NA	NA	NA	NA	NA
Nespas	1308	r151	r2	NA	NA	NA	NA	NA		Slc38a4	1584	r909	NA	NA	NA	NA	NA	NA
Tet3	1770	r1085	NA	NA	NA	NA	NA	NA		Mgll	23	r519	NA	NA	NA	NA	NA	NA
Kcnq1ot1	984	r25	NA	NA	NA	NA	NA	NA
Srgap1	174	r321	NA	NA	NA	NA	NA	NA
Myo1a	175	r107	r414	NA	NA	NA	NA	NA
Ntrk2	233	r1154	NA	NA	NA	NA	NA	NA
Slc38a2	1647	r170	r233	r494	NA	NA	NA	NA
Slc38a1	1647	r170	r233	r494	NA	NA	NA	NA
Slc38a4	1647	r170	r233	r494	NA	NA	NA	NA
Epas1	332	r126	NA	NA	NA	NA	NA	NA
Pmaip1	348	r232	NA	NA	NA	NA	NA	NA
Ppic	340	r136	r522	NA	NA	NA	NA	NA
maternal DMRs_maternal 64C TADs										paternal DMRs_paternal 64C TADs
gene_symbol	TAD_number	DMR_id	DMR_id	DMR_id	DMR_id	DMR_id	DMR_id	DMR_id		gene_symbol	TAD_number	DMR_id	DMR_id	DMR_id	DMR_id	DMR_id	DMR_id	DMR_id
Fkbp6	41	r214	r527	NA	NA	NA	NA	NA		Mgll	70	r519	NA	NA	NA	NA	NA	NA
Casd1	663	r196	NA	NA	NA	NA	NA	NA		Meg3	352	r1196	NA	NA	NA	NA	NA	NA
Srgap1	278	r321	NA	NA	NA	NA	NA	NA		Slc38a4	1376	r909	NA	NA	NA	NA	NA	NA
Myo1a	10	r107	r1260	r414	NA	NA	NA	NA		Pik3ap1	1415	r1358	NA	NA	NA	NA	NA	NA
Ntrk2	354	r1154	NA	NA	NA	NA	NA	NA
Airn	1019	r27	NA	NA	NA	NA	NA	NA
Epas1	471	r126	NA	NA	NA	NA	NA	NA
Pmaip1	493	r232	NA	NA	NA	NA	NA	NA
Ppic	484	r136	r522	NA	NA	NA	NA	NA

## Sheet: All_detected_genes_distribution
maternal DMRs_maternal 64C TADs										paternal DMRs_paternal 64C TADs
gene_symbol	TAD_number	DMR_id	DMR_id	DMR_id	DMR_id	DMR_id	DMR_id	DMR_id		gene_symbol	TAD_number	DMR_id	DMR_id	DMR_id	DMR_id	DMR_id	DMR_id	DMR_id
Akr1cl	230	r277	NA	NA	NA	NA	NA	NA		Pfdn4	1431	r900	r998	NA	NA	NA	NA	NA
Dst	219	r1432	r1449	r683	NA	NA	NA	NA		Ralgapb	943	r1093	NA	NA	NA	NA	NA	NA
Mapkapk2	77	r1329	r312	NA	NA	NA	NA	NA		Dhx35	943	r1093	NA	NA	NA	NA	NA	NA
Pecr	1350	r1330	NA	NA	NA	NA	NA	NA		Actr5	943	r1093	NA	NA	NA	NA	NA	NA
Ptpn18	219	r1432	r1449	r683	NA	NA	NA	NA		Fam83d	943	r1093	NA	NA	NA	NA	NA	NA
Fzd5	230	r277	NA	NA	NA	NA	NA	NA		Snhg11	943	r1093	NA	NA	NA	NA	NA	NA
Ccnyl1	230	r277	NA	NA	NA	NA	NA	NA		Dok5	1431	r900	r998	NA	NA	NA	NA	NA
Platr22	4	r258	NA	NA	NA	NA	NA	NA		Camta1	983	r502	NA	NA	NA	NA	NA	NA
Eif2d	77	r1329	r312	NA	NA	NA	NA	NA		Anapc4	639	r629	NA	NA	NA	NA	NA	NA
Zap70	221	r396	r774	NA	NA	NA	NA	NA		Lnx2	662	r1421	NA	NA	NA	NA	NA	NA
AA986860	77	r1329	r312	NA	NA	NA	NA	NA		Cdx2	662	r1421	NA	NA	NA	NA	NA	NA
Crygd	230	r277	NA	NA	NA	NA	NA	NA		Dhx15	639	r629	NA	NA	NA	NA	NA	NA
Xpr1	1058	r154	NA	NA	NA	NA	NA	NA		Gtf3a	662	r1421	NA	NA	NA	NA	NA	NA
Ccdc115	219	r1432	r1449	r683	NA	NA	NA	NA		Mtif3	662	r1421	NA	NA	NA	NA	NA	NA
Idh1	230	r277	NA	NA	NA	NA	NA	NA		Polr1d	662	r1421	NA	NA	NA	NA	NA	NA
Lbr	6	r797	NA	NA	NA	NA	NA	NA		Smim20	639	r629	NA	NA	NA	NA	NA	NA
Xrcc5	1350	r1330	NA	NA	NA	NA	NA	NA		Rpl21	662	r1421	NA	NA	NA	NA	NA	NA
Degs1	6	r797	NA	NA	NA	NA	NA	NA		9230114K14Rik	639	r629	NA	NA	NA	NA	NA	NA
Srp9	6	r797	NA	NA	NA	NA	NA	NA		Slc34a2	639	r629	NA	NA	NA	NA	NA	NA
Pfkfb2	77	r1329	r312	NA	NA	NA	NA	NA		Usp12	662	r1421	NA	NA	NA	NA	NA	NA
Pikfyve	230	r277	NA	NA	NA	NA	NA	NA		Pi4k2b	639	r629	NA	NA	NA	NA	NA	NA
Fbxo28	6	r797	NA	NA	NA	NA	NA	NA		Zcchc4	639	r629	NA	NA	NA	NA	NA	NA
Enah	6	r797	NA	NA	NA	NA	NA	NA		Pdgfa	1480	r1194	r883	NA	NA	NA	NA	NA
Etnk2	240	r354	NA	NA	NA	NA	NA	NA		Prkar1b	1480	r1194	r883	NA	NA	NA	NA	NA
2810408I11Rik	230	r277	NA	NA	NA	NA	NA	NA		Sepsecs	639	r629	NA	NA	NA	NA	NA	NA
Nr5a2	4	r258	NA	NA	NA	NA	NA	NA		Mturn	679	r501	NA	NA	NA	NA	NA	NA
Snrpe	240	r354	NA	NA	NA	NA	NA	NA		Csgalnact2	1023	r810	NA	NA	NA	NA	NA	NA
Imp4	219	r1432	r1449	r683	NA	NA	NA	NA		Gata2	70	r519	NA	NA	NA	NA	NA	NA
Taf1a	784	r1256	NA	NA	NA	NA	NA	NA		Fkbp14	679	r501	NA	NA	NA	NA	NA	NA
Plekhm3	230	r277	NA	NA	NA	NA	NA	NA		Mcm2	70	r519	NA	NA	NA	NA	NA	NA
Ppp1r15b	240	r354	NA	NA	NA	NA	NA	NA		Rpn1	70	r519	NA	NA	NA	NA	NA	NA
Sox13	240	r354	NA	NA	NA	NA	NA	NA		Znrf2	679	r501	NA	NA	NA	NA	NA	NA
Tmem131	221	r396	r774	NA	NA	NA	NA	NA		Sec61a1	70	r519	NA	NA	NA	NA	NA	NA
Smarcal1	1350	r1330	NA	NA	NA	NA	NA	NA		Gars	679	r501	NA	NA	NA	NA	NA	NA
Kiss1	240	r354	NA	NA	NA	NA	NA	NA		Eefsec	70	r519	NA	NA	NA	NA	NA	NA
Plekha6	240	r354	NA	NA	NA	NA	NA	NA		Tpra1	70	r519	NA	NA	NA	NA	NA	NA
Dyrk3	77	r1329	r312	NA	NA	NA	NA	NA		Abtb1	70	r519	NA	NA	NA	NA	NA	NA
Trp53bp2	6	r797	NA	NA	NA	NA	NA	NA		Plekha8	679	r501	NA	NA	NA	NA	NA	NA
Zfp281	4	r258	NA	NA	NA	NA	NA	NA		Nod1	679	r501	NA	NA	NA	NA	NA	NA
D630023F18Rik	230	r277	NA	NA	NA	NA	NA	NA		Bms1	1023	r810	NA	NA	NA	NA	NA	NA
Crygc	230	r277	NA	NA	NA	NA	NA	NA		Ggct	679	r501	NA	NA	NA	NA	NA	NA
C4bp-ps1	77	r1329	r312	NA	NA	NA	NA	NA		Mgll	70	r519	NA	NA	NA	NA	NA	NA
Creb1	230	r277	NA	NA	NA	NA	NA	NA		9430038I01Rik	1503	r851	NA	NA	NA	NA	NA	NA
Mettl21a	230	r277	NA	NA	NA	NA	NA	NA		Mgmt	1503	r851	NA	NA	NA	NA	NA	NA
Stx6	1058	r154	NA	NA	NA	NA	NA	NA		Abcc8	704	r673	NA	NA	NA	NA	NA	NA
Capn2	6	r797	NA	NA	NA	NA	NA	NA		Ush1c	704	r673	NA	NA	NA	NA	NA	NA
Ikbke	77	r1329	r312	NA	NA	NA	NA	NA		Otog	704	r673	NA	NA	NA	NA	NA	NA
Ttn	1459	r555	NA	NA	NA	NA	NA	NA		Myod1	704	r673	NA	NA	NA	NA	NA	NA
Celf2	1184	r836	r904	NA	NA	NA	NA	NA		Atp4b	729	r1047	NA	NA	NA	NA	NA	NA
Slc35c2	1463	r123	NA	NA	NA	NA	NA	NA		Cdc16	729	r1047	NA	NA	NA	NA	NA	NA
Ncoa5	1463	r123	NA	NA	NA	NA	NA	NA		Upf3a	729	r1047	NA	NA	NA	NA	NA	NA
Ola1	535	r142	NA	NA	NA	NA	NA	NA		Ulk4	1077	r311	NA	NA	NA	NA	NA	NA
6430710C18Rik	535	r142	NA	NA	NA	NA	NA	NA		Trak1	1077	r311	NA	NA	NA	NA	NA	NA
Itpa	155	r284	NA	NA	NA	NA	NA	NA		Cck	1077	r311	NA	NA	NA	NA	NA	NA
Zfp217	551	r860	NA	NA	NA	NA	NA	NA		Stxbp4	824	r892	NA	NA	NA	NA	NA	NA
Sp3os	535	r142	NA	NA	NA	NA	NA	NA		Cox11	824	r892	NA	NA	NA	NA	NA	NA
Commd9	884	r456	NA	NA	NA	NA	NA	NA		Tom1l1	824	r892	NA	NA	NA	NA	NA	NA
Fastkd5	155	r284	NA	NA	NA	NA	NA	NA		Meg3	352	r1196	NA	NA	NA	NA	NA	NA
Rbm45	537	r1174	r292	r66	NA	NA	NA	NA		Rtl1	352	r1196	NA	NA	NA	NA	NA	NA
Vps16	155	r284	NA	NA	NA	NA	NA	NA		Rian	352	r1196	NA	NA	NA	NA	NA	NA
Cdca7	535	r142	NA	NA	NA	NA	NA	NA		Ift43	339	r902	NA	NA	NA	NA	NA	NA
Ddrgk1	155	r284	NA	NA	NA	NA	NA	NA		Gm805	339	r902	NA	NA	NA	NA	NA	NA
Ubox5	155	r284	NA	NA	NA	NA	NA	NA		Itpk1	346	r1122	NA	NA	NA	NA	NA	NA
Pfdn4	551	r860	NA	NA	NA	NA	NA	NA		Ubr7	346	r1122	NA	NA	NA	NA	NA	NA
Oxt	155	r284	NA	NA	NA	NA	NA	NA		Lgmn	346	r1122	NA	NA	NA	NA	NA	NA
Atp9a	159	r1472	r317	NA	NA	NA	NA	NA		Rin3	346	r1122	NA	NA	NA	NA	NA	NA
Cir1	535	r142	NA	NA	NA	NA	NA	NA		Tmem251	346	r1122	NA	NA	NA	NA	NA	NA
Pced1a	155	r284	NA	NA	NA	NA	NA	NA		Inf2	357	r330	NA	NA	NA	NA	NA	NA
Elmo2	1463	r123	NA	NA	NA	NA	NA	NA		Atxn3	346	r1122	NA	NA	NA	NA	NA	NA
Idh3b	155	r284	NA	NA	NA	NA	NA	NA		AK010878	346	r1122	NA	NA	NA	NA	NA	NA
Sp3	535	r142	NA	NA	NA	NA	NA	NA		Cpsf2	346	r1122	NA	NA	NA	NA	NA	NA
Mrps26	155	r284	NA	NA	NA	NA	NA	NA		Gpatch2l	339	r902	NA	NA	NA	NA	NA	NA
Ptpra	155	r284	NA	NA	NA	NA	NA	NA		Golga5	346	r1122	NA	NA	NA	NA	NA	NA
Plekha3	537	r1174	r292	r66	NA	NA	NA	NA		Chga	346	r1122	NA	NA	NA	NA	NA	NA
Scrn3	535	r142	NA	NA	NA	NA	NA	NA		Adssl1	357	r330	NA	NA	NA	NA	NA	NA
Slc4a11	155	r284	NA	NA	NA	NA	NA	NA		Slc38a4	1376	r909	NA	NA	NA	NA	NA	NA
Traf6	884	r456	NA	NA	NA	NA	NA	NA		Sec22a	151	r1016	NA	NA	NA	NA	NA	NA
Zak	535	r142	NA	NA	NA	NA	NA	NA		Sema5b	151	r1016	NA	NA	NA	NA	NA	NA
Trim44	884	r456	NA	NA	NA	NA	NA	NA		Pdia5	151	r1016	NA	NA	NA	NA	NA	NA
Osbpl6	537	r1174	r292	r66	NA	NA	NA	NA		Tm9sf3	1415	r1358	NA	NA	NA	NA	NA	NA
Cpxm1	155	r284	NA	NA	NA	NA	NA	NA		Blnk	1415	r1358	NA	NA	NA	NA	NA	NA
Cyct	537	r1174	r292	r66	NA	NA	NA	NA		Pik3ap1	1415	r1358	NA	NA	NA	NA	NA	NA
Bcas1	551	r860	NA	NA	NA	NA	NA	NA
Fabp4	553	r1175	r390	NA	NA	NA	NA	NA
Mccc1os	162	r966	NA	NA	NA	NA	NA	NA
Gpsm2	164	r313	NA	NA	NA	NA	NA	NA
Rap1gds1	905	r1045	r1091	r910	NA	NA	NA	NA
Fabp12	553	r1175	r390	NA	NA	NA	NA	NA
Stxbp3	164	r313	NA	NA	NA	NA	NA	NA
Pag1	553	r1175	r390	NA	NA	NA	NA	NA
Zfand1	553	r1175	r390	NA	NA	NA	NA	NA
Gar1	901	r1176	NA	NA	NA	NA	NA	NA
Arhgef11	1025	r101	NA	NA	NA	NA	NA	NA
Atp11b	162	r966	NA	NA	NA	NA	NA	NA
Arhgap29	586	r567	NA	NA	NA	NA	NA	NA
Alg14	586	r567	NA	NA	NA	NA	NA	NA
Fcrl5	899	r1082	NA	NA	NA	NA	NA	NA
Alg5	573	r721	NA	NA	NA	NA	NA	NA
Fabp5	553	r1175	r390	NA	NA	NA	NA	NA
Dcun1d1	162	r966	NA	NA	NA	NA	NA	NA
Cnn3	586	r567	NA	NA	NA	NA	NA	NA
Dnttip2	586	r567	NA	NA	NA	NA	NA	NA
Clcc1	164	r313	NA	NA	NA	NA	NA	NA
Impa1	553	r1175	r390	NA	NA	NA	NA	NA
Gm6639	567	r1046	NA	NA	NA	NA	NA	NA
Zfp704	553	r1175	r390	NA	NA	NA	NA	NA
Mccc1	162	r966	NA	NA	NA	NA	NA	NA
Supt20	573	r721	NA	NA	NA	NA	NA	NA
Rfxap	573	r721	NA	NA	NA	NA	NA	NA
Elovl6	901	r1176	NA	NA	NA	NA	NA	NA
Tmem167b	164	r313	NA	NA	NA	NA	NA	NA
Gclm	586	r567	NA	NA	NA	NA	NA	NA
Exosc8	573	r721	NA	NA	NA	NA	NA	NA
Abca4	586	r567	NA	NA	NA	NA	NA	NA
Taf13	164	r313	NA	NA	NA	NA	NA	NA
Prpf38b	164	r313	NA	NA	NA	NA	NA	NA
Acad9	162	r966	NA	NA	NA	NA	NA	NA
Enpep	901	r1176	NA	NA	NA	NA	NA	NA
Eif4e	905	r1045	r1091	r910	NA	NA	NA	NA
Chmp4c	553	r1175	r390	NA	NA	NA	NA	NA
Sars	164	r313	NA	NA	NA	NA	NA	NA
Slc44a3	586	r567	NA	NA	NA	NA	NA	NA
Wdr47	164	r313	NA	NA	NA	NA	NA	NA
Fabp9	553	r1175	r390	NA	NA	NA	NA	NA
Etv3	899	r1082	NA	NA	NA	NA	NA	NA
Bcar3	586	r567	NA	NA	NA	NA	NA	NA
F3	586	r567	NA	NA	NA	NA	NA	NA
Abcd3	586	r567	NA	NA	NA	NA	NA	NA
Egf	901	r1176	NA	NA	NA	NA	NA	NA
Spg20	573	r721	NA	NA	NA	NA	NA	NA
Kirrel	899	r1082	NA	NA	NA	NA	NA	NA
Smad9	573	r721	NA	NA	NA	NA	NA	NA
Lepr	168	r405	NA	NA	NA	NA	NA	NA
Asph	1237	r842	NA	NA	NA	NA	NA	NA
Pnrc1	1028	r398	NA	NA	NA	NA	NA	NA
AU040320	172	r1142	NA	NA	NA	NA	NA	NA
Ankrd6	1028	r398	NA	NA	NA	NA	NA	NA
Plekhm2	36	r684	NA	NA	NA	NA	NA	NA
Ube2j1	1028	r398	NA	NA	NA	NA	NA	NA
Rragd	1028	r398	NA	NA	NA	NA	NA	NA
Ipo13	170	r1109	r783	NA	NA	NA	NA	NA
Zmym4	172	r1142	NA	NA	NA	NA	NA	NA
Slc25a51	603	r1361	r373	NA	NA	NA	NA	NA
Casp9	36	r684	NA	NA	NA	NA	NA	NA
Park7	626	r388	NA	NA	NA	NA	NA	NA
St3gal3	170	r1109	r783	NA	NA	NA	NA	NA
Sfpq	172	r1142	NA	NA	NA	NA	NA	NA
Ddi2	36	r684	NA	NA	NA	NA	NA	NA
Atp6v0b	170	r1109	r783	NA	NA	NA	NA	NA
Tnfrsf9	626	r388	NA	NA	NA	NA	NA	NA
Fbxo42	36	r684	NA	NA	NA	NA	NA	NA
Dcaf10	603	r1361	r373	NA	NA	NA	NA	NA
Psmb2	172	r1142	NA	NA	NA	NA	NA	NA
Fblim1	36	r684	NA	NA	NA	NA	NA	NA
Agmat	36	r684	NA	NA	NA	NA	NA	NA
Lyrm2	1028	r398	NA	NA	NA	NA	NA	NA
Casp8ap2	1028	r398	NA	NA	NA	NA	NA	NA
Vamp3	626	r388	NA	NA	NA	NA	NA	NA
Mdn1	1028	r398	NA	NA	NA	NA	NA	NA
Ptprf	170	r1109	r783	NA	NA	NA	NA	NA
Dnajc16	36	r684	NA	NA	NA	NA	NA	NA
Cela2a	36	r684	NA	NA	NA	NA	NA	NA
Arhgef19	36	r684	NA	NA	NA	NA	NA	NA
Zbtb17	36	r684	NA	NA	NA	NA	NA	NA
Clspn	172	r1142	NA	NA	NA	NA	NA	NA
Per3	626	r388	NA	NA	NA	NA	NA	NA
Ncdn	172	r1142	NA	NA	NA	NA	NA	NA
Dph2	170	r1109	r783	NA	NA	NA	NA	NA
Ak4	168	r405	NA	NA	NA	NA	NA	NA
Kdm4a	170	r1109	r783	NA	NA	NA	NA	NA
Leprot	168	r405	NA	NA	NA	NA	NA	NA
Saxo1os	610	r1133	NA	NA	NA	NA	NA	NA
Clcnka	36	r684	NA	NA	NA	NA	NA	NA
Spen	36	r684	NA	NA	NA	NA	NA	NA
Saxo1	610	r1133	NA	NA	NA	NA	NA	NA
Errfi1	626	r388	NA	NA	NA	NA	NA	NA
Clcnkb	36	r684	NA	NA	NA	NA	NA	NA
Dnajc6	168	r405	NA	NA	NA	NA	NA	NA
Epha2	36	r684	NA	NA	NA	NA	NA	NA
B4galt2	170	r1109	r783	NA	NA	NA	NA	NA
Gm694	36	r684	NA	NA	NA	NA	NA	NA
Aldh1b1	603	r1361	r373	NA	NA	NA	NA	NA
Oas1d	182	r1380	NA	NA	NA	NA	NA	NA
Oas1e	182	r1380	NA	NA	NA	NA	NA	NA
9130230L23Rik	640	r1049	NA	NA	NA	NA	NA	NA
Oas1a	182	r1380	NA	NA	NA	NA	NA	NA
Cds1	650	r413	NA	NA	NA	NA	NA	NA
Fam175a	650	r413	NA	NA	NA	NA	NA	NA
Usp46	643	r898	NA	NA	NA	NA	NA	NA
Fam185a	927	r660	NA	NA	NA	NA	NA	NA
Chchd2	183	r638	NA	NA	NA	NA	NA	NA
Napepld	927	r660	NA	NA	NA	NA	NA	NA
Kit	646	r1007	NA	NA	NA	NA	NA	NA
Scarb2	181	r17	NA	NA	NA	NA	NA	NA
Gusb	183	r638	NA	NA	NA	NA	NA	NA
Pdap1	658	r1331	NA	NA	NA	NA	NA	NA
Srd5a3	646	r1007	NA	NA	NA	NA	NA	NA
Lnx2	659	r1282	r159	NA	NA	NA	NA	NA
Chek2	1503	r255	NA	NA	NA	NA	NA	NA
Wbscr27	41	r214	r527	NA	NA	NA	NA	NA
Exoc1	646	r1007	NA	NA	NA	NA	NA	NA
Apbb2	640	r1049	NA	NA	NA	NA	NA	NA
Limk1	41	r214	r527	NA	NA	NA	NA	NA
Cdx2	659	r1282	r159	NA	NA	NA	NA	NA
Klhl8	39	r1101	r802	NA	NA	NA	NA	NA
Shroom3	181	r17	NA	NA	NA	NA	NA	NA
Mtus2	952	r114	NA	NA	NA	NA	NA	NA
Gtf3a	659	r1282	r159	NA	NA	NA	NA	NA
Ptpn12	927	r660	NA	NA	NA	NA	NA	NA
Tecpr1	658	r1331	NA	NA	NA	NA	NA	NA
Coq2	650	r413	NA	NA	NA	NA	NA	NA
Sdad1	181	r17	NA	NA	NA	NA	NA	NA
Insig1	629	r749	NA	NA	NA	NA	NA	NA
Mtif3	659	r1282	r159	NA	NA	NA	NA	NA
Tbl2	41	r214	r527	NA	NA	NA	NA	NA
Rbm47	640	r1049	NA	NA	NA	NA	NA	NA
Tmem165	646	r1007	NA	NA	NA	NA	NA	NA
Sbds	183	r638	NA	NA	NA	NA	NA	NA
Pom121	41	r214	r527	NA	NA	NA	NA	NA
Aff1	39	r1101	r802	NA	NA	NA	NA	NA
Clock	646	r1007	NA	NA	NA	NA	NA	NA
Ttc28	1503	r255	NA	NA	NA	NA	NA	NA
Asl	183	r638	NA	NA	NA	NA	NA	NA
Rbpj	636	r564	NA	NA	NA	NA	NA	NA
Hpse	650	r413	NA	NA	NA	NA	NA	NA
Cldn4	41	r214	r527	NA	NA	NA	NA	NA
Tpst1	183	r638	NA	NA	NA	NA	NA	NA
Baz1b	41	r214	r527	NA	NA	NA	NA	NA
Bcl7b	41	r214	r527	NA	NA	NA	NA	NA
Arpc1a	658	r1331	NA	NA	NA	NA	NA	NA
Polr1d	659	r1282	r159	NA	NA	NA	NA	NA
Phtf2	627	r1362	NA	NA	NA	NA	NA	NA
Wbscr22	41	r214	r527	NA	NA	NA	NA	NA
Wdfy3	1249	r1087	NA	NA	NA	NA	NA	NA
Bud31	658	r1331	NA	NA	NA	NA	NA	NA
Baiap2l1	658	r1331	NA	NA	NA	NA	NA	NA
Slc7a1	662	r108	r1355	NA	NA	NA	NA	NA
Tbx3	654	r1064	r1077	r1300	r195	NA	NA	NA
Kpna7	658	r1331	NA	NA	NA	NA	NA	NA
Ptcd1	658	r1331	NA	NA	NA	NA	NA	NA
Arpc1b	658	r1331	NA	NA	NA	NA	NA	NA
Rpl21	659	r1282	r159	NA	NA	NA	NA	NA
Scfd2	643	r898	NA	NA	NA	NA	NA	NA
Rsbn1l	927	r660	NA	NA	NA	NA	NA	NA
Tmem60	927	r660	NA	NA	NA	NA	NA	NA
Bri3	658	r1331	NA	NA	NA	NA	NA	NA
Ptpn13	39	r1101	r802	NA	NA	NA	NA	NA
Pitpnb	1503	r255	NA	NA	NA	NA	NA	NA
Armc10	927	r660	NA	NA	NA	NA	NA	NA
Mrps18c	650	r413	NA	NA	NA	NA	NA	NA
Smurf1	658	r1331	NA	NA	NA	NA	NA	NA
Helq	650	r413	NA	NA	NA	NA	NA	NA
Usp12	659	r1282	r159	NA	NA	NA	NA	NA
Nsun5	41	r214	r527	NA	NA	NA	NA	NA
Paxip1	629	r749	NA	NA	NA	NA	NA	NA
Abhd11	41	r214	r527	NA	NA	NA	NA	NA
Tmem248	183	r638	NA	NA	NA	NA	NA	NA
Dancr	643	r898	NA	NA	NA	NA	NA	NA
Crcp	183	r638	NA	NA	NA	NA	NA	NA
Trrap	658	r1331	NA	NA	NA	NA	NA	NA
Stx1a	41	r214	r527	NA	NA	NA	NA	NA
Agpat9	650	r413	NA	NA	NA	NA	NA	NA
Hspb8	949	r517	r538	NA	NA	NA	NA	NA
Tyw1	183	r638	NA	NA	NA	NA	NA	NA
Psmc2	927	r660	NA	NA	NA	NA	NA	NA
Dnajc2	927	r660	NA	NA	NA	NA	NA	NA
Vkorc1l1	183	r638	NA	NA	NA	NA	NA	NA
Cldn3	41	r214	r527	NA	NA	NA	NA	NA
A630072M18Rik	927	r660	NA	NA	NA	NA	NA	NA
Mlxipl	41	r214	r527	NA	NA	NA	NA	NA
Pmpcb	927	r660	NA	NA	NA	NA	NA	NA
Nup54	181	r17	NA	NA	NA	NA	NA	NA
Rabgef1	183	r638	NA	NA	NA	NA	NA	NA
Ubl3	662	r108	r1355	NA	NA	NA	NA	NA
Oas1f	182	r1380	NA	NA	NA	NA	NA	NA
Oas1g	182	r1380	NA	NA	NA	NA	NA	NA
Abhd11os	41	r214	r527	NA	NA	NA	NA	NA
Ccdc60	949	r517	r538	NA	NA	NA	NA	NA
Slc10a6	39	r1101	r802	NA	NA	NA	NA	NA
Nptx2	658	r1331	NA	NA	NA	NA	NA	NA
Fkbp6	41	r214	r527	NA	NA	NA	NA	NA
Prickle2	1260	r650	NA	NA	NA	NA	NA	NA
Rimklb	54	r1033	NA	NA	NA	NA	NA	NA
Foxj2	54	r1033	NA	NA	NA	NA	NA	NA
Bid	53	r349	NA	NA	NA	NA	NA	NA
Asb4	663	r196	NA	NA	NA	NA	NA	NA
Itpr2	1269	r429	NA	NA	NA	NA	NA	NA
Hibadh	188	r1118	r416	NA	NA	NA	NA	NA
Nanog	54	r1033	NA	NA	NA	NA	NA	NA
Mical3	53	r349	NA	NA	NA	NA	NA	NA
Kcmf1	191	r1451	NA	NA	NA	NA	NA	NA
Tax1bp1	188	r1118	r416	NA	NA	NA	NA	NA
M6pr	54	r1033	NA	NA	NA	NA	NA	NA
Phc1	54	r1033	NA	NA	NA	NA	NA	NA
Dnah6	191	r1451	NA	NA	NA	NA	NA	NA
Chn2	958	r513	NA	NA	NA	NA	NA	NA
Dppa3	54	r1033	NA	NA	NA	NA	NA	NA
Tmsb10	191	r1451	NA	NA	NA	NA	NA	NA
Pon2	663	r196	NA	NA	NA	NA	NA	NA
Gdf3	54	r1033	NA	NA	NA	NA	NA	NA
Apobec1	54	r1033	NA	NA	NA	NA	NA	NA
Pex26	53	r349	NA	NA	NA	NA	NA	NA
Suclg1	191	r1451	NA	NA	NA	NA	NA	NA
Slc2a3	54	r1033	NA	NA	NA	NA	NA	NA
Jazf1	188	r1118	r416	NA	NA	NA	NA	NA
Rbsn	1260	r650	NA	NA	NA	NA	NA	NA
Mfap5	54	r1033	NA	NA	NA	NA	NA	NA
Casd1	663	r196	NA	NA	NA	NA	NA	NA
Ppp1r9a	186	r30	NA	NA	NA	NA	NA	NA
Fam187b	56	r793	NA	NA	NA	NA	NA	NA
Neu3	707	r557	NA	NA	NA	NA	NA	NA
Igf1r	703	r1000	r551	r691	r759	NA	NA	NA
Zbtb32	56	r793	NA	NA	NA	NA	NA	NA
Palb2	712	r72	NA	NA	NA	NA	NA	NA
Hpn	56	r793	NA	NA	NA	NA	NA	NA
Atp4a	56	r793	NA	NA	NA	NA	NA	NA
Pex11a	59	r1352	NA	NA	NA	NA	NA	NA
Upk1a	56	r793	NA	NA	NA	NA	NA	NA
Arhgap17	974	r1031	NA	NA	NA	NA	NA	NA
Ttc23	703	r1000	r551	r691	r759	NA	NA	NA
Sez6l2	67	r1255	NA	NA	NA	NA	NA	NA
Ap3s2	59	r1352	NA	NA	NA	NA	NA	NA
Kctd13	67	r1255	NA	NA	NA	NA	NA	NA
Pagr1a	67	r1255	NA	NA	NA	NA	NA	NA
Dctn5	712	r72	NA	NA	NA	NA	NA	NA
Mapk3	67	r1255	NA	NA	NA	NA	NA	NA
Lsr	56	r793	NA	NA	NA	NA	NA	NA
Krtdap	56	r793	NA	NA	NA	NA	NA	NA
Idh2	59	r1352	NA	NA	NA	NA	NA	NA
Tacc2	975	r669	NA	NA	NA	NA	NA	NA
Kmt2b	56	r793	NA	NA	NA	NA	NA	NA
Rbbp6	974	r1031	NA	NA	NA	NA	NA	NA
Ppp4c	67	r1255	NA	NA	NA	NA	NA	NA
Ndufab1	712	r72	NA	NA	NA	NA	NA	NA
Spcs2	707	r557	NA	NA	NA	NA	NA	NA
Kif22	67	r1255	NA	NA	NA	NA	NA	NA
Zfp511	979	r917	NA	NA	NA	NA	NA	NA
Tnrc6a	974	r1031	NA	NA	NA	NA	NA	NA
Aldoa	67	r1255	NA	NA	NA	NA	NA	NA
Ypel3	67	r1255	NA	NA	NA	NA	NA	NA
Ears2	974	r1031	NA	NA	NA	NA	NA	NA
Tmem219	67	r1255	NA	NA	NA	NA	NA	NA
Wdr93	59	r1352	NA	NA	NA	NA	NA	NA
Pold3	707	r557	NA	NA	NA	NA	NA	NA
Taok2	67	r1255	NA	NA	NA	NA	NA	NA
Tbc1d10b	67	r1255	NA	NA	NA	NA	NA	NA
Cd2bp2	67	r1255	NA	NA	NA	NA	NA	NA
Sbsn	56	r793	NA	NA	NA	NA	NA	NA
Ticrr	59	r1352	NA	NA	NA	NA	NA	NA
Zfp553	67	r1255	NA	NA	NA	NA	NA	NA
Mylpf	67	r1255	NA	NA	NA	NA	NA	NA
Cib1	60	r1183	r923	NA	NA	NA	NA	NA
Nomo1	1517	r1148	NA	NA	NA	NA	NA	NA
Rnf169	707	r557	NA	NA	NA	NA	NA	NA
Fxyd5	56	r793	NA	NA	NA	NA	NA	NA
Nsmce4a	975	r669	NA	NA	NA	NA	NA	NA
Rbm42	56	r793	NA	NA	NA	NA	NA	NA
Wdr11	975	r669	NA	NA	NA	NA	NA	NA
Cdipt	67	r1255	NA	NA	NA	NA	NA	NA
Tmem147	56	r793	NA	NA	NA	NA	NA	NA
Glrx3	977	r1048	r1127	NA	NA	NA	NA	NA
Plekha1	975	r669	NA	NA	NA	NA	NA	NA
Rps3	707	r557	NA	NA	NA	NA	NA	NA
Ubfd1	974	r1031	NA	NA	NA	NA	NA	NA
U2af1l4	56	r793	NA	NA	NA	NA	NA	NA
Fam169b	703	r1000	r551	r691	r759	NA	NA	NA
2001-09-01	67	r1255	NA	NA	NA	NA	NA	NA
Dmkn	56	r793	NA	NA	NA	NA	NA	NA
Mvp	67	r1255	NA	NA	NA	NA	NA	NA
Slc5a11	974	r1031	NA	NA	NA	NA	NA	NA
Cox6b1	56	r793	NA	NA	NA	NA	NA	NA
Plk1	712	r72	NA	NA	NA	NA	NA	NA
Ngrn	60	r1183	r923	NA	NA	NA	NA	NA
Haus5	56	r793	NA	NA	NA	NA	NA	NA
Prc1	60	r1183	r923	NA	NA	NA	NA	NA
Lsm14a	694	r724	NA	NA	NA	NA	NA	NA
Unc45a	60	r1183	r923	NA	NA	NA	NA	NA
Rccd1	60	r1183	r923	NA	NA	NA	NA	NA
Cd22	56	r793	NA	NA	NA	NA	NA	NA
Zfp710	59	r1352	NA	NA	NA	NA	NA	NA
Tubgcp2	979	r917	NA	NA	NA	NA	NA	NA
Aqp8	974	r1031	NA	NA	NA	NA	NA	NA
Ino80e	67	r1255	NA	NA	NA	NA	NA	NA
Chp2	712	r72	NA	NA	NA	NA	NA	NA
Lcmt1	974	r1031	NA	NA	NA	NA	NA	NA
Htra1	975	r669	NA	NA	NA	NA	NA	NA
Gdpgp1	60	r1183	r923	NA	NA	NA	NA	NA
Psenen	56	r793	NA	NA	NA	NA	NA	NA
Sema4b	60	r1183	r923	NA	NA	NA	NA	NA
Usf2	56	r793	NA	NA	NA	NA	NA	NA
Gm21057	59	r1352	NA	NA	NA	NA	NA	NA
Sergef	1517	r1148	NA	NA	NA	NA	NA	NA
Kctd15	694	r724	NA	NA	NA	NA	NA	NA
2200002J24Rik	56	r793	NA	NA	NA	NA	NA	NA
Ttll13	60	r1183	r923	NA	NA	NA	NA	NA
Gapdhs	56	r793	NA	NA	NA	NA	NA	NA
Arpin	59	r1352	NA	NA	NA	NA	NA	NA
Fank1	1529	r1092	NA	NA	NA	NA	NA	NA
Fam57b	67	r1255	NA	NA	NA	NA	NA	NA
Vps33b	60	r1183	r923	NA	NA	NA	NA	NA
Arrb1	707	r557	NA	NA	NA	NA	NA	NA
Hddc3	60	r1183	r923	NA	NA	NA	NA	NA
Hirip3	67	r1255	NA	NA	NA	NA	NA	NA
Kndc1	979	r917	NA	NA	NA	NA	NA	NA
Chst8	694	r724	NA	NA	NA	NA	NA	NA
Ffar3	56	r793	NA	NA	NA	NA	NA	NA
Utf1	979	r917	NA	NA	NA	NA	NA	NA
AI467606	67	r1255	NA	NA	NA	NA	NA	NA
Cdh15	200	r90	NA	NA	NA	NA	NA	NA
Snai3	200	r90	NA	NA	NA	NA	NA	NA
Lncbate1	734	r28	r303	r46	r837	NA	NA	NA
Palld	726	r1336	r315	NA	NA	NA	NA	NA
9330133O14Rik	200	r90	NA	NA	NA	NA	NA	NA
Nek1	726	r1336	r315	NA	NA	NA	NA	NA
Disc1	749	r217	r418	NA	NA	NA	NA	NA
Galnt2	748	r1	NA	NA	NA	NA	NA	NA
Mon1b	737	r1015	NA	NA	NA	NA	NA	NA
Ntpcr	749	r217	r418	NA	NA	NA	NA	NA
Wwox	740	r1197	NA	NA	NA	NA	NA	NA
E230013L22Rik	718	r251	NA	NA	NA	NA	NA	NA
Syce1l	737	r1015	NA	NA	NA	NA	NA	NA
Gm1943	1296	r451	NA	NA	NA	NA	NA	NA
Whsc1l1	721	r1068	r1284	r565	r711	r727	NA	NA
Rab4a	748	r1	NA	NA	NA	NA	NA	NA
Pard3	1300	r1306	NA	NA	NA	NA	NA	NA
Abcb10	748	r1	NA	NA	NA	NA	NA	NA
Sh3rf1	726	r1336	r315	NA	NA	NA	NA	NA
Rab20	718	r251	NA	NA	NA	NA	NA	NA
Rhou	748	r1	NA	NA	NA	NA	NA	NA
Mmaa	731	r1434	NA	NA	NA	NA	NA	NA
Cbr4	726	r1336	r315	NA	NA	NA	NA	NA
Ankrd10	718	r251	NA	NA	NA	NA	NA	NA
Sipa1l2	749	r217	r418	NA	NA	NA	NA	NA
Zfhx3	734	r28	r303	r46	r837	NA	NA	NA
Cdt1	200	r90	NA	NA	NA	NA	NA	NA
Fat1	724	r332	r737	NA	NA	NA	NA	NA
Ccsap	748	r1	NA	NA	NA	NA	NA	NA
Carkd	718	r251	NA	NA	NA	NA	NA	NA
Piezo1	200	r90	NA	NA	NA	NA	NA	NA
Trappc2l	200	r90	NA	NA	NA	NA	NA	NA
Ing1	718	r251	NA	NA	NA	NA	NA	NA
Nup133	748	r1	NA	NA	NA	NA	NA	NA
Galns	200	r90	NA	NA	NA	NA	NA	NA
Dhx38	1296	r451	NA	NA	NA	NA	NA	NA
Fgfr1	721	r1068	r1284	r565	r711	r727	NA	NA
Col4a1	718	r251	NA	NA	NA	NA	NA	NA
Ctu2	200	r90	NA	NA	NA	NA	NA	NA
Cars2	718	r251	NA	NA	NA	NA	NA	NA
Rnf166	200	r90	NA	NA	NA	NA	NA	NA
Smad1	731	r1434	NA	NA	NA	NA	NA	NA
Aprt	200	r90	NA	NA	NA	NA	NA	NA
Gm2694	733	r1471	r87	NA	NA	NA	NA	NA
Urb2	748	r1	NA	NA	NA	NA	NA	NA
Acsf3	200	r90	NA	NA	NA	NA	NA	NA
Taf5l	748	r1	NA	NA	NA	NA	NA	NA
Efnb2	1283	r799	NA	NA	NA	NA	NA	NA
Cbfa2t3	200	r90	NA	NA	NA	NA	NA	NA
1700001D01Rik	726	r1336	r315	NA	NA	NA	NA	NA
Arglu1	1283	r799	NA	NA	NA	NA	NA	NA
Col4a2	718	r251	NA	NA	NA	NA	NA	NA
Letm2	721	r1068	r1284	r565	r711	r727	NA	NA
9230110C19Rik	1038	r1074	NA	NA	NA	NA	NA	NA
Eif1b	208	r631	NA	NA	NA	NA	NA	NA
Peak1	762	r657	NA	NA	NA	NA	NA	NA
Hmg20a	762	r657	NA	NA	NA	NA	NA	NA
Rnf214	997	r1119	NA	NA	NA	NA	NA	NA
Tmem123	1038	r1074	NA	NA	NA	NA	NA	NA
Bace1	997	r1119	NA	NA	NA	NA	NA	NA
Cmc1	1000	r293	r427	r476	NA	NA	NA	NA
Birc3	1038	r1074	NA	NA	NA	NA	NA	NA
Pcsk7	997	r1119	NA	NA	NA	NA	NA	NA
Ctnnb1	208	r631	NA	NA	NA	NA	NA	NA
Eomes	1000	r293	r427	r476	NA	NA	NA	NA
Tln2	1312	r1290	r857	NA	NA	NA	NA	NA
Ube2q2	201	r1385	NA	NA	NA	NA	NA	NA
Tpm1	1312	r1290	r857	NA	NA	NA	NA	NA
Psma4	201	r1385	NA	NA	NA	NA	NA	NA
Golga4	1000	r293	r427	r476	NA	NA	NA	NA
Fbxo22	201	r1385	NA	NA	NA	NA	NA	NA
Nrg4	201	r1385	NA	NA	NA	NA	NA	NA
Azi2	1000	r293	r427	r476	NA	NA	NA	NA
Pik3r4	768	r1463	NA	NA	NA	NA	NA	NA
Birc2	1038	r1074	NA	NA	NA	NA	NA	NA
Yap1	1038	r1074	NA	NA	NA	NA	NA	NA
Fxyd6	997	r1119	NA	NA	NA	NA	NA	NA
AY074887	201	r1385	NA	NA	NA	NA	NA	NA
Cep164	997	r1119	NA	NA	NA	NA	NA	NA
Cep126	1038	r1074	NA	NA	NA	NA	NA	NA
Hykk	201	r1385	NA	NA	NA	NA	NA	NA
Rpl14	208	r631	NA	NA	NA	NA	NA	NA
5830454E08Rik	208	r631	NA	NA	NA	NA	NA	NA
Aig1	257	r36	NA	NA	NA	NA	NA	NA
1700113B09Rik	267	r319	r365	NA	NA	NA	NA	NA
Hivep2	257	r36	NA	NA	NA	NA	NA	NA
Slc16a9	267	r319	r365	NA	NA	NA	NA	NA
Gm867	89	r178	r347	NA	NA	NA	NA	NA
Col13a1	1365	r1038	r33	r338	r447	NA	NA	NA
1700028I16Rik	268	r1261	r281	NA	NA	NA	NA	NA
Srgap1	278	r321	NA	NA	NA	NA	NA	NA
Irak3	1077	r548	NA	NA	NA	NA	NA	NA
Bicc1	267	r319	r365	NA	NA	NA	NA	NA
Nap1l1	275	r70	r768	NA	NA	NA	NA	NA
H2afy2	1365	r1038	r33	r338	r447	NA	NA	NA
Tdg	268	r1261	r281	NA	NA	NA	NA	NA
Derl3	89	r178	r347	NA	NA	NA	NA	NA
Tac2	10	r107	r1260	r414	NA	NA	NA	NA
Helb	1077	r548	NA	NA	NA	NA	NA	NA
Lrp1	10	r107	r1260	r414	NA	NA	NA	NA
Stat6	10	r107	r1260	r414	NA	NA	NA	NA
Cradd	270	r888	NA	NA	NA	NA	NA	NA
Susd2	89	r178	r347	NA	NA	NA	NA	NA
2010107G23Rik	1365	r1038	r33	r338	r447	NA	NA	NA
Tspan15	1365	r1038	r33	r338	r447	NA	NA	NA
Socs2	270	r888	NA	NA	NA	NA	NA	NA
Msrb3	91	r1129	r29	r441	r764	r792	NA	NA
Txnrd1	268	r1261	r281	NA	NA	NA	NA	NA
Hmga2	91	r1129	r29	r441	r764	r792	NA	NA
Sesn1	87	r493	NA	NA	NA	NA	NA	NA
Tube1	1362	r96	NA	NA	NA	NA	NA	NA
Cep57l1	87	r493	NA	NA	NA	NA	NA	NA
Llph	1077	r548	NA	NA	NA	NA	NA	NA
Mif	89	r178	r347	NA	NA	NA	NA	NA
Hcfc2	268	r1261	r281	NA	NA	NA	NA	NA
Ptprb	276	r625	NA	NA	NA	NA	NA	NA
Tmbim4	1077	r548	NA	NA	NA	NA	NA	NA
Nrbf2	8	r747	NA	NA	NA	NA	NA	NA
Metap2	1005	r948	NA	NA	NA	NA	NA	NA
Ddt	89	r178	r347	NA	NA	NA	NA	NA
D930020B18Rik	278	r321	NA	NA	NA	NA	NA	NA
Shmt2	10	r107	r1260	r414	NA	NA	NA	NA
Ginm1	788	r1467	r399	r68	r968	NA	NA	NA
Nfyb	268	r1261	r281	NA	NA	NA	NA	NA
Tab2	788	r1467	r399	r68	r968	NA	NA	NA
R3hdm2	10	r107	r1260	r414	NA	NA	NA	NA
Cabin1	89	r178	r347	NA	NA	NA	NA	NA
Snrpd3	89	r178	r347	NA	NA	NA	NA	NA
Tmem194	10	r107	r1260	r414	NA	NA	NA	NA
Foxo3	87	r493	NA	NA	NA	NA	NA	NA
1190007I07Rik	268	r1261	r281	NA	NA	NA	NA	NA
Jmjd1c	8	r747	NA	NA	NA	NA	NA	NA
Smarcb1	89	r178	r347	NA	NA	NA	NA	NA
Mrpl42	270	r888	NA	NA	NA	NA	NA	NA
Hsd17b6	10	r107	r1260	r414	NA	NA	NA	NA
Sf3b5	257	r36	NA	NA	NA	NA	NA	NA
Ggt1	89	r178	r347	NA	NA	NA	NA	NA
Tfam	267	r319	r365	NA	NA	NA	NA	NA
Pex3	257	r36	NA	NA	NA	NA	NA	NA
Chchd10	89	r178	r347	NA	NA	NA	NA	NA
Xpot	278	r321	NA	NA	NA	NA	NA	NA
Reep3	8	r747	NA	NA	NA	NA	NA	NA
Ltv1	257	r36	NA	NA	NA	NA	NA	NA
Zbtb39	10	r107	r1260	r414	NA	NA	NA	NA
Adat2	257	r36	NA	NA	NA	NA	NA	NA
Cnot2	276	r625	NA	NA	NA	NA	NA	NA
Gm5424	1365	r1038	r33	r338	r447	NA	NA	NA
Lemd3	92	r1096	r95	NA	NA	NA	NA	NA
Fuca2	257	r36	NA	NA	NA	NA	NA	NA
Ppil4	788	r1467	r399	r68	r968	NA	NA	NA
Ank3	1074	r1274	r475	r729	NA	NA	NA	NA
Gm9855	87	r493	NA	NA	NA	NA	NA	NA
Myrfl	276	r625	NA	NA	NA	NA	NA	NA
Phlda1	275	r70	r768	NA	NA	NA	NA	NA
BC048403	278	r321	NA	NA	NA	NA	NA	NA
Chst11	268	r1261	r281	NA	NA	NA	NA	NA
9230105E05Rik	91	r1129	r29	r441	r764	r792	NA	NA
Phactr2	257	r36	NA	NA	NA	NA	NA	NA
Lrrc75b	89	r178	r347	NA	NA	NA	NA	NA
Plagl1	257	r36	NA	NA	NA	NA	NA	NA
Myo1a	10	r107	r1260	r414	NA	NA	NA	NA
B3gnt2	283	r19	NA	NA	NA	NA	NA	NA
Eif1	1084	r745	NA	NA	NA	NA	NA	NA
Tmem17	283	r19	NA	NA	NA	NA	NA	NA
2810001G20Rik	290	r290	NA	NA	NA	NA	NA	NA
Acly	1084	r745	NA	NA	NA	NA	NA	NA
Cep68	95	r52	NA	NA	NA	NA	NA	NA
Nkiras2	1084	r745	NA	NA	NA	NA	NA	NA
Ghdc	1084	r745	NA	NA	NA	NA	NA	NA
Klhl11	1084	r745	NA	NA	NA	NA	NA	NA
Rab5c	1084	r745	NA	NA	NA	NA	NA	NA
Rab1a	95	r52	NA	NA	NA	NA	NA	NA
Stat5b	1084	r745	NA	NA	NA	NA	NA	NA
Cdc42ep4	106	r1040	r360	NA	NA	NA	NA	NA
Stat3	1084	r745	NA	NA	NA	NA	NA	NA
Actr2	95	r52	NA	NA	NA	NA	NA	NA
Cog1	106	r1040	r360	NA	NA	NA	NA	NA
Fam104a	106	r1040	r360	NA	NA	NA	NA	NA
Hs3st3b1	290	r290	NA	NA	NA	NA	NA	NA
Jup	1084	r745	NA	NA	NA	NA	NA	NA
Cnp	1084	r745	NA	NA	NA	NA	NA	NA
Atp6v0a1	1084	r745	NA	NA	NA	NA	NA	NA
Kat2a	1084	r745	NA	NA	NA	NA	NA	NA
Ksr1	103	r1368	r297	NA	NA	NA	NA	NA
Slc1a4	95	r52	NA	NA	NA	NA	NA	NA
Dnajc7	1084	r745	NA	NA	NA	NA	NA	NA
Cct4	283	r19	NA	NA	NA	NA	NA	NA
Axin2	293	r938	NA	NA	NA	NA	NA	NA
Commd1	283	r19	NA	NA	NA	NA	NA	NA
Cox10	290	r290	NA	NA	NA	NA	NA	NA
Nt5c3b	1084	r745	NA	NA	NA	NA	NA	NA
Wsb1	103	r1368	r297	NA	NA	NA	NA	NA
Klhl10	1084	r745	NA	NA	NA	NA	NA	NA
Slc39a11	106	r1040	r360	NA	NA	NA	NA	NA
D11Wsu47e	106	r1040	r360	NA	NA	NA	NA	NA
Etaa1	282	r659	NA	NA	NA	NA	NA	NA
Spred2	95	r52	NA	NA	NA	NA	NA	NA
Stat5a	1084	r745	NA	NA	NA	NA	NA	NA
Meis1	282	r659	NA	NA	NA	NA	NA	NA
Lgals9	103	r1368	r297	NA	NA	NA	NA	NA
Hap1	1084	r745	NA	NA	NA	NA	NA	NA
Etaa1os	282	r659	NA	NA	NA	NA	NA	NA
Zrsr1	283	r19	NA	NA	NA	NA	NA	NA
Ttc8	806	r426	NA	NA	NA	NA	NA	NA
Eml5	806	r426	NA	NA	NA	NA	NA	NA
Efcab11	326	r1032	NA	NA	NA	NA	NA	NA
Nubpl	309	r219	NA	NA	NA	NA	NA	NA
Ift43	1382	r964	NA	NA	NA	NA	NA	NA
B930059L03Rik	112	r387	NA	NA	NA	NA	NA	NA
Ptpn21	806	r426	NA	NA	NA	NA	NA	NA
Gm805	1382	r964	NA	NA	NA	NA	NA	NA
Ccdc88c	111	r581	NA	NA	NA	NA	NA	NA
Rps6ka5	111	r581	NA	NA	NA	NA	NA	NA
Mycn	299	r753	NA	NA	NA	NA	NA	NA
Dtd2	309	r219	NA	NA	NA	NA	NA	NA
Foxn3	326	r1032	NA	NA	NA	NA	NA	NA
Sptssa	309	r219	NA	NA	NA	NA	NA	NA
Dync1h1	112	r387	NA	NA	NA	NA	NA	NA
Irf2bpl	324	r971	NA	NA	NA	NA	NA	NA
Spata7	806	r426	NA	NA	NA	NA	NA	NA
Ppp2r5c	112	r387	NA	NA	NA	NA	NA	NA
Hsp90aa1	112	r387	NA	NA	NA	NA	NA	NA
Eapp	309	r219	NA	NA	NA	NA	NA	NA
2700049A03Rik	315	r645	NA	NA	NA	NA	NA	NA
Zfp839	112	r387	NA	NA	NA	NA	NA	NA
Syne3	332	r428	r51	NA	NA	NA	NA	NA
Arhgap5	309	r219	NA	NA	NA	NA	NA	NA
Wdr20	112	r387	NA	NA	NA	NA	NA	NA
Esrrb	324	r971	NA	NA	NA	NA	NA	NA
Zc3h14	806	r426	NA	NA	NA	NA	NA	NA
Gsc	332	r428	r51	NA	NA	NA	NA	NA
Timm9	315	r645	NA	NA	NA	NA	NA	NA
Heatr5a	309	r219	NA	NA	NA	NA	NA	NA
Dicer1	332	r428	r51	NA	NA	NA	NA	NA
Mok	112	r387	NA	NA	NA	NA	NA	NA
Cipc	324	r971	NA	NA	NA	NA	NA	NA
Gpatch2l	1382	r964	NA	NA	NA	NA	NA	NA
Smek1	111	r581	NA	NA	NA	NA	NA	NA
Angel1	324	r971	NA	NA	NA	NA	NA	NA
Clmn	332	r428	r51	NA	NA	NA	NA	NA
9030617O03Rik	111	r581	NA	NA	NA	NA	NA	NA
Cxcl14	813	r1400	r218	r262	r391	r43	r526	r601
Mast4	1115	r1258	NA	NA	NA	NA	NA	NA
4930486L24Rik	814	r141	NA	NA	NA	NA	NA	NA
Map1b	362	r591	NA	NA	NA	NA	NA	NA
Dtnbp1	350	r752	NA	NA	NA	NA	NA	NA
Mrps27	362	r591	NA	NA	NA	NA	NA	NA
Txndc15	813	r1400	r218	r262	r391	r43	r526	r601
Pcbd2	813	r1400	r218	r262	r391	r43	r526	r601
Mier3	363	r491	NA	NA	NA	NA	NA	NA
Mccc2	362	r591	NA	NA	NA	NA	NA	NA
Gpbp1	363	r491	NA	NA	NA	NA	NA	NA
Mtr	346	r823	r83	NA	NA	NA	NA	NA
Heatr1	346	r823	r83	NA	NA	NA	NA	NA
H2afy	813	r1400	r218	r262	r391	r43	r526	r601
Jarid2	350	r752	NA	NA	NA	NA	NA	NA
Ryr2	346	r823	r83	NA	NA	NA	NA	NA
Rreb1	348	r299	r830	NA	NA	NA	NA	NA
Med10	356	r1079	NA	NA	NA	NA	NA	NA
Dapk1	355	r592	NA	NA	NA	NA	NA	NA
Actn2	346	r823	r83	NA	NA	NA	NA	NA
BC051665	814	r141	NA	NA	NA	NA	NA	NA
Atxn1	812	r733	r995	NA	NA	NA	NA	NA
Map3k1	363	r491	NA	NA	NA	NA	NA	NA
Tifab	813	r1400	r218	r262	r391	r43	r526	r601
Ntrk2	354	r1154	NA	NA	NA	NA	NA	NA
Itm2b	824	r678	NA	NA	NA	NA	NA	NA
Chdh	374	r397	r672	NA	NA	NA	NA	NA
Wdfy2	379	r74	NA	NA	NA	NA	NA	NA
Tmem110	374	r397	r672	NA	NA	NA	NA	NA
Il17rb	374	r397	r672	NA	NA	NA	NA	NA
Sfmbt1	374	r397	r672	NA	NA	NA	NA	NA
Prkcd	374	r397	r672	NA	NA	NA	NA	NA
Tdh	380	r544	NA	NA	NA	NA	NA	NA
Cacna1d	374	r397	r672	NA	NA	NA	NA	NA
Dock9	401	r407	NA	NA	NA	NA	NA	NA
Adk	372	r1121	NA	NA	NA	NA	NA	NA
Actr8	374	r397	r672	NA	NA	NA	NA	NA
Ctsb	380	r544	NA	NA	NA	NA	NA	NA
Rps24	821	r1105	NA	NA	NA	NA	NA	NA
Tkt	374	r397	r672	NA	NA	NA	NA	NA
Tsc22d1	394	r1070	r589	NA	NA	NA	NA	NA
Israa	821	r1105	NA	NA	NA	NA	NA	NA
Fdft1	380	r544	NA	NA	NA	NA	NA	NA
Kat6b	372	r1121	NA	NA	NA	NA	NA	NA
Farp1	401	r407	NA	NA	NA	NA	NA	NA
Dcp1a	374	r397	r672	NA	NA	NA	NA	NA
Zmiz1	821	r1105	NA	NA	NA	NA	NA	NA
4931406H21Rik	821	r1105	NA	NA	NA	NA	NA	NA
Stk24	401	r407	NA	NA	NA	NA	NA	NA
Pibf1	120	r357	r55	NA	NA	NA	NA	NA
Klf5	120	r357	r55	NA	NA	NA	NA	NA
Ints6	379	r74	NA	NA	NA	NA	NA	NA
Dis3	120	r357	r55	NA	NA	NA	NA	NA
Rft1	374	r397	r672	NA	NA	NA	NA	NA
Selk	374	r397	r672	NA	NA	NA	NA	NA
Nek4	374	r397	r672	NA	NA	NA	NA	NA
Mapk8	1129	r582	NA	NA	NA	NA	NA	NA
Gata4	380	r544	NA	NA	NA	NA	NA	NA
Wdfy4	1129	r582	NA	NA	NA	NA	NA	NA
Arhgap22	1129	r582	NA	NA	NA	NA	NA	NA
E330033B04Rik	1144	r1320	NA	NA	NA	NA	NA	NA
Rnd1	18	r1026	r308	r664	NA	NA	NA	NA
Tnrc6b	428	r200	r534	NA	NA	NA	NA	NA
Cers5	125	r843	NA	NA	NA	NA	NA	NA
Lmbr1l	18	r1026	r308	r664	NA	NA	NA	NA
Med30	1137	r1117	NA	NA	NA	NA	NA	NA
C1ql4	124	r1453	NA	NA	NA	NA	NA	NA
Pfkm	843	r1143	r352	r93	NA	NA	NA	NA
Pdzd2	408	r1248	r250	NA	NA	NA	NA	NA
Trappc9	840	r1203	r7	NA	NA	NA	NA	NA
Sgsm3	123	r1419	r369	r826	NA	NA	NA	NA
Prpf40b	124	r1453	NA	NA	NA	NA	NA	NA
4930578M01Rik	18	r1026	r308	r664	NA	NA	NA	NA
Smarcd1	125	r843	NA	NA	NA	NA	NA	NA
Dhh	18	r1026	r308	r664	NA	NA	NA	NA
Ano6	1144	r1320	NA	NA	NA	NA	NA	NA
Arid2	1144	r1320	NA	NA	NA	NA	NA	NA
Rps19bp1	428	r200	r534	NA	NA	NA	NA	NA
Myo10	410	r1080	NA	NA	NA	NA	NA	NA
Ccnt1	18	r1026	r308	r664	NA	NA	NA	NA
Fmnl3	124	r1453	NA	NA	NA	NA	NA	NA
Cacnb3	18	r1026	r308	r664	NA	NA	NA	NA
Zfp622	410	r1080	NA	NA	NA	NA	NA	NA
Fkbp11	18	r1026	r308	r664	NA	NA	NA	NA
Myc	424	r404	r877	NA	NA	NA	NA	NA
Kansl2	18	r1026	r308	r664	NA	NA	NA	NA
Pvt1	424	r404	r877	NA	NA	NA	NA	NA
Ddx23	18	r1026	r308	r664	NA	NA	NA	NA
Golph3	408	r1248	r250	NA	NA	NA	NA	NA
Bcdin3d	124	r1453	NA	NA	NA	NA	NA	NA
Ext1	1137	r1117	NA	NA	NA	NA	NA	NA
Arf3	18	r1026	r308	r664	NA	NA	NA	NA
Cox14	125	r843	NA	NA	NA	NA	NA	NA
Racgap1	125	r843	NA	NA	NA	NA	NA	NA
Mtmr12	408	r1248	r250	NA	NA	NA	NA	NA
Zfr	408	r1248	r250	NA	NA	NA	NA	NA
Spats2	124	r1453	NA	NA	NA	NA	NA	NA
Prkag1	18	r1026	r308	r664	NA	NA	NA	NA
6030458C11Rik	408	r1248	r250	NA	NA	NA	NA	NA
Tmbim6	124	r1453	NA	NA	NA	NA	NA	NA
Senp1	843	r1143	r352	r93	NA	NA	NA	NA
Kmt2d	18	r1026	r308	r664	NA	NA	NA	NA
Mcrs1	124	r1453	NA	NA	NA	NA	NA	NA
Tuba1c	18	r1026	r308	r664	NA	NA	NA	NA
Mief1	428	r200	r534	NA	NA	NA	NA	NA
Scaf11	1144	r1320	NA	NA	NA	NA	NA	NA
Asb8	843	r1143	r352	r93	NA	NA	NA	NA
Troap	124	r1453	NA	NA	NA	NA	NA	NA
Atf4	428	r200	r534	NA	NA	NA	NA	NA
Lima1	125	r843	NA	NA	NA	NA	NA	NA
Rhebl1	18	r1026	r308	r664	NA	NA	NA	NA
Adsl	123	r1419	r369	r826	NA	NA	NA	NA
Mkl1	123	r1419	r369	r826	NA	NA	NA	NA
Fam83f	428	r200	r534	NA	NA	NA	NA	NA
Rpap3	843	r1143	r352	r93	NA	NA	NA	NA
Tuba1a	18	r1026	r308	r664	NA	NA	NA	NA
Slc25a17	123	r1419	r369	r826	NA	NA	NA	NA
Tuba1b	18	r1026	r308	r664	NA	NA	NA	NA
9330020H09Rik	18	r1026	r308	r664	NA	NA	NA	NA
Gm4371	1144	r1320	NA	NA	NA	NA	NA	NA
Dnajc22	124	r1453	NA	NA	NA	NA	NA	NA
Hdac7	843	r1143	r352	r93	NA	NA	NA	NA
Tmem106c	843	r1143	r352	r93	NA	NA	NA	NA
Prph	124	r1453	NA	NA	NA	NA	NA	NA
Ifnar2	453	r561	r762	NA	NA	NA	NA	NA
Il10rb	453	r561	r762	NA	NA	NA	NA	NA
Kalrn	846	r1386	NA	NA	NA	NA	NA	NA
Smim11	454	r1435	NA	NA	NA	NA	NA	NA
1300002E11Rik	438	r1452	r543	NA	NA	NA	NA	NA
Tiam1	1425	r1397	r229	r489	r973	NA	NA	NA
1700007L15Rik	443	r1270	r408	NA	NA	NA	NA	NA
Snx4	443	r1270	r408	NA	NA	NA	NA	NA
Tra2b	439	r1006	r1424	NA	NA	NA	NA	NA
Slc5a3	454	r1435	NA	NA	NA	NA	NA	NA
Liph	438	r1452	r543	NA	NA	NA	NA	NA
Atp5o	454	r1435	NA	NA	NA	NA	NA	NA
Umps	443	r1270	r408	NA	NA	NA	NA	NA
Zfp148	443	r1270	r408	NA	NA	NA	NA	NA
Senp2	438	r1452	r543	NA	NA	NA	NA	NA
Igf2bp2	438	r1452	r543	NA	NA	NA	NA	NA
Sod1	1425	r1397	r229	r489	r973	NA	NA	NA
Osbpl11	443	r1270	r408	NA	NA	NA	NA	NA
Itgb5	443	r1270	r408	NA	NA	NA	NA	NA
Etv5	439	r1006	r1424	NA	NA	NA	NA	NA
Mrps6	454	r1435	NA	NA	NA	NA	NA	NA
Heg1	443	r1270	r408	NA	NA	NA	NA	NA
Muc13	443	r1270	r408	NA	NA	NA	NA	NA
Tmem41a	438	r1452	r543	NA	NA	NA	NA	NA
Ifnar1	453	r561	r762	NA	NA	NA	NA	NA
Rcan1	454	r1435	NA	NA	NA	NA	NA	NA
C3	22	r713	NA	NA	NA	NA	NA	NA
Prr22	22	r713	NA	NA	NA	NA	NA	NA
Ston1	138	r815	NA	NA	NA	NA	NA	NA
Tgif1	1156	r546	NA	NA	NA	NA	NA	NA
Lpin2	1156	r546	NA	NA	NA	NA	NA	NA
Zfp36l2	860	r1398	r735	NA	NA	NA	NA	NA
Ndufa11	22	r713	NA	NA	NA	NA	NA	NA
Pja2	461	r1131	r1347	r302	r895	NA	NA	NA
Fer	461	r1131	r1347	r302	r895	NA	NA	NA
Alkbh7	22	r713	NA	NA	NA	NA	NA	NA
Prepl	468	r1244	NA	NA	NA	NA	NA	NA
Mllt1	22	r713	NA	NA	NA	NA	NA	NA
Mrpl14	1430	r507	NA	NA	NA	NA	NA	NA
Ppp1r21	138	r815	NA	NA	NA	NA	NA	NA
Camkmt	468	r1244	NA	NA	NA	NA	NA	NA
Myl12a	1156	r546	NA	NA	NA	NA	NA	NA
Trip10	22	r713	NA	NA	NA	NA	NA	NA
Dus3l	22	r713	NA	NA	NA	NA	NA	NA
Mad2l1bp	1430	r507	NA	NA	NA	NA	NA	NA
Slc25a41	22	r713	NA	NA	NA	NA	NA	NA
Gpr108	22	r713	NA	NA	NA	NA	NA	NA
Smchd1	1156	r546	NA	NA	NA	NA	NA	NA
Thada	860	r1398	r735	NA	NA	NA	NA	NA
Clpp	22	r713	NA	NA	NA	NA	NA	NA
Ppm1b	468	r1244	NA	NA	NA	NA	NA	NA
Lrpprc	468	r1244	NA	NA	NA	NA	NA	NA
1110020A21Rik	468	r1244	NA	NA	NA	NA	NA	NA
Gtf2f1	22	r713	NA	NA	NA	NA	NA	NA
Myl12b	1156	r546	NA	NA	NA	NA	NA	NA
Rfx2	22	r713	NA	NA	NA	NA	NA	NA
Mrps18a	1430	r507	NA	NA	NA	NA	NA	NA
Arhgap28	1434	r1298	r1481	r331	r467	r605	NA	NA
Lama1	1434	r1298	r1481	r331	r467	r605	NA	NA
Fbxo11	138	r815	NA	NA	NA	NA	NA	NA
Cript	471	r126	NA	NA	NA	NA	NA	NA
Calm2	471	r126	NA	NA	NA	NA	NA	NA
Crb3	22	r713	NA	NA	NA	NA	NA	NA
Slc25a23	22	r713	NA	NA	NA	NA	NA	NA
Acer1	22	r713	NA	NA	NA	NA	NA	NA
Khsrp	22	r713	NA	NA	NA	NA	NA	NA
Pigf	471	r126	NA	NA	NA	NA	NA	NA
1700061G19Rik	22	r713	NA	NA	NA	NA	NA	NA
Socs5	471	r126	NA	NA	NA	NA	NA	NA
Foxn2	138	r815	NA	NA	NA	NA	NA	NA
Acsbg2	22	r713	NA	NA	NA	NA	NA	NA
Rhoq	471	r126	NA	NA	NA	NA	NA	NA
Themis3	1434	r1298	r1481	r331	r467	r605	NA	NA
Ttc7	471	r126	NA	NA	NA	NA	NA	NA
Mcfd2	471	r126	NA	NA	NA	NA	NA	NA
Igf2r	1019	r27	NA	NA	NA	NA	NA	NA
Airn	1019	r27	NA	NA	NA	NA	NA	NA
Epas1	471	r126	NA	NA	NA	NA	NA	NA
Csf1r	1447	r492	NA	NA	NA	NA	NA	NA
Nr3c1	1167	r1178	NA	NA	NA	NA	NA	NA
Slc26a2	1447	r492	NA	NA	NA	NA	NA	NA
Pde6a	1447	r492	NA	NA	NA	NA	NA	NA
Sec11c	492	r1271	NA	NA	NA	NA	NA	NA
Mbd1	865	r1324	NA	NA	NA	NA	NA	NA
Csnk1g3	485	r239	r554	NA	NA	NA	NA	NA
Atp8b1	490	r153	NA	NA	NA	NA	NA	NA
Cep120	485	r239	r554	NA	NA	NA	NA	NA
Zfp532	492	r1271	NA	NA	NA	NA	NA	NA
Ppargc1b	1447	r492	NA	NA	NA	NA	NA	NA
Fhod3	478	r854	NA	NA	NA	NA	NA	NA
Cxxc1	865	r1324	NA	NA	NA	NA	NA	NA
Elp2	478	r854	NA	NA	NA	NA	NA	NA
Malt1	492	r1271	NA	NA	NA	NA	NA	NA
Myo5b	865	r1324	NA	NA	NA	NA	NA	NA
1700120E14Rik	865	r1324	NA	NA	NA	NA	NA	NA
Acaa2	865	r1324	NA	NA	NA	NA	NA	NA
Snx2	484	r136	r522	NA	NA	NA	NA	NA
Nedd4l	490	r153	NA	NA	NA	NA	NA	NA
Hmgxb3	1447	r492	NA	NA	NA	NA	NA	NA
Ska1	865	r1324	NA	NA	NA	NA	NA	NA
Smad2	867	r1441	NA	NA	NA	NA	NA	NA
Lman1	493	r232	NA	NA	NA	NA	NA	NA
Mocos	478	r854	NA	NA	NA	NA	NA	NA
Impact	1164	r31	NA	NA	NA	NA	NA	NA
Zbtb7c	867	r1441	NA	NA	NA	NA	NA	NA
Slc39a6	478	r854	NA	NA	NA	NA	NA	NA
Snx24	484	r136	r522	NA	NA	NA	NA	NA
Nars	490	r153	NA	NA	NA	NA	NA	NA
Pmaip1	493	r232	NA	NA	NA	NA	NA	NA
Ppic	484	r136	r522	NA	NA	NA	NA	NA
Pdcd4	1183	r552	NA	NA	NA	NA	NA	NA
Tcf7l2	504	r128	r1407	r575	r712	r758	NA	NA
Rbm20	1183	r552	NA	NA	NA	NA	NA	NA
Vti1a	504	r128	r1407	r575	r712	r758	NA	NA
Shoc2	1183	r552	NA	NA	NA	NA	NA	NA
Bbip1	1183	r552	NA	NA	NA	NA	NA	NA
Zdhhc6	504	r128	r1407	r575	r712	r758	NA	NA
Gpam	1183	r552	NA	NA	NA	NA	NA	NA
Acsl5	1183	r552	NA	NA	NA	NA	NA	NA

## Sheet: Random_controls
Random_control_distribution_8C_P	Random_control_distribution_8C_M	Random_control_distribution_64C_P	Random_control_distribution_64C_M
1	14	1	7
1	10	1	4
2	13	1	8
1	11	2	7
1	14	1	2
2	6	1	7
1	22	2	10
1	7	2	12
5	7	1	6
2	10	2	11
3	20	1	5
2	14	1	7
1	5	2	7
1	14	3	9
2	9	2	10
1	20	1	10
2	6	1	8
1	13	4	8
1	10	1	6
2	7	2	11
1	9	2	11
1	4	2	4
3	5	3	10
3	9	1	6
2	8	2	7
1	4	1	11
1	4	2	8
1	10	2	7
3	9	1	9
1	9	2	8
1	16	2	10
3	11	1	9
3	12	1	9
1	7	2	4
5	5	2	7
1	8	1	7
3	6	1	10
1	13	1	8
1	12	1	14
1	10	2	4
1	4	1	4
2	13	2	4
1	9	2	6
1	3	1	8
1	6	1	4
4	8	1	6
2	10	3	6
2	9	2	13
2	11	3	7
1	10	1	13
1	10	1	15
2	10	1	5
2	7	2	6
1	10	1	4
2	10	1	15
1	6	1	9
1	11	3	6
1	8	2	6
2	17	3	9
1	13	1	1
1	7	1	6
2	11	1	12
2	6	1	10
1	7	4	19
1	12	1	6
1	11	2	10
1	10	4	8
1	11	1	14
2	11	2	8
4	8	1	9
1	11	1	12
1	11	4	6
3	8	4	4
3	9	2	12
1	6	1	10
1	6	2	6
1	14	2	7
3	7	2	7
1	9	2	5
1	8	2	8
2	10	1	11
1	10	1	8
1	10	2	12
1	10	3	10
2	9	1	7
1	6	4	11
4	11	2	16
3	9	1	5
2	8	2	11
1	9	1	8
1	11	1	9
2	5	2	8
2	13	1	4
1	9	1	5
2	7	1	11
1	11	2	11
2	10	1	11
3	4	4	7
1	10	1	7
2	12	1	13
1	9	1	4
2	9	2	9
1	6	2	6
5	10	1	2
2	11	2	6
1	6	1	12
1	7	1	5
2	14	1	8
3	9	2	6
1	11	1	10
1	10	1	7
1	8	1	10
2	9	3	5
2	10	1	2
1	6	3	7
1	13	1	11
1	5	1	11
2	10	2	9
2	10	2	7
1	7	2	10
1	13	2	7
2	8	1	7
2	16	1	6
2	13	3	13
5	12	2	9
1	11	1	10
1	11	4	10
3	8	1	13
2	11	2	10
3	10	3	11
2	7	1	4
1	11	1	11
1	8	1	9
2	8	1	6
1	6	2	6
1	9	2	13
3	11	1	10
3	11	1	9
1	12	1	8
2	11	1	8
2	9	1	9
2	10	4	12
1	15	1	13
2	19	1	13
3	9	1	9
3	9	2	10
1	13	1	12
3	10	1	10
2	13	1	7
1	8	2	9
1	11	1	10
2	8	1	12
1	6	2	7
1	7	1	10
1	8	1	13
1	10	1	4
3	13	2	9
1	12	2	8
3	8	1	7
1	8	3	4
1	11	4	6
2	6	1	5
1	12	2	10
1	9	2	11
1	10	2	3
1	8	2	7
3	11	2	8
2	6	1	12
1	9	2	8
1	9	1	10
1	10	2	7
2	11	3	13
2	9	1	8
3	10	1	7
2	10	2	5
1	13	3	11
1	7	3	6
1	12	1	13
3	11	1	6
3	12	1	5
1	9	1	9
3	10	1	4
5	10	1	16
3	9	1	4
2	11	1	7
2	7	2	13
1	10	1	4
1	10	1	4
2	11	2	5
3	11	3	9
2	10	2	7
1	14	2	4
1	17	1	10
2	9	3	6
1	8	2	3
2	12	2	7
2	9	1	13
3	9	1	8
2	11	4	10
2	12	4	15
2	8	1	5
2	9	2	9
2	8	1	6
1	13	3	5
1	12	4	10
1	7	1	7
1	10	1	10
2	8	2	6
2	10	2	9
2	11	1	12
1	9	1	9
1	10	2	3
1	13	3	13
4	9	1	5
3	9	2	6
1	6	2	7
5	12	1	8
2	10	2	10
2	6	2	4
1	11	1	7
1	8	1	15
1	10	2	11
2	11	2	4
1	9	2	9
5	12	1	15
1	10	1	9
1	9	1	8
1	11	1	8
2	10	2	6
1	9	1	3
1	10	3	6
3	8	2	9
1	10	2	13
1	11	1	9
1	11	1	7
2	20	1	8
2	11	3	12
1	10	1	5
1	11	2	15
1	12	1	7
3	10	2	11
1	8	1	7
1	10	1	8
1	16	3	7
2	10	1	5
3	9	2	10
2	6	1	11
2	11	3	10
4	11	1	10
3	14	1	13
1	10	2	14
2	7	1	9
1	16	2	3
1	7	1	6
1	5	1	8
1	9	1	7
2	13	2	7
2	12	1	6
1	7	2	12
1	5	2	6
1	9	1	6
3	18	1	7
1	9	1	6
1	9	3	12
1	14	1	8
1	17	2	10
4	7	1	12
1	11	2	5
1	10	1	4
2	9	1	11
1	8	3	7
4	11	2	8
1	5	2	6
3	14	3	6
1	9	2	14
1	9	1	10
1	8	1	6
1	11	2	7
2	11	1	10
3	8	2	7
1	6	1	8
1	16	2	8
1	9	1	15
3	4	1	2
2	9	2	7
2	5	1	5
1	12	2	12
3	12	2	7
2	11	1	7
2	8	1	7
2	12	3	5
1	11	2	10
4	5	2	14
2	10	2	10
1	8	2	11
2	13	1	6
2	6	1	9
1	9	2	3
1	9	1	7
3	8	1	15
3	11	2	14
2	9	2	8
1	9	1	12
1	4	4	11
2	9	2	6
1	9	2	9
2	14	1	5
3	12	1	11
3	15	1	11
1	11	1	10
2	10	2	8
2	7	1	7
1	21	2	4
1	14	2	8
1	5	2	6
1	8	1	10
1	12	1	7
5	10	3	11
3	11	3	10
3	9	1	11
2	12	2	3
1	16	1	6
3	17	1	3
5	13	1	11
1	12	2	11
1	9	4	4
3	10	1	1
1	11	1	11
4	9	1	9
1	10	2	8
2	14	2	7
1	16	4	7
1	9	1	8
1	11	3	11
2	17	1	8
3	13	2	7
1	9	2	11
2	12	2	6
1	14	3	5
1	14	1	8
1	5	1	8
1	7	2	6
1	7	1	7
1	8	1	5
1	12	1	11
4	13	1	13
2	9	1	13
1	9	4	6
1	8	3	3
1	8	3	7
2	6	2	5
5	12	3	11
2	10	1	7
1	9	2	5
2	9	1	14
1	13	1	3
1	8	1	12
1	11	1	11
1	7	1	9
1	15	2	8
1	6	3	9
1	7	1	8
2	7	3	9
3	8	3	12
1	7	1	5
3	9	1	7
2	10	1	7
3	9	1	5
1	12	1	11
2	13	3	9
4	10	1	10
2	9	2	7
2	6	4	8
3	9	1	7
3	12	1	8
2	5	2	14
2	9	1	5
2	5	1	12
4	7	1	6
1	9	4	5
4	4	4	8
1	8	3	12
1	7	1	10
1	5	2	7
2	5	1	8
2	8	1	6
4	6	1	11
2	11	1	6
3	8	3	11
3	8	5	5
4	6	2	10
4	10	2	4
1	14	2	8
1	5	2	7
2	13	1	14
1	7	1	10
2	6	1	6
1	13	1	6
2	7	1	6
3	8	2	8
1	9	1	8
1	4	1	12
1	14	2	7
1	4	1	9
3	13	1	6
3	7	1	6
2	10	1	3
1	6	2	7
1	11	4	5
2	8	1	11
1	10	1	5
1	3	2	7
1	11	2	7
2	4	1	10
2	11	3	8
3	8	1	15
1	8	1	14
2	11	1	2
1	6	1	8
3	7	3	9
3	10	2	10
1	11	2	7
1	6	1	5
3	9	4	5
5	19	2	14
3	12	1	7
2	10	1	8
1	9	2	10
2	9	1	6
2	13	2	10
5	11	2	5
1	7	1	8
1	9	3	12
1	6	1	8
3	8	3	9
1	7	1	7
2	9	4	9
2	8	3	5
3	12	2	7
2	7	1	6
3	12	2	7
1	9	1	10
1	5	2	14
1	7	1	9
1	7	1	8
1	9	3	8
1	10	1	7
2	11	1	5
2	6	4	14
2	9	1	7
1	13	2	9
4	8	3	11
3	10	1	8
4	11	2	5
1	7	2	5
2	15	1	7
3	10	1	12
2	11	1	10
3	9	1	4
1	9	4	9
1	12	1	9
2	8	3	5
1	8	2	13
1	9	1	5
1	11	2	8
1	5	3	7
2	8	2	11
2	9	2	11
3	11	2	8
2	6	2	5
3	10	3	3
1	10	3	10
3	11	1	7
3	7	1	6
2	13	1	6
2	13	1	5
4	5	2	13
3	13	1	4
1	6	1	8
2	8	1	7
1	9	3	9
4	13	2	9
1	12	2	3
2	10	2	12
2	9	2	13
3	9	1	9
2	9	1	10
2	11	3	8
1	9	2	9
1	11	1	6
2	8	1	7
2	5	1	8
2	13	2	11
1	7	2	9
3	10	1	9
2	10	1	6
1	8	1	5
1	10	1	9
1	8	1	8
1	6	1	5
1	9	2	12
1	14	1	4
1	7	1	6
2	8	2	7
1	9	1	7
3	10	1	9
1	11	4	8
3	5	2	9
1	10	1	13
5	11	2	9
4	11	1	11
2	9	2	10
2	10	5	9
3	12	4	11
3	8	3	14
2	9	1	11
1	13	1	6
1	14	3	8
1	8	1	13
1	14	4	13
2	6	1	8
2	10	1	4
1	11	1	6
2	12	2	5
2	7	3	7
1	10	1	6
1	11	2	10
2	13	1	6
3	12	1	5
2	8	1	6
1	10	1	7
4	10	1	6
2	13	1	11
1	5	2	11
2	10	3	7
3	12	3	7
2	11	3	6
1	10	1	13
1	8	2	4
1	9	2	3
1	11	1	6
1	6	2	9
1	12	4	12
1	7	2	9
3	13	1	5
4	8	3	6
1	11	2	8
2	7	1	9
1	8	2	3
1	12	1	10
1	10	1	10
2	9	1	7
1	4	1	6
2	6	3	8
1	7	2	10
2	13	1	6
2	5	1	15
2	12	4	9
1	9	1	4
3	10	1	11
2	11	1	5
2	8	2	7
3	9	1	4
3	10	3	3
1	10	1	5
1	7	4	10
2	5	1	6
1	10	1	12
1	11	4	4
1	11	1	7
1	9	2	5
1	9	1	10
1	9	2	8
2	13	2	12
3	9	2	7
1	6	1	6
1	8	3	6
1	13	2	6
2	7	1	5
4	7	2	7
2	8	2	12
3	15	2	11
1	10	2	7
1	4	1	6
1	10	2	8
5	12	2	10
1	9	4	13
2	10	2	10
1	7	2	6
3	9	1	9
1	11	1	6
3	9	2	10
1	8	1	6
1	5	1	12
2	9	2	7
1	9	2	5
2	12	1	14
1	11	1	9
3	10	2	9
2	8	1	9
3	6	1	6
2	12	4	7
1	9	1	11
1	8	3	5
1	15	1	5
5	8	3	6
1	10	1	6
4	4	2	8
2	7	1	6
1	13	1	6
1	7	3	4
3	10	1	5
1	13	3	6
2	8	1	11
2	9	1	9
3	12	1	11
1	13	1	12
2	10	1	9
2	8	1	10
3	10	3	6
1	9	1	8
1	10	1	7
5	8	3	7
1	6	1	4
2	18	2	12
1	9	2	11
1	15	1	7
1	6	2	7
1	7	1	9
2	10	2	12
4	9	1	7
1	14	2	11
1	6	2	11
1	10	1	6
1	4	1	9
1	4	3	11
3	12	1	12
2	10	2	7
3	16	1	10
2	11	1	10
1	6	2	7
3	12	1	11
1	8	1	10
2	9	2	7
2	9	1	7
2	10	1	11
1	11	3	11
1	10	1	11
2	11	2	6
1	17	1	8
3	8	2	8
1	5	1	11
1	8	1	8
2	9	2	6
1	13	1	7
1	9	1	12
2	12	2	8
1	6	3	13
2	10	1	10
1	10	1	11
2	9	1	14
1	7	1	5
3	13	2	12
1	13	1	12
4	11	1	10
2	10	2	11
2	9	4	6
1	9	1	10
2	8	2	15
2	16	3	10
1	6	1	11
4	8	3	2
2	11	2	5
1	19	4	8
1	11	1	6
1	10	1	4
3	11	1	12
1	11	3	13
3	15	2	8
2	8	1	5
1	8	1	10
1	9	1	10
1	9	2	12
2	6	3	12
3	7	1	13
1	11	1	5
1	4	1	4
1	8	1	10
1	4	1	7
1	9	1	7
1	6	3	8
1	9	1	9
2	12	1	4
1	7	1	9
1	8	3	10
1	11	2	5
1	12	1	7
1	9	2	5
1	9	1	7
4	11	1	8
2	11	2	9
1	9	3	11
1	4	4	5
1	12	2	14
1	8	2	11
2	10	1	14
1	10	1	7
4	10	1	12
2	12	1	12
2	9	1	13
2	15	1	7
2	10	1	11
2	11	1	14
2	8	1	8
3	7	1	9
1	11	2	9
1	17	2	8
1	9	3	11
1	9	1	12
3	10	1	12
2	8	1	9
3	6	2	12
1	10	1	10
2	4	2	5
1	11	3	10
2	10	2	10
2	9	1	14
2	9	2	2
2	7	2	10
1	7	1	10
1	12	3	6
2	12	2	10
2	11	2	7
2	6	3	8
1	6	3	8
3	11	1	13
1	10	2	8
1	8	3	6
2	10	1	9
3	13	3	8
1	11	3	10
1	10	3	6
2	12	2	6
1	10	2	6
2	10	1	7
1	8	2	10
2	11	1	5
4	7	1	10
1	9	1	3
3	9	3	7
3	14	1	10
1	10	1	10
1	11	2	12
2	5	1	12
5	13	1	4
1	10	2	5
1	8	1	10
2	6	2	7
2	11	1	7
1	13	1	5
3	8	1	7
2	13	2	14
1	15	2	6
2	9	1	7
1	6	2	5
1	10	4	9
2	13	1	9
1	10	2	4
2	7	1	8
1	11	1	14
2	5	3	8
3	7	1	9
3	8	1	7
2	8	1	8
1	13	2	6
1	13	4	9
1	7	1	7
1	11	2	8
1	11	2	5
1	8	1	6
3	15	1	8
1	12	1	10
1	11	1	9
3	9	4	5
1	14	1	5
1	7	2	7
2	10	2	5
2	4	2	10
3	11	3	13
1	11	1	8
3	9	2	12
2	7	1	11
1	9	2	6
2	9	2	8
3	9	1	8
1	10	2	12
1	4	1	7
1	16	1	8
1	9	1	12
1	10	2	11
2	9	1	7
1	9	3	8
1	5	1	12
3	11	1	10
1	8	1	4
1	9	1	10
1	16	1	5
1	13	1	6
1	13	1	5
2	14	1	8
3	11	1	4
3	9	1	12
1	7	2	5
1	9	1	8
3	9	1	9
1	8	3	7
1	10	1	8
2	8	1	6
1	8	1	8
1	7	1	11
2	8	2	7
1	8	2	7
2	5	2	7
1	8	1	13
1	5	4	11
2	11	1	6
2	11	2	7
3	11	4	7
1	12	4	4
1	12	3	6
6	6	2	10
1	16	3	8
1	11	1	13
3	9	1	10
1	8	1	12
2	11	2	12
2	4	1	2
1	10	2	9
1	9	1	11
2	9	1	10
1	10	3	12
1	20	3	13
1	7	2	11
4	6	1	10
1	11	1	11
1	11	2	13
3	10	3	10
1	10	2	4
2	11	2	3
3	14	1	11
1	8	1	6
1	7	1	10
2	9	4	11
2	4	1	8
3	11	1	10
1	7	1	10
1	10	4	6
2	10	1	8
1	9	1	10
1	6	2	4
2	9	1	5
4	17	1	8
3	8	2	6
1	9	3	16
3	3	2	9
3	20	2	12
2	7	2	7
4	7	4	7
1	11	1	8
3	10	1	7
1	10	3	11
1	9	2	6
3	14	1	10
2	14	1	4
3	10	4	5
2	11	1	5
1	9	1	8
2	18	2	12
1	9	1	12
2	16	1	8
3	11	3	4
1	9	2	7
2	11	1	7
3	6	2	15
2	8	2	12
1	7	1	11
1	9	1	7
2	8	1	6
1	7	2	9
2	8	1	7
1	10	3	9
1	10	2	11
2	6	2	7
2	8	3	6
3	8	1	10
3	4	1	11
2	8	5	11
2	11	1	9
1	5	1	9
3	8	5	8
1	8	1	9
2	12	1	4
1	7	3	12
4	8	5	4
1	11	2	6
3	11	1	9
1	10	1	11
1	8	1	8
1	6	1	10
1	14	1	2
1	8	1	5
1	14	2	6
1	9	1	10
1	9	2	5
1	8	2	4
1	3	4	5
1	10	1	10
2	9	2	11
1	7	1	2
2	10	2	10
2	6	1	12
1	5	1	10
3	4	2	7
1	4	2	5
1	8	1	10
1	6	3	8
1	20	1	7
2	9	1	3
1	8	4	11
2	6	1	13
2	7	2	7
1	14	1	7
1	15	1	3
2	10	2	9
2	10	1	7
1	14	1	10
2	12	1	6
2	6	2	8
2	13	1	6
1	10	3	11
1	11	1	4
4	13	2	10
4	15	3	9
1	6	2	14
5	13	1	8
3	8	1	9
3	8	1	11
1	12	1	10
1	8	2	8
1	11	1	11
2	12	2	5
1	13	1	6
3	11	1	7
2	12	3	11
1	9	1	10
5	11	2	4
1	5	1	5
1	6	2	2
1	11	1	8
2	10	1	5
2	10	2	11
4	8	1	6
1	11	2	6
4	6	1	13
1	6	3	7
4	9	1	11
2	9	1	9
2	8	1	12
2	9	1	8
1	14	2	5
2	7	1	10
1	11	1	3
2	10	2	9
4	14	1	7
1	8	2	13
1	7	2	3
1	12	3	10
1	11	4	7
1	10	4	4
3	7	2	3
1	6	2	11
2	17	1	8
2	13	1	11
2	14	2	7
2	6	2	9
1	13	1	8
1	5	1	10
1	5	1	4
2	8	2	6
1	7	2	9
1	10	1	6
1	17	1	10
1	16	1	6
2	4	4	5
1	8	1	4
2	11	1	10
2	6	2	13
1	11	3	15
1	9	2	10
2	14	1	4
1	7	1	14
1	8	3	6
1	12	2	2
1	9	1	7
3	13	1	13
2	7	1	6
2	10	5	7
1	7	1	10
5	9	2	11
3	13	2	9
1	6	1	6
1	8	2	8
1	12	1	9
1	15	1	5
1	10	2	7
1	7	3	3
1	6	1	8
2	10	2	10
1	13	1	9
2	6	2	10
4	7	1	8
3	11	2	11
2	6	2	9
1	10	2	7
1	14	1	5
2	9	2	12
3	9	2	10
1	6	1	7
1	12	1	12
2	10	2	8
1	7	4	14
2	6	2	4
2	7	1	3
1	13	2	11
1	10	3	10
1	7	1	10
3	11	3	9
1	14	1	8
4	14	3	10
2	10	1	10
3	11	2	4
1	8	1	5
3	7	1	7
1	9	1	7
3	10	1	4
2	11	1	9
1	6	4	7
1	10	1	10
1	8	1	14
1	4	2	5
2	14	2	9
3	11	3	7
1	15	1	12
2	11	3	2
1	11	1	8
1	9	1	9
1	6	1	10
2	10	1	8
2	10	1	4
2	10	3	5
2	9	3	3
1	8	1	5
2	7	2	14
2	12	1	8
3	12	1	14
1	5	3	8
5	5	1	10
1	8	2	7
1	9	1	12
3	13	4	10
1	8	4	3
1	6	2	8
2	18	2	8
1	5	1	6
2	9	2	7
5	9	2	10
2	9	2	10
1	7	1	11
2	10	2	3
2	9	1	11
3	10	1	10
2	6	1	7
1	6	2	5
1	7	2	7
3	8	1	6
1	8	1	12
1	9	3	13
2	6	2	7
3	4	1	5
1	10	3	5
3	10	3	5
2	13	3	7
2	9	2	9
2	11	2	12
1	9	4	10
2	12	1	8
2	15	3	12
1	9	2	5
2	12	2	7
3	9	2	7
1	15	3	10
2	13	3	5
1	9	2	10
2	10	1	7
1	11	2	9
4	7	1	6
2	7	1	8
1	9	1	14
1	9	1	10
3	12	1	5
1	14	1	5
1	7	1	6
1	6	2	11
1	11	1	6
3	6	1	7
4	8	1	10
2	16	1	2
2	10	1	7
1	10	1	10
3	11	3	10
1	12	1	8
3	13	1	10
2	9	1	6
3	10	1	7
2	7	4	7
1	7	1	11
2	7	1	7
1	9	2	7
1	7	2	6
1	10	2	9
2	12	1	15
2	11	2	11
1	8	2	5
1	9	2	8
3	9	1	5
5	9	1	14
3	12	3	4
4	11	3	11
2	11	2	5
1	6	1	7
1	11	1	10
3	10	3	9
1	13	1	7
3	11	2	9
1	6	1	8
1	7	2	8
1	12	1	7
1	11	1	5
3	9	2	8
3	15	1	8
2	8	1	15
1	13	2	12
1	9	3	10
3	7	2	10
1	8	1	12
3	11	3	12
1	13	1	10
1	8	2	6
3	18	2	7
1	6	1	10
1	8	1	8
2	7	2	10
1	6	1	7
1	6	1	13
1	12	2	4
1	12	1	7
2	9	4	7
1	11	3	9
1	11	1	7
1	10	2	9
3	11	1	12
1	6	2	15
1	12	1	8
1	8	3	8
1	4	1	8
2	10	1	6
2	9	2	7
1	16	1	13
1	14	2	6
1	9	2	9
3	6	1	4
1	10	4	7
4	9	1	6
1	11	1	6
2	6	3	4
1	13	3	8
2	9	1	11
3	15	1	6
1	10	3	9
1	7	2	3
1	4	1	8
2	7	2	5
2	10	1	6
1	10	1	10
1	7	1	8
3	11	3	5
5	15	3	5
5	10	2	4
1	7	5	9
2	11	1	5
2	15	2	12
2	7	1	7
2	13	4	10
2	6	3	13
2	8	1	7
2	9	2	7
2	13	2	5
1	14	1	15
4	7	1	7
3	12	1	5
2	12	1	8
3	7	3	4
2	8	3	8
1	5	1	10
1	10	1	8
1	9	2	10
2	12	1	11
1	11	2	9
2	10	2	5
1	10	2	6
2	7	2	13
1	9	1	9
2	10	3	5
3	13	2	6
2	12	1	11
1	6	1	6
1	11	1	9
2	10	2	7
3	11	1	4
1	5	3	8
2	14	1	7
1	12	2	11
2	4	2	9
2	12	2	9
2	4	1	3
1	11	2	8
1	10	2	9
2	15	1	10
2	7	1	9
2	10	3	9
3	8	1	5
2	21	2	6
2	6	2	4
2	7	1	2
2	4	1	6
1	9	1	7
1	12	1	4
1	11	2	11
1	5	1	12
1	11	1	12
1	17	1	15
2	12	1	3
1	6	2	6
1	9	1	6
1	11	1	10
1	12	1	7
4	10	1	11
1	9	2	13
1	20	1	6
1	6	2	10
3	9	2	8
4	7	4	5
1	8	5	11
1	19	1	8
4	10	1	14
1	7	1	9
2	8	1	8
1	8	1	7
2	6	3	7
2	9	3	11
2	10	1	9
1	8	1	10
1	9	1	6
2	10	3	7
1	10	1	5
1	9	1	5
1	9	2	8
1	11	3	5
2	9	1	6
3	12	3	12
4	6	3	15
1	8	2	7
1	7	2	8
2	8	3	8
1	6	1	11
1	3	1	11
2	6	1	9
2	8	3	13
3	10	1	7
1	10	2	12
1	10	1	11
2	10	1	9
1	11	1	5
1	9	2	5
2	7	3	8
3	5	1	8
1	13	3	6
1	18	1	5
1	11	1	10
1	9	2	5
1	16	3	11
3	10	4	7
2	5	2	11
3	14	2	10
1	9	2	5
1	6	1	7
1	12	2	13
3	13	1	11
3	11	2	8
1	8	4	8
1	8	2	6
1	10	2	5
1	10	1	5
2	15	1	10
1	8	2	11
1	10	1	7
1	8	1	12
1	12	1	8
1	11	1	9
3	7	3	5
1	11	1	15
1	7	1	4
2	9		8
1	10		15
2	7		10
2	6		9
1	9		6
1	10		5
1	10		11
2	12		9
3	7		6
1	11		8
1	8		13
3	10		10
3	15		8
4	9		5
1	13		7
1	8		11
1	9		10
1	15		7
3	9		9
1	9		7
2	6		6
1	11		9
1	8		11
2	11		13
3	6		17
1	8		7
1	9		5
1	10		5
1	9		15
2	8		11
1	13		11
2	11		5
2	9		16
1	18		7
1	12		4
3	7		12
1	8		8
1	10		6
3	6		10
1	13		6
1	9		11
1	10		6
1	9		5
3	12		5
1	10		5
4	6		8
4	8		6
3	7		12
2	12		10
2	12		10
1	10		6
1	7		6
3	5		4
1	12		7
1	8		10
2	13		12
1	16		9
1	13		10
	14		12
	12		11
	8		11
	13		8
	9		1
	11		4
	9		10
	12		11
	6		12
	10		4
	11		7
	13		12
	8		6
	5		6
	9		12
	14		5
	8		7
	11		9
	10		8
	11		8
	10		9
	7		8
	9		7
	7		15
	11		13
	18		5
	9		4
	11		6
	14		14
	12		8
	9		7
	9		8
	10		7
	11		5
	6		7
	13		9
	12		4
	8		6
	10		6
	9		8
	9		15
	14		10
	7		10
	10		11
	7		7
	11		10
	8		10
	13		7
	8		8
	11		10
	7		10
	13		10
	10		8
	4		5
	3		7
	10		9
	9		9
	8		12
	10		8
	7		12
	8		6
	8		6
	7		13
	8		1
	5		6
	15		16
	12		9
	3		10
	11		8
	6		6
	14		6
	8		6
	9		10
	10		7
	7		8
	11		14
	6		9
	11		4
	10		8
	7		11
	8		9
	11		7
	7		4
	8		11
	13		7
	11		8
	9		8
	11		4
	12		11
	5		10
	11		7
	7		9
	6		5
	9		9
	10		7
	8		5
	5		10
	16		3
	8		9
	7		8
	4		5
	10		12
	8		7
	16		16
	17		9
	5		3
	12		18
	10		8
	9		14
	10		11
	8		9
	10		4
	6		10
	7		15
	7		7
	9		7
	7		10
	12		6
	10		9
	10		11
	15		5
	4		7
	4		5
	10		13
	9		8
	7		5
	9		7
	10		3
	7		6
	6		10
	11		11
	8		10
	12		8
	11		9
	8		6
	10		6
	8		7
	11		10
	8		4
	4		2
	6		7
	4		6
	11		9
	6		7
	9		7
	8		8
	11		10
	11		10
	9		9
	9		10
	9		9
	11		12
	9		12
	7		8
	9		7
	8		11
	8		8
	10		15
	9		8
	12		10
	10		11
	10		6
	11		13
	11		13
	10		7
	10		12
	6		7
	8		10
	8		4
	9		12
	11		5
	10		7
	4		10
	10		5
	7		10
	7		6
	7		12
	10		13
	8		8
	16		8
	10		12
	6		6
	6		4
	12		7
	12		5
	9		9
	4		7
	15		13
	6		5
	10		5
	10		6
	7		6
	8		15
	17		9
	9		11
	7		6
	8		7
	5		6
	10		11
	9		11
	17		6
	9		8
	9		6
	8		8
	5		10
	13		7
	12		6
	17		9
	10		10
	11		7
	7		7
	4		12
	9		11
	10		7
	8		10
	7		11
	11		8
	4		11
	10		11
	10		2
	14		6
	18		11
	14		9
	11		7
	7		7
	4		9
	12		5
	7		8
	13		7
	8		3
	10		8
	6		11
	7		6
	13		9
	10		12
	6		10
	5		5
	11		5
	7		4
	12		3
	13		12
	6		10
	13		12
	9		8
	11		3
	10		9
	13		11
	7		8
	11		8
	6		12
	5		10
	10		7
	10		6
	8		7
	7		7
	8		6
	10		7
	11		7
	15		8
	12		7
	10		11
	9		10
	6		8
	11		7
	8		6
	17		8
	11		9
	8		9
	7		13
	9		5
	14		7
	13		10
	7		9
	11		13
	12		7
	12		5
	7		9
	6		8
	4		6
	5		7
	7		9
	8		6
	6		7
	7		14
	10		5
	6		6
	14		4
	10		6
	13		7
	13		7
	14		6
	8		8
	13		10
	11		8
	8		15
	14		10
	13		6
	10		5
	9		3
	6		7
	10		9
	4		10
	11		6
	10		4
	11		6
	11		6
	9		13
	7		4
	13		12
	9		5
	4		13
	13		6
	9		6
	8		13
	10		10
	9		9
	7		7
	4		7
	9		10
	11		3
	10		6
	10		5
	8		7
	7		6
	11		6
	9		9
	6		4
	11		7
	10		13
	7		6
	9		10
	13		7
	8		9
	9		11
	10		10
	12		9
	9		12
	11		8
	10		3
	16		5
	8		8
	10		8
	11		9
	10		7
	15		4
	22		8
	9		6
	10		7
	11		8
	7		11
	7		5
	7		5
	19		8
	14		10
	7		5
	10		15
	10		17
	8		10
	11		6
	10		6
	9		7
	13		3
	11		9
	19		5
	9		6
	15		7
	11		13
	9		12
	9		12
	7		10
	11		9
	11		7
	11		11
	9		11
	10		10
	9		8
	12		10
	10		13
	11		7
	11		10
	5		5
	9		11
	12		11
	5		10
	13		13
	14		8
	14		6
	10		7
	13		7
	10		11
	6		14
	11		11
	9		9
	9		10
	13		8
	6		12
	10		10
	6		15
	12		7
	6		7
	6		6
	7		10
	11		14
	4		5
	8		9
	9		8
	7		6
	11		4
	18		4
	10		14
	10		10
	8		8
	9		7
	12		6
	4		7
	9		7
	10		8
	12		8
	10		4
	12		5
	7		7
	7		10
	10		12
	5		12
	10		16
	8		8
	6		7
	9		13
	8		10
	15		4
	8		5
	11		7
	15		6
	11		15
	7		10
	10		8
	11		8
	15		4
	4		11
	5		6
	7		11
	8		12
	6		6
	9		11
	15		7
	9		3
	8		6
	7		10
	10		12
	11		12
	8		11
	10		7
	8		7
	11		14
	9		4
	5		7
	7		6
	9		10
	14		5
	9		6
	6		9
	11		7
	11		10
	11		9
	7		7
	10		7
	8		14
	7		14
	14		7
	10		6
	8		13
	8		7
	8		8
	13		11
	6		10
	11		10
	12		10
	8		8
	11		7
	7		7
	4		12
	12		6
	11		16
	7		10
	16		8
	10		16
	8		9
	9		10
	8		7
	12		6
	11		10
	10		11
	7		11
	7		11
	9		5
	15		7
	11		7
	7		8
	14		15
	6		10
	9		13
	7		7
	5		8
	11		9
	8		11
	15		12
	8		6
	5		8
	13		5
	11		6
	8		8
	5		5
	5		7
	6		8
	5		9
	7		6
	13		2
	9		11
	11		11
	8		7
	6		8
	14		6
	13		8
	8		12
	11		8
	9		11
	8		10
	13		5
	7		10
	8		11
	11		6
	10		5
	14		7
	15		10
	7		7
	5		5
	8		7
	7		11
	15		10
	15		6
	8		5
	9		8
	9		7
	9		8
	8		2
	6		10
	7		11
	9		5
	11		6
	12		5
	9		10
	9		6
	6		8
	7		7
	13		10
	7		11
	9		4
	9		10
	10		12
	4		4
	11		6
	10		7
	14		9
	11		16
	12		7
	12		7
	9		8
	11		5
	4		8
	6		8
	13		11
	13		5
	13		14
	9		8
	10		9
	10		9
	10		7
	5		5
	7		4
	16		6
	6		16
	8		12
	11		6
	12		4
	11		12
	9		11
	12		5
	3		10
	13		8
	19		10
	8		13
	10		6
	11		5
	8		12
	7		4
	6		10
	13		3
	9		3
	10		8
	9		7
	9		5
	13		6
	7		4
	10		4
	10		6
	10		14
	7		3
	10		10
	5		6
	10		7
	10		4
	9		5
	7
	8
	7
	10
	10
	12
	9
[truncated: 1 more rows]
