# Supplementary material for: Genomic imprinting in mouse blastocysts is predominantly associated with H3K27me3
Source: Nat Commun. 2021 Jun 21;12:3804. doi: 10.1038/s41467-021-23510-4 (PMC8217501; doi:10.1038/s41467-021-23510-4)
Supplement: Supplementary file 11 — Source Data [file 41467_2021_23510_MOESM11_ESM.zip › Source Data/source_data_supplementary_figure_7c.csv]

gene_symbol	Abs_L2FC_Chen_CTRL	Abs_L2FC_Chen_mKO	Abs_L2FC_Inoue_CTRL	Abs_L2FC_Inoue_mKO	is_nbsx	is_confirmed	is_Inoue_all	hc_repositories_imprint	delta_abs_L2FC_Chen	delta_abs_L2FC_Inoue
Adamts2	1.515883291	6.018516853	6.029807572	3.940547138	FALSE	FALSE	TRUE	FALSE	-4.502633562	2.089260434
Bbx	2.36282369	5.884185984	2.892138336	0.257473443	FALSE	TRUE	TRUE	FALSE	-3.521362294	2.634664893
E2f3	3.56793809	2.529764195	4.109463728	1.176953499	FALSE	TRUE	TRUE	FALSE	1.038173895	2.932510229
Etv6	1.707104957	1.230198782	2.961030074	0.72144177	FALSE	TRUE	TRUE	FALSE	0.476906175	2.239588304
Fam198b	8.91277025	9.664298977	6.106835736	1.475905554	FALSE	TRUE	TRUE	FALSE	-0.751528727	4.630930182
Gab1	3.629899071	6.012068645	4.252199291	0.264281177	FALSE	TRUE	TRUE	FALSE	-2.382169574	3.987918114
Gramd1b	5.764244959	8.808356954	5.195786241	0.685423201	FALSE	TRUE	TRUE	FALSE	-3.044111995	4.51036304
Hunk	6.562037703	4.420903629	6.377744439	4.819961897	FALSE	FALSE	TRUE	FALSE	2.141134074	1.557782542
Impact	3.182929319	1.296796546	1.975476537	2.891174382	FALSE	FALSE	FALSE	TRUE	1.886132773	-0.915697845
Inhbb	4.23012063	5.291543775	4.888183662	1.835112354	FALSE	FALSE	TRUE	FALSE	-1.061423145	3.053071308
Jade1	2.286868783	3.684922989	NA	NA	FALSE	TRUE	TRUE	FALSE	-1.398054206	NA
Kcnq1ot1	10.61798551	0.447535019	9.818392665	7.36208655	FALSE	TRUE	FALSE	TRUE	10.17045049	2.456306115
Peg3	4.588720776	0.807086721	3.896968306	4.381484724	FALSE	TRUE	FALSE	TRUE	3.781634055	-0.484516418
Plagl1	4.539102828	0.638659584	8.173669667	6.26310155	FALSE	FALSE	FALSE	TRUE	3.900443244	1.910568117
Platr4	7.657736971	1.700953902	NA	NA	FALSE	TRUE	TRUE	FALSE	5.956783069	NA
Runx1	8.142845961	4.652679039	6.494334479	1.570624072	FALSE	TRUE	TRUE	FALSE	3.490166922	4.923710407
Sfmbt2	7.614791094	6.080273833	8.656663304	0.557747623	FALSE	TRUE	TRUE	TRUE	1.534517261	8.098915681
Slc38a4	4.486332527	6.881665643	5.881990787	1.334163134	FALSE	TRUE	TRUE	TRUE	-2.395333116	4.547827653
Snurf/Snrpn	9.156784629	1.122481951	8.11418589	8.311529162	FALSE	TRUE	FALSE	TRUE	8.034302678	-0.197343272
Sox21	3.610447786	2.966450955	5.251111494	0.442994695	FALSE	TRUE	TRUE	FALSE	0.643996831	4.808116799
Tle3	1.649772873	3.511093476	2.123137494	0.750773561	FALSE	FALSE	TRUE	FALSE	-1.861320603	1.372363933
Zdbf2	6.208951787	0.20950614	7.172982184	3.410200845	FALSE	TRUE	FALSE	TRUE	5.999445647	3.762781339
Zrsr1	8.879157376	1.412732621	7.717184095	8.70982653	FALSE	FALSE	FALSE	TRUE	7.466424755	-0.992642435
