# Supplementary material for: Genomic imprinting in mouse blastocysts is predominantly associated with H3K27me3
Source: Nat Commun. 2021 Jun 21;12:3804. doi: 10.1038/s41467-021-23510-4 (PMC8217501; doi:10.1038/s41467-021-23510-4)
Supplement: Supplementary file 11 — Source Data [file 41467_2021_23510_MOESM11_ESM.zip › Source Data/source_data_supplementary_figure_7d.csv]

gene_symbol	Abs_L2FC_Chen_CTRL	Abs_L2FC_Chen_mKO	Abs_L2FC_Inoue_CTRL	Abs_L2FC_Inoue_mKO	is_nbsx	is_confirmed	is_Inoue_all	hc_repositories_imprint	delta_abs_L2FC_Chen	delta_abs_L2FC_Inoue
2400006E01Rik	2.711307289	2.39445547	NA	NA	FALSE	TRUE	FALSE	FALSE	0.316851819	NA
4930486L24Rik	7.3019707	6.246944127	6.931521848	4.388760529	FALSE	FALSE	FALSE	FALSE	1.055026573	2.542761319
9230009I02Rik	4.712592012	6.926943411	4.757701705	1.442753073	TRUE	FALSE	FALSE	FALSE	-2.214351399	3.314948632
Aard	6.951725696	2.812946289	5.361842647	1.172024495	TRUE	FALSE	FALSE	FALSE	4.138779407	4.189818152
Abca1	2.070787326	2.058380376	2.785297408	0.702904762	TRUE	FALSE	FALSE	FALSE	0.01240695	2.082392646
Adamts2	1.515883291	6.018516853	6.029807572	3.940547138	FALSE	FALSE	TRUE	FALSE	-4.502633562	2.089260434
Akr1c21	1.932902216	5.223352963	4.119147436	5.399915241	TRUE	FALSE	FALSE	FALSE	-3.290450747	-1.280767805
App	4.946239436	3.229473467	2.993929065	0.018906023	TRUE	FALSE	FALSE	FALSE	1.716765969	2.975023042
Bbx	2.36282369	5.884185984	2.892138336	0.257473443	FALSE	TRUE	TRUE	FALSE	-3.521362294	2.634664893
Bend4	2.351693785	1.629843134	4.163343235	0.033592065	TRUE	FALSE	FALSE	FALSE	0.721850651	4.12975117
Bglap3	7.573775045	6.77330869	NA	NA	TRUE	FALSE	FALSE	FALSE	0.800466355	NA
Cblb	4.406402166	3.717857282	5.779853663	3.035252716	TRUE	FALSE	FALSE	FALSE	0.688544884	2.744600947
Cd109	7.292448046	6.190213232	3.971839648	4.313219169	TRUE	FALSE	FALSE	FALSE	1.102234814	-0.341379521
Dhcr7	4.513638362	7.764164957	7.48642955	6.176184991	FALSE	FALSE	FALSE	FALSE	-3.250526595	1.310244559
E2f3	3.56793809	2.529764195	4.109463728	1.176953499	FALSE	TRUE	TRUE	FALSE	1.038173895	2.932510229
Etv6	1.707104957	1.230198782	2.961030074	0.72144177	FALSE	TRUE	TRUE	FALSE	0.476906175	2.239588304
Fam198b	8.91277025	9.664298977	6.106835736	1.475905554	FALSE	TRUE	TRUE	FALSE	-0.751528727	4.630930182
Fez2	1.266304523	2.416330506	0.938015114	0.921923789	TRUE	FALSE	FALSE	FALSE	-1.150025983	0.016091325
Fkbp6	6.180308775	0.788791372	8.847915951	7.637897106	FALSE	TRUE	FALSE	FALSE	5.391517403	1.210018845
Gab1	3.629899071	6.012068645	4.252199291	0.264281177	FALSE	TRUE	TRUE	FALSE	-2.382169574	3.987918114
Galnt7	4.193674024	4.914024316	4.669417328	1.512233134	TRUE	FALSE	FALSE	FALSE	-0.720350292	3.157184194
Gramd1b	5.764244959	8.808356954	5.195786241	0.685423201	FALSE	TRUE	TRUE	FALSE	-3.044111995	4.51036304
Hist1h2be	3.772329283	2.590765923	4.500318421	2.2142252	FALSE	FALSE	FALSE	FALSE	1.18156336	2.286093221
Hunk	6.562037703	4.420903629	6.377744439	4.819961897	FALSE	FALSE	TRUE	FALSE	2.141134074	1.557782542
Impact	3.182929319	1.296796546	1.975476537	2.891174382	FALSE	FALSE	FALSE	TRUE	1.886132773	-0.915697845
Inhbb	4.23012063	5.291543775	4.888183662	1.835112354	FALSE	FALSE	TRUE	FALSE	-1.061423145	3.053071308
Jade1	2.286868783	3.684922989	NA	NA	FALSE	TRUE	TRUE	FALSE	-1.398054206	NA
Kcnq1ot1	10.61798551	0.447535019	9.818392665	7.36208655	FALSE	TRUE	FALSE	TRUE	10.17045049	2.456306115
Ly6c1	6.345510428	6.209526571	8.045512524	5.588190432	TRUE	FALSE	FALSE	FALSE	0.135983857	2.457322092
Ly6e	4.022309768	4.811908699	3.595028474	1.412729775	TRUE	FALSE	FALSE	FALSE	-0.789598931	2.182298699
Ly6f	2.879370592	2.224750718	3.570426279	2.219687454	TRUE	FALSE	FALSE	FALSE	0.654619874	1.350738825
Mapt	1.525359449	1.914889388	1.400163726	1.217066313	FALSE	FALSE	FALSE	FALSE	-0.389529939	0.183097413
Npepl1	2.210342522	3.293520432	2.319866958	0.335904674	FALSE	FALSE	FALSE	FALSE	-1.08317791	1.983962284
Osbpl5	3.52764564	5.03090144	3.076364988	3.175749153	FALSE	FALSE	FALSE	FALSE	-1.5032558	-0.099384165
Peg3	4.588720776	0.807086721	3.896968306	4.381484724	FALSE	TRUE	FALSE	TRUE	3.781634055	-0.484516418
Plagl1	4.539102828	0.638659584	8.173669667	6.26310155	FALSE	FALSE	FALSE	TRUE	3.900443244	1.910568117
Platr4	7.657736971	1.700953902	NA	NA	FALSE	TRUE	TRUE	FALSE	5.956783069	NA
Pmaip1	1.580173658	0.088155048	0.028062419	2.549796875	TRUE	FALSE	FALSE	FALSE	1.49201861	-2.521734456
Pter	2.835427691	0.305701607	1.528516609	1.275193479	TRUE	FALSE	FALSE	FALSE	2.529726084	0.25332313
Rab38	3.907573761	7.203144254	4.908165824	0.207354176	TRUE	FALSE	FALSE	FALSE	-3.295570493	4.700811648
Runx1	8.142845961	4.652679039	6.494334479	1.570624072	FALSE	TRUE	TRUE	FALSE	3.490166922	4.923710407
Sall1	7.13736838	3.958709767	7.371737924	0.047566488	TRUE	FALSE	FALSE	FALSE	3.178658613	7.324171436
Sfmbt2	7.614791094	6.080273833	8.656663304	0.557747623	FALSE	TRUE	TRUE	TRUE	1.534517261	8.098915681
Slc38a4	4.486332527	6.881665643	5.881990787	1.334163134	FALSE	TRUE	TRUE	TRUE	-2.395333116	4.547827653
Snhg14	9.176329452	1.186389739	NA	NA	FALSE	TRUE	FALSE	FALSE	7.989939713	NA
Snurf/Snrpn	9.156784629	1.122481951	8.11418589	8.311529162	FALSE	TRUE	FALSE	TRUE	8.034302678	-0.197343272
Sox21	3.610447786	2.966450955	5.251111494	0.442994695	FALSE	TRUE	TRUE	FALSE	0.643996831	4.808116799
Spp1	2.562123231	2.891876072	4.871181937	5.305289909	FALSE	FALSE	FALSE	FALSE	-0.329752841	-0.434107972
Steap3	2.388619693	2.432428294	1.087271908	1.629577717	TRUE	FALSE	FALSE	FALSE	-0.043808601	-0.542305809
Tle3	1.649772873	3.511093476	2.123137494	0.750773561	FALSE	FALSE	TRUE	FALSE	-1.861320603	1.372363933
Tmem144	3.079947697	3.032761851	4.378739641	0.485266175	TRUE	FALSE	FALSE	FALSE	0.047185846	3.893473466
Tnfrsf9	5.797298263	5.81867176	4.082622248	6.115369758	FALSE	FALSE	FALSE	FALSE	-0.021373497	-2.03274751
Zc2hc1a	5.517850778	6.190944409	NA	NA	TRUE	FALSE	FALSE	FALSE	-0.673093631	NA
Zc3h12c	0.820312184	1.015877465	0.993047841	0.58441349	FALSE	FALSE	FALSE	FALSE	-0.195565281	0.408634351
Zdbf2	6.208951787	0.20950614	7.172982184	3.410200845	FALSE	TRUE	FALSE	TRUE	5.999445647	3.762781339
Zfp2	3.209497371	5.908971679	4.476890873	1.515611275	TRUE	FALSE	FALSE	FALSE	-2.699474308	2.961279598
Zfp64	2.234798716	0.690313709	2.924236124	2.047331067	FALSE	TRUE	FALSE	FALSE	1.544485007	0.876905057
Zrsr1	8.879157376	1.412732621	7.717184095	8.70982653	FALSE	FALSE	FALSE	TRUE	7.466424755	-0.992642435
