# Supplementary material for: Genomic imprinting in mouse blastocysts is predominantly associated with H3K27me3
Source: Nat Commun. 2021 Jun 21;12:3804. doi: 10.1038/s41467-021-23510-4 (PMC8217501; doi:10.1038/s41467-021-23510-4)
Supplement: Supplementary file 11 — Source Data [file 41467_2021_23510_MOESM11_ESM.zip › Source Data/source_data_supplementary_figure_7e.csv]

Left panel (Hcon repository imprints)
	Group	Dependent_on_mDnmt3l	Dependent_on_mEed	Non_dependent	Dependent_on_both
	Proximal DMR	0	1	0	0
	H3K27me3 on TSS	1	5	6	0
	Proximal DMR & H3K27me3 on TSS	0	0	0	0
	no mark	0	2	1	0
Right panel (published non canonical imprints)	Group	Dependent_on_mDnmt3l	Dependent_on_mEed	Dependent_on_both	Non_dependent
	Proximal DMR	1	1	0	0
	H3K27me3 on TSS	0	1	1	0
	Proximal DMR & H3K27me3 on TSS	2	0	1	2
	no mark	0	0	0	0
