# Supplementary material for: Genomic imprinting in mouse blastocysts is predominantly associated with H3K27me3
Source: Nat Commun. 2021 Jun 21;12:3804. doi: 10.1038/s41467-021-23510-4 (PMC8217501; doi:10.1038/s41467-021-23510-4)
Supplement: Supplementary file 11 — Source Data [file 41467_2021_23510_MOESM11_ESM.zip › Source Data/source_data_supplementary_figure_8a.csv]

id	cluster_label	type	y	lbl	imprint	start	end
1	cluster 1	dmr	2	Liz1/Zdbf2	-1	63200357	63200675
1	cluster 1	gene	4	Eef1b2	1	63176830	63180486
1	cluster 1	gene	3.75	Ino80dos	0	63126830	63158295
1	cluster 1	gene	3.5	Ndufs1	0	63143591	63176822
1	cluster 1	gene	3.25	Zdbf2	1	63200357	63314576
1	cluster 1	h3k27me3	3		-1	63244310	63253067
1	cluster 1	h3k27me3	2.5		-1	63260559	63272894
6	cluster 2	dmr	2	r1196	1	109526791	109534020
6	cluster 2	dmr	1.5	Dlk1	1	109526740	109529760
6	cluster 2	gene	4	Meg3	-1	109540995	109571729
6	cluster 2	gene	3.66666666666667	Rian	-1	109603944	109661716
6	cluster 2	gene	3.33333333333333	Rtl1	-1	109590168	109595403
6	cluster 2	h3k27me3	3		1	109525748	109530621
6	cluster 2	tad	1		1	109490995	109711716
6	cluster 2	tad	0.5		-1	109490995	109711716
13	cluster 3	gene	4	Slc38a1	1	96571417	96642913
13	cluster 3	gene	3.5	Slc38a2	1	96687391	96699724
13	cluster 3	h3k27me3	3		-1	96559938	96565483
13	cluster 3	h3k27me3	2.8		-1	96584142	96596639
13	cluster 3	h3k27me3	2.6		-1	96626826	96642642
13	cluster 3	h3k27me3	2.4		-1	96666294	96674657
13	cluster 3	h3k27me3	2.2		-1	96683114	96689459
13	cluster 3	tad	1		1	96521417	96749724
14	cluster 4	dmr	2	r27	-1	12741303	12743328
14	cluster 4	dmr	1.5	Igf2r	-1	12741297	12742707
14	cluster 4	gene	4	Airn	1	12741310	12859884
14	cluster 4	gene	3.66666666666667	Igf2r	1	12682405	12769706
14	cluster 4	gene	3.33333333333333	Pnldc1	0	12888722	12909884
14	cluster 4	h3k27me3	3		-1	12632405	12634230
14	cluster 4	h3k27me3	2.5		-1	12740754	12746303
14	cluster 4	tad	1		1	12632405	12880000
14	cluster 4	tad	0.5		-1	12632405	12880000
15	cluster 5	gene	4	Mir669d	1	10468342	10468463
15	cluster 5	gene	3.5	Sfmbt2	1	10370436	10595253
15	cluster 5	h3k27me3	3		-1	10320436	10385678
15	cluster 5	h3k27me3	2.85714285714286		-1	10396942	10461038
15	cluster 5	h3k27me3	2.71428571428571		-1	10519218	10547231
15	cluster 5	h3k27me3	2.57142857142857		-1	10554897	10597597
15	cluster 5	h3k27me3	2.42857142857143		-1	10605546	10630676
15	cluster 5	h3k27me3	2.28571428571429		-1	10637068	10645253
15	cluster 5	h3k27me3	2.14285714285714		1	10636147	10642769
17	cluster 6	dmr	2	r205	-1	152680242	152690777
17	cluster 6	dmr	1.66666666666667	r869	-1	152701751	152707055
17	cluster 6	dmr	1.33333333333333	Mcts2/H13	-1	152686755	152687275
17	cluster 6	gene	4	Bcl2l1	1	152758731	152834797
17	cluster 6	gene	3.83333333333333	H13	-1	152669435	152708668
17	cluster 6	gene	3.66666666666667	Id1	1	152736233	152737410
17	cluster 6	gene	3.5	Mcts2	1	152687147	152687946
17	cluster 6	gene	3.33333333333333	Rem1	0	152627007	152635191
17	cluster 6	gene	3.16666666666667	Tpx2	1	152847963	152895321
17	cluster 6	h3k27me3	3		-1	152927918	152935269
17	cluster 6	h3k27me3	2.5		-1	152943048	152945321
18	cluster 7	dmr	2	r294	-1	168949418	168962993
18	cluster 7	dmr	1.75	r545	-1	168980942	168994661
18	cluster 7	dmr	1.5	r547	-1	168969833	168971758
18	cluster 7	dmr	1.25	r99	-1	169004910	169006788
18	cluster 7	gene	4	1700017J07Rik	1	168978268	168978906
18	cluster 7	gene	3.5	Zfp64	1	168925360	168955587
18	cluster 7	h3k27me3	3		-1	168927909	168936220
19	cluster 8	dmr	2	r151	-1	174325832	174329149
19	cluster 8	dmr	1.75	r2	-1	174294409	174301320
19	cluster 8	dmr	1.5	Gnas	-1	174326930	174329007
19	cluster 8	dmr	1.25	Nespas	-1	174295707	174300981
19	cluster 8	gene	4	Gnas	1	174284305	174346744
19	cluster 8	gene	3.75	Nespas	1	174281236	174295436
19	cluster 8	gene	3.5	Npepl1	1	174110337	174122702
19	cluster 8	gene	3.25	Stx16	1	174076260	174099771
19	cluster 8	h3k27me3	3		-1	174026260	174062547
19	cluster 8	h3k27me3	2.8		-1	174118994	174146482
19	cluster 8	h3k27me3	2.6		-1	174153211	174253589
19	cluster 8	h3k27me3	2.4		-1	174295563	174300075
19	cluster 8	h3k27me3	2.2		-1	174357539	174385704
20	cluster 9	gene	4	2400006E01Rik	1	41500930	41528474
20	cluster 9	gene	3.75	Jade1	1	41555733	41616864
20	cluster 9	gene	3.5	Platr4	1	41487680	41493199
20	cluster 9	gene	3.25	Sclt1	0	41626704	41666864
20	cluster 9	h3k27me3	3		-1	41437680	41489633
20	cluster 9	h3k27me3	2.75		-1	41520839	41528930
20	cluster 9	h3k27me3	2.5		-1	41541075	41560275
20	cluster 9	h3k27me3	2.25		-1	41566394	41573145
26	cluster 10	dmr	2	r147	-1	6728115	6731226
26	cluster 10	dmr	1.5	Zim2 (Peg3)	-1	6729433	6730510
26	cluster 10	gene	4	Aurkc	0	6977207	7003091
26	cluster 10	gene	3.66666666666667	Peg3	1	6703891	6730441
26	cluster 10	gene	3.33333333333333	Usp29	-1	6730559	6967220
26	cluster 10	h3k27me3	3		-1	6727391	6732186
26	cluster 10	h3k27me3	2.75		-1	6798215	6818204
26	cluster 10	h3k27me3	2.5		-1	6836397	6843255
26	cluster 10	h3k27me3	2.25		-1	6848360	6857714
28	cluster 11	dmr	2	r1173	-1	60002806	60003937
28	cluster 11	dmr	1.5	Snrpn	-1	60004992	60005415
28	cluster 11	gene	4	Snhg14	1	59969576	59974431
28	cluster 11	gene	3.5	Snurf/Snrpn	1	59982500	60140219
28	cluster 11	h3k27me3	3		-1	60003107	60007088
31	cluster 12	dmr	2	r25	-1	143295093	143296904
31	cluster 12	dmr	1.66666666666667	Kcnq1	-1	143295309	143295849
31	cluster 12	dmr	1.33333333333333	Kcnq1ot1	-1	143296095	143297095
31	cluster 12	gene	4	Cars	0	143557229	143600090
31	cluster 12	gene	3.9	Cd81	-1	143052749	143067930
31	cluster 12	gene	3.8	Dhcr7	-1	143823166	143848410
31	cluster 12	gene	3.7	Kcnq1ot1	1	143213110	143296547
31	cluster 12	gene	3.6	Nadsyn1	0	143795588	143822861
31	cluster 12	gene	3.5	Nap1l4	-1	143513578	143549196
31	cluster 12	gene	3.4	Osbpl5	1	143688761	143756980
31	cluster 12	gene	3.3	Tnfrsf22	1	143634807	143649664
31	cluster 12	gene	3.2	Tnfrsf23	1	143665806	143686435
31	cluster 12	gene	3.1	Tssc4	-1	143068091	143071093
31	cluster 12	h3k27me3	3		-1	143013832	143039022
31	cluster 12	h3k27me3	2.94117647058824		-1	143044771	143047635
31	cluster 12	h3k27me3	2.88235294117647		-1	143055573	143062084
31	cluster 12	h3k27me3	2.82352941176471		-1	143293782	143304446
31	cluster 12	h3k27me3	2.76470588235294		-1	143617005	143628363
31	cluster 12	h3k27me3	2.70588235294118		-1	143659344	143664808
31	cluster 12	h3k27me3	2.64705882352941		-1	143704256	143718557
31	cluster 12	h3k27me3	2.58823529411765		-1	143724378	143739589
31	cluster 12	h3k27me3	2.52941176470588		-1	143764986	143776873
31	cluster 12	h3k27me3	2.47058823529412		1	143103347	143120655
31	cluster 12	h3k27me3	2.41176470588235		1	143181153	143245998
31	cluster 12	h3k27me3	2.35294117647059		1	143311064	143340436
31	cluster 12	h3k27me3	2.29411764705882		1	143345664	143364862
31	cluster 12	h3k27me3	2.23529411764706		1	143374706	143385210
31	cluster 12	h3k27me3	2.17647058823529		1	143398938	143421617
31	cluster 12	h3k27me3	2.11764705882353		1	143465246	143476044
31	cluster 12	h3k27me3	2.05882352941176		1	143661155	143664770
31	cluster 12	tad	1		1	143080000	143520000
