# Supplementary material for: Genomic imprinting in mouse blastocysts is predominantly associated with H3K27me3
Source: Nat Commun. 2021 Jun 21;12:3804. doi: 10.1038/s41467-021-23510-4 (PMC8217501; doi:10.1038/s41467-021-23510-4)
Supplement: Supplementary file 11 — Source Data [file 41467_2021_23510_MOESM11_ESM.zip › Source Data/source_data_supplementary_figure_8b.csv]

id	cluster_label	type	y	lbl	imprint	start	end
2	cluster 13	dmr	2	r36	-1	13089125	13092028
2	cluster 13	dmr	1.5	Plagl1 (Zac1)	-1	13090437	13091326
2	cluster 13	gene	4	Fuca2	0	13500568	13517275
2	cluster 13	gene	3.8	Ltv1	0	13178596	13193137
2	cluster 13	gene	3.6	Pex3	0	13523841	13524517
2	cluster 13	gene	3.4	Phactr2	1	13207716	13474517
2	cluster 13	gene	3.2	Plagl1	1	13090787	13131694
2	cluster 13	h3k27me3	3		-1	13244738	13259725
2	cluster 13	h3k27me3	2.66666666666667		-1	13400125	13423751
2	cluster 13	h3k27me3	2.33333333333333		1	13113345	13114386
2	cluster 13	tad	1		1	13040787	13480000
2	cluster 13	tad	0.5		-1	13040787	13524517
3	cluster 14	dmr	2	r111	-1	11768876	11769651
3	cluster 14	dmr	1.66666666666667	r3	-1	12023119	12026959
3	cluster 14	dmr	1.33333333333333	Grb10	-1	12025515	12026351
3	cluster 14	gene	4	Cobl	-1	12236675	12464960
3	cluster 14	gene	3.75	Ddc	1	11814100	11898144
3	cluster 14	gene	3.5	Fignl1	0	11800287	11808995
3	cluster 14	gene	3.25	Grb10	-1	11930498	12037422
3	cluster 14	h3k27me3	3		-1	12484631	12494542
3	cluster 14	h3k27me3	2.8		1	12015829	12029227
3	cluster 14	h3k27me3	2.6		1	12185259	12192097
3	cluster 14	h3k27me3	2.4		1	12200464	12210987
3	cluster 14	h3k27me3	2.2		1	12286148	12305015
4	cluster 15	dmr	2	r19	-1	22971765	22974429
4	cluster 15	dmr	1.5	Commd1	-1	22971895	22973136
4	cluster 15	gene	4	B3gnt2	-1	22834738	22860336
4	cluster 15	gene	3.8	Cct4	0	22990592	23003336
4	cluster 15	gene	3.6	Commd1	1	22899727	22983108
4	cluster 15	gene	3.4	Fam161a	0	23006691	23033108
4	cluster 15	gene	3.2	Zrsr1	1	22972004	22976496
4	cluster 15	h3k27me3	3		-1	22971267	22975281
4	cluster 15	tad	1		1	22784738	23000000
4	cluster 15	tad	0.5		-1	22784738	23000000
7	cluster 16	dmr	2	r387	-1	110541259	110558457
7	cluster 16	gene	4	B930059L03Rik	0	110591373	110592679
7	cluster 16	gene	3.75	Dync1h1	-1	110601394	110666944
7	cluster 16	gene	3.5	Hsp90aa1	0	110691035	110696395
7	cluster 16	gene	3.25	Ppp2r5c	-1	110447178	110583075
7	cluster 16	h3k27me3	3		-1	110431502	110440348
7	cluster 16	h3k27me3	2.5		-1	110691662	110696286
7	cluster 16	tad	1		1	110397178	110716944
7	cluster 16	tad	0.5		-1	110397178	110716944
11	cluster 17	dmr	2	r7	-1	72806996	72811003
11	cluster 17	dmr	1.5	KcnK9 (Peg13)	-1	72808840	72810685
11	cluster 17	gene	4	Ago2	-1	73101624	73184947
11	cluster 17	gene	3.75	Chrac1	-1	73090411	73094075
11	cluster 17	gene	3.5	Ptk2	0	73205101	73234947
11	cluster 17	gene	3.25	Trappc9	-1	72589619	73061244
11	cluster 17	h3k27me3	3		-1	72808431	72811546
11	cluster 17	h3k27me3	2.8		-1	73194766	73196814
11	cluster 17	h3k27me3	2.6		1	72545032	72582166
11	cluster 17	h3k27me3	2.4		1	72748692	72759197
11	cluster 17	h3k27me3	2.2		1	73194813	73196993
11	cluster 17	tad	1		1	72539619	73040000
11	cluster 17	tad	0.5		-1	72539619	73040000
22	cluster 18	dmr	2	r388	-1	150876985	150879985
22	cluster 18	dmr	1.5	r502	1	151451477	151452485
22	cluster 18	gene	4	Camta1	-1	151059522	151861768
22	cluster 18	gene	3.8	Park7	0	150897132	150909921
22	cluster 18	gene	3.6	Per3	0	150997017	151044723
22	cluster 18	gene	3.4	Tnfrsf9	-1	150920154	150946104
22	cluster 18	gene	3.2	Vamp3	0	151047304	151057953
22	cluster 18	h3k27me3	3		-1	150878306	150880818
22	cluster 18	h3k27me3	2.92857142857143		-1	151120590	151137363
22	cluster 18	h3k27me3	2.85714285714286		-1	151147753	151153920
22	cluster 18	h3k27me3	2.78571428571429		-1	151193694	151314863
22	cluster 18	h3k27me3	2.71428571428571		-1	151335507	151342012
22	cluster 18	h3k27me3	2.64285714285714		-1	151354139	151415935
22	cluster 18	h3k27me3	2.57142857142857		-1	151421095	151561987
22	cluster 18	h3k27me3	2.5		-1	151569267	151673883
22	cluster 18	h3k27me3	2.42857142857143		-1	151863655	151877280
22	cluster 18	h3k27me3	2.35714285714286		-1	151908496	151911768
22	cluster 18	h3k27me3	2.28571428571429		1	151472382	151479940
22	cluster 18	h3k27me3	2.21428571428571		1	151638344	151655897
22	cluster 18	h3k27me3	2.14285714285714		1	151875047	151881121
22	cluster 18	h3k27me3	2.07142857142857		1	151911228	151911768
22	cluster 18	tad	1		1	150870154	151911768
22	cluster 18	tad	0.5		-1	150870154	151160000
24	cluster 19	dmr	2	r196	-1	5423091	5423804
24	cluster 19	gene	4	Asb4	-1	5383385	5433022
24	cluster 19	gene	3.66666666666667	Pon2	1	5264619	5298373
24	cluster 19	gene	3.33333333333333	Ppp1r9a	1	4902743	5165661
24	cluster 19	h3k27me3	3		-1	4875533	4883594
24	cluster 19	h3k27me3	2.75		-1	4922595	4925401
24	cluster 19	h3k27me3	2.5		-1	5482055	5483022
24	cluster 19	h3k27me3	2.25		1	5436732	5438637
24	cluster 19	tad	1		1	4852743	5483022
24	cluster 19	tad	0.5		-1	4852743	5483022
25	cluster 20	dmr	2	r20	-1	30735608	30739354
25	cluster 20	dmr	1.5	Mest (Peg1)	-1	30736488	30739335
25	cluster 20	gene	4	Cep41	0	30683505	30710518
25	cluster 20	gene	3.66666666666667	Copg2	1	30747553	30896832
25	cluster 20	gene	3.33333333333333	Mest	1	30733505	30748466
25	cluster 20	h3k27me3	3		-1	30734509	30739369
25	cluster 20	tad	1		1	30683505	30946832
29	cluster 21	dmr	2	r139	-1	128687551	128688536
29	cluster 21	dmr	1.66666666666667	r556	-1	128682301	128683437
29	cluster 21	dmr	1.33333333333333	Inpp5f	-1	128687968	128688584
29	cluster 21	gene	4	Bag3	1	128523582	128546981
29	cluster 21	gene	3.75	Inpp5f	1	128610777	128696437
29	cluster 21	gene	3.5	Mcmbp	0	128696440	128740429
29	cluster 21	gene	3.25	Sec23ip	0	128744862	128746437
29	cluster 21	h3k27me3	3		-1	128686528	128690350
30	cluster 22	gene	4	Igf2	1	142650767	142666816
30	cluster 22	gene	3.5	Igf2os	1	142659692	142670356
30	cluster 22	h3k27me3	3		-1	142614585	142646282
30	cluster 22	h3k27me3	2.5		1	142607709	142621167
